# Supplementary material for: The negative regulator SMAX1 controls mycorrhizal symbiosis and strigolactone biosynthesis in rice
Source: Nat Commun. 2020 Apr 30;11:2114. doi: 10.1038/s41467-020-16021-1 (PMC7193599; doi:10.1038/s41467-020-16021-1)
Supplement: Supplementary file 5 — Supplementary Dataset 2 [file 41467_2020_16021_MOESM5_ESM.xlsx]

## Sheet: Supplementary Data 02a
Supplementary Data02a_FPKM of all genes
Genotype Abbreviation
DJWT	Dongjin Wild-type
smax1	smax1 mutant
ShioWT	Shiokari Wild-type
d3	d3 mutant
dko	F5-smax1 and d3 double knockout mutant
d3SMAX1WT	F5 segregant-d3 mutant and SMAX1 wild-type
gene	Description	GOterms	DJWT_rep1	DJWT_rep2	DJWT_rep3	smax1_rep1	smax1_rep2	smax1_rep3	ShioWT_rep1	ShioWT_rep2	ShioWT_rep3	d3_rep1	d3_rep2	d3_rep3	dko_rep1	dko_rep2	dko_rep3	d3SMAX1WT_rep1	d3SMAX1WT_rep2	d3SMAX1WT_rep3
ChrSy.fgenesh.gene.21	NA	NA	0.993409	1.53147	1.18701	0.588921	0.271796	0.429835	0	0.433748	0.306695	0.514544	0.261391	0.233585	0.0761691	0.114928	0.260013	0.256875	0.135067	0.214994
ChrSy.fgenesh.gene.25	NA	NA	15.7331	4.60494	6.92809	4.36436	5.55154	7.87245	7.48347	4.67854	7.60155	7.56044	3.33173	10.3132	6.60485	5.71999	15.9418	5.25418	14.2948	9.40144
ChrSy.fgenesh.gene.26	NA	NA	0.961466	0	0.571896	0.410005	1.72293	0	1.31787	0.790251	0.961236	0.93988	0.428085	0.855529	0.372922	0.585155	0	0.327298	1.29008	0.540328
ChrSy.fgenesh.gene.27	NA	NA	7.69266	2.94554	9.13456	0.54836	1.71051	0.71429	28.1942	2.46296	2.53325	1.25677	1.14905	0.763485	0.999494	1.19661	0	0.892812	2.5663	1.6113
ChrSy.fgenesh.gene.29	NA	NA	0	0.439697	1.65541	0.840561	0.539621	0.646448	0	1.19079	0	1.15654	0.872341	1.28425	0.304765	0.812745	0.346864	0.908512	1.0739	1.4289
ChrSy.fgenesh.gene.37	NA	NA	15.7853	20.8914	19.5364	15.0381	12.6855	16.1558	13.3075	16.0503	13.2526	13.2606	12.8534	15.0215	13.614	16.1311	22.5396	13.232	12.0108	16.361
ChrSy.fgenesh.gene.41	NA	NA	10.872	4.52752	4.23567	3.15168	4.59876	0	0	1.00375	3.30075	1.20081	0	1.09972	1.45133	0	3.31094	0	0	2.76537
ChrSy.fgenesh.gene.44	NA	NA	0.158766	0	0	0.336023	0.14493	0.514664	0	0.0433168	0	0	0	0	0.0608294	0.0458003	0	0.153545	0.324019	0.120027
ChrSy.fgenesh.gene.47	NA	NA	7.61746	0	8.975	9.87782	13.178	5.8493	10.5693	4.20638	5.99472	5.02579	2.32839	3.8297	3.02148	10.3264	8.04066	3.8593	1.65788	4.32219
ChrSy.fgenesh.gene.49	NA	NA	1.07768	0.846197	0.736019	1.10781	1.05415	0.166334	0	1.97414	0.714183	1.49459	1.95622	1.80904	0.825744	2.13113	0.335552	1.88536	1.2569	1.91166
ChrSy.fgenesh.gene.69	NA	NA	3.04829	4.38665	5.11821	2.8875	3.64509	4.70375	2.56887	2.45526	4.19128	1.83179	1.58975	1.83339	1.4457	1.21329	1.39186	2.05711	2.96315	2.17764
ChrSy.fgenesh.gene.74	NA	NA	9.37642	12.1631	9.45838	10.4172	9.11441	9.12404	3.08566	9.88842	6.29176	11.3162	6.96491	9.42203	6.83039	9.52199	10.4586	7.4817	5.70242	11.194
ChrUn.fgenesh.gene.1	NA	NA	0	3.0038	1.4702	1.07806	3.24012	5.7412	0	0.688717	1.17986	1.64562	1.14314	1.50464	1.9782	1.6863	1.12805	1.89054	0	2.72458
ChrUn.fgenesh.gene.86	NA	NA	2.04696	0.755461	1.62924	0.723266	1.08536	0.555692	2.79116	0.838515	0.52376	0.442305	0.450104	0.502216	1.0486	0.49797	0.447515	0.667929	0.694052	0.669162
ChrUn.fgenesh.gene.96	NA	NA	3.44603	9.5943	3.52339	10.8692	6.91147	9.66181	4.70485	8.88006	5.51053	15.0181	12.5946	10.89	5.30813	15.6763	7.33677	15.9029	3.99553	13.8357
LOC_Os01g01010	TBC domain containing protein, expressed	activation of GTPase activity;intracellular protein transport;regulation of vesicle fusion	0	0.277255	0.177914	0.189008	0.135914	0.321601	0.562156	0.649765	0.674696	0.337166	0.65214	0.74332	0.395917	0.558073	0.180068	0.527545	0.202562	1.06054
LOC_Os01g01030	monocopper oxidase, putative, expressed	oxidation reduction	3.50413	3.75503	5.84028	4.29471	4.45874	5.08526	5.27414	3.4221	3.98787	2.92512	3.71941	3.36025	5.30169	3.89031	5.87171	4.70488	3.63683	4.18805
LOC_Os01g01040	expressed protein	NA	3.8073	11.3684	5.99653	10.2218	7.04495	9.95366	5.55915	13.8369	6.60503	11.1073	12.6992	11.4402	7.09925	13.6899	6.58988	13.5609	4.78762	13.0449
LOC_Os01g01050	R3H domain containing protein, expressed	NA	2.54302	2.80382	1.10471	2.74192	2.4228	2.4457	2.8345	3.9409	1.30685	3.8776	3.95658	4.3308	2.03952	4.2611	2.20809	2.8457	1.41363	4.09453
LOC_Os01g01060	40S ribosomal protein S5, putative, expressed	response to cytokinin stimulus;ribosomal small subunit assembly;translation	589.796	357.053	424.023	229.372	377.274	294.84	801.878	224.746	622.401	176.574	199.52	169.015	444.637	174.618	248.819	208.812	447.915	188.623
LOC_Os01g01070	expressed protein	NA	3.32481	3.66803	1.44337	2.17785	2.887	3.44264	2.05965	3.71372	1.39419	4.99463	4.25034	4.77761	2.66936	5.45676	2.77361	5.31203	2.25618	5.39457
LOC_Os01g01080	decarboxylase, putative, expressed	carboxylic acid metabolic process;lipid metabolic process;sphingolipid catabolic process;sphingolipid metabolic process	15.3686	14.3405	12.4281	20.9324	12.9266	15.7453	8.6972	28.9762	15.5499	27.9466	27.1868	27.1844	18.7742	32.0141	15.3777	24.3635	12.2079	28.4777
LOC_Os01g01120	enolase-phosphatase E1, putative, expressed	NA	10.1042	6.50439	9.40602	5.48698	8.80404	5.27557	8.27101	2.09782	3.50767	3.93207	2.49153	3.09616	2.79778	2.36954	3.715	2.78122	5.74934	3.4901
LOC_Os01g01130	snurportin-1, putative, expressed	snRNA import into nucleus	6.91318	6.60555	7.43302	5.95407	9.03018	6.8608	5.65069	6.4782	6.98724	4.77561	5.865	6.09804	7.42448	6.5451	9.45422	5.59804	5.47992	5.66924
LOC_Os01g01150	RNA recognition motif, putative, expressed	NA	1.06511	0.779515	0.778114	1.55237	1.24355	0.702569	0.644284	3.9707	1.1126	2.41196	2.53906	2.62185	1.08757	3.62174	1.49519	2.70154	0.725096	2.81706
LOC_Os01g01160	heat shock protein DnaJ, putative, expressed	chaperone-mediated protein folding;regulation of 1-deoxy-D-xylulose-5-phosphate synthase activity;regulation of isopentenyl diphosphate biosynthetic process, mevalonate-independent pathway	6.81079	12.6229	6.23	5.78161	6.58613	7.91298	7.4366	9.92569	5.32127	5.74506	8.2053	8.29935	5.76673	6.14279	7.16046	5.82212	5.22415	7.26402
LOC_Os01g01170	expressed protein	NA	0.195407	0.753016	0.583731	0.827422	1.51491	0.422712	0	1.65304	0.603354	1.32837	2.74203	0.861471	0.824007	1.1866	0.511426	1.57866	0.929935	1.09936
LOC_Os01g01180	expressed protein	metabolic process	0	0	3.39534	28.4134	50.4494	61.1883	8.2203	0	0	0	0	0	157.614	88.5276	76.2125	2.64999	0	0
LOC_Os01g01190	phosphoesterase family protein, putative, expressed	dephosphorylation;metabolic process;phospholipid catabolic process	3.22751	3.14991	2.8174	3.7864	8.70714	5.91618	2.02961	2.30412	4.71765	3.2162	2.94255	2.92057	8.19164	4.32229	6.82862	2.89841	4.2158	2.04673
LOC_Os01g01280	expressed protein	NA	0.396655	0.440112	0.236707	0.673076	0.180039	1.07842	1.62335	0.108355	0.405111	0.257248	0.174632	0.818012	0.30505	1.27839	1.73594	0.129911	0.268724	0.563434
LOC_Os01g01295	expressed protein	NA	12.2085	8.60108	8.22209	9.24462	8.63438	7.03613	10.2646	8.79252	12.1343	7.06717	8.21168	6.265	9.7682	8.37242	6.46531	9.35732	8.99628	6.90711
LOC_Os01g01302	shikimate kinase, putative, expressed	aromatic amino acid family biosynthetic process;chloroplast organization;thylakoid membrane organization	5.09618	6.60407	6.58816	8.10923	7.89802	8.55072	4.0564	5.10522	3.89945	8.12699	3.74149	6.88367	8.00523	9.22475	8.55351	5.71346	2.013	7.66717
LOC_Os01g01307	translocon-associated protein beta domain containing protein, expressed	cotranslational protein targeting to membrane	52.0009	87.517	47.8978	86.149	52.6693	78.4448	49.9179	87.7747	82.2103	103.015	95.1848	103.592	59.4859	87.9789	72.173	95.6952	59.8715	90.4137
LOC_Os01g01312	retrotransposon protein, putative, Ty1-copia subclass, expressed	DNA repair;regulation of transcription, DNA-dependent;response to DNA damage stimulus;transcription, DNA-dependent	0.42516	0.408207	0.190608	0.404731	0.14572	0.22938	0.578593	1.07269	0.439092	0.687627	0.651388	1.21705	0.447606	0.886192	0.231485	0.853665	0.36187	1.49995
LOC_Os01g01340	light-induced protein 1-like, putative, expressed	cellular response to light stimulus;circadian rhythm	32.544	29.6475	29.15	43.5527	63.5057	42.405	13.2287	4.75423	4.80753	17.5582	6.14493	24.3439	12.8217	25.727	52.8587	10.5798	8.30593	12.431
LOC_Os01g01350	SNF7 domain containing protein, putative, expressed	NA	4.26379	11.3672	7.2266	11.2175	10.0566	11.2384	8.14535	10.1348	10.4394	8.98938	15.9654	10.0528	10.4979	9.88851	12.3218	14.8321	8.95007	10.218
LOC_Os01g01360	peptide transporter PTR2, putative, expressed	NA	1.63234	0.59876	1.51717	1.30541	2.39942	1.27465	1.2349	1.13827	1.4008	0.763169	1.19267	0.532973	2.08543	1.15276	1.42375	1.40535	2.46672	1.2158
LOC_Os01g01369	3-beta-hydroxysteroid-Delta-isomerase, putative, expressed	lipid metabolic process;steroid biosynthetic process;steroid metabolic process;sterol biosynthetic process;sterol metabolic process	73.1196	93.7026	83.4791	84.2904	85.3042	107.867	79.2386	64.9899	84.1877	77.0246	70.8561	75.6303	88.9325	70.8396	96.6611	79.3768	69.3363	62.3004
LOC_Os01g01380	expressed protein	NA	0	0.0703278	0.153101	0.216798	0.117001	0	0.174332	0.384325	0.330411	0.248622	0.280448	0.338518	0.0980981	0.33187	0.0558073	0.288438	0	0.455789
LOC_Os01g01390	expressed protein	NA	9.59064	10.6083	6.2713	9.79923	11.8251	12.3298	11.9647	10.7639	10.1455	9.86283	13.6276	8.62434	14.8143	11.3703	12.1218	12.1793	11.5028	9.87914
LOC_Os01g01410	TKL_IRAK_C-LEC.1 - TKL_IRAK_C-LEC has homology to C-type lectin receptors, expressed	NA	4.74632	9.24039	6.54104	8.80983	8.24701	11.4453	2.73658	9.16556	4.70008	10.9267	10.0013	9.81522	11.125	12.5007	14.65	9.54677	5.7073	10.8757
LOC_Os01g01420	expressed protein	NA	15.2928	22.8388	20.3264	20.5329	23.2048	25.6492	17.7548	19.718	14.6758	19.7299	20.6557	17.5854	22.9528	20.6013	24.26	21.6415	19.4299	19.0228
LOC_Os01g01430	No apical meristem protein, putative, expressed	regulation of transcription, DNA-dependent;transcription, DNA-dependent	1.67369	1.66738	0.599486	1.84498	0.760776	1.81712	0.912823	4.11351	1.71342	7.59421	5.29889	7.29232	1.67173	3.80944	1.75618	3.27537	1.58915	4.81329
LOC_Os01g01450	stress responsive protein, putative, expressed	NA	452.23	269.479	414.864	228.106	385.831	324.759	500.33	165.95	323.26	164.273	167.336	173.451	313.785	159.072	223.655	167.747	310.893	150.56
LOC_Os01g01484	light-mediated development protein DET1, putative, expressed	DNA repair;negative regulation of photomorphogenesis	0.408197	0.449923	0.145157	0.432475	0.110704	0.394815	0.662247	0.5307	0.499363	0.550455	0.960077	1.0012	0.466179	0.493466	0	0.630293	0.165087	1.10852
LOC_Os01g01510	sas10,Utp3 family protein, expressed	maturation of SSU-rRNA from tricistronic rRNA transcript (SSU-rRNA, 5.8S rRNA, LSU-rRNA);rRNA processing	2.43867	0.722677	1.65546	1.2708	1.60918	0.405689	1.78821	2.89848	2.89695	2.7775	2.44414	3.04522	2.30094	3.03614	1.06362	2.53214	0.892829	4.74378
LOC_Os01g01520	transferase family protein, putative, expressed	NA	53.5147	27.3263	34.1963	20.7477	37.1541	26.9679	61.9869	22.8629	39.9589	12.0473	15.3927	12.6722	18.5865	11.3496	15.8923	15.2044	30.1592	17.5474
LOC_Os01g01580	expressed protein	NA	2.36271	0.887217	3.28251	0.67062	2.12547	0.432836	0	0.215579	0	0.256246	0	0	0	0	0	0	0.529959	0
LOC_Os01g01600	ethylene-responsive protein related, putative, expressed	positive regulation of transcription from RNA polymerase II promoter;transcription from RNA polymerase II promoter	0.275343	0.76022	0.164428	0.933405	0.877316	0.298459	0.75048	0.300673	0.988825	0.981126	0.483728	0.81002	0.317045	0.960416	0.36079	0.62616	0.373864	0.717764
LOC_Os01g01610	IscA-like iron-sulfur assembly protein, mitochondrial precursor, putative, expressed	NA	1.24261	2.08618	1.48115	1.05647	2.2443	2.71928	0	3.39841	2.51662	3.83535	3.84663	2.75301	3.1165	4.43447	2.45625	3.30563	1.67713	3.15782
LOC_Os01g01620	kinase, pfkB family, putative, expressed	phosphorylation	27.7892	41.0552	29.1694	38.0598	30.745	42.8252	28.7067	31.8659	26.2454	51.6502	41.5117	61.1114	21.4499	37.3688	38.3404	49.5679	23.6254	39.0811
LOC_Os01g01640	Rer1 protein, putative, expressed	retrograde vesicle-mediated transport, Golgi to ER	133.014	83.2746	113.337	62.2667	91.1431	79.1456	186.917	54.4626	158.689	54.709	68.3365	56.9047	117.446	58.0191	83.0719	66.7898	143.362	51.2309
LOC_Os01g01650	isoflavone reductase homolog IRL, putative, expressed	NA	4.03676	2.84704	3.50455	9.33823	6.5007	5.78224	10.5106	1.80418	5.62841	2.73633	2.09913	2.9181	3.80835	1.50238	2.2474	2.39906	3.97995	1.64163
LOC_Os01g01660	isoflavone reductase, putative, expressed	NA	253.174	118.759	210.833	68.8648	142.748	102.775	575.666	85.3774	396.616	62.3297	56.5392	60.7936	80.1266	42.9655	48.6024	91.5586	201.858	116.342
LOC_Os01g01670	expressed protein	NA	9.13523	10.1796	7.5667	15.3017	7.58219	10.5183	4.15794	13.1782	11.6133	13.5078	15.0033	17.1376	13.0974	21.7196	14.4635	17.7513	11.3245	15.196
LOC_Os01g01680	expressed protein	NA	7.3336	3.53864	3.79084	1.0379	1.99292	2.13211	4.67237	2.27153	5.22456	1.90397	3.01897	1.87454	3.95353	1.00885	1.92863	1.28898	6.61383	1.71729
LOC_Os01g01689	phosphatidylinositol 3- and 4-kinase family protein, expressed	DNA repair;double-strand break repair via nonhomologous end joining;double-strand break repair via synthesis-dependent strand annealing;meiotic cell cycle;multicellular organism reproduction;phosphorylation;protein amino acid phosphorylation;regulation of chromosome organization;regulation of telomere maintenance;response to DNA damage stimulus;response to gamma radiation;response to ionizing rad…	0.0496948	0.0272026	0	0.0406613	0.0682232	0.053541	0	0.0813172	0.12656	0.0932649	0.147154	0.157858	0.0950573	0.0688542	0.0216214	0.0795328	0.0677528	0.0998824
LOC_Os01g01700	anaphase-promoting complex subunit 11, putative, expressed	SCF-dependent proteasomal ubiquitin-dependent protein catabolic process;protein neddylation;protein ubiquitination	205.619	206.292	256.735	151.53	170.751	187.037	353.55	126.612	267.079	151.323	128.89	146.237	206.512	107.169	190.36	125.051	218.227	119.108
LOC_Os01g01710	1-deoxy-D-xylulose 5-phosphate reductoisomerase, chloroplast precursor, putative, expressed	isopentenyl diphosphate biosynthetic process, mevalonate-independent pathway;isoprenoid biosynthetic process;response to cadmium ion	6.33344	10.3448	5.8198	44.6821	22.6362	42.6067	6.30579	12.7661	5.5418	22.0095	23.9704	19.9861	80.4611	134.761	81.1381	16.9786	6.64021	16.4896
LOC_Os01g01720	pex14, putative, expressed	peroxisome organization;protein targeting to peroxisome	5.81375	7.0777	5.34977	9.43997	6.83932	7.21464	4.29484	8.73025	5.0984	7.76548	8.6124	9.82661	6.60026	10.819	7.08486	8.48284	5.76034	10.8725
LOC_Os01g01740	protein kinase domain containing protein, expressed	NA	6.00775	10.9133	10.1017	10.0839	13.3858	10.9585	9.69933	9.71652	13.2689	7.56484	11.9103	9.15853	10.7522	8.83035	9.32189	11.8856	9.07212	9.112
LOC_Os01g01760	expressed protein	NA	1.52178	0	1.35934	0.647741	1.02736	0.417867	2.08237	0.416493	1.53291	0.990032	1.3497	0.450285	1.17687	0.456821	2.01001	0.76634	2.5612	1.01592
LOC_Os01g01780	exostosin family protein, putative, expressed	protein amino acid glycosylation	0	0.972784	0.131819	0.373842	0.100573	0.358263	0.601183	0.963603	0.226897	1.07173	1.25858	1.36238	0.169253	0.894798	0.57778	1.07144	0.149956	1.74501
LOC_Os01g01790	expressed protein	response to singlet oxygen;singlet oxygen-mediated programmed cell death	3.0294	2.70942	3.16748	3.84806	3.627	3.07137	3.09416	9.35155	1.65699	5.82237	6.47538	7.28932	3.48367	8.48285	2.89038	7.76741	2.05987	9.27696
LOC_Os01g01800	expressed protein	NA	2.57516	2.08722	1.83354	2.63396	1.53416	1.85429	1.98889	3.32187	2.17613	3.19411	3.4983	3.15335	2.45573	4.47544	1.51315	3.4845	1.5906	3.89436
LOC_Os01g01830	OsPOP1 - Putative Prolyl Oligopeptidase homologue, expressed	NA	1.09285	1.87587	0.89808	2.02345	1.80911	1.40146	0.929764	4.3602	2.18423	3.18235	3.8294	3.73131	1.9359	3.77773	1.1311	3.60585	2.41716	4.15599
LOC_Os01g01870	helix-loop-helix DNA-binding domain containing protein, expressed	regulation of transcription from RNA polymerase II promoter;regulation of transcription, DNA-dependent	1.78277	1.38252	1.91542	1.36081	1.94387	1.54935	3.40372	1.36332	2.00592	2.08045	1.88222	2.41487	1.9183	1.04193	1.09159	2.09635	2.17552	1.28312
LOC_Os01g01890	expressed protein	NA	3.07027	2.42937	4.0127	2.68129	3.85072	3.00925	5.2266	3.66546	4.14807	2.671	3.53394	2.03026	3.16301	1.38689	1.674	2.72784	3.39212	2.17957
LOC_Os01g01910	expressed protein	NA	1.38812	0.389514	1.24043	0.88573	1.25144	0.76094	0	0.379782	0.700901	0.676921	0.307379	0.615615	1.07241	1.03707	0.915727	0	0.935584	1.07753
LOC_Os01g01920	HD domain containing protein 2, putative, expressed	dGTP catabolic process	0.206148	1.13545	1.60119	0.960386	0.469961	1.33837	1.12321	1.68791	1.06051	1.93563	1.89897	1.86545	0.948559	2.08804	0.89948	1.40011	0.980967	2.12018
LOC_Os01g01960	transcriptional repressor, putative, expressed	negative regulation of transcription, DNA-dependent;response to abscisic acid stimulus	1.25515	0.900184	1.96238	2.12398	1.45637	0.781149	1.31383	3.87106	2.29429	2.59195	3.59178	4.19484	1.70004	2.80182	1.26144	2.91379	1.64383	4.91725
LOC_Os01g01970	expressed protein	NA	2.72722	6.31828	6.77893	7.71706	3.7086	6.87087	4.96303	5.17505	6.48485	13.4195	11.8203	14.2962	6.82253	11.5985	8.36284	7.92079	5.84493	11.5055
LOC_Os01g02000	phosphate transporter 1, putative, expressed	cellular response to phosphate starvation;phosphate transport	0.163073	0.986294	0.779574	0.414184	0.595387	0.704919	0.444059	0.800875	0.252073	0.791619	1.64368	0.81447	0.749807	1.5058	1.13754	1.15688	1.22021	1.6911
LOC_Os01g02010	expressed protein	NA	39.6936	27.4189	36.4543	25.7484	32.2268	34.9962	51.3483	18.2518	38.0245	16.9337	19.2461	15.9811	19.6816	13.1707	16.0204	21.3628	39.8023	21.5878
LOC_Os01g02020	acetyl-CoA acetyltransferase, cytosolic, putative, expressed	fatty acid beta-oxidation;metabolic process	28.4347	29.0307	35.0307	25.3279	26.3348	36.1824	29.4765	27.115	21.0964	18.7644	18.6372	16.8457	27.1546	21.3367	40.4466	15.6624	19.4498	15.8039
LOC_Os01g02040	retrotransposon protein, putative, unclassified, expressed	cell surface receptor linked signaling pathway;phosphorylation;protein amino acid phosphorylation;transmembrane receptor protein serine/threonine kinase signaling pathway	2.95263	3.11624	3.99727	3.50783	4.58069	3.61238	2.96914	2.49913	3.37409	2.39951	3.69457	2.6053	3.00774	2.55652	2.21811	2.57581	3.46288	2.87201
LOC_Os01g02060	TOO MANY MOUTHS precursor, putative, expressed	NA	0.229791	0.728071	0.549113	0.38935	1.00367	0.124377	0.626134	0.661126	0.47242	0.446479	0.302515	0.270266	1.58666	0.466228	1.10335	0.446592	0.780746	0.772103
LOC_Os01g02080	peptidyl-prolyl cis-trans isomerase, putative, expressed	NA	7.48081	5.02337	6.57898	2.17129	4.82551	2.56891	6.4453	1.93596	2.61408	1.7874	1.04	1.85588	1.36253	2.07607	2.58457	0.773562	3.4678	1.37648
LOC_Os01g02090	expressed protein	cytoplasmic mRNA processing body assembly;deadenylation-independent decapping of nuclear-transcribed mRNA;negative regulation of translation;positive regulation of cytoplasmic mRNA processing body assembly	21.3174	27.7252	24.5691	29.2526	29.9097	29.1425	23.4584	35.3879	26.4143	28.7788	37.8433	30.3252	35.2145	34.7919	33.5335	33.0249	26.3237	30.7486
LOC_Os01g02100	transposon protein, putative, unclassified, expressed	NA	1.13501	2.91523	1.47628	2.965	1.90065	2.04575	1.22495	4.64565	2.63028	3.85973	3.58471	2.61417	3.11941	4.26713	1.91985	3.7904	2.96033	3.58848
LOC_Os01g02110	helix-loop-helix DNA-binding domain containing protein, expressed	positive regulation of transcription from RNA polymerase II promoter;transcription from RNA polymerase II promoter	2.25473	4.45464	1.53841	5.46198	3.6614	4.02027	3.51312	4.66165	5.11362	3.6534	4.95604	4.45614	2.96923	3.09916	3.51989	4.5137	2.62201	3.50663
LOC_Os01g02139	expressed protein	NA	431.448	199.786	390.963	107.374	192.024	160.213	878.25	110.237	345.923	158.162	119.398	161.553	198.613	110.875	164.038	104.556	340.114	122.614
LOC_Os01g02150	sulfated surface glycoprotein 185 precursor, putative, expressed	NA	97.3267	90.0869	79.8599	97.3484	98.3011	98.8255	139.341	99.514	116.027	92.4337	66.1527	95.3407	70.5524	72.9868	76.3526	88.9419	95.0766	81.0309
LOC_Os01g02160	hydroxyproline-rich glycoprotein family protein, putative, expressed	NA	27.3533	21.7279	20.0916	10.5477	16.0793	11.4892	45.2164	7.82941	36.3747	10.7485	6.47209	7.1419	8.10163	3.21919	5.3104	9.95194	17.596	7.52611
LOC_Os01g02170	expressed protein	rRNA processing	4.47181	2.1894	3.25075	1.38081	3.0919	2.21786	4.2769	1.58247	3.2435	1.48576	2.16975	1.27764	3.6098	1.35641	1.84295	1.99519	3.1264	1.81099
LOC_Os01g02180	expressed protein	NA	6.7233	13.7294	8.20375	12.6366	8.37931	13.4727	5.1796	12.4503	7.79334	10.2282	11.9441	9.46145	7.96805	15.8217	10.7279	11.2187	7.53911	10.7724
LOC_Os01g02190	aquaporin protein, putative, expressed	ion transmembrane transport;transmembrane transport;water transport	1.90755	1.59232	0.284454	0.202454	0.648155	0	4.55704	0.390978	1.94226	0.928485	0.420578	0	0.550803	0.140466	0.626948	0.471101	1.61314	0.941664
LOC_Os01g02200	armadillo,beta-catenin repeat family protein, putative, expressed	NA	50.6751	79.1491	98.6474	52.637	55.9763	80.8452	60.2872	83.4131	41.4489	41.1872	42.3412	42.9231	53.3052	58.8167	99.9504	38.9667	39.1644	32.3211
LOC_Os01g02300	receptor kinase ORK10, putative, expressed	phosphorylation;protein amino acid phosphorylation	1.10514	0.60813	0.440205	0.857827	0.756168	0.199163	1.25412	0.904676	0.663791	0.298095	0.161503	0.216509	0.141195	0.319333	0.401649	0.237909	0.125246	0.33859
LOC_Os01g02310	expressed protein	NA	0.738367	0.543026	0.294006	0.72986	0.448428	0.399863	0	1.00772	0.252823	0.39854	1.1884	0.217142	0.566547	0.856859	0.322348	1.27685	0.167179	0.854234
LOC_Os01g02320	protein kinase domain containing protein, expressed	phosphorylation;protein amino acid phosphorylation	0	0.52803	0.0956572	0.542079	0.292242	0.172977	0	0.742467	0.412447	0	0.0701466	0	0	0.0461822	0	0	0.108895	0.0172893
LOC_Os01g02334	expressed protein	NA	11.5133	4.50692	6.32429	8.68033	8.74402	8.29676	8.49216	3.63821	8.43548	9.22872	4.72472	7.34853	22.3023	13.4057	18.3643	10.1966	17.8483	7.43713
LOC_Os01g02350	receptor-like kinase ARK1AS, putative, expressed	NA	0.854896	3.94961	1.32816	2.17148	1.01422	1.4785	0.698427	2.37925	0.264213	1.88145	1.42387	1.75831	0.851774	1.57961	1.11829	1.37909	0.465161	1.81072
LOC_Os01g02390	protein kinase domain containing protein, expressed	phosphorylation;protein amino acid phosphorylation	4.34656	5.90432	6.28943	3.50243	1.56927	2.48482	3.30883	3.7569	2.28653	0.327762	0	0	0	0	0	0.0654538	0	0
LOC_Os01g02470	expressed protein	NA	5.08263	0.729477	2.26339	0.543405	2.2609	1.41537	38.417	1.04606	11.9305	0	0	0	0	0	0	0	0	0
LOC_Os01g02590	receptor-like kinase, putative, expressed	NA	0	0.200963	0.10911	0.309263	0.0833026	0.0987248	0.248674	0.697609	0.376086	0.945726	0.560406	0.590293	0.349958	0.685896	0	0.707546	0.372533	2.17196
LOC_Os01g02720	elongation factor Tu, putative, expressed	translational elongation	1.83459	3.13818	2.43284	3.79274	2.9759	3.30418	2.39935	5.61364	1.88572	6.91716	10.0856	8.67588	5.85633	12.0115	4.26392	9.28342	4.07485	9.80824
LOC_Os01g02880	fructose-bisphospate aldolase isozyme, putative, expressed	glycolysis;pentose-phosphate shunt;response to cadmium ion;response to oxidative stress	261.449	223.502	208.319	170.426	238.67	209.055	246.451	156.868	253.035	138.992	168.964	134.973	258.953	150.077	198.399	178.207	252.254	137.819
LOC_Os01g02884	ATP-dependent RNA helicase DHX36, putative, expressed	RNA processing;glycolysis	0.949415	0.782885	1.70206	2.0094	1.15558	1.19686	0.861737	3.49694	3.01724	1.79224	2.35748	1.85944	1.8794	2.51053	0.758798	2.19339	1.39941	2.37537
LOC_Os01g02890	phosphatidylserine synthase, putative, expressed	lipid metabolic process;phosphatidylethanolamine biosynthetic process;phosphatidylserine biosynthetic process;phospholipid biosynthetic process	1.69595	2.20331	0.921352	2.02304	1.19642	1.83233	1.25941	2.48176	1.98669	3.19307	4.18833	2.85336	1.71295	2.08978	1.47857	2.38499	1.5734	2.14751
LOC_Os01g02900	glycosyltransferase, putative, expressed	NA	51.4956	35.182	46.4287	27.5202	37.6723	27.9882	71.0008	27.7124	49.009	26.9782	21.0274	20.9874	35.4074	20.8574	22.8427	21.1764	35.8626	24.5496
LOC_Os01g02910	glycosyltransferase, putative, expressed	NA	3.33903	3.79317	2.49345	4.59563	2.66392	2.82255	4.26369	3.07543	3.97157	3.64843	3.02073	4.84626	2.80063	2.23471	2.73155	4.45489	3.82983	4.56386
LOC_Os01g02920	glycosyltransferase protein, putative, expressed	NA	23.7537	20.7723	18.6038	18.4266	18.1131	15.5468	25.0111	24.4036	23.9305	31.4696	28.3628	26.9882	23.4936	25.6348	26.2104	26.4545	31.6173	28.1892
LOC_Os01g02930	glycosyltransferase protein, putative, expressed	NA	46.2339	19.2178	25.35	16.3707	23.008	19.127	51.0364	14.1078	33.7436	13.7435	13.4232	13.1072	12.642	6.94335	8.90048	13.9832	24.1611	11.3357
LOC_Os01g02940	glycosyltransferase protein, putative, expressed	NA	25.4739	19.8644	21.4608	13.8121	18.1475	15.6438	36.0468	14.1258	23.4645	16.3796	13.4434	12.9849	17.5132	9.89834	10.0864	13.905	18.4057	13.9016
LOC_Os01g02960	expressed protein	NA	22.6982	13.2095	18.6221	14.2655	21.4714	17.5619	25.4891	10.349	20.6232	10.0977	10.9496	10.0499	25.743	12.739	18.4041	11.3252	25.7514	11.0126
LOC_Os01g03030	alanyl-tRNA synthetase, putative, expressed	alanyl-tRNA aminoacylation;leucyl-tRNA aminoacylation;tRNA aminoacylation;tRNA aminoacylation for protein translation;translation	1.96677	3.34531	1.20266	5.00294	1.34122	3.20238	1.83134	5.39369	1.20305	6.69267	6.19714	10.412	2.64428	10.1345	3.58262	8.01505	2.04951	8.96765
LOC_Os01g03040	expressed protein	NA	1.89906	2.11348	1.98234	1.81395	1.0755	0.517411	0	1.81642	1.45033	2.00273	0.628032	2.10001	1.645	3.915	2.70459	1.56313	1.60602	2.18721
LOC_Os01g03050	fruit protein PKIWI502, putative, expressed	NA	5.08081	3.16144	1.89587	4.0384	3.46562	4.99675	6.49372	5.02918	3.90364	3.80742	5.44387	4.95369	3.65881	5.27583	3.74746	5.06926	3.23143	5.21899
LOC_Os01g03060	splicing factor, putative, expressed	NA	6.44752	14.3952	7.62151	25.4033	9.37851	17.2677	4.92435	26.9264	6.77767	29.6757	28.5373	38.8508	9.55795	60.247	25.7107	32.6724	8.5782	35.2226
LOC_Os01g03070	transposon protein, putative, unclassified, expressed	formation of translation initiation complex;translation;translation reinitiation;translational initiation	9.53488	8.85154	8.2696	13.9746	10.4944	9.79858	7.08375	25.0629	16.1327	15.1536	24.3004	15.2901	15.8957	26.1035	7.46662	21.3233	11.3185	20.8708
LOC_Os01g03080	expressed protein	NA	18.5573	10.0576	17.9473	8.94484	18.1675	10.393	29.447	3.15291	26.2752	6.51138	4.64671	3.99455	12.1696	6.51075	9.67467	4.30118	18.3151	6.941
LOC_Os01g03090	methyltransferase, putative, expressed	methylation;peptidyl-lysine methylation	21.0293	25.6741	39.1154	26.5707	34.5294	34.8719	23.9747	21.1833	17.583	23.3051	24.8444	27.4977	36.8209	28.9023	41.274	23.493	28.2518	20.951
LOC_Os01g03100	protein binding protein, putative, expressed	NA	10.0387	7.59182	14.1523	9.28699	6.081	10.1356	7.71636	5.73544	6.47518	9.07742	7.75108	9.21308	9.29549	7.73684	10.8617	9.85494	7.34196	9.18209
LOC_Os01g03110	expressed protein	NA	10.5238	16.042	6.68768	12.6132	9.89813	9.69488	7.01537	24.2611	7.48157	14.0651	14.147	13.8245	7.72864	19.979	9.28308	17.4711	8.36827	18.5826
LOC_Os01g03130	expressed protein	NA	0	0.245287	0.263325	0.749266	0.600384	0.480584	0	0.241197	0.450015	0.57272	0.777967	0.780616	0.509509	1.42671	1.54646	0.434977	0	0.870009
LOC_Os01g03144	white-brown complex homolog protein 7, putative, expressed	transmembrane transport	1.49129	1.84218	1.0399	3.26044	1.98687	2.88444	1.01489	2.64421	3.01405	1.88963	2.44887	2.33563	2.18911	3.86319	2.05756	2.63811	1.60727	2.42522
LOC_Os01g03160	xylosyltransferase, putative, expressed	NA	14.0066	13.3159	8.30268	12.1906	13.1084	12.3376	10.9647	13.0064	10.5644	11.9256	12.662	8.91707	12.3496	10.2086	11.9239	12.808	9.93942	11.3197
LOC_Os01g03330	BBTI3 - Bowman-Birk type bran trypsin inhibitor precursor, expressed	negative regulation of endopeptidase activity;negative regulation of peptidase activity	5.48108	4.67285	4.9105	8.44376	9.98567	4.85758	6.78913	4.35237	6.26937	10.57	8.3119	8.93903	4.3014	3.32555	8.70177	4.60549	5.58426	4.29715
LOC_Os01g03340	BBTI4 - Bowman-Birk type bran trypsin inhibitor precursor, expressed	negative regulation of endopeptidase activity;negative regulation of peptidase activity	388.11	221.088	266.595	236.733	438.116	256.385	604.018	157.126	422.421	219.245	224.792	185.207	373.341	142.25	279.668	172.34	474.237	131.333
LOC_Os01g03360	BBTI5 - Bowman-Birk type bran trypsin inhibitor precursor, expressed	negative regulation of endopeptidase activity;negative regulation of peptidase activity	199.231	116.4	111.915	161.285	319.002	183.451	451.544	93.2594	347.944	113.011	90.6857	121.227	259.72	91.956	176.632	101.7	380.504	74.5813
LOC_Os01g03380	BBTI6 - Bowman-Birk type bran trypsin inhibitor precursor, putative, expressed	NA	8.02842	1.87551	11.1615	0.853595	0.905264	0	14.6366	3.11134	7.10079	3.26186	1.77689	2.37296	0.258336	0.399201	0.882343	1.116	1.35336	0.740983
LOC_Os01g03390	BBTI7 - Bowman-Birk type bran trypsin inhibitor precursor, expressed	NA	285.554	150.087	339.698	52.2739	53.9073	33.5669	115.043	22.6149	42.8485	118.883	123.762	78.2826	72.2867	29.3285	90.6876	57.0893	126.227	38.0743
LOC_Os01g03490	heavy-metal-associated domain-containing protein, putative, expressed	cellular transition metal ion homeostasis;metal ion transport	6.1796	11.5424	7.38438	10.3866	11.1892	12.2513	7.14036	13.2857	12.146	15.578	16.4206	14.5284	12.0587	12.6642	13.4761	13.8502	11.0775	11.9488
LOC_Os01g03500	expressed protein	NA	0.385197	1.49524	0.459769	1.63391	1.2242	2.30329	1.05087	3.99831	1.37754	3.49711	3.39098	3.85791	0.296187	5.86431	2.19113	2.14305	0.522027	3.49143
LOC_Os01g03510	WD domain, G-beta repeat domain containing protein, expressed	NA	38.8873	42.9301	38.4054	34.2777	45.327	53.3321	50.2598	27.288	43.5925	26.3978	35.6734	21.693	57.5032	37.3561	49.4199	35.8476	46.6681	25.5053
LOC_Os01g03520	ubiquitin conjugating enzyme protein, putative, expressed	protein ubiquitination	3.24826	2.58159	2.41029	2.65397	3.12198	2.17583	2.13414	8.03532	3.23831	4.16681	6.91419	4.86738	3.98827	6.28183	2.58601	5.14764	2.5166	5.50367
LOC_Os01g03530	multicopper oxidase domain containing protein, expressed	cellular response to phosphate starvation;meristem maintenance;response to karrikin	1.85461	0.794418	0.246206	0.78538	0.751598	0.668858	1.12267	2.24946	1.06001	1.40099	0.632681	1.27202	0.316028	0.477021	0	0.799659	0.140057	0.759478
LOC_Os01g03549	multi-copper oxidase type I family protein, putative, expressed	NA	1.18877	0.763584	0.946963	0.25169	0.993823	0.535789	0.269837	0.59474	0.305847	0.256554	0.52132	0.407632	0.455737	0.744922	0.605002	0.896526	1.48161	0.493096
LOC_Os01g03620	multicopper oxidase domain containing protein, expressed	oxidation reduction	49.2527	37.6003	28.5486	31.8619	63.7715	33.2393	10.5779	18.2781	19.3179	22.3932	27.0492	20.7625	58.4526	19.9862	25.4198	32.2468	61.1456	37.9403
LOC_Os01g03630	multicopper oxidase domain containing protein, expressed	oxidation reduction	15.8064	12.072	11.0605	3.73	12.554	10.633	80.8996	17.2561	43.177	6.14171	13.3756	5.70953	15.3288	2.94408	4.43462	10.3826	36.5172	10.3006
LOC_Os01g03640	multicopper oxidase domain containing protein, expressed	oxidation reduction	4.98096	3.83947	5.23744	7.17126	9.17599	9.59076	14.653	9.62358	14.0447	3.16042	4.36877	3.04513	10.8464	3.74575	3.30276	7.92133	15.4406	6.38183
LOC_Os01g03650	sufB,sufD domain containing protein, putative, expressed	embryonic development ending in seed dormancy;iron-sulfur cluster assembly;thylakoid membrane organization	2.14867	1.92756	3.36836	4.43838	2.44548	3.49296	1.46403	4.83917	3.17007	4.69794	3.77433	5.29349	2.57693	6.7891	3.04976	5.84351	1.27655	8.1365
LOC_Os01g03680	BBTI8 - Bowman-Birk type bran trypsin inhibitor precursor, expressed	NA	731.039	605.687	430.264	653.638	740.998	719.762	23.4219	15.7201	21.8091	491.417	492.821	578.785	655.439	415.065	598.76	479.017	852.547	349.929
LOC_Os01g03690	TKL_IRAK_DUF26-lg.1 - DUF26 kinases have homology to DUF26 containing loci, expressed	protein amino acid phosphorylation	0.948955	1.41474	0.891238	0.860573	0.619091	0.658771	0.184533	0.0739647	0.0699246	0.570204	0.415639	0.756489	1.09036	0.741926	0.708919	0.305449	0.369042	0.672724
LOC_Os01g03710	mannose-6-phosphate isomerase, putative, expressed	GDP-mannose biosynthetic process;carbohydrate metabolic process;cell wall mannoprotein biosynthetic process;embryonic development ending in seed dormancy;protein amino acid glycosylation;response to L-ascorbic acid;response to cadmium ion;response to cobalt ion;response to light stimulus;response to zinc ion	1.07977	1.49032	1.61209	1.2582	0.737332	1.02397	1.47146	1.69492	2.07779	2.62321	2.7266	2.85871	1.45041	2.19625	1.29684	2.98064	1.64955	3.37095
LOC_Os01g03720	MYB family transcription factor, putative, expressed	cell differentiation;cellular response to phosphate starvation;gibberellin biosynthetic process;negative regulation of gibberellin biosynthetic process;negative regulation of transcription, DNA-dependent;phosphate ion homeostasis;regulation of transcription from RNA polymerase II promoter;response to salicylic acid stimulus;root morphogenesis	4.44876	1.14735	2.12509	1.00561	0.809596	2.09085	5.65964	4.04881	1.97645	3.65148	3.12759	2.2691	2.73291	1.12227	1.94379	2.12275	4.42812	3.25701
LOC_Os01g03730	nuclease PA3, putative, expressed	NA	1.10952	1.43478	0.662218	2.35283	1.17581	0	2.01769	3.8386	0.945282	6.83439	3.90576	8.27826	0.426469	4.97582	1.13252	3.1437	1.50405	6.94155
LOC_Os01g03750	expressed protein	abscisic acid biosynthetic process;photoprotection;regulation of superoxide release;xanthophyll biosynthetic process;xanthophyll metabolic process	11.4585	18.5612	13.662	12.1721	9.32338	10.0169	18.003	8.61574	15.4025	7.44259	5.56864	7.44237	7.28968	4.75533	6.78956	10.6337	13.1565	6.63078
LOC_Os01g03760	expressed protein	NA	46.23	45.1871	33.2552	44.2885	47.72	42.9276	38.2656	48.4796	49.9407	31.2766	49.5941	32.4442	50.0984	35.9821	34.867	46.9664	39.0809	38.7124
LOC_Os01g03820	C2 domain containing protein, putative, expressed	lipid transport	0.42156	0.154392	1.00777	0.416299	0.513316	0.531177	0.573859	1.68674	0.4348	1.09121	0.430873	1.36201	0.322943	1.29565	0.551168	1.08589	0.956245	2.22891
LOC_Os01g03870	expressed protein	ribosome biogenesis;translation	14.4667	7.85778	11.6004	4.27168	6.51127	5.55821	8.2953	8.93417	7.74014	5.42227	6.59359	6.65712	4.88873	3.96177	6.06087	7.01011	9.44782	7.80345
LOC_Os01g03890	DUF260 domain containing protein, putative, expressed	NA	18.9129	9.68449	17.0709	4.34147	6.94185	4.46102	20.9398	26.2669	20.7914	8.95957	9.47333	9.04794	5.31629	3.31988	2.91367	7.92937	17.9718	10.9531
LOC_Os01g03900	expressed protein	NA	7.30381	5.94796	9.17949	5.18384	11.3095	10.2649	16.6644	4.22116	13.0546	1.32049	0	1.20137	2.19831	1.46669	3.21838	1.36701	3.27515	1.53893
LOC_Os01g03914	cation efflux family protein, putative, expressed	cation transmembrane transport;cation transport;ion transport;transmembrane transport	112.956	99.7411	118.754	75.9455	86.2417	87.8302	95.6411	80.7367	61.9434	94.9731	82.4312	82.1596	86.493	65.9353	94.9889	75.8975	85.4443	72.7652
LOC_Os01g03940	expressed protein	NA	6.03564	2.63442	3.08665	2.56125	3.12839	2.81572	8.82449	2.59138	5.49662	2.51713	1.51947	2.41422	2.81969	1.77242	3.58689	2.68899	2.62707	2.1706
LOC_Os01g03950	glycosyl hydrolase, family 31, putative, expressed	carbohydrate metabolic process;metabolic process;response to cadmium ion;xylan catabolic process;xyloglucan metabolic process	34.934	14.5447	35.717	8.66411	24.4312	12.7104	45.6338	6.63237	21.5235	10.8881	10.2551	10.8604	19.4549	5.74719	11.6532	6.8339	23.0811	7.28602
LOC_Os01g03980	expressed protein	NA	22.1275	6.02362	16.7169	3.96685	11.3575	4.55719	33.5672	3.76295	14.5113	4.78747	3.03653	4.35094	8.52103	2.31966	3.44859	2.43122	13.3032	3.07697
LOC_Os01g04010	expressed protein	NA	171.671	103.808	145.638	72.8383	95.2602	105.264	158.128	93.5296	91.4511	71.8673	71.1425	67.4687	97.9409	78.9211	105.562	72.7467	154.883	82.1964
LOC_Os01g04020	AP2 domain containing protein, expressed	regulation of transcription, DNA-dependent;transcription, DNA-dependent	286.798	174.791	318.424	135.566	185.991	194.891	270.286	122.276	196.329	139.624	140.369	152.562	270.72	199.442	277.912	139.314	354.785	180.87
LOC_Os01g04030	signal peptidase complex subunit 3, putative, expressed	protein targeting to ER;proteolysis;signal peptide processing	15.602	18.6633	15.9463	18.4651	14.3625	23.7366	13.7012	20.2615	18.6657	14.4751	21.1648	18.0924	19.9755	22.1105	23.9616	19.9243	18.446	19.1477
LOC_Os01g04050	BBTI12 - Bowman-Birk type bran trypsin inhibitor precursor, expressed	negative regulation of endopeptidase activity;negative regulation of peptidase activity;proteolysis	17.6219	28.8896	8.94484	16.9291	2.94482	11.0785	1.78456	12.4968	10.2319	18.6653	11.2635	13.8866	4.53512	4.86257	3.15524	15.8771	8.80408	10.2561
LOC_Os01g04080	expressed protein	NA	3.34943	0.532593	2.85408	0.812554	2.1677	1.82534	1.95961	0.392296	0.730755	0.465811	0.211003	0.423318	0.368446	0.563815	1.04846	1.57579	1.94223	1.36487
LOC_Os01g04100	expressed protein	NA	12.9089	9.17821	14.4435	5.81886	6.59066	5.48488	18.7121	6.83254	8.44392	4.05543	5.68406	4.87313	8.68764	4.2569	9.00496	5.41945	10.9306	5.77621
LOC_Os01g04110	mediator of RNA polymerase II transcription subunit 22, putative, expressed	NA	8.22059	8.85078	3.39163	8.06521	3.13998	9.68966	9.508	8.64761	4.48052	9.65708	13.7056	17.0008	7.07701	13.55	10.835	12.4156	5.11987	12.1639
LOC_Os01g04120	ZOS1-03 - C2H2 zinc finger protein, expressed	cytokinin mediated signaling pathway;gibberellic acid mediated signaling pathway;glucosinolate metabolic process;regulation of transcription, DNA-dependent;trichome morphogenesis	70.5269	35.7832	59.093	22.438	41.7617	33.5881	68.6437	23.1307	44.9597	16.5674	17.014	15.8048	26.5669	14.1017	26.0582	18.8624	49.6498	23.6069
LOC_Os01g04130	peptidyl-tRNA hydrolase, mitochondrial precursor protein, putative, expressed	RNA splicing;mRNA processing	0	0.830805	0.852755	1.23147	1.27411	1.60871	1.97842	1.97419	1.41212	1.41104	2.5848	2.14412	0	1.80845	0.640046	0.506107	2.86986	2.31785
LOC_Os01g04160	expressed protein	NA	0.290214	0.39865	0.867198	0.614152	1.19253	1.09717	0.197538	1.62308	0.823009	0.845155	1.97062	1.61966	0.778186	2.04933	0.632447	1.68251	1.08612	1.42516
LOC_Os01g04170	expressed protein	NA	50.2422	24.1696	36.9492	6.006	18.1167	13.0289	67.9269	6.66564	40.958	7.7567	8.17542	7.62479	11.2698	3.88209	6.41395	7.71562	23.4259	7.92385
LOC_Os01g04190	transporter family protein, putative, expressed	glucose import;hydrogen ion transmembrane transport;transmembrane transport	59.5909	60.6996	91.5599	73.0055	79.9681	95.534	76.2932	50.1188	69.7872	53.3734	57.9383	53.6522	127.12	77.594	108.454	64.042	94.0455	48.737
LOC_Os01g04200	metallo-beta-lactamase family protein, putative, expressed	NA	3.29929	5.99132	3.49693	6.60877	4.36507	7.1191	3.14501	5.44812	4.19208	5.9008	5.68032	4.63122	5.37898	10.2516	6.76789	7.61277	4.73628	7.65916
LOC_Os01g04210	DNA binding protein, putative, expressed	NA	0.786003	0.217999	1.17266	0.166714	0.713586	0.641032	1.60835	1.1809	1.40503	1.14692	1.38409	1.042	1.05778	0.575596	0.859927	0.900783	3.19519	1.33096
LOC_Os01g04230	inactive receptor kinase At2g26730 precursor, putative, expressed	NA	12.9902	4.94197	8.9026	2.58838	7.31862	3.40891	24.9752	3.28413	8.94755	3.89578	3.35053	4.32301	6.5173	2.65076	4.74946	3.70291	15.5861	4.1328
LOC_Os01g04250	expressed protein	NA	0.150215	0.0825526	0.0897697	0.3179	0	0.324556	0	0.40982	0	0.48608	0.592314	0.529507	0.0575458	0.563026	0.0654765	0.435581	0.102205	0.583791
LOC_Os01g04260	fatty acid hydroxylase, putative, expressed	lipid biosynthetic process;oxidation reduction;sterol biosynthetic process	54.3332	74.7746	44.0572	67.2267	67.386	77.9912	58.7751	56.8036	72.9656	58.0703	66.7843	53.4169	82.8226	55.692	69.5073	74.6295	59.9334	48.8746
LOC_Os01g04280	calmodulin binding protein, putative, expressed	cellular response to molecule of bacterial origin;defense response to bacterium;defense response to oomycetes;positive regulation of defense response to bacterium;regulation of salicylic acid biosynthetic process;regulation of systemic acquired resistance;regulation of transcription, DNA-dependent;response to UV-B;response to bacterium;response to stress	12.7819	8.87493	8.76585	12.1322	8.30369	7.68923	11.6092	23.7107	8.26997	13.184	12.4658	16.287	6.62822	9.26504	15.6015	12.1188	10.6133	16.8595
LOC_Os01g04300	glycosyl hydrolase family 10 protein, putative, expressed	carbohydrate metabolic process	35.2382	31.4862	32.4676	26.8276	42.1882	34.9087	38.2784	24.2016	24.8565	27.4449	18.2929	21.0607	39.8408	28.5023	32.6698	21.1117	21.7514	19.9438
LOC_Os01g04324	expressed protein	NA	1.65417	1.04236	0.2823	1.40139	1.07662	0.895577	0.96582	0.128999	0.364251	0.22957	0.311126	0.0694867	0.271939	0.479599	0.928338	0.0765717	0.160541	0.333036
LOC_Os01g04330	OsCML16 - Calmodulin-related calcium sensor protein, expressed	regulation of flower development;regulation of nitric oxide metabolic process	25.2394	6.26288	14.7132	8.34034	8.36904	9.49672	32.9467	13.6478	15.9394	5.82826	6.44118	10.7617	5.40536	2.99031	7.13772	5.38655	8.33576	5.74603
LOC_Os01g04350	hsp20,alpha crystallin family protein, putative, expressed	NA	12.2558	24.0716	27.3256	20.3701	17.1179	27.3373	13.0997	31.4637	11.911	26.1221	17.172	22.4856	9.44504	11.0276	18.9319	18.846	14.0458	19.5783
LOC_Os01g04390	expressed protein	NA	14.2735	12.962	27.1315	1.44546	8.2751	6.33158	30.6715	3.16107	9.61465	6.18635	5.41671	6.22857	7.6123	3.85557	3.58621	4.31147	14.2048	2.93742
LOC_Os01g04409	OsWAK1 - OsWAK receptor-like cytoplasmic kinase OsWAK-RLCK, expressed	cell surface receptor linked signaling pathway;phosphorylation;protein amino acid phosphorylation	7.20515	8.33647	5.29846	7.8221	5.22487	5.99307	2.26426	10.7378	3.99473	10.4052	10.6916	9.28388	11.1175	15.9088	12.8918	14.2587	8.79371	14.2842
LOC_Os01g04430	expressed protein	NA	23.2989	6.34961	18.035	1.6839	13.0202	3.78391	56.8533	3.65814	14.3749	2.73505	1.96808	2.4857	8.39993	0.584785	3.04225	1.79788	15.7573	3.42919
LOC_Os01g04450	OsWAK2 - OsWAK receptor-like cytoplasmic kinase OsWAK-RLCK, expressed	NA	3.66573	2.44264	3.91917	4.73819	4.48745	4.79932	5.7805	5.10687	3.47534	4.74649	3.46858	5.10324	6.58232	5.35491	7.99475	3.11685	4.59101	5.32222
LOC_Os01g04460	Ser,Thr protein kinase, putative, expressed	NA	0.245274	0.135284	0.146497	0.207811	0.446891	0.132825	1.00253	0.334746	0.12598	0.556027	0.322985	0.649173	0.564586	0.498083	0.642464	0.159047	0.33321	0.212813
LOC_Os01g04480	expressed protein	phosphorylation;protein amino acid phosphorylation	0.728701	0.267926	0.290163	0.617386	0.885182	0.131531	0.661875	0.132601	0.374316	0.314649	0.319845	0.214291	0.652286	0.140911	0.530185	0.472451	0.824999	0.289753
LOC_Os01g04500	expressed protein	NA	4.34515	0	2.58271	1.85508	3.3968	3.00966	2.98107	1.19123	3.78345	1.41739	1.93949	2.90413	2.53288	3.66743	2.88508	0.746065	3.63608	2.45745
LOC_Os01g04510	expressed protein	NA	0	1.16402	1.82616	0.873628	4.12177	2.26518	1.40397	1.12228	0.510561	0	0.912765	0.60775	3.97458	2.50287	2.26346	0.350017	2.74433	1.1543
LOC_Os01g04530	expressed protein	NA	2.83151	3.97482	3.37339	2.40927	3.82784	3.8819	0.968213	4.06738	1.42896	6.44446	4.07659	2.93054	4.37595	4.87002	9.03029	6.39323	3.81592	7.85528
LOC_Os01g04580	Ser,Thr protein kinase, putative, expressed	NA	9.56345	7.45955	7.85616	6.07448	7.17726	4.63374	8.9546	7.77499	5.8434	7.09483	6.64053	4.68482	5.95788	4.26439	4.69339	7.14852	8.53296	7.61076
LOC_Os01g04590	expressed protein	NA	1.28261	0.177372	0.382871	0.543729	0.583202	0	0.437155	0.350234	1.14955	0.9352	0.704793	1.03821	0.49263	0.65437	0.560631	0.626919	0.870085	0.558492
LOC_Os01g04600	expressed protein	embryonic development ending in seed dormancy;endosperm development	0.397759	1.1034	0.712101	1.68741	1.80538	2.59554	1.08527	1.19524	2.03113	2.70869	2.62686	2.81249	3.21204	2.33101	2.26308	3.32054	1.07787	2.9067
LOC_Os01g04620	transposon protein, putative, unclassified, expressed	glutamine metabolic process	55.6991	29.8339	77.3229	13.3257	14.1677	16.2523	64.1041	28.863	38.8299	13.5797	21.7214	17.3627	15.1823	8.97451	21.192	10.5316	23.4592	12.15
LOC_Os01g04630	muconate cycloisomerase, putative, expressed	NA	83.4306	100.379	89.9087	210.519	142.924	241.978	11.6608	28.0315	19.8984	94.1521	102.397	89.2001	127.047	198.802	169.801	117.043	69.3592	104.985
LOC_Os01g04640	reticulon domain containing protein, putative, expressed	NA	1.7398	6.80447	4.14855	1.47861	4.19372	4.11994	1.58472	6.18429	2.9409	11.3011	10.7626	13.3558	2.01263	2.92384	3.30941	4.61525	0.783284	6.01083
LOC_Os01g04650	PB1 domain containing protein, expressed	NA	97.2556	71.7067	84.9439	65.3019	87.8929	77.6356	87.7235	69.9703	73.257	66.4548	72.5779	51.5636	77.0744	71.2777	73.9073	59.0383	73.8741	58.1634
LOC_Os01g04660	lipid phosphatase protein, putative, expressed	dephosphorylation	0	0.826507	1.25004	0.253523	0	0.162182	0.81532	1.63317	0.153298	0.678313	0.525674	0.704077	0.803832	0.502638	0.653406	0.847155	0.405906	0.813068
LOC_Os01g04670	expressed protein	NA	21.0462	4.42297	10.973	3.9155	4.45075	3.96193	9.89111	6.83644	7.31594	2.35125	2.61955	1.94368	3.04694	2.74495	4.04704	3.06943	8.87116	2.40243
LOC_Os01g04690	expressed protein	NA	0	0	0	0	2.89113	0	0	0	0	0	0	0	0	0	0	3.39887	0	0
LOC_Os01g04710	aspartic proteinase, putative, expressed	protein catabolic process;proteolysis	52.0683	21.1442	26.5197	14.5721	35.9042	15.352	101.967	12.8157	46.9441	7.22597	8.5685	7.17655	19.9718	5.7271	10.45	9.93975	32.3753	9.95193
LOC_Os01g04720	leucine-rich repeat protein-related, putative, expressed	NA	2.27681	2.89264	1.78592	3.85445	3.11879	2.92021	3.29312	2.79513	3.30209	2.67054	4.0518	2.46601	2.45283	2.37839	1.92258	3.4368	1.743	2.75569
LOC_Os01g04730	ribosomal protein L24, putative, expressed	cytoplasmic translation;ribosomal large subunit biogenesis;translation	613.756	283.984	414.024	251.769	438.153	325.31	793.598	206.719	508.847	197.91	205.36	222.593	465.488	190.582	327.155	201	575.172	208.634
LOC_Os01g04750	B3 DNA binding domain containing protein, expressed	regulation of transcription, DNA-dependent;transcription, DNA-dependent	2.52866	1.24145	2.51668	1.07157	1.53447	2.58908	8.42417	3.2216	4.03516	0.819163	1.35755	0.99193	2.80405	2.53264	3.43642	1.36967	1.3351	1.1905
LOC_Os01g04800	B3 DNA binding domain containing protein, expressed	regulation of transcription, DNA-dependent;transcription, DNA-dependent	12.0927	9.45345	10.0385	16.5006	21.2023	15.354	14.0707	15.864	7.71137	12.6138	8.42344	11.5429	15.627	14.3356	14.9485	12.185	16.414	14.7827
LOC_Os01g04814	vacuolar protein sorting-associating protein 4B, putative, expressed	endosome organization;potassium ion homeostasis;sodium ion homeostasis;trichome branching;vacuole organization;vesicle-mediated transport	18.9078	43.0703	19.0665	42.6503	25.8375	36.1703	13.048	45.7119	21.4409	56.303	61.9771	52.2827	31.5591	63.5443	37.306	58.1202	21.3499	49.099
LOC_Os01g04870	WD domain, G-beta repeat domain containing protein, expressed	DNA repair;response to DNA damage stimulus;response to UV-B	0.435704	0.840232	0.130139	0.645857	0.397183	0.707327	0	1.24857	0.560064	1.12856	0.477866	1.02472	0.250628	1.19865	0.665443	1.41009	0	1.17979
LOC_Os01g04880	retrotransposon protein, putative, unclassified, expressed	NA	3.91365	3.52018	3.50903	4.51957	5.2541	5.73879	5.08698	3.92751	2.74591	3.16342	4.9897	3.86688	5.65059	3.69767	4.60253	3.04031	3.50784	3.67084
LOC_Os01g04900	peptidase M50 family protein, putative, expressed	proteolysis	1.10469	1.47493	0.848728	2.40493	2.3051	2.21686	2.14866	1.5071	1.54531	1.94072	2.94865	1.47117	2.53958	2.2308	2.18308	2.13678	1.50307	1.8004
LOC_Os01g04910	TP53RK-binding protein, putative, expressed	NA	22.1171	21.2067	18.5262	19.9764	18.5505	25.383	26.3366	14.2743	25.8798	23.8199	24.6901	31.3595	20.6516	20.6439	26.5992	21.065	23.8796	20.2297
LOC_Os01g04920	glycosyl transferase, group 1 domain containing protein, expressed	NA	34.0735	51.0346	53.8251	44.342	43.1798	81.9619	43.3012	95.214	35.0024	54.5317	88.1503	42.7081	99.9556	68.803	56.4843	77.5736	80.6447	57.2499
LOC_Os01g04930	MYB family transcription factor, putative, expressed	regulation of transcription, DNA-dependent;transcription, DNA-dependent	35.9812	38.2743	37.4557	33.6883	27.1567	33.0915	29.5508	34.1615	21.4834	36.3807	39.1126	38.7527	24.2416	31.8364	35.9152	34.4402	32.5375	38.4489
LOC_Os01g04950	peptide transporter PTR2, putative, expressed	dipeptide transport;nitrogen compound metabolic process;oligopeptide transport;transmembrane transport;tripeptide transport	63.0462	27.9775	42.5861	14.5793	32.2269	20.9923	69.3568	15.556	23.9952	20.377	19.6269	20.205	24.5535	12.8038	27.5304	16.6885	34.8157	21.5556
LOC_Os01g04990	mitochondrial carrier protein, putative, expressed	cellular oxidant detoxification;mitochondrial transport;transmembrane transport	7.59296	8.57385	9.44429	7.91266	8.77603	9.8367	9.48873	13.6493	8.26485	11.5848	11.4034	11.7329	11.3312	12.1715	12.445	12.0583	8.37075	13.4355
LOC_Os01g05010	mitochondrial glycoprotein, putative, expressed	NA	25.1789	33.6833	21.9207	37.6532	34.0855	42.4391	29.8483	40.2575	38.5499	28.7816	38.5382	34.4212	32.7047	35.1094	29.4532	38.5706	25.4402	32.6345
LOC_Os01g05060	mitochondrial glycoprotein, putative, expressed	NA	35.7053	27.8902	28.7372	19.3773	25.6177	18.5214	18.1272	12.9305	15.8899	9.56032	10.9712	9.66511	17.5662	18.1472	19.8115	11.5725	16.3086	13.1225
LOC_Os01g05064	expressed protein	NA	360.618	311.447	456.763	248.271	176.707	315.702	376.655	193.341	204.682	194.092	158.306	216.837	171.426	129.576	199.644	147.194	205.235	171.43
LOC_Os01g05070	expressed protein	pectin biosynthetic process	16.5228	29.4948	21.0477	28.0471	24.5633	28.7752	14.0246	19.5229	20.7631	20.7351	23.7369	19.7368	22.9013	20.8109	19.7558	27.1073	18.6134	20.4969
LOC_Os01g05080	thylakoid lumenal protein, putative, expressed	NA	0.502724	0.560091	0.299824	2.7752	2.50385	3.01568	0.686429	0.274814	0.511377	0.489505	0.443593	0.29659	0.774508	2.81831	1.54281	1.32666	0	0.938746
LOC_Os01g05090	expressed protein	negative regulation of gluconeogenesis;proteasomal ubiquitin-dependent protein catabolic process;protein targeting to vacuole;vacuolar protein catabolic process	2.31963	7.9994	3.59766	14.3758	5.25608	8.08719	0	0.253551	0	2.4084	0.818083	3.28289	1.07145	3.27675	1.42282	1.22106	0.313931	3.61107
LOC_Os01g05105	expressed protein	NA	0	0	0.0547109	0.0387153	0.0836749	0	0.249062	0.099843	0	0.0295996	0.0801002	0.107459	0	0.0788596	0.11956	0.0881179	0	0.098517
LOC_Os01g05130	expressed protein	maturation of 5.8S rRNA	2.43338	7.04438	2.61249	9.29831	3.96786	5.57093	3.32212	8.37951	4.21047	6.47544	8.58589	5.45429	3.56056	10.4713	6.1859	6.73526	3.95035	4.59365
LOC_Os01g05140	expressed protein	NA	37.888	35.1687	60.1386	40.8855	34.0409	46.805	40.3516	14.5235	29.1708	6.85173	4.11377	6.73304	4.88954	10.1654	7.42379	6.25344	12.4525	6.39628
LOC_Os01g05150	expressed protein	NA	9.16532	5.50262	5.85143	1.39192	2.95372	2.50942	45.6466	4.83504	17.5457	0	0	0	0	0	0	0	0	0
LOC_Os01g05180	expressed protein	NA	10.5385	9.76016	13.3606	10.4355	7.96435	14.3425	0	0	0	0	0	0	0	0	0	0	0	0
LOC_Os01g05250	expressed protein	NA	1.94956	2.29943	2.30585	2.51642	0.854056	1.1061	0	0	0	0	1.77013	2.92448	3.83744	0.635364	2.62503	0.71175	5.14395	0.691318
LOC_Os01g05289	expressed protein	NA	52.4911	56.7692	73.3503	37.6091	25.6708	51.5054	0	0	0	0	0	0	0	0	0	0	0	0
LOC_Os01g05310	expressed protein	NA	0	0.290154	0	0.663192	0.235577	0.567975	7.81903	1.56509	8.73028	0	0	0	0	0	0	0	0	0
LOC_Os01g05420	IWS1 C-terminus family protein, putative, expressed	brassinosteroid mediated signaling pathway;regulation of RNA elongation;regulation of histone H3-K36 trimethylation;regulation of mRNA export from nucleus;regulation of mRNA processing	5.56388	11.6895	6.27856	15.2715	9.86488	8.58369	4.49074	17.2647	7.5262	19.2136	19.5228	19.2016	10.1133	22.0032	9.8895	22.5241	9.10461	18.9608
LOC_Os01g05430	OsRhmbd1 - Putative Rhomboid homologue, expressed	proteolysis	0	0.827145	0.44533	1.26585	2.20258	1.01367	0.508846	2.54752	1.52549	2.41906	2.79095	1.86798	1.86428	2.72847	1.63211	3.17188	0.252852	2.28016
LOC_Os01g05470	transcription factor X1, putative, expressed	NA	2.64852	2.91399	2.00455	4.11138	3.14171	4.58118	1.20215	2.98706	3.63721	3.5432	3.79254	3.78746	2.09772	4.58953	1.38594	3.93215	2.04136	6.0693
LOC_Os01g05490	triosephosphate isomerase, cytosolic, putative, expressed	cellular carbohydrate metabolic process;response to cadmium ion;response to cytokinin stimulus;response to salt stress;response to zinc ion	1294.79	1339.36	1468.64	661.971	1047.55	1211.57	1204.54	908.96	827.494	741.059	872.605	592.695	1067.74	616.908	785.519	652.079	1323.1	480.791
LOC_Os01g05500	zinc finger protein, putative, expressed	defense response to fungus;protein ubiquitination;regulation of lipid catabolic process;regulation of seed germination;response to abscisic acid stimulus;ubiquitin-dependent protein catabolic process;ubiquitin-dependent protein catabolic process via the N-end rule pathway	0.998604	1.36706	1.15433	1.88844	2.07417	1.62784	1.63026	3.96379	2.20746	2.65409	4.25069	2.48574	2.46203	3.5587	1.68637	3.11374	1.56602	3.02152
LOC_Os01g05510	expressed protein	NA	0.269243	0.664859	0.321586	0.318505	0.12256	0.135697	0	0	0	2.23433	0.990111	2.57506	0.480717	1.84556	0.470365	1.21921	0.182806	2.20858
LOC_Os01g05530	expressed protein	NA	1.91844	1.05528	0.937892	2.65804	0.716157	1.31972	0	0	0	0.16934	0.0764465	0.409964	0.0668367	0.100725	0.1521	0.168843	0.118612	0.282748
LOC_Os01g05540	expressed protein	NA	7.9306	17.5295	11.9263	12.6976	14.2996	14.9716	2.80249	3.76915	1.0541	0.85647	0.903372	1.12358	0.902154	0.683847	0.769989	2.77068	0.598046	1.82014
LOC_Os01g05560	expressed protein	NA	47.2523	36.334	47.9267	27.2177	40.7845	34.6646	48.7211	22.4126	36.9458	22.7692	25.8229	21.928	60.2472	28.9307	43.6786	24.6462	49.7411	23.6541
LOC_Os01g05610	Core histone H2A,H2B,H3,H4 domain containing protein, putative, expressed	NA	201.496	153.598	231.671	114.173	146.998	138.751	332.457	162.684	232.753	48.5934	60.8071	44.0136	72.8355	32.1274	71.5511	42.4183	85.795	32.1706
LOC_Os01g05620	NBS-LRR disease resistance protein, putative, expressed	NA	0	0.0831709	0	0.0640542	0.0690847	0	0.206025	0.206437	0	0.146911	0.198913	0.311183	0.115951	0.218177	0	0.0975237	0.102964	0.522819
LOC_Os01g05630	Core histone H2A,H2B,H3,H4 domain containing protein, putative, expressed	NA	238.334	181.475	221.706	132.976	143.827	162.606	234.707	89.8438	128.266	135.855	159.037	119.802	165.032	98.6188	170.55	130.147	203.947	100.463
LOC_Os01g05650	metallothionein, putative, expressed	NA	444.43	380.972	435.661	217.191	212.652	287.259	621.319	429.637	236.04	234.577	222.714	303.166	209.461	165.489	256.111	230.918	366.312	261.512
LOC_Os01g05660	expressed protein	NA	0	0.0864255	0.281962	0.665799	0.287153	0.33989	0	1.2347	0.324232	0.763524	0.827086	0.544486	0.301292	1.02455	0.392583	0.861985	0.320997	1.00225
LOC_Os01g05670	3-oxo-5-alpha-steroid 4-dehydrogenase, putative, expressed	cuticle development;lipid metabolic process;oxidation reduction;sphingolipid metabolic process;trichome branching;trichome papilla formation;very-long-chain fatty acid biosynthetic process;wax biosynthetic process	73.2771	91.3259	88.4763	86.7626	96.6342	109.646	98.5586	63.9068	105.11	80.4444	77.4988	75.8877	133.516	68.8463	97.8351	88.5756	90.2229	72.5438
LOC_Os01g05680	geranylgeranyl transferase type-1 subunit beta, putative, expressed	negative regulation of abscisic acid mediated signaling pathway;protein geranylgeranylation;response to abscisic acid stimulus;response to auxin stimulus;response to water deprivation	0	3.43168	1.03272	2.95737	1.55815	2.86731	2.37664	2.37593	3.48192	2.8249	2.31349	3.08467	2.3523	4.19747	1.91336	5.86874	2.91514	3.97935
LOC_Os01g05694	expressed protein	fatty acid biosynthetic process;fatty acid elongation;fatty acid metabolic process;lipid metabolic process;multicellular organismal development;sphingolipid biosynthetic process;very-long-chain fatty acid biosynthetic process	23.19	34.7988	33.2127	45.8886	31.5718	49.0199	28.9192	27.4486	40.4327	36.7811	31.0329	36.9335	40.1242	21.6279	28.4471	28.5315	32.4784	34.5201
LOC_Os01g05730	retrotransposon protein, putative, unclassified, expressed	NA	0	0	0	0	0	0	0	0	0	1.16962	0.88225	1.18072	0.15411	2.70134	0.701598	0.919026	0.814441	1.13874
LOC_Os01g05790	SLT1 protein, putative, expressed	hyperosmotic salinity response;protein insertion into membrane	21.4892	34.5868	28.1209	29.2484	35.3265	41.664	24.1833	28.7364	20.8521	29.6032	29.5835	28.7023	59.4878	48.4228	51.347	28.6045	28.9866	26.6085
LOC_Os01g05800	inner membrane protein, putative, expressed	protein import into chloroplast thylakoid membrane;protein insertion into membrane;protein localization to chloroplast;protein transport;regulation of cell aging;thylakoid membrane organization	2.60905	4.2049	1.7808	4.57456	3.05885	3.92713	1.52172	4.37284	1.82281	2.23002	3.839	2.68006	2.28583	7.21268	5.44488	3.12688	0.887027	3.88789
LOC_Os01g05810	gamma-glutamyltranspeptidase 1 precursor, putative, expressed	glutathione catabolic process;proteolysis;xenobiotic metabolic process	6.99014	4.75748	5.16573	7.0095	5.20245	5.27095	7.76546	5.87278	4.35645	6.49005	4.43557	6.48686	3.45479	7.38819	6.17738	5.82115	5.75389	9.13
LOC_Os01g05820	gamma-glutamyltranspeptidase 1 precursor, putative, expressed	glutathione catabolic process;proteolysis	18.8204	7.48922	13.7182	4.92587	11.8418	7.8005	52.4296	8.16037	23.8536	3.94492	3.64689	3.74549	6.48018	3.54013	5.07739	4.49621	9.95855	5.32135
LOC_Os01g05830	expressed protein	NA	3.28096	7.10136	3.16546	7.69849	3.10341	6.56162	3.43883	8.33591	2.07352	10.6261	9.86096	12.5444	6.29428	12.3061	11.5703	10.3971	3.08542	9.66587
LOC_Os01g05840	oxidoreductase, short chain dehydrogenase,reductase family domain containing family, expressed	oxidation reduction;pollen tube growth	2.36165	2.42769	0.604184	1.43044	1.3801	1.46526	0.920027	1.19775	2.2448	2.07762	1.18687	1.416	3.49962	2.65858	1.32757	1.43076	1.37283	1.06596
LOC_Os01g05850	expressed protein	NA	6.77704	1.56151	5.63073	3.48059	5.41584	0	18.6403	9.3027	5.34169	3.10205	2.43305	3.23134	1.58673	2.11915	1.80794	2.37195	9.03203	2.48703
LOC_Os01g05860	PPR repeat domain containing protein, putative, expressed	NA	0	0.318606	0.23054	0.245079	0.615924	0.104333	0.26275	1.52679	0.297886	1.06172	0.930595	0.793838	0.221876	1.67341	0.420776	0.748043	0.131172	1.1688
LOC_Os01g05900	Core histone H2A,H2B,H3,H4 domain containing protein, putative, expressed	NA	221.467	136.792	194.161	83.0439	144.186	120.323	307.974	100.806	170.637	115.758	129.899	95.3424	159.046	72.9169	149.565	103.094	233.85	80.878
LOC_Os01g05960	receptor kinase, putative, expressed	phosphorylation;protein amino acid phosphorylation	0.390327	0.142897	0	0.0550598	0.2377	0	0	0.319437	0.268498	0.252568	0.227925	0.305683	0.0498282	0.18732	0.113388	0.125593	0	0.336771
LOC_Os01g05970	OsFBO1 - F-box and other domain containing protein, expressed	NA	353.334	261.074	318.165	204.65	262.498	267.745	485.018	204.185	313.81	182.486	194.289	191.755	248.678	144.049	230.984	168.174	289.084	128.442
LOC_Os01g06010	Core histone H2A,H2B,H3,H4 domain containing protein, putative, expressed	NA	196.729	155.422	202.782	122.914	172.513	154.565	239.202	120.234	147.239	68.0808	75.035	75.7232	109.509	51.9383	80.4531	62.5397	121.772	52.5011
LOC_Os01g06020	aspartyl-tRNA synthetase, putative, expressed	tRNA aminoacylation for protein translation	1.2702	2.10763	1.13752	2.28843	1.0108	1.72302	1.29874	3.03485	0.975909	0.205806	1.53545	1.77585	0.609801	1.66605	0.555179	1.55181	1.07714	1.72814
LOC_Os01g06050	expressed protein	RNA-dependent DNA replication	2.59529	2.0711	0.933661	1.46651	2.88681	1.56344	1.57212	0.708561	0.443593	0	0	0	0	0	0	0	0	0
LOC_Os01g06060	gibberellin receptor GID1L2, putative, expressed	catabolic process;metabolic process	0.402263	0.446432	0.240046	0.341314	0.365122	0	1.09759	0.21978	0.205376	0.652246	1.77121	2.60742	0.92817	0.825328	2.11278	2.50416	2.17997	1.97847
LOC_Os01g06220	gibberellin receptor GID1L2, putative, expressed	catabolic process;metabolic process	35.4502	33.4864	51.0358	30.6533	16.1091	20.3832	37.9147	20.8817	35.2071	17.6867	16.968	16.6802	9.21449	11.0637	19.9096	14.1819	19.7953	19.3208
LOC_Os01g06230	OsSAUR1 - Auxin-responsive SAUR gene family member, expressed	NA	70.8108	64.8044	112.54	11.7171	15.7679	23.7309	375.551	25.2034	46.4437	25.6802	24.986	24.534	33.7001	25.1939	38.4407	6.73834	34.7136	8.91914
LOC_Os01g06250	dirigent, putative, expressed	NA	2.44453	3.81084	3.49924	2.90612	5.53589	3.19817	10.6797	4.00857	5.22456	1.58664	2.58769	0.865174	1.50611	1.58533	1.71434	1.77235	2.97623	2.73693
LOC_Os01g06270	expressed protein	NA	0.775939	0.939908	1.16331	1.54701	1.55259	1.05467	0.352424	2.72487	1.37559	1.81337	1.70975	2.93536	0.793988	1.9554	0.425121	2.05206	1.93216	3.35306
LOC_Os01g06280	TKL_IRAK_CrRLK1L-1.4 - The CrRLK1L-1 subfamily has homology to the CrRLK1L homolog, expressed	phosphorylation;protein amino acid phosphorylation	3.37093	1.25906	3.06232	0.399462	0.738946	0.873677	1.10126	0.698877	0.556433	0.305382	0.2953	0.30568	0.723012	0.621394	0.411741	0.434003	0.642377	0.770904
LOC_Os01g06290	splicing factor, arginine,serine-rich, putative, expressed	NA	123.952	87.3201	117.705	70.4251	105.984	99.4215	145.871	77.0061	129.713	65.7323	79.4538	69.8666	105.524	61.5528	98.5509	69.4849	125.474	59.1008
LOC_Os01g06310	glycine-rich cell wall structural protein precursor, putative, expressed	NA	268.732	267.564	282.566	111.012	103.521	122.487	115.41	114.465	58.6821	40.8063	70.9894	38.5802	56.9829	34.5737	47.4107	57.8765	125.654	42.6489
LOC_Os01g06420	expressed protein	NA	4.41903	1.49909	5.25938	0	0.396649	0	6.05317	0	4.43084	0	0	0.261898	0.342392	0	0	0	0	0
LOC_Os01g06450	glycosyltransferase family 43 protein, putative, expressed	NA	0.284522	0	0.339801	0.120575	0.129481	0	0	0.621424	0.291837	0.276522	0.749918	1.33938	0.10922	0.413762	0.124291	0.73992	0.386265	0.772944
LOC_Os01g06454	heat shock protein DnaJ, putative, expressed	NA	0	0.761226	0	1.15452	0.306005	0.371843	0.927953	2.59908	1.02854	1.10294	3.00443	2.20659	0	1.01294	0	0.906167	0.4575	2.78221
LOC_Os01g06460	uncharacterized Cys-rich domain containing protein, putative, expressed	NA	239.261	130.318	232.08	83.5764	137.995	118.287	263.916	68.8098	169.976	79.5049	69.3532	74.791	128.436	60.0305	109.028	70.3362	150.329	66.7324
LOC_Os01g06470	expressed protein	NLS-bearing substrate import into nucleus;protein import into nucleus;protein transport	3.43931	9.50953	3.92018	9.80768	6.82536	9.49918	4.26236	11.7816	5.2859	11.6513	9.61978	11.8709	5.40336	12.8458	11.7517	11.2012	2.54558	11.8059
LOC_Os01g06490	OsSCP1 - Putative Serine Carboxypeptidase homologue, expressed	proteolysis;proteolysis involved in cellular protein catabolic process	12.4202	23.1921	18.4649	22.5055	18.2882	21.3339	16.2046	16.8804	21.43	17.2902	19.4085	15.4685	15.6173	18.1915	16.964	15.4418	12.2452	14.1142
LOC_Os01g06500	PHLOEM 2-LIKE A5, putative, expressed	response to insect	4.71915	6.43975	3.76599	3.34475	0.949172	3.15903	2.15542	6.16919	3.47036	5.8004	5.79679	7.13378	1.82159	4.97102	4.84721	6.76736	5.32164	6.64044
LOC_Os01g06520	verticillium wilt disease resistance protein, putative, expressed	NA	0.905341	0.621049	0.338222	0.574597	0.517079	0.854935	0	0.154344	0.0584225	0	0	0	0	0	0	0	0	0
LOC_Os01g06550	NF-X1-type zinc finger protein, putative, expressed	circadian rhythm;cuticle development;flower development;negative regulation of transcription from RNA polymerase II promoter;negative regulation of transcription, DNA-dependent;positive regulation of transcription, DNA-dependent;regulation of hydrogen peroxide metabolic process;regulation of stomatal complex patterning;regulation of transcription, DNA-dependent;response to salt stress;transcripti…	1.6654	1.90592	1.9077	2.58436	2.40821	1.94847	1.51136	3.06674	1.43152	2.0656	2.18846	2.24191	2.01998	3.43864	1.87495	2.18937	1.60558	2.90495
LOC_Os01g06560	transcription factor HBP-1b, putative, expressed	transcription, DNA-dependent	2.7536	1.7104	1.84921	0.715797	1.15311	0.915614	3.06941	0.922281	2.45471	0.455993	0.370979	0.579744	0.540281	0.0818324	0.245917	0.365952	0.382208	0.240468
LOC_Os01g06580	fasciclin domain containing protein, expressed	secondary cell wall biogenesis	52.5233	50.0505	37.51	45.9736	37.3409	43.4222	63.7625	36.1552	37.5681	23.6066	23.8603	25.7138	17.4977	25.7173	17.0184	43.936	36.6931	42.8752
LOC_Os01g06590	zinc finger, C3HC4 type domain containing protein, expressed	NA	1.98724	1.41066	1.21672	2.89869	2.12183	1.43181	0.901908	6.11395	2.9862	3.59224	3.84712	3.77807	1.20795	3.39642	1.51624	3.15233	1.80232	3.54739
LOC_Os01g06600	glutaryl-CoA dehydrogenase, mitochondrial precursor, putative, expressed	embryonic development ending in seed dormancy;fatty acid beta-oxidation;short-chain fatty acid metabolic process	13.1421	18.6836	16.9399	27.5403	21.0117	27.8325	12.2498	46.3506	23.3428	34.2281	25.5974	28.4126	16.5373	25.1924	17.208	25.4664	13.7855	30.5993
LOC_Os01g06640	basic helix-loop-helix, putative, expressed	regulation of transcription, DNA-dependent	16.8	28.7088	16.0622	26.3025	20.3773	31.6141	17.4623	26.8706	5.47139	17.595	12.4098	18.3336	9.67822	18.0061	13.9688	10.7039	7.62624	16.8593
LOC_Os01g06660	thiamine pyrophosphate enzyme, C-terminal TPP binding domain containing protein, expressed	NA	20.9336	20.332	20.2938	14.2998	13.5084	13.8851	15.3308	19.8322	14.6335	32.8602	29.099	21.7665	29.9809	30.7272	32.9085	26.3607	28.8653	26.4119
LOC_Os01g06680	retrotransposon protein, putative, unclassified, expressed	NA	0.625063	0.429489	0.37353	1.12446	1.06992	1.26632	0	0.0426342	0.0805379	0.303411	0.136944	0.413156	1.73621	0.676078	0.953689	0.20147	1.16941	0.21937
LOC_Os01g06900	verticillium wilt disease resistance protein Ve2, putative, expressed	NA	0.290017	1.83254	1.03993	0.736481	0.926898	1.33137	0	0	0	0	0	0	0	0	0	0	0	0
LOC_Os01g06960	POEI34 - Pollen Ole e I allergen and extensin family protein precursor, putative, expressed	NA	0	0.511759	0	0	0	0	0	1.73398	1.35919	6.48026	5.63111	5.3614	2.10291	1.91903	1.59654	1.53328	2.42942	2.02719
LOC_Os01g06990	POEI36 - Pollen Ole e I allergen and extensin family protein precursor, putative, expressed	NA	3.11608	4.72687	2.47023	1.77302	0.929007	1.14961	2.84932	4.83973	6.73047	5.41893	5.09505	5.85899	0.403356	6.67284	1.37825	4.26601	2.08777	1.75807
LOC_Os01g07020	POEI39 - Pollen Ole e I allergen and extensin family protein precursor, putative, expressed	NA	0	0	0	0	0	0	16.4886	10.4352	17.5061	5.87971	7.59124	4.16325	1.16679	1.83476	2.6578	2.39471	2.68733	2.14446
LOC_Os01g07030	POEI40 - Pollen Ole e I allergen and extensin family protein precursor, expressed	NA	0.644774	2.16696	1.53689	1.64491	1.1639	1.05893	1.76287	3.87994	4.56638	1.88575	1.14108	1.14312	0	1.1523	0.566671	0	0	0.499273
LOC_Os01g07040	POEI41 - Pollen Ole e I allergen and extensin family protein precursor, expressed	NA	0	0.527981	0.554502	0	1.25353	0	3.83178	2.29791	2.33217	2.42909	1.659	1.38179	0	0.283062	0.411528	0.316641	1.25126	0.627631
LOC_Os01g07060	POEI43 - Pollen Ole e I allergen and extensin family protein precursor, putative, expressed	root hair elongation;unidimensional cell growth	67.7143	21.7225	35.6036	10.0456	19.3356	20.0622	87.4495	21.7806	59.8045	13.433	8.74239	11.9371	7.9959	8.97118	10.4076	12.7124	17.1122	12.4767
LOC_Os01g07070	transposon protein, putative, CACTA, En,Spm sub-class, expressed	NA	9.81099	12.6206	10.6445	10.0939	12.5501	9.19116	11.2578	11.848	14.5901	11.4392	13.943	9.84658	13.2043	11.9948	10.7036	14.7176	9.81877	10.9281
LOC_Os01g07080	DEAD-box ATP-dependent RNA helicase, putative, expressed	RNA secondary structure unwinding	0.841342	3.24403	1.25677	1.95967	2.12413	1.72019	1.71902	3.50189	2.05543	2.3834	4.34221	2.28773	2.58318	5.12503	1.9287	3.06188	1.00186	2.87534
LOC_Os01g07090	5-azacytidine resistance protein azr1, putative, expressed	cellular response to light stimulus;peptidyl-threonine dephosphorylation;protein amino acid dephosphorylation;thylakoid membrane organization	0.341707	1.89172	2.65175	2.0284	2.01887	1.11318	1.86376	1.0265	1.57376	0.886032	0.90166	2.21331	1.83801	3.09247	3.28706	1.78406	1.85375	2.30865
LOC_Os01g07100	expressed protein	protein insertion into ER membrane;root hair elongation	3.56957	5.68287	5.16988	6.06346	6.00206	5.28463	6.96319	8.08419	9.5935	4.46903	5.17525	4.51309	4.51778	6.92442	4.24817	6.22683	7.93021	5.15496
LOC_Os01g07120	AP2 domain containing protein, expressed	heat acclimation;positive regulation of transcription, DNA-dependent;regulation of transcription, DNA-dependent;response to abscisic acid stimulus;response to heat;response to salt stress;response to water deprivation;transcription, DNA-dependent	5.08388	4.24194	3.79023	5.0341	3.65234	5.29382	4.05829	7.40904	4.53647	7.69346	8.58581	11.6128	3.42345	7.08588	4.82113	5.97775	4.87659	7.69379
LOC_Os01g07150	expressed protein	NA	32.2699	14.618	14.2621	9.0397	10.3356	7.12022	77.0646	12.1225	30.4636	9.9109	8.61394	6.8335	9.64971	4.75681	8.95433	11.5811	24.7591	10.2388
LOC_Os01g07200	staphylococcal nuclease homologue, putative, expressed	RNA catabolic process;nucleic acid phosphodiester bond hydrolysis	8.54208	5.07432	6.42211	5.63274	6.04251	7.20962	6.46958	9.93463	4.53757	8.50921	12.0987	8.28751	5.71078	9.86627	8.57321	10.6155	6.2244	9.71002
LOC_Os01g07212	staphylococcal nuclease homologue, putative, expressed	NA	1.12682	0.777975	1.68221	0.955027	0.897453	1.37433	0.767861	1.07671	0.722446	2.92029	2.35109	4.55839	2.59521	3.6863	4.06081	2.10581	3.63336	3.09134
LOC_Os01g07240	expressed protein	NA	15.9414	13.8506	22.2738	10.6017	18.2684	12.3999	40.5173	11.2807	21.4899	14.329	14.9836	18.7784	17.5447	6.67255	13.9455	11.7204	25.5423	12.0539
LOC_Os01g07250	saposin-like type B, region 1 family protein, putative, expressed	lipid metabolic process;sphingolipid metabolic process	2.98828	5.84962	3.73136	5.41026	2.72065	3.23884	3.33191	9.86355	5.99385	7.47984	8.35147	6.31333	1.35542	5.99988	1.06784	7.23519	1.84445	7.64094
LOC_Os01g07260	expressed protein	DNA replication;DNA-dependent DNA replication;postreplication repair;sister chromatid cohesion	2.5403	7.69636	1.77049	6.2756	3.66707	4.81049	1.44171	9.82136	4.13711	7.19641	8.7288	7.59203	3.40926	5.33123	4.0641	8.28644	3.59696	6.37226
LOC_Os01g07270	transposon protein, putative, unclassified, expressed	NA	5.69286	2.23363	5.61282	0	1.66452	1.07514	10.4855	1.56722	0	0.623205	0	0	1.49298	0	0	0	2.50569	1.11859
LOC_Os01g07280	disease resistance protein, putative, expressed	NA	0	0	0.182036	0.0644663	0.0695269	0.082273	0.414701	0.0831059	0.314036	0.246427	0.266926	0.178964	0.175046	0.175674	0.265561	0.0981566	0.103624	0.295989
LOC_Os01g07300	uncharacterized 50.6 kDa protein in the 5region of gyrA and gyrB, putative, expressed	defense response;negative regulation of translation;pathogenesis	16.7666	6.61716	8.68393	7.43687	8.81032	6.082	11.7035	7.74445	4.38577	4.46997	6.56693	5.60393	4.44559	7.089	8.32378	4.87981	4.80419	7.44801
LOC_Os01g07310	transporter-related, putative, expressed	UDP-xylose transport	28.2191	61.8694	35.9518	55.1162	38.1733	52.7189	20.1432	47.982	34.065	56.8845	52.5201	55.3787	45.8983	57.9396	50.0007	63.0107	30.2915	49.0074
LOC_Os01g07320	expressed protein	NA	2.75409	2.07897	1.63859	1.17398	1.23505	3.03806	2.51575	2.01168	0.919303	1.19611	2.45034	3.81012	0.711674	1.94973	2.02619	0.934706	1.84907	1.54435
LOC_Os01g07340	pentatricopeptide, putative, expressed	RNA modification;nucleic acid phosphodiester bond hydrolysis	3.68546	0.40656	1.90775	0.936767	2.3502	0.798336	3.0128	1.1401	1.38815	0.87527	0.970637	0.361277	2.54504	1.21175	2.038	1.11529	3.33783	1.19917
LOC_Os01g07350	transposon protein, putative, unclassified, expressed	NA	0.290907	0.879134	1.04312	0.677181	1.06255	0.549898	0.79204	1.26982	0.449979	0.611848	1.46557	1.45263	0.72433	1.38349	2.59924	1.12437	0.890758	1.36579
LOC_Os01g07360	KIP1, putative, expressed	phosphorylation	3.28288	4.18076	1.80988	3.85214	1.49624	1.91506	2.06453	4.96456	3.88991	5.47483	10.089	6.24256	3.74418	7.80534	3.30789	11.0189	3.08386	6.36316
LOC_Os01g07370	KIP1, putative, expressed	NA	3.22546	2.66401	3.73344	8.45122	5.79091	5.88821	1.92182	10.5626	5.70444	8.02716	10.4325	6.81415	3.63253	12.538	4.39721	8.14646	3.56287	6.47975
LOC_Os01g07376	thioredoxin, putative, expressed	cell communication;cell redox homeostasis;cellular oxidant detoxification;cellular response to oxidative stress;glycerol ether metabolic process;oxidation reduction	19.6358	29.0884	16.3319	36.8677	14.2671	25.6525	13.4071	21.1866	17.5989	33.2114	25.0843	37.8082	20.3044	36.9303	24.2453	37.1936	20.9606	31.0115
LOC_Os01g07382	expressed protein	NA	30.7312	21.1566	29.2068	22.5976	27.3811	28.582	30.352	19.6938	28.7553	19.6115	20.6748	21.043	36.3697	21.4739	29.4662	22.3675	35.1041	15.7996
LOC_Os01g07390	zinc finger, C3HC4 type family protein, expressed	NA	24.6395	29.3456	34.8505	23.4335	28.0667	28.313	22.4835	23.6646	16.3647	17.4628	18.9731	14.4898	37.2688	25.5361	37.9448	17.3946	21.3203	15.9483
LOC_Os01g07400	WD40-like domain containing protein, putative, expressed	autophagy of nucleus;carbohydrate metabolic process;fucose metabolic process;mitochondrion degradation;protein amino acid lipidation;protein localization to pre-autophagosomal structure	5.73311	9.76703	10.4108	14.4982	9.19573	11.4562	5.94067	13.894	6.83588	13.2921	13.7798	11.1653	11.5225	14.2887	13.1494	12.6988	9.34889	11.3827
LOC_Os01g07410	growth regulator related protein, putative, expressed	carbohydrate metabolic process;fucose metabolic process	2.93746	6.70313	3.13365	5.95338	5.64347	7.71909	5.42993	8.24556	4.8562	6.99675	7.73088	5.55099	3.53989	6.98381	4.48574	8.34782	3.28002	6.24713
LOC_Os01g07420	hydrolase, alpha,beta fold family protein, putative, expressed	NA	153.693	95.6761	125.824	68.5847	89.6066	92.0059	192.519	61.2041	116.753	59.8031	54.8086	63.2175	70.5164	49.9584	64.4448	62.8443	105.335	55.5641
LOC_Os01g07430	myb-like DNA-binding domain containing protein, putative, expressed	NA	2.93371	2.88567	0.873656	2.49682	0.660609	3.62234	0	1.60562	1.84889	0.954074	0.975203	2.60335	1.70087	1.31856	1.61382	0.737288	0.987974	2.52626
LOC_Os01g07450	MYB family transcription factor, putative, expressed	NA	4.72024	4.15959	7.23171	3.72832	3.34512	6.28064	13.8308	12.1751	4.42957	9.20578	3.88075	8.37149	3.64557	4.42747	2.37171	4.72592	3.18249	4.70632
LOC_Os01g07480	DUF260 domain containing protein, putative, expressed	organ boundary specification between lateral organs and the meristem	8.67537	6.3552	6.78042	2.81427	6.73118	4.71166	8.1846	4.5403	6.67354	3.65388	2.61159	2.73032	4.6775	2.0672	3.31992	2.7643	5.84606	2.76688
LOC_Os01g07490	RST1, putative, expressed	alkane biosynthetic process;cuticle hydrocarbon biosynthetic process;embryonic development ending in seed dormancy;seed development	0.301483	0.536939	0.946295	1.4027	0.999588	0.650076	0.410177	1.93216	1.0521	2.07175	2.27514	2.1678	0.836388	2.37885	0.525005	1.6915	1.07832	3.08879
LOC_Os01g07500	alliin lyase precursor, putative, expressed	auxin biosynthetic process	32.621	27.2779	27.1462	15.1507	27.8866	22.0394	41.9858	18.4818	33.8832	26.0786	24.0855	23.4151	25.5397	18.185	19.7346	24.184	33.7841	26.2038
LOC_Os01g07520	proline-rich family protein, putative, expressed	NA	26.4316	20.2655	26.966	24.1078	31.1485	30.1348	24.6459	19.5864	26.5683	17.5087	24.9683	15.7176	36.0922	22.5881	28.4731	19.9844	27.6418	15.7565
LOC_Os01g07530	uncharacterized glycosyltransferase, putative, expressed	carbohydrate metabolic process;mannitol biosynthetic process;raffinose family oligosaccharide biosynthetic process;response to abscisic acid stimulus;response to oxidative stress;response to water deprivation;sucrose biosynthetic process	26.9501	13.7183	25.5306	10.9535	22.3679	16.7917	34.1888	6.30829	16.8908	6.29298	5.09897	6.43245	16.4258	8.65481	9.34477	6.51355	16.5646	8.38223
LOC_Os01g07540	G-patch domain containing protein, expressed	NA	0.30247	0.167198	0	0.512811	0.275183	0.164052	0.412304	0.412929	0.155017	0.490018	0.132918	0.534068	0.232283	0.352304	0	0.492211	0	0.690839
LOC_Os01g07560	receptor-like protein kinase 2 precursor, putative, expressed	phosphorylation;protein amino acid phosphorylation	18.1668	12.8685	12.7677	8.66473	19.3193	11.8815	25.7726	12.5233	18.873	13.1777	16.9182	13.6743	15.5967	9.27698	11.0309	13.126	22.0396	12.7407
LOC_Os01g07570	carboxyl-terminal proteinase, putative, expressed	NA	5.64953	7.78724	4.07757	7.67784	6.54216	5.48002	7.69666	7.32449	6.65238	8.91861	9.50417	9.4136	9.39067	7.30227	7.70617	9.99155	7.99619	10.59
LOC_Os01g07590	universal stress protein domain containing protein, putative, expressed	response to stress	0.347834	2.1187	1.86868	1.9174	0.948359	1.7	0	2.27986	1.42365	1.91668	1.5299	1.94591	1.73749	1.5238	1.82528	1.5897	1.65094	2.88157
LOC_Os01g07610	PPR repeat domain containing protein, putative, expressed	NA	3.14696	2.13604	3.03635	2.76876	3.74929	4.32566	2.63847	2.11439	2.36267	1.41109	1.91251	1.49492	4.829	4.35313	7.39723	2.58949	3.28881	2.99255
LOC_Os01g07620	expressed protein	NA	0.499201	0.55609	0.297726	0.423943	0.904176	0.272202	4.77117	0.13644	2.03142	0.648078	0.440452	0.8835	0.576773	0.147256	0.218841	0.329259	2.36316	0.493408
LOC_Os01g07630	BRASSINOSTEROID INSENSITIVE 1-associated receptor kinase 1 precursor, putative, expressed	cell surface receptor linked signaling pathway;phosphorylation;protein amino acid phosphorylation;transmembrane receptor protein serine/threonine kinase signaling pathway	3.79107	9.6346	3.99102	5.42661	5.68251	7.22178	3.93326	7.63523	5.94912	10.0503	9.10113	8.38171	6.08871	8.39639	5.43223	7.5182	4.29673	7.59233
LOC_Os01g07700	expressed protein	NA	2.51706	6.03301	3.5072	8.41461	3.3786	6.22771	1.90578	5.19709	6.31223	6.58025	6.7631	7.12674	4.83569	4.63964	6.84813	6.18631	3.99224	5.76341
LOC_Os01g07720	dolichyl-P-Man Man-PP-dolichyl mannosyltransferase, putative, expressed	mannosylation;protein amino acid glycosylation	8.90333	15.5595	13.5279	17.9068	9.81127	21.6839	10.7501	13.3819	14.4489	11.3161	12.003	11.023	14.8607	16.8751	15.2588	16.8465	13.5773	11.4913
LOC_Os01g07730	phosphate,phosphoenolpyruvate translocator-related protein, putative, expressed	carbohydrate transport;phosphoenolpyruvate transmembrane transport;phosphoenolpyruvate transport;transmembrane transport;triose phosphate transmembrane transport	7.38771	10.0452	7.12633	10.1148	10.4741	12.785	9.29428	8.53318	10.638	4.6946	7.11468	5.01598	5.0174	8.09873	5.58563	6.74261	5.40055	9.94207
LOC_Os01g07740	DEAD-box ATP-dependent RNA helicase 14, putative, expressed	RNA secondary structure unwinding;nuclear-transcribed mRNA catabolic process, nonsense-mediated decay;rRNA processing;ribosome biogenesis	4.3996	8.39821	4.02627	6.94164	6.37764	6.26756	4.35422	8.42821	5.51006	6.36681	9.26782	5.68796	6.05301	9.11094	6.81862	9.06133	4.03702	7.14637
LOC_Os01g07750	expressed protein	NA	1.84169	5.37729	3.84522	7.42653	1.87805	2.75871	5.02754	10.1911	4.69096	9.1124	6.29182	9.63813	2.48105	6.90892	4.8411	8.48086	5.60842	10.8
LOC_Os01g07760	phospholipase D, putative, expressed	abscisic acid mediated signaling pathway;fatty acid metabolic process;leaf shaping;lipid catabolic process;lipid metabolic process;phosphatidylcholine metabolic process;positive regulation of abscisic acid mediated signaling pathway;regulation of stomatal movement;response to abscisic acid stimulus;response to cadmium ion;seed germination	146.664	135.221	169.478	143.127	233.432	212.967	178.997	130.808	141.351	109.638	132.375	108.645	278.44	168.418	281.465	126.68	182.339	106.96
LOC_Os01g07770	peroxidase precursor, putative, expressed	cellular oxidant detoxification;hydrogen peroxide catabolic process;lignin metabolic process;oxidation reduction;plant-type cell wall organization;response to oxidative stress	9.48492	9.40193	11.9403	8.05705	12.8763	16.39	9.35528	6.04977	5.62286	10.777	12.0948	10.8838	18.6785	11.3679	20.5685	16.0175	37.0429	22.4263
LOC_Os01g07780	embryo-specific 3, putative, expressed	NA	82.8528	40.5584	76.0659	58.4234	105.04	78.5879	101.472	30.4684	45.9708	30.4767	33.4517	39.5484	114.491	47.4085	71.3252	39.2546	105.265	40.538
LOC_Os01g07800	thiol-disulphide oxidoreductase DCC, putative, expressed	NA	0.514774	0.282675	0.230759	0.599075	0.470255	0.486328	0.175174	0.210644	0.199198	0.29146	0.0563487	0.0755785	0.345003	0.370538	0.336463	0.207029	0.350386	0.388608
LOC_Os01g07810	protein of unknown function domain containing protein, expressed	NA	46.2817	66.3913	60.507	79.2382	54.4592	84.7008	60.8523	59.36	68.4098	103.948	90.9061	122.813	73.7865	70.6178	92.9221	76.8467	73.2497	79.242
LOC_Os01g07850	glyoxalase family protein, putative, expressed	NA	17.151	9.54939	11.6908	15.6044	33.9565	17.898	30.775	5.89278	13.9636	2.54448	3.02597	2.45699	2.26439	1.87802	1.50352	3.55311	8.28612	2.90474
LOC_Os01g07870	ABC transporter family protein, putative, expressed	cell redox homeostasis;electron transport chain;oxidation reduction;transmembrane transport	2.40603	2.10999	2.15767	2.74785	3.63067	3.24294	2.50977	3.54338	2.77757	2.56773	2.91243	2.63642	3.03846	3.72908	3.70136	3.85817	2.73173	4.50415
LOC_Os01g07880	transcription factor HY5, putative, expressed	oxidation reduction;regulation of transcription, DNA-dependent	17.6969	11.1295	11.3852	9.93825	12.1215	8.54019	20.3325	7.16633	16.433	11.7381	12.8569	9.41959	16.4098	9.31656	14.9467	11.8393	20.9875	10.5261
LOC_Os01g07890	expressed protein	NA	10.3212	22.3796	28.5404	24.7847	18.2593	27.1089	19.1635	17.9554	11.8925	33.0872	25.1618	29.4408	32.771	36.4576	49.6419	20.5094	18.8676	17.1234
LOC_Os01g07910	NADH-cytochrome b5 reductase, putative, expressed	oxidation reduction;regulation of transcription, DNA-dependent;response to salt stress	27.5349	46.4636	26.6607	45.7007	36.4786	47.3952	32.9654	32.645	39.8749	38.8527	45.6263	40.1356	42.9576	45.0764	46.686	53.2317	32.3378	33.8008
LOC_Os01g07920	prolyl 4-hydroxylase, putative, expressed	NA	0	1.36811	0.49	1.91621	0.558905	1.34006	0.560185	1.45889	0.419314	2.12949	2.53018	3.14573	0.473746	1.32515	0.718928	1.48059	0.556188	3.86164
LOC_Os01g07940	AGC_PVPK_like_kin82y.3 - ACG kinases include homologs to PKA, PKG and PKC, expressed	auxin mediated signaling pathway;blue light signaling pathway;cotyledon development;intracellular signal transduction;multicellular organismal development;phosphorylation;protein amino acid phosphorylation;signal transmission via phosphorylation event;two-component signal transduction system (phosphorelay)	1.60505	0.686797	1.17216	0.302013	1.13906	0.674823	2.18561	0.583944	0.918361	0.750392	1.01631	1.2053	1.57203	0.875706	1.24434	0.921056	3.03201	1.65799
LOC_Os01g07950	OsGrx_S15.2 - glutaredoxin subgroup II, expressed	NA	24.3616	28.2103	25.2828	33.5123	21.6272	34.7922	29.2682	35.8201	27.7707	34.7861	29.4406	39.9483	36.2094	49.8333	43.7782	37.8904	27.6838	40.3216
LOC_Os01g07960	acyl-protein thioesterase, putative, expressed	protein depalmitoylation	78.7177	66.8258	86.1952	63.7669	81.3272	73.008	94.674	41.6552	74.4519	49.8308	48.6142	61.1165	78.3161	53.5948	76.7769	51.5568	73.8474	51.1262
LOC_Os01g07970	expressed protein	NA	37.0072	27.4769	47.9697	21.1604	32.4017	26.9013	52.5472	25.3534	26.1089	20.9781	23.7244	28.8164	13.4913	12.8038	33.0925	14.8023	28.7003	16.6855
LOC_Os01g08000	fibronectin type 3 and ankyrin repeat domains 1 protein, putative, expressed	NA	0.36416	0.201776	0.652068	0.926627	0	0	0.496651	0.298384	0.186193	0.826379	0.640889	0.643464	0.419882	1.17116	0.95573	1.07108	0.493697	1.35071
LOC_Os01g08010	expressed protein	NA	4.27369	4.05956	7.51837	3.82288	7.57178	7.71507	3.55812	2.00895	0.731916	0.845748	1.25042	1.25669	4.55509	2.20298	6.32371	1.61573	2.25816	1.98259
LOC_Os01g08090	flavonol-3-O-glycoside-7-O-glucosyltransferase 1, putative, expressed	NA	3.80372	6.85563	2.87758	7.95004	5.31228	6.04361	3.80073	6.299	2.4739	8.04862	8.12684	12.455	9.04864	16.7819	14.2828	8.14401	4.99448	10.1251
LOC_Os01g08100	flavonol-3-O-glycoside-7-O-glucosyltransferase 1, putative, expressed	metabolic process	0	0.174062	0	0.400255	0	0.512292	0	0.687531	0	0.30597	0.691717	0.741084	0.120876	0.458612	0.27512	0.512597	0	0.650792
LOC_Os01g08110	flavonol-3-O-glycoside-7-O-glucosyltransferase 1, putative, expressed	NA	2.73573	3.64416	0.817079	3.47626	1.86995	3.70202	0.621134	3.73334	3.9839	3.10044	3.60127	2.61417	3.32268	6.07775	4.97491	6.12797	3.25296	3.77984
LOC_Os01g08130	phototropic-responsive NPH3 family protein, putative, expressed	NA	62.5084	20.1195	37.5739	13.0625	32.0718	21.5626	86.6729	12.0119	32.3062	11.4107	11.8465	12.5306	31.5918	16.6983	20.1202	14.8057	46.5746	17.9568
LOC_Os01g08140	phototropic-responsive NPH3 family protein, putative, expressed	NA	99.031	35.4423	59.4772	21.7303	46.0883	27.6086	104.112	16.8587	67.7672	30.3895	24.8289	27.6621	58.9217	25.1617	29.3054	14.7284	75.4694	21.9373
LOC_Os01g08150	expressed protein	NA	2.72846	2.82362	1.72636	3.80456	3.66261	2.77494	1.52962	6.61223	3.72174	5.71338	7.59584	6.45979	3.50519	4.95464	2.02913	7.08918	2.2928	5.1312
LOC_Os01g08160	MYB family transcription factor, putative, expressed	gibberellic acid mediated signaling pathway;histone H3-K36 methylation;negative regulation of long-day photoperiodism, flowering;negative regulation of nucleic acid-templated transcription;regulation of transcription, DNA-dependent;response to temperature stimulus;transcription, DNA-dependent	1.76535	2.31036	1.97729	1.30845	1.1063	1.31363	0.901774	1.80676	1.70173	1.78622	1.3554	1.62188	1.77715	1.59785	1.63704	1.85716	1.94943	1.62549
LOC_Os01g08170	expressed protein	NA	11.7377	7.665	8.19718	3.71208	9.5948	4.40156	16.1441	7.68445	12.3055	5.55607	8.65657	6.38572	6.15072	2.34706	3.92974	5.64281	11.9428	6.84698
LOC_Os01g08200	ubiquitin carboxyl-terminal hydrolase 14, putative, expressed	embryonic development ending in seed dormancy;protein deubiquitination;proteolysis;root hair elongation;ubiquitin-dependent protein catabolic process	4.27678	3.77773	4.92904	8.14605	5.36885	5.44563	3.32712	11.5015	6.14113	8.40255	13.1839	9.73662	8.07523	10.615	3.32904	10.73	5.50773	12.3684
LOC_Os01g08220	gibberellin 3-beta-dioxygenase 2-2, putative, expressed	gibberellic acid mediated signaling pathway;gibberellin biosynthetic process;response to gibberellin stimulus;response to red light;response to red or far red light	7.03749	4.82613	5.18732	15.1053	26.1074	19.8181	6.21301	6.22022	3.80265	3.22222	3.82867	4.26949	11.6235	15.3	6.52406	4.88664	4.20555	5.65897
LOC_Os01g08270	aminotransferase, classes I and II, domain containing protein, expressed	L-phenylalanine metabolic process;aromatic amino acid family metabolic process;auxin biosynthetic process;auxin homeostasis;biosynthetic process;methionine metabolic process;negative regulation of ethylene biosynthetic process;phenylpropanoid metabolic process;shade avoidance;tryptophan catabolic process;tryptophan metabolic process;tyrosine metabolic process	3.94706	2.99362	1.76824	4.49382	2.35966	2.53836	2.00886	12.794	4.05443	14.4606	12.2364	18.645	2.93395	13.1694	3.55406	12.6386	1.84321	18.7887
LOC_Os01g08280	expressed protein	NA	1.68799	1.84737	1.00799	3.33818	1.96302	2.59252	1.15026	3.92567	1.87591	4.92148	4.23721	3.81809	2.50951	5.07209	2.58073	4.02309	1.71568	4.9587
LOC_Os01g08290	transmembrane protein, putative, expressed	NA	3.01321	4.53765	4.08962	3.36617	2.24445	2.52378	1.86654	3.06605	4.21629	3.01696	3.00769	3.30397	1.9976	1.91079	3.11072	3.20341	3.71953	3.27263
LOC_Os01g08300	expressed protein	NA	0	11.9716	0	35.5002	5.96105	21.0611	22.1478	17.967	0	5.32063	7.55618	14.7327	6.62878	0	0	18.1863	9.08499	16.063
LOC_Os01g08310	serine,threonine protein phosphatase 2A 59 kDa regulatory subunit Bgamma isoform, putative, expressed	regulation of phosphoprotein phosphatase activity;signal transduction	19.2214	17.0471	19.5483	13.6914	16.8694	17.2938	23.942	12.52	20.3661	15.605	14.9837	12.8504	17.2179	11.7249	18.1115	18.9149	28.641	14.3267
LOC_Os01g08320	OsIAA1 - Auxin-responsive Aux,IAA gene family member, expressed	NA	51.936	45.5935	64.5326	39.2528	57.1472	49.5071	55.4075	36.2807	32.71	30.9217	23.312	31.6264	61.5023	48.2046	76.3295	31.4983	60.6027	38.6377
LOC_Os01g08340	zinc finger family protein, putative, expressed	proteasomal ubiquitin-dependent protein catabolic process;protein ubiquitination	1.06374	1.17198	1.14384	1.89208	1.16377	1.38132	0.579565	2.26438	0.547049	1.99751	2.42644	2.56417	1.30526	4.00323	2.04222	2.47785	1.59052	2.39587
LOC_Os01g08350	ATP synthase subunit alpha, mitochondrial, putative, expressed	NA	2.12387	1.26097	0	0.915127	0	1.21052	0	4.68267	0	12.5767	6.77062	7.0215	1.67621	1.40089	0.955648	0.784839	1.39677	1.01284
LOC_Os01g08370	symbiosis-related disease resistance protein, putative, expressed	defense response;signal transduction	0.272878	0.150669	0	0.462514	0.124216	0	0	0.521461	0.140009	0.353572	0.359531	0.321098	0.314195	0.634443	0.59591	0.886361	0.370533	0.296355
LOC_Os01g08380	transferase family protein, putative, expressed	NA	95.3444	31.55	84.0544	25.3483	36.9632	23.299	108.455	31.7875	57.4284	34.9491	42.4554	24.9824	29.1083	13.1125	30.2084	22.2861	60.2057	21.6605
LOC_Os01g08400	syntaxin, putative, expressed	ER to Golgi vesicle-mediated transport;intracellular protein transport;membrane fusion;vesicle docking;vesicle fusion;vesicle-mediated transport	11.0493	21.8134	13.0318	25.4008	17.3513	21.8586	11.2937	22.6236	22.6741	22.5496	23.5372	18.9348	20.6749	24.4107	19.908	25.3982	10.6894	19.7432
LOC_Os01g08410	early fruit mRNA, putative, expressed	NA	33.686	45.747	27.7419	51.455	33.2662	44.7549	31.468	58.8847	39.4479	49.895	53.8073	59.8568	27.1084	50.5253	33.8148	49.411	28.22	48.1173
LOC_Os01g08420	EMB2410, putative, expressed	NA	0.526699	0.506187	0.314793	0.334339	0.180414	0.0710889	0.716929	0.466965	0.271713	0.511221	0.692024	0.812088	0.55472	0.644617	0.172133	0.932195	0.0896191	0.695902
LOC_Os01g08430	expressed protein	NA	0.592827	0.83567	1.01261	1.36132	1.51015	0.867628	1.26755	3.37221	0.700302	1.83508	3.07569	1.78979	1.10199	3.13655	0.737508	2.44518	0.749942	2.59736
LOC_Os01g08440	UDP-glucoronosyl and UDP-glucosyl transferase domain containing protein, expressed	NA	3.58422	1.97774	3.21097	0.3254	3.26442	1.52551	2.79076	0.209655	1.05154	0.663351	0.224801	0.903588	0.785878	0.594584	1.11786	0.58146	5.04221	1.11125
LOC_Os01g08450	ras-related protein, putative, expressed	ER to Golgi vesicle-mediated transport;response to cadmium ion	46.9604	93.6429	50.1042	81.4009	66.9696	82.6227	30.6757	74.5981	69.3473	103.912	102.759	116.264	57.9454	74.8112	67.5144	97.9545	51.9581	81.2503
LOC_Os01g08460	TMS membrane protein,tumour differentially expressed protein, putative, expressed	L-serine transport;protein amino acid phosphorylation	8.45135	4.29056	7.77725	2.38918	7.04001	2.48623	5.76251	6.34737	4.8635	1.71219	1.85876	0.518447	1.62379	0.822986	0.924001	1.0349	3.58126	1.6125
LOC_Os01g08470	retrotransposon protein, putative, unclassified, expressed	NA	6.02214	5.63709	5.51667	1.78508	3.66128	3.14873	6.28814	4.16329	4.54438	5.97859	4.92999	3.83513	3.92495	2.72912	2.27684	2.59569	2.86565	4.51861
LOC_Os01g08520	DUF581 domain containing protein, expressed	NA	10.5414	6.92473	8.16609	8.21011	9.46467	7.72251	18.6383	3.18905	10.8122	4.61487	4.50555	3.43677	6.78073	3.3146	6.09844	4.81602	10.443	3.96283
LOC_Os01g08540	DNA mismatch repair protein MSH6-2, putative, expressed	DNA repair;maintenance of DNA repeat elements;mismatch repair;response to DNA damage stimulus	0.327517	0.419322	0.522062	0.415718	0.498871	0.471236	0.297149	0.53601	0.676423	0.565033	0.525714	0.60902	0.668748	0.722036	0.475547	0.701585	0.445997	0.858636
LOC_Os01g08550	aminoacyl-tRNA synthetase, putative, expressed	NA	0.234749	1.03542	0.701098	0.696061	0.534776	0.635448	0	1.53775	0.723737	0.912208	1.23625	1.10443	0.63032	1.63332	0.717256	1.29299	0.318971	1.22146
LOC_Os01g08560	DnaK family protein, putative, expressed	NA	31.8876	50.3152	32.2438	43.8802	42.9164	37.4735	31.7485	76.5724	51.6615	47.861	71.9972	42.7447	50.0935	57.961	31.4674	62.3725	44.5464	51.3403
LOC_Os01g08580	frigida, putative, expressed	cell differentiation;flower development;multicellular organismal development	8.3401	8.40936	7.25887	7.77236	8.46758	8.38617	9.41461	6.9593	9.4267	8.71973	7.84359	8.26831	10.3291	9.0517	11.2337	7.79954	8.41777	6.97551
LOC_Os01g08600	expressed protein	NA	2.5636	1.79468	1.14577	1.63497	2.31403	3.50819	0.87611	1.05179	3.24258	1.87436	1.13414	1.51494	1.23683	1.71762	1.97131	2.56083	2.16179	1.70118
LOC_Os01g08650	expressed protein	NA	4.52041	6.89872	6.37442	6.42203	6.77958	7.78024	4.06189	4.07346	3.9576	12.682	17.5331	13.1576	18.9092	13.6052	17.7	17.957	12.6389	14.1294
LOC_Os01g08660	aquaporin protein, putative, expressed	ion transmembrane transport;transmembrane transport;water transport	45.2296	62.9945	49.5613	54.9528	44.0301	56.1412	39.8308	45.7185	31.8981	60.0076	58.126	59.7312	46.3364	52.2145	53.998	57.0201	34.8116	50.2655
LOC_Os01g08670	expressed protein	NA	109.796	27.2984	70.0717	16.8514	43.3873	30.2354	127.898	21.6803	52.9033	20.2687	9.19905	15.9345	23.8249	10.8402	23.6978	14.2861	42.9452	13.5863
LOC_Os01g08680	myb,SANT domain protein, putative, expressed	NA	0.243996	1.21122	0.673355	0.859471	1.23443	0.792807	0.664894	1.79769	1.15885	1.75327	1.97856	1.65955	0.778193	1.83879	0.852178	2.0568	0.828742	1.95428
LOC_Os01g08690	holocarboxylase synthetase, putative, expressed	NA	1.08049	1.99531	1.71981	2.74928	1.47254	1.95649	0.491185	2.26246	1.47342	4.67019	3.48594	4.56068	1.93783	4.63201	3.6232	2.00042	1.22079	4.12474
LOC_Os01g08700	GIGANTEA, putative, expressed	cell differentiation;circadian rhythm;flower development;multicellular organismal development;positive regulation of long-day photoperiodism, flowering;regulation of circadian rhythm;regulation of photoperiodism, flowering;regulation of transcription, DNA-dependent;response to blue light;response to cold;response to far red light;response to hydrogen peroxide;response to karrikin;rhythmic process…	60.2251	97.5813	78.0292	93.1228	91.932	96.3291	58.8821	141.695	63.2781	93.9404	110.873	92.1872	86.0905	114.625	98.8939	109.102	72.1493	111.544
LOC_Os01g08750	expressed protein	NA	0.337388	0.808754	0.4569	1.43739	0.92968	0.254865	1.36402	1.86636	0.64833	1.83308	1.78009	0.997734	1.34548	0.960432	0.908161	1.77367	0.493344	1.75962
LOC_Os01g08760	choline,ethanolamine kinase, putative, expressed	phosphorylation	8.50789	9.20475	7.61238	10.8352	8.7805	9.01406	7.09736	8.52511	8.42347	7.51517	12.2961	15.3315	9.82597	12.1089	17.1907	9.49148	8.95422	10.7309
LOC_Os01g08770	WD domain, G-beta repeat domain containing protein, expressed	maturation of SSU-rRNA from tricistronic rRNA transcript (SSU-rRNA, 5.8S rRNA, LSU-rRNA)	4.60243	9.90966	5.99893	10.5428	6.38993	9.50714	7.40854	12.0465	7.31685	7.92434	9.5433	7.2565	10.5883	12.4728	10.0403	11.1649	7.25178	8.10846
LOC_Os01g08780	endonuclease,exonuclease,phosphatase family domain containing protein, expressed	phosphoinositide dephosphorylation	7.79485	4.07652	4.30778	3.21809	5.86536	4.95318	8.49261	4.04149	4.81371	2.46021	3.50356	2.63459	6.94746	4.62052	5.95024	3.77827	9.27395	4.76479
LOC_Os01g08790	histone-like transcription factor and archaeal histone, putative, expressed	NA	3.76418	2.11734	4.93171	0.320419	3.72782	2.89347	7.21066	0.206034	6.06856	1.95897	1.0014	1.55917	2.6196	0.45174	0.331411	1.01041	7.60334	0.753572
LOC_Os01g08810	cytochrome P450, putative, expressed	oxidation reduction	12.4911	6.46273	12.1225	4.96155	7.93911	7.754	9.92882	7.03269	5.34341	8.00728	6.51287	6.27649	3.49505	3.0227	3.74995	4.7296	13.4306	9.09474
LOC_Os01g08814	expressed protein	NA	17.9847	15.6123	22.2651	13.2304	13.3336	20.3043	19.1558	12.954	14.3194	19.931	14.8827	14.881	15.8856	13.5558	17.7013	12.8224	17.8238	14.0879
LOC_Os01g08820	PHD-finger domain containing protein, putative, expressed	NA	0.454014	0.750728	0	0.673056	0.724125	0.245745	0.309243	1.54893	0.816754	0.661548	1.39451	1.13465	0.870656	0.328886	0.396293	0.808633	0.308493	0.787152
LOC_Os01g08830	OsFBDUF1 - F-box and DUF domain containing protein, expressed	NA	22.4031	38.1089	31.0954	44.5918	30.0103	47.6641	22.7361	44.7278	16.9961	47.9328	43.6687	52.6066	39.994	75.8003	80.6194	43.9433	23.7235	52.6247
LOC_Os01g08850	expressed protein	cleavage in ITS2 between 5.8S rRNA and LSU-rRNA of tricistronic rRNA transcript (SSU-rRNA, 5.8S rRNA, LSU-rRNA);phosphorylation	4.67845	7.45885	5.74344	8.58953	6.27259	9.71581	6.72919	6.81126	7.33833	7.07148	7.98846	6.26882	8.4776	9.81161	10.7821	7.59172	6.35417	7.33452
LOC_Os01g08860	hsp20,alpha crystallin family protein, putative, expressed	response to heat	49.6043	38.1429	48.1041	28.3137	28.0129	41.1868	53.7188	28.0898	40.2208	25.1441	28.9753	32.1799	33.703	23.7788	33.607	21.5197	46.8402	23.6455
LOC_Os01g08890	expressed protein	NA	1.79107	0.805728	2.72435	0.827101	1.04034	1.14374	3.76873	1.46603	1.59404	0.843103	0.784903	0.478367	1.24777	0.65777	0.638886	0.367529	1.55064	0.738716
LOC_Os01g08930	DEAD-box ATP-dependent RNA helicase, putative, expressed	RNA secondary structure unwinding;chloroplast rRNA processing	1.90712	3.03494	1.51907	3.41014	1.44896	2.63694	0.288629	4.33726	2.50651	2.74422	3.81104	4.17354	3.41265	6.2567	3.05112	4.79863	1.87227	5.46086
LOC_Os01g08950	expressed protein	NA	1.87028	1.86604	2.45574	1.90379	1.52884	3.25235	2.55094	1.83904	0.9559	0.848906	0.98765	1.10171	1.43785	0.984896	1.63643	0.61162	1.26756	1.22479
LOC_Os01g08960	phosducin-like protein 3, putative, expressed	queuosine biosynthetic process	45.1602	68.1597	65.5072	63.3229	52.7958	65.8064	43.5044	44.5187	45.5906	52.8549	41.1666	63.0362	55.0291	49.1841	69.227	48.1463	47.9536	48.8755
LOC_Os01g08970	SSRP1-like FACT complex subunit, putative, expressed	DNA repair;DNA replication;karyogamy;polar nucleus fusion;regulation of transcription, DNA-dependent;response to DNA damage stimulus;transcription, DNA-dependent;vegetative to reproductive phase transition of meristem	4.46968	5.60664	5.12769	11.1269	4.97545	6.08874	5.356	18.8796	8.65414	15.1614	18.81	16.8117	7.60587	29.8497	6.78314	19.4491	4.25544	21.9564
LOC_Os01g09000	glutaminyl-tRNA synthetase, putative, expressed	glutaminyl-tRNA aminoacylation;ovule development;tRNA aminoacylation;tRNA aminoacylation for protein translation;translation	5.20057	4.76474	5.93302	8.0716	4.89135	5.36389	2.78925	15.6508	4.71063	9.23075	10.1511	14.1206	4.16616	11.8647	3.84724	9.24555	6.21823	14.7044
LOC_Os01g09010	transferase family protein, putative, expressed	NA	133.012	101.927	103.854	95.384	121.167	93.2304	139.38	90.7334	128.483	83.6673	81.9818	74.5196	85.0515	74.3836	68.884	91.6466	106.665	93.0146
LOC_Os01g09020	WD domain, G-beta repeat domain containing protein, expressed	NA	16.2691	24.0185	20.2614	14.6448	14.2999	14.7163	17.2556	43.0355	12.7907	23.168	28.9737	27.6247	14.3066	20.321	27.1061	19.007	14.5596	18.3215
LOC_Os01g09030	2-aminoethanethiol dioxygenase, putative, expressed	oxidation reduction	15.6908	15.9432	21.8504	5.76403	9.05574	10.8735	20.7563	25.4826	19.9184	19.1596	14.0078	13.6097	10.8875	4.22459	8.38763	6.7237	17.8274	13.2302
LOC_Os01g09080	WRKY107, expressed	regulation of transcription, DNA-dependent;transcription, DNA-dependent	34.7433	27.0471	30.0232	30.272	27.0488	28.5567	24.1722	48.6954	23.0332	38.3041	31.6913	36.4497	22.31	35.1724	41.3084	34.0362	25.9426	45.3808
LOC_Os01g09100	WRKY10, expressed	regulation of transcription, DNA-dependent;transcription, DNA-dependent	11.5641	4.39608	9.71686	2.00928	3.09231	2.29461	15.7928	2.58636	5.34218	3.4128	3.7122	3.41216	2.43027	1.70861	3.45799	2.43123	6.39563	2.36991
LOC_Os01g09120	Twin LOV 1, putative, expressed	intracellular signal transduction;protein amino acid phosphorylation	15.2993	14.573	28.9475	9.83195	12.9794	11.29	33.4023	16.4025	13.2674	11.3983	6.58898	12.775	12.7577	11.1196	12.5601	8.31898	13.4581	12.142
LOC_Os01g09150	expressed protein	NA	2.83151	0.794964	1.26502	0.903477	2.87088	1.94095	0.968213	0	2.14344	0.690478	0.940752	0.418649	0	0.84696	0.934168	0.947145	0	0.54987
LOC_Os01g09200	AGC_AGC_other_NDRh_TRCd.1 - ACG kinases include homologs to PKA, PKG and PKC, expressed	intracellular signal transduction;peptidyl-serine phosphorylation;phosphorylation;protein amino acid phosphorylation	13.5999	18.3455	13.2754	26.3592	20.3549	20.0945	11.9996	37.0592	17.8444	27.034	35.0237	26.9651	18.3565	36.3812	14.8717	35.8924	17.4512	27.0398
LOC_Os01g09220	transposon protein, putative, CACTA, En,Spm sub-class, expressed	NA	1.52058	1.25844	1.36226	2.68422	0.807913	0.274545	2.07189	1.86782	1.43141	0.902879	0.667561	1.86341	0.680674	0.294241	0.885225	1.06877	0.516365	0.879914
LOC_Os01g09230	expressed protein	NA	2.31591	1.46466	2.37011	0.561065	0.150399	0.53874	1.80436	1.80693	0.508124	1.60835	0.872811	1.46091	2.79602	1.06169	2.89274	0.863049	3.36594	1.2972
LOC_Os01g09246	glycine-rich protein, putative, expressed	NA	6.32416	8.97649	7.6651	6.85292	7.7236	8.9225	6.01173	11.8137	6.49159	9.02181	11.3345	6.63697	9.97994	9.30333	7.99718	9.1447	6.72705	8.26061
LOC_Os01g09252	WD domain, G-beta repeat domain containing protein, expressed	maturation of 5.8S rRNA;maturation of LSU-rRNA	2.07674	1.71571	1.36473	2.19866	1.42019	2.02229	1.69716	2.83375	1.28186	3.36171	1.91289	3.35752	0.8759	2.16359	1.54032	1.41047	0.988103	4.20419
LOC_Os01g09260	cytokinin dehydrogenase precursor, putative, expressed	cytokinin metabolic process;oxidation reduction	5.00713	5.04565	3.51742	4.86842	5.09229	4.47203	10.8395	12.7862	10.4188	6.48902	7.8941	5.80679	3.39246	2.48592	3.60325	6.32343	6.39668	6.82064
LOC_Os01g09270	expressed protein	NA	15.9216	10.3645	12.2376	6.9472	6.52873	3.20598	29.5323	8.82351	4.59886	12.3151	7.44382	12.9054	12.8359	6.14924	7.31718	2.32283	3.30382	12.1146
LOC_Os01g09280	myb-related transcription activator, putative, expressed	regulation of transcription, DNA-dependent;response to auxin stimulus;response to cadmium ion;response to ethylene stimulus;response to gibberellin stimulus;response to jasmonic acid stimulus;response to salt stress;transcription, DNA-dependent	5.25184	5.34244	2.80612	3.51391	3.14537	2.84646	4.14372	8.37616	2.69427	6.53648	7.16288	5.28566	1.16704	4.33897	4.58785	5.29852	2.25186	4.86399
LOC_Os01g09290	transposon protein, putative, unclassified, expressed	NA	5.97058	1.13017	3.55071	0.848957	2.22726	0	19.101	0.818036	6.45846	1.62173	0.443357	0.59054	2.317	1.21403	0.879633	1.69771	6.67214	0.67222
LOC_Os01g09300	oxidoreductase, putative, expressed	NA	13.7492	20.71	13.9655	11.0239	9.49657	11.7875	9.1455	20.2588	9.91188	18.9673	21.0313	17.5071	21.582	35.2971	25.9608	23.4365	16.3401	18.4004
LOC_Os01g09305	EMB1895, putative, expressed	embryonic development ending in seed dormancy;pollen development;snRNA 3'-end processing	0	0.76749	0.407535	1.16383	0	0	0	1.12285	0.69105	1.3342	1.81731	1.41554	1.05678	1.22571	0	1.37066	0	1.44054
LOC_Os01g09310	EMB1895, putative, expressed	snRNA processing	0	0.0755454	0.0821957	0.174614	0	0	0	0.225115	0.141867	0.177995	0.0602404	0.0403936	0	0.396201	0	0.177096	0.187191	0.281921
LOC_Os01g09320	NADP-dependent malic enzyme, chloroplast precursor, putative, expressed	fatty acid biosynthetic process;malate metabolic process;oxidation reduction;protein homotetramerization;pyruvate metabolic process	166.823	184.364	337.203	77.6527	113.672	113.169	239.681	135.651	138.336	45.7892	56.1659	74.0986	85.2923	55.0268	103.36	58.4154	99.2635	52.7326
LOC_Os01g09420	expressed protein	NA	22.0746	20.969	24.3185	17.6639	28.0424	21.3848	13.7013	13.0551	5.29114	13.7418	14.319	10.6753	29.7349	22.9118	35.5497	16.6205	21.8253	14.2585
LOC_Os01g09430	expressed protein	oxidation reduction	76.9238	31.9129	78.4748	55.6245	85.0021	67.0457	69.9695	19.3204	34.6133	35.1417	35.8815	40.216	49.4708	35.1793	59.2024	29.6975	72.546	35.6841
LOC_Os01g09440	expressed protein	NA	1.16646	0	0	0	0.520113	0	0	0	0	0.38076	1.04299	0.346829	2.26931	1.79997	2.06808	0.80566	3.11925	1.98723
LOC_Os01g09450	OsIAA2 - Auxin-responsive Aux,IAA gene family member, expressed	auxin mediated signaling pathway;regulation of transcription, DNA-dependent;response to auxin stimulus;transcription, DNA-dependent	8.90213	4.47968	11.662	3.77178	7.62987	4.96485	9.98987	2.18974	4.70387	3.56183	2.52924	3.92769	6.63126	2.81344	6.8601	3.90928	7.64532	4.71773
LOC_Os01g09460	hexokinase, putative, expressed	carbohydrate metabolic process;carbohydrate phosphorylation;cellular glucose homeostasis;glucose 6-phosphate metabolic process;glycolysis;phosphorylation	1.93002	1.86264	1.58508	2.35055	1.64852	2.7433	1.31475	3.55591	1.98293	2.34382	3.17665	2.554	2.40628	2.72882	1.89567	2.89336	2.13051	2.19747
LOC_Os01g09470	IQ calmodulin-binding motif family protein, expressed	NA	13.4239	7.96536	9.22761	7.40405	12.2269	6.85953	33.8208	4.35566	16.7767	4.10155	5.67088	4.84199	6.31678	2.7936	5.41877	4.60115	15.9978	4.83662
LOC_Os01g09510	60S acidic ribosomal protein, putative, expressed	cytoplasmic translation;translational elongation	584.177	861.313	690.858	718.802	601.19	787.822	668.249	469.896	735.48	672.939	638.535	626.326	641.898	454.671	693.613	657.767	670.384	433.236
LOC_Os01g09540	HAD superfamily phosphatase, putative, expressed	dephosphorylation	29.0836	18.2409	23.4262	8.02362	5.25421	2.66417	53.0398	11.1009	26.3504	8.51862	10.6349	3.61117	3.09685	3.27535	4.29064	1.02968	3.56372	1.56622
LOC_Os01g09550	no apical meristem protein, putative, expressed	positive regulation of transcription, DNA-dependent;regulation of transcription, DNA-dependent;tracheary element differentiation;transcription, DNA-dependent	0.745714	1.20995	1.22536	1.80597	0.680279	1.88225	0.253849	1.5541	0.754737	1.55184	1.36568	1.89628	0.565205	1.03494	0.319659	1.47918	0.887356	2.49637
LOC_Os01g09560	mitochondrial-processing peptidase subunit alpha, mitochondrial precursor, putative, expressed	mitochondrial protein processing during import	81.1374	141.25	81.8723	133.003	96.9214	142.926	73.0637	142.442	107.078	107.467	128.937	85.4518	130.898	132.779	120.342	132.507	85.0295	95.2327
LOC_Os01g09570	6-phosphofructokinase, putative, expressed	fructose 6-phosphate metabolic process;glycolysis;glycolytic process through fructose-6-phosphate;metabolic process;phosphorylation	80.1444	82.4106	76.1309	46.2399	69.0688	66.3235	82.9564	89.2332	47.524	63.7598	61.5087	49.2329	130.662	88.4986	90.2029	56.7374	120.405	60.8205
LOC_Os01g09580	CAMK_CAMK_like_Aur_like.1 - CAMK includes calcium,calmodulin depedent protein kinases, expressed	histone phosphorylation	8.35483	14.8432	11.429	16.0898	19.7735	20.2277	9.96889	14.9263	18.3443	12.525	18.2208	16.195	14.9814	11.9972	13.5486	16.7058	12.0381	12.9019
LOC_Os01g09590	myb-like DNA-binding domain containing protein, putative, expressed	cell differentiation;regulation of transcription from RNA polymerase II promoter	52.5621	22.4158	34.1224	33.7218	46.9257	45.0731	30.4091	16.543	17.5919	22.0941	15.1877	18.5877	45.614	38.1295	54.4939	16.6908	33.0319	24.9782
LOC_Os01g09620	zinc finger,CCCH transcription factor, putative, expressed	jasmonic acid mediated signaling pathway;leaf senescence;regulation of transcription, DNA-dependent;response to oxidative stress	38.1552	30.8888	37.891	43.0057	66.7742	44.5801	38.2648	25.4223	22.557	26.1513	24.7536	32.6812	50.1578	40.3531	70.1468	33.0606	45.7011	35.3296
LOC_Os01g09640	Myb transcription factor, putative, expressed	regulation of transcription, DNA-dependent;transcription, DNA-dependent	19.2433	12.6583	17.3173	8.71186	9.00164	10.4261	19.3974	9.49873	10.4181	9.90443	14.1216	11.7083	15.4774	13.7816	20.1452	13.5204	22.9121	13.5924
LOC_Os01g09660	expressed protein	NA	60.1963	19.9547	44.4213	6.69202	33.6177	9.74685	70.1575	3.92997	19.3494	7.78281	6.96634	8.69547	21.3997	7.35427	20.4537	4.79729	35.0453	8.56744
LOC_Os01g09665	expressed protein	NA	1.13813	0	1.81134	0.48274	0.344532	0.412386	1.03494	1.2435	0	0.369009	0.500902	0.111745	0.145842	0.333085	0.165985	0.248217	0	0.165671
LOC_Os01g09670	pollen-specific protein SF21, putative, expressed	regulation of auxin polar transport	4.36132	7.57953	3.34791	7.65896	3.82536	6.59115	2.54806	8.76135	8.61846	9.48881	9.44753	8.7101	6.10135	6.17207	5.44588	8.62324	4.4386	10.0334
LOC_Os01g09700	aminotransferase, classes I and II, domain containing protein, expressed	biosynthetic process	5.3347	3.7445	1.73801	2.67077	2.7615	0.919139	1.65186	4.10361	2.98947	6.83193	4.15086	4.56373	1.76746	3.65733	1.48198	4.00888	3.29439	8.0202
LOC_Os01g09740	F-box,LRR-repeat protein, putative, expressed	NA	1.06495	2.20448	2.06699	1.91774	1.69697	1.87538	2.17683	2.39842	1.63965	3.44949	2.68898	1.72293	2.6565	3.78977	4.99959	2.85256	2.89247	2.74598
LOC_Os01g09750	RNA methyltransferase protein, putative, expressed	RNA methylation;RNA processing;methylation;response to cold	0.511413	0.141092	0.233067	0.325005	0.177902	0.554056	0.348421	0.627757	0.100377	0.416059	0.673588	0.630596	0.300038	0.620409	0.255262	0.580727	0	0.977309
LOC_Os01g09760	DIRP family protein, putative, expressed	NA	0.404638	0.51857	0.322449	0.399567	0.431179	0.509777	0.367198	1.06706	0.417437	0.829156	0.886138	0.990338	0.258294	0.815841	0.235109	0.520955	0.36718	1.41135
LOC_Os01g09770	expressed protein	NA	7.52607	5.61106	9.65272	6.09388	5.34686	6.10953	8.14128	9.60565	6.94172	8.88729	9.12898	8.46012	6.79124	6.92452	5.98905	7.45211	7.37062	7.07393
LOC_Os01g09790	IQ calmodulin-binding motif domain containing protein, expressed	NA	10.8396	9.73534	10.9908	7.68937	13.2027	9.0115	19.9216	7.22509	12.1677	7.42948	11.3986	8.30357	12.7671	6.80414	13.7578	8.09509	14.8953	8.01335
LOC_Os01g09800	BTBA1 - Bric-a-Brac,Tramtrack, Broad Complex BTB domain with Ankyrin repeat region, expressed	cell death;defense response;defense response to bacterium;defense response to fungus;induced systemic resistance;negative regulation of defense response;positive regulation of transcription, DNA-dependent;regulation of jasmonic acid mediated signaling pathway;regulation of salicylic acid mediated signaling pathway;regulation of systemic acquired resistance;response to bacterium;response to heat;r…	14.8782	21.8778	28.0704	34.5669	29.0143	32.8206	17.8631	24.3069	15.1113	16.4768	18.457	22.2093	28.1428	36.6264	62.1673	27.7728	25.2872	24.1249
LOC_Os01g09830	OsGrx_A2 - glutaredoxin subgroup III, expressed	cell redox homeostasis;electron transport chain;oxidation reduction	462.365	116.872	349.835	64.2245	235.848	108.007	1163.94	150.217	269.975	51.4882	49.517	52.3034	148.701	57.4356	128.936	61.5043	341.277	80.7448
LOC_Os01g09850	ZOS1-04 - C2H2 zinc finger protein, expressed	regulation of transcription, DNA-dependent	10.5261	9.84105	8.82748	9.41539	11.7346	9.59369	9.2956	7.56683	10.3158	10.5208	8.3859	10.0373	11.036	8.66406	9.69958	8.29684	9.3934	11.9925
LOC_Os01g09860	retrotransposon protein, putative, unclassified, expressed	cell surface receptor linked signaling pathway;protein amino acid phosphorylation;transmembrane receptor protein serine/threonine kinase signaling pathway	2.7369	2.50216	2.54497	3.00196	3.33566	3.00748	2.48296	3.5666	4.29303	3.67219	5.36856	2.94615	2.48344	2.44722	2.42819	4.4925	3.38235	3.66812
LOC_Os01g09870	expressed protein	NA	1.15697	0.661224	0.687412	0.988538	0.515995	1.2847	4.76541	0	0.574152	1.1329	0.517153	0.343969	0.450104	0.713663	0.512735	0	4.64158	0.262681
LOC_Os01g09880	harpin-induced protein 1 domain containing protein, expressed	NA	66.0899	41.846	45.7365	43.4925	50.524	53.3605	70.3832	25.9489	57.9103	21.8449	26.8893	20.7134	39.0281	25.1283	32.3416	32.5893	49.7336	27.93
LOC_Os01g09890	translation initiation factor SUI1, putative, expressed	IRES-dependent translational initiation of linear mRNA;formation of translation preinitiation complex;translation reinitiation;translational initiation	34.9696	73.2706	39.5846	78.2053	45.731	75.6788	33.0412	61.6192	59.6366	71.1226	68.7592	76.9194	65.2168	71.5704	80.3177	69.9894	49.1603	65.5651
LOC_Os01g09990	helix-loop-helix DNA-binding domain containing protein, expressed	regulation of transcription, DNA-dependent;response to chitin	0.259286	0.286179	0.309707	0.769931	0.235703	0.841242	0	0.141558	0.26621	2.34713	0.912356	2.35983	1.29105	1.57811	1.92121	1.09185	2.1091	3.68077
LOC_Os01g10010	prenylated rab acceptor, putative, expressed	NA	27.4384	20.851	18.6624	17.6269	21.8559	16.166	41.9283	15.5078	33.459	18.2584	14.1439	20.504	22.3246	13.2772	17.1711	16.3538	39.6371	17.8934
LOC_Os01g10020	ectonucleotide pyrophosphatase,phosphodiesterase family member 1, putative, expressed	metabolic process	17.7511	14.0683	13.1406	11.4392	16.7389	14.2181	25.8896	9.28135	27.7326	11.255	12.7314	8.30879	17.5541	9.72208	13.6445	10.298	23.0945	11.2829
LOC_Os01g10040	cytochrome P450, putative, expressed	brassinosteroid biosynthetic process;brassinosteroid homeostasis;leaf development;lipid metabolic process;multicellular organismal development;oxidation reduction;petal development;stamen development;steroid biosynthetic process;sterol metabolic process	4.72988	6.14014	5.17151	1.87791	2.94351	2.37114	5.99175	4.26905	6.60178	3.44583	4.29038	3.18823	3.38857	2.354	2.66554	3.24671	6.01534	3.14281
LOC_Os01g10050	DEAD-box ATP-dependent RNA helicase, putative, expressed	RNA secondary structure unwinding;nuclear-transcribed mRNA catabolic process, nonsense-mediated decay;rRNA processing;ribosome biogenesis	3.48383	6.71839	2.08116	5.53309	5.16074	5.53787	2.96595	10.1338	3.8065	5.78094	8.75108	7.13572	6.93049	10.8095	6.27096	9.26971	3.25543	7.82152
LOC_Os01g10070	expressed protein	NA	3.64899	0.696785	5.05703	2.07965	2.70866	2.02924	3.34161	1.66843	0	2.38325	1.08867	3.98061	0.947258	1.88342	3.23743	0.84307	8.12459	1.52349
LOC_Os01g10080	expressed protein	NA	8.26337	10.3214	13.313	6.66144	11.2478	8.99061	12.4019	6.32103	9.69936	9.64787	10.3718	13.027	8.26359	6.42293	15.7357	6.23162	12.0327	6.68698
LOC_Os01g10090	pentatricopeptide, putative, expressed	mitochondrial signaling pathway	1.09431	0.604236	0.816877	0.347777	0.871728	1.03786	0.745658	0.597486	0.561458	0.531721	0.240305	0.241443	0.315004	0.31805	0.597445	0.622073	0.742957	0.534826
LOC_Os01g10100	expressed protein	NA	3.03007	3.1637	4.02189	1.95001	1.17904	2.83019	2.95648	2.25115	5.74521	2.83009	3.62722	3.20576	2.70951	4.10834	4.6563	3.69172	2.95626	4.30263
LOC_Os01g10150	CK1_CaseinKinase_1a.1 - CK1 includes the casein kinase 1 kinases, expressed	peptidyl-serine phosphorylation;phosphorylation;protein amino acid phosphorylation;regulation of cell shape	3.50654	6.48954	4.62415	7.8018	4.37085	7.07335	3.76398	15.9895	4.4588	11.0939	11.07	12.7254	6.28589	16.2943	7.15245	10.7714	3.0123	15.2041
LOC_Os01g10180	avr9,Cf-9 rapidly elicited protein 146, putative, expressed	NA	12.4841	7.57332	13.2708	7.28156	16.1164	12.5138	20.7551	16.3049	17.3367	8.47554	12.0215	10.5733	19.05	8.79769	18.6084	10.7283	26.4332	12.4007
LOC_Os01g10195	expressed protein	NA	4.70735	1.95833	2.80922	0.832031	2.84914	1.91952	6.42152	0.642942	3.60639	0.636003	0.863452	0.92451	1.96082	0.804315	2.74668	0.899084	6.64449	1.1142
LOC_Os01g10210	lachrymatory factor synthase, putative, expressed	NA	50.9913	42.1072	155.258	2.72536	3.46219	5.4588	350.017	35.4275	58.2186	7.81217	11.3142	23.1858	2.62484	2.23585	7.38073	6.97178	21.487	6.7139
LOC_Os01g10230	lachrymatory factor synthase, putative, expressed	NA	2.87233	0.641802	3.42466	0	0.259671	0.62777	5.494	0.785364	1.4569	0.186568	0.507619	0.169603	0	0.340616	0.252149	0.761678	1.16396	0.316626
LOC_Os01g10250	hydrolase, alpha,beta fold family domain containing protein, expressed	lipid metabolic process	10.3732	9.13064	11.4085	10.6772	8.62973	8.78516	8.48355	13.859	6.09172	12.2369	12.3274	13.982	8.28472	13.351	11.8223	10.3915	7.44215	13.5858
LOC_Os01g10280	phosphoribosylaminoimidazole carboxylase, chloroplast precursor, putative, expressed	pollen development	2.5418	3.41938	3.24525	4.01302	3.71581	4.15218	1.32153	5.34049	4.09505	4.0203	6.06214	4.75126	3.76964	6.86781	2.87167	5.4705	3.1218	5.28308
LOC_Os01g10290	autophagy-related protein 3, putative, expressed	autophagic vacuole assembly;autophagy;autophagy of nucleus;mitochondrion degradation;protein transport	14.7748	19.3343	15.2317	20.3656	18.6183	22.0623	13.2777	25.0311	15.1299	24.3707	26.2785	23.2273	17.4237	22.7274	17.6246	25.5162	13.2072	22.4541
LOC_Os01g10320	class III HD-Zip protein 8, putative, expressed	NA	12.9647	11.4738	14.4742	6.12063	10.7542	8.96956	17.6591	8.12044	11.1488	7.84443	7.64495	7.74731	7.90523	6.33718	9.1808	6.32589	11.7004	10.0111
LOC_Os01g10340	expressed protein	NA	9.19656	15.3188	10.2266	16.318	9.86153	17.5127	2.85186	7.08072	8.95838	10.8463	11.2312	10.1013	8.84373	11.5292	9.6996	17.8239	9.62529	10.6538
LOC_Os01g10350	MPPN domain containing protein, expressed	NLS-bearing substrate import into nucleus;mRNA transport;nuclear pore organization;nucleocytoplasmic transport;protein amino acid glycosylation;protein transport;regulation of transcription, DNA-dependent	8.97152	11.5204	8.41686	8.69311	11.364	10.4321	10.4838	11.0241	9.51774	9.34496	10.2822	8.86525	10.9527	13.8247	10.3638	14.3037	6.52077	11.4752
LOC_Os01g10370	AP2 domain containing protein, expressed	NA	1.29597	0.959944	1.03096	0.549956	1.1755	2.82149	0	0.590145	1.54212	0.5605	0.570965	1.01858	0.332404	0.25373	0	0.992743	0.584966	0.472844
LOC_Os01g10400	expressed protein	cellular copper ion homeostasis;oxidation reduction	504.665	323.917	567.27	116.218	59.2469	110.574	471.734	315.228	225.531	221.227	260.661	232.525	140.655	59.2435	182.936	71.8085	111.919	42.9218
LOC_Os01g10430	protein kinase family protein, putative, expressed	NA	3.18726	6.61027	4.03837	8.33438	5.99006	7.90753	4.35698	12.5313	4.05242	11.8342	13.2379	9.26689	13.4372	18.8038	11.6145	11.3239	6.88366	11.4763
LOC_Os01g10440	xylosyltransferase, putative, expressed	NA	2.11271	0.951484	1.49177	1.21987	0.35038	0.623167	1.30783	0.471698	0.790815	1.30562	0.757956	0.73381	0.368124	0.666313	0.502652	0.68258	0.261167	1.10116
LOC_Os01g10450	protein kinase domain containing protein, expressed	NA	18.7994	36.5336	18.3718	16.141	18.517	20.513	14.8329	37.5371	13.6631	25.8675	30.3439	19.5663	17.5067	22.6807	25.2063	25.9132	20.9105	24.1732
LOC_Os01g10460	expressed protein	NA	46.2764	6.9763	19.3394	6.16982	27.0889	8.70752	54.7851	11.149	17.7884	8.75699	7.03492	6.33021	17.6079	6.19083	11.846	9.23063	33.985	10.7977
LOC_Os01g10520	expressed protein	NA	0	0	0	0.413393	0.148564	0	0	0.177632	0.0838651	0.158021	0.28531	0.286911	0.124729	0.845378	0.283841	0.0524839	0	0.175817
LOC_Os01g10530	expressed protein	NA	0.850133	1.34575	1.00612	1.44346	1.45249	0.979838	0.509575	1.81424	0.674142	1.60217	1.7026	1.36319	1.0544	2.34697	0.817584	1.42522	0.772898	2.05933
LOC_Os01g10580	B-box zinc finger family protein, putative, expressed	NA	28.8453	9.7756	20.7408	12.3585	19.6082	13.7974	26.6376	14.6514	12.7131	6.83423	4.63488	6.93758	17.271	13.2832	17.6215	9.19084	17.0461	11.0689
LOC_Os01g10600	aquaporin protein, putative, expressed	ion transmembrane transport;transmembrane transport;water transport	0.889184	0.494214	1.06096	0.754753	1.00786	0.968263	2.42702	0.971839	1.1331	0.288456	1.56738	2.0969	0.684334	0.653374	1.16836	0	3.31044	2.04515
LOC_Os01g10610	BES1,BZR1 homolog protein, putative, expressed	NA	32.877	31.4273	34.673	29.1736	27.6716	30.0011	23.0368	21.4774	18.7358	29.4698	29.3029	29.3886	27.4917	23.3593	37.8656	27.009	31.2729	27.5431
LOC_Os01g10630	expressed protein	NA	0.286233	0.316248	0.512768	0.485214	0.429492	0.310355	0	0.390732	0	0.927312	0.251484	0.336868	0.549412	0.666075	0.875314	0.93059	0.194287	0.820171
LOC_Os01g10680	GIL1, putative, expressed	NA	39.7383	17.8692	32.6426	9.51004	23.5502	12.3619	60.045	13.0485	22.656	7.63869	8.80566	9.55184	15.554	9.82116	16.6149	6.55177	25.4747	8.33483
LOC_Os01g10690	POLD3 - Putative DNA polymerase delta complex subunit, expressed	DNA replication;DNA strand elongation during DNA replication	1.23166	1.01745	0.858451	1.4778	1.40387	0.555226	0.279589	3.13712	1.58397	2.12661	2.43092	2.17221	0.865756	2.79164	1.16425	2.19052	0.837203	2.7553
LOC_Os01g10790	WD domain, G-beta repeat domain containing protein, expressed	NA	1.93866	2.44706	0.992321	3.16869	1.5127	1.9514	0.754874	5.74621	2.13116	6.99781	5.96047	4.97008	2.33864	8.21208	2.29841	5.30903	0.752074	5.83627
LOC_Os01g10800	pentatricopeptide, putative, expressed	chloroplast RNA modification;cotyledon vascular tissue pattern formation;leaf development;leaf vascular tissue pattern formation;nucleic acid phosphodiester bond hydrolysis;phloem or xylem histogenesis	0.270271	0.445337	0.0807652	0.400328	0.123427	0.364821	0.367897	0.552977	0.209113	0.30606	0.947015	0.277822	0.517572	0.622784	0.412224	0.391465	0.551814	0.553957
LOC_Os01g10820	ribosomal protein L5, putative, expressed	ribosomal large subunit assembly;translation	488.965	477.15	475.746	386.388	412.153	426.678	582.76	306.795	552.395	407.244	376.685	443.6	441.464	291.608	422.349	361.862	542.374	325.042
LOC_Os01g10830	carnitine racemase like protein, putative, expressed	metabolic process	68.3616	14.7614	34.589	17.5752	47.7794	30.133	159.326	14.6078	42.25	6.90302	7.10666	11.3634	30.5669	13.1137	28.7449	9.71139	42.6787	10.5753
LOC_Os01g10840	CGMC_GSK.2 - CGMC includes CDA, MAPK, GSK3, and CLKC kinases, expressed	brassinosteroid mediated signaling pathway;detection of brassinosteroid stimulus;leaf morphogenesis;multidimensional cell growth;negative regulation of brassinosteroid mediated signaling pathway;positive regulation of protein export from nucleus;protein amino acid autophosphorylation;protein amino acid phosphorylation;response to auxin stimulus;root hair cell differentiation	32.4612	37.0671	36.3708	29.4237	44.6957	39.3892	34.2866	26.6511	34.8885	24.7753	28.3905	24.5705	48.757	30.1619	41.5297	32.2405	39.8218	24.7887
LOC_Os01g10850	peroxidase precursor, putative, expressed	NA	14.9008	9.00648	9.066	7.14851	13.3074	7.31518	21.8407	5.75666	15.4301	6.64871	4.07536	4.96293	9.60482	4.0059	4.42118	7.03569	11.4512	8.55289
LOC_Os01g10860	expressed protein	NA	3.55303	5.67744	4.76936	2.45038	5.43685	2.90173	4.24285	2.18436	3.62222	3.60194	1.95717	1.17827	7.51978	4.69925	5.25212	3.06442	7.21532	3.06447
LOC_Os01g10870	CAMK_KIN1,SNF1,Nim1_like.7 - CAMK includes calcium,calmodulin depedent protein kinases, expressed	NA	2.77134	1.19175	2.94163	0.261044	1.82073	1.16926	1.25928	0.504468	2.05114	0.598658	0.947312	0.543737	0.70948	0.53818	0.269134	0.601527	1.25361	0.502493
LOC_Os01g10880	expressed protein	NA	15.9732	21.6867	27.0358	24.3312	18.839	9.86459	76.9892	4.40277	38.917	5.25738	22.3567	7.24147	32.2015	9.88296	7.33153	26.6002	38.2012	11.4076
LOC_Os01g10890	CAMK_KIN1,SNF1,Nim1_like.8 - CAMK includes calcium,calmodulin depedent protein kinases, expressed	intracellular signal transduction;peptidyl-serine phosphorylation;peptidyl-threonine phosphorylation;phosphorylation;protein amino acid phosphorylation;response to abscisic acid stimulus;signal transduction	1.33995	1.10767	0.400212	0.472939	0.610662	0.604335	0.304216	0.304755	1.03322	0.578484	0.489923	0.525267	0.256945	0.452862	0.68222	0.723018	0	0.604877
LOC_Os01g10930	peptide-N4-asparagine amidase A, putative, expressed	NA	2.60469	3.75095	3.35167	1.95141	3.92852	2.16743	4.91189	2.84321	3.09267	2.52964	4.39348	3.12122	2.45807	2.43415	3.05921	3.23844	3.2689	2.79709
LOC_Os01g10950	peptide-N4-asparagine amidase A, putative, expressed	NA	20.8316	11.4647	19.5107	7.31047	19.3457	10.2489	23.2573	8.75711	16.2301	6.01407	6.91188	6.9493	10.9343	3.95958	9.74058	5.51606	15.568	7.26638
LOC_Os01g11010	peptide-N4-asparagine amidase A, putative, expressed	NA	19.6217	8.47869	14.3851	3.49425	13.8201	10.6195	24.2991	5.59869	13.6403	3.75424	7.33728	4.91664	7.35417	2.64826	4.2815	6.71337	12.1213	6.52232
LOC_Os01g11020	expressed protein	NA	1.02374	0.582011	3.65233	0.436814	1.37392	1.13259	18.2517	0	4.08449	0.333765	0	0.60775	1.58983	0.938578	0.905385	0	4.1165	0.692579
LOC_Os01g11040	SCAR-like protein 2, putative, expressed	actin cytoskeleton organization	0.660461	0.155225	1.01526	1.3571	0.819463	0.915977	0.770332	1.72416	1.80353	1.31221	2.0646	1.49566	0.866747	1.95157	0.698512	1.6961	1.67072	2.67157
LOC_Os01g11054	phosphoenolpyruvate carboxylase, putative, expressed	carbon fixation;leaf development;tricarboxylic acid cycle	524.513	175.602	371.628	74.6333	249.105	121.052	962.868	150.09	199.473	63.5947	55.6041	48.4326	138.14	66.6252	131.732	53.0555	190.863	83.6755
LOC_Os01g11070	Alg9-like mannosyltransferase protein, putative, expressed	ER-associated protein catabolic process;mannosylation	6.4418	9.31111	6.01333	9.20645	6.88424	8.60197	4.66093	8.78966	9.11429	8.99332	11.5654	9.05293	9.10703	13.2771	9.04542	14.7077	7.38961	10.7624
LOC_Os01g11110	14-3-3 protein, putative, expressed	NA	3.23057	10.3402	4.49934	6.84999	3.91367	5.45957	0.489528	9.90167	4.22204	7.44709	9.94864	8.66772	4.0005	10.2812	7.37887	9.26405	3.16343	7.51655
LOC_Os01g11120	CID11, putative, expressed	NA	14.2565	28.5054	15.9379	20.9566	12.0043	23.5267	13.2313	25.2604	13.058	32.2368	24.6602	32.6711	11.7638	22.0828	14.7129	28.7298	9.05663	29.099
LOC_Os01g11160	amino acid permease family protein, putative, expressed	L-glutamate import;transmembrane transport	7.28988	2.29437	6.09704	5.11587	8.45101	6.31009	5.6738	1.70523	2.3569	0.876608	1.55308	1.34695	11.8993	5.7867	6.72462	0.808376	2.12354	0.834307
LOC_Os01g11210	expressed protein	NA	2.49018	3.60599	2.67329	0.845897	1.57866	1.90091	3.39999	1.22509	2.28012	2.26296	2.41678	1.90975	1.72625	0.734506	1.30996	1.31386	3.03132	2.24237
LOC_Os01g11230	SOUL heme-binding protein, putative, expressed	NA	132.407	61.793	130.18	45.447	125.358	60.8287	175.518	50.6824	76.7287	39.5423	31.3994	38.588	88.2901	47.5153	69.622	56.6277	124.336	56.9047
LOC_Os01g11240	DUF538 domain containing protein, putative, expressed	NA	271.988	184.404	297.061	74.4874	160.986	107.261	481.368	138.102	290.455	128.966	97.0762	114.437	143.519	47.798	102.788	70.3637	147.23	52.8513
LOC_Os01g11260	phospho-N-acetylmuramoyl-pentapeptide-transferase, putative, expressed	NA	0.522373	0.576595	0.467961	0.331988	0.594633	0.42451	0.355906	1.14078	1.07257	0.507584	0.688096	0.768246	0.701587	0.758498	0.57027	1.01727	0.177365	1.10563
LOC_Os01g11300	cytochrome P450, putative, expressed	oxidation reduction;sterol biosynthetic process	1.68467	0.155078	1.00601	1.30883	1.78904	1.36978	2.67865	0.689888	1.29617	0.0909581	0.616662	0.66085	2.15553	0.326574	1.83972	0.547501	1.52483	0.549095
LOC_Os01g11340	cytochrome P450, putative, expressed	oxidation reduction;sterol biosynthetic process	173.533	61.884	97.6729	32.5068	75.3413	45.2394	316.439	33.875	149.706	25.8831	31.1776	26.2477	64.1115	16.8937	38.4646	28.3941	107.853	28.9968
LOC_Os01g11350	bZIP transcription factor domain containing protein, expressed	positive regulation of transcription, DNA-dependent;regulation of transcription, DNA-dependent;transcription, DNA-dependent	8.00428	6.02149	5.92562	4.47901	6.98801	5.38582	14.8409	4.19649	11.6424	3.83892	6.61505	4.24081	6.39453	3.82687	3.21876	6.46823	7.81908	5.08847
LOC_Os01g11360	expressed protein	NA	0	0	0.761213	0	0.57017	0	1.76214	0	0.633312	0	1.14905	0.763485	0	0.398871	0	0.446406	0.855433	0.146482
LOC_Os01g11370	ATP-dependent RNA helicase, putative, expressed	RNA processing	0.693644	1.24	0.828944	1.32145	0.553855	0.656088	0	2.88628	0.982469	2.245	2.50833	1.63051	0.797465	2.25327	0.529311	1.5668	0.471757	2.19278
LOC_Os01g11414	sodium,calcium exchanger protein, putative, expressed	calcium ion homeostasis;calcium ion transport;ion transport;sodium ion transmembrane transport;sodium ion transport;transmembrane transport	205.409	166.261	211.016	123.798	205.501	168.385	288.284	122.248	281.749	100.373	126.783	90.6525	201.935	87.6388	127.5	122.948	234.194	94.6867
LOC_Os01g11460	zinc finger, C3HC4 type domain containing protein, expressed	proteasomal ubiquitin-dependent protein catabolic process;protein ubiquitination	4.54376	1.79558	6.39411	0.825547	2.95123	1.58522	3.9824	2.7474	1.99433	1.15697	1.14148	0.955353	1.62063	0.0946432	1.41872	1.37521	4.18291	0.812758
LOC_Os01g11470	expressed protein	NA	0	2.48196	0	0	0.913868	0	2.89512	0.576658	2.00752	0	0	1.25751	0	0	0	0	1.37701	0.249115
LOC_Os01g11480	zinc finger, C3HC4 type domain containing protein, expressed	NA	12.1633	1.39357	4.3346	0	1.62519	0	21.7204	6.00634	6.02283	0.397208	1.08867	0.361873	0	0.376683	0.539571	0.421535	1.62492	0.553996
LOC_Os01g11500	zinc finger, C3HC4 type domain containing protein, expressed	NA	15.466	7.40056	15.1955	0.987571	4.17528	5.09791	34.9231	11.2178	6.22871	2.76729	1.02904	1.14424	2.69165	1.39398	2.72428	1.03934	4.16387	1.89408
LOC_Os01g11520	RING-H2 finger protein, putative, expressed	proteasomal ubiquitin-dependent protein catabolic process;protein ubiquitination	15.2428	5.85314	12.1288	8.28971	8.16155	8.07465	7.9974	8.32756	7.586	3.80199	3.09695	4.37526	6.4619	6.41034	9.57792	5.50218	7.41475	6.57483
LOC_Os01g11550	TCP family transcription factor, putative, expressed	cell differentiation;cotyledon morphogenesis;embryonic development ending in seed dormancy;leaf development;leaf morphogenesis;leaf senescence;positive regulation of development, heterochronic;regulation of transcription, DNA-dependent	2.7557	2.83056	6.47628	1.08896	2.34647	0.794582	13.5094	3.00779	5.20212	3.68681	4.10765	4.04904	3.45031	1.27399	1.76268	2.66948	4.99694	2.32422
LOC_Os01g11570	GDSL-like lipase,acylhydrolase, putative, expressed	NA	15.2899	38.5947	26.3242	50.0556	29.9131	55.6459	19.077	34.376	20.0468	38.2614	28.2951	41.8482	34.6258	48.5106	57.3942	33.7141	20.1111	39.6976
LOC_Os01g11580	bromodomain containing protein, expressed	NA	5.52213	5.41784	4.77636	9.61341	7.02786	7.3242	3.35725	13.6612	6.16177	10.2496	14.462	11.3696	7.51877	16.0213	9.00389	13.0083	6.24474	11.5139
LOC_Os01g11590	uncharacterized protein HI0077, putative, expressed	NA	2.10236	0.870273	2.82503	2.11557	3.23067	2.27809	2.50672	1.72172	2.2931	1.61727	2.88481	2.16438	2.42031	4.04522	4.36086	1.53547	3.7475	2.33917
LOC_Os01g11600	expressed protein	fruit morphogenesis;organ boundary specification between lateral organs and the meristem	9.92024	3.2053	22.94	6.49118	8.1854	8.95122	6.90558	5.49911	0	8.22438	0	1.50794	13.9855	9.46456	4.55635	0	12.4218	3.95658
LOC_Os01g11620	GDSL-like lipase,acylhydrolase, putative, expressed	NA	33.7746	22.5866	41.7433	20.5682	44.3825	38.33	34.1953	8.28977	18.2457	18.0336	18.1496	12.5578	38.2297	12.2745	18.4876	24.2746	39.2093	17.7959
LOC_Os01g11650	GDSL-like lipase,acylhydrolase, putative, expressed	NA	227.561	146.834	236.952	122.547	169.088	149.489	252.494	111.328	167.146	150.372	131.899	117.279	223.939	138.209	180.205	134.447	225.295	126.785
LOC_Os01g11660	GDSL-like lipase,acylhydrolase, putative, expressed	NA	5.95877	5.57334	3.11188	4.58067	2.70618	4.65464	1.52387	4.37406	3.61679	5.19188	5.24431	4.27784	3.86517	2.83254	5.37652	6.94129	5.80551	6.9909
LOC_Os01g11670	OsSCP2 - Putative Serine Carboxypeptidase homologue, expressed	NA	2.87978	1.11369	1.71961	0.244088	0.524174	0	1.57	0.314492	0.590686	0	0.126513	0.0847318	0	0	0.125808	0	0	0
LOC_Os01g11700	GDSL-like lipase,acylhydrolase, putative, expressed	NA	5.63154	2.81651	4.02733	7.11279	15.4427	8.98251	11.3427	2.55549	5.53215	2.58297	1.01695	2.36274	7.73189	2.71779	4.42147	2.9944	5.49926	3.50571
LOC_Os01g11710	GDSL-like lipase,acylhydrolase, putative, expressed	NA	3.2483	2.75686	2.68628	2.54056	4.55215	3.51859	10.2136	2.04616	7.95568	2.18495	1.09689	2.05761	4.4099	1.45019	1.96365	1.86389	5.0914	2.1956
LOC_Os01g11730	GDSL-like lipase,acylhydrolase, putative, expressed	NA	153.227	82.0597	179.8	164.931	275.882	281.584	119.982	26.299	52.8717	58.5751	48.8344	58.1705	234.753	97.051	211.985	99.795	239.959	81.8511
LOC_Os01g11750	GDSL-like lipase,acylhydrolase, putative, expressed	NA	11.108	4.98329	6.62764	6.88909	6.20097	7.20765	6.99576	4.9025	5.88374	3.88013	3.57595	2.89601	8.38235	6.02058	2.80606	2.94449	5.78571	3.78697
LOC_Os01g11760	GDSL-like lipase,acylhydrolase, putative, expressed	NA	15.9354	10.1663	15.9228	13.2202	23.7709	15.9897	26.9262	7.66325	20.7375	8.87067	10.8179	7.34392	25.0242	8.59903	13.0278	9.49857	23.02	6.75883
LOC_Os01g11790	GDSL-like lipase,acylhydrolase, putative, expressed	NA	0.66686	0.369062	0.199049	0.848193	1.51565	1.62896	3.63699	1.54791	1.53613	1.08064	0.733063	0.785266	3.45843	1.07017	2.91547	0.978685	1.58297	0.472154
LOC_Os01g11810	powdery mildew resistant protein 5, putative, expressed	cell wall organization or biogenesis	4.75173	4.72216	3.46075	4.84458	3.0528	2.15111	2.91093	5.44038	1.82266	8.99504	7.53278	6.69512	1.17143	2.88761	2.6662	5.3624	3.10869	7.84014
LOC_Os01g11820	expressed protein	NA	0.488906	0.544406	0.874809	0.622741	1.32861	0.799542	1.33496	0.133619	0.746366	0.793322	1.0782	0.288391	0.56479	0.576485	0.214292	0.161123	0.330692	0.697648
LOC_Os01g11830	oryzain alpha chain precursor, putative, expressed	NA	2.84542	0.791657	3.11165	1.00662	2.57837	2.06731	3.23687	1.8144	0	0.615537	0.418219	0.279689	3.28632	0.698306	0	0.4684	1.2834	0.936309
LOC_Os01g11860	DJ-1 family protein, putative, expressed	NA	2.84104	3.31709	1.88467	2.94392	5.59854	2.91165	1.29104	0.948157	2.10211	2.45502	3.19137	2.22986	0.848645	1.83999	1.93157	1.33678	2.14161	2.95454
LOC_Os01g11880	DJ-1 family protein, putative, expressed	NA	2.97549	4.91736	3.42811	4.68048	3.1003	2.87486	1.15797	4.98827	1.74883	6.19297	4.47509	4.6234	3.25989	7.19854	5.56412	3.98806	1.87785	5.52337
LOC_Os01g11900	hhH-GPD superfamily base excision DNA repair protein, expressed	DNA methylation;DNA repair;base-excision repair;embryonic development ending in seed dormancy;regulation of gene expression by genetic imprinting	0.269923	0.110904	0.363117	0.542264	0.30866	0.218213	0.918035	0.736094	0.872457	0.76372	0.915017	1.22778	0.542193	0.193522	0.117496	0.648706	0.367836	1.12462
LOC_Os01g11910	basic helix-loop-helix, putative, expressed	NA	276.847	222.078	301.385	134.743	194.251	178.714	203.631	156.921	139.964	135.897	108.739	111.246	139.313	111.279	174.227	115.061	175.276	124.019
LOC_Os01g11920	retrotransposon protein, putative, unclassified, expressed	cell redox homeostasis	0.461534	0.979405	0.344955	1.1467	1.08218	0.777122	0.863279	1.14844	1.19389	0.596918	0.555062	0.592492	0.595893	0.529104	0.577508	1.27477	0.629062	0.706817
LOC_Os01g11940	osFTL1 FT-Like1 homologous to Flowering Locus T gene%3B contains Pfam profile PF01161%3A Phosphatidylethanolamine-binding protein, expressed	inflorescence development;photoperiodism, flowering;regulation of flower development;regulation of timing of transition from vegetative to reproductive phase;short-day photoperiodism	0.391559	0	0.701018	0.996598	0.888738	0	1.60243	0.32088	0.199993	0.126966	0.172371	0.115351	0	0.114686	0.17135	0	0	0.128321
LOC_Os01g11946	ABC transporter, ATP-binding protein, putative, expressed	NA	0.464656	0.0850857	0.46279	0.393406	0.282777	0.250989	0.421727	0.929716	0.239463	0.300764	0.339367	0.591514	0.292581	0.804098	0.202577	0.149714	0.526878	0.46834
LOC_Os01g11952	histone-lysine N-methyltransferase ATX5, putative, expressed	DNA mediated transformation;histone lysine methylation;methylation;positive regulation of histone H3-K4 methylation;transmembrane transport	0.243235	0.400582	0.363459	0.257312	0.500021	0.131283	0.496586	0.696677	0.502115	0.747546	1.27808	0.749973	0.325992	0.909993	0.317919	0.821315	0.413943	0.917765
LOC_Os01g11960	histone-lysine N-methyltransferase ATX5, putative, expressed	NA	1.37582	3.56191	2.19491	3.06805	2.65788	3.12274	0.953617	2.81197	1.05649	3.89636	4.04662	4.52957	3.44346	5.8924	4.34852	4.11989	2.37795	3.79314
LOC_Os01g11970	expressed protein	NA	10.2355	3.13705	7.32484	3.26002	8.57176	5.02475	13.2779	5.03587	10.9283	2.15953	2.48412	2.71766	8.47691	3.47509	4.03919	3.04055	10.7267	3.3181
LOC_Os01g11980	SFT2, putative, expressed	protein transport;vesicle-mediated transport	8.47166	10.5884	6.60135	10.8069	5.88078	8.56359	13.3636	7.66485	6.92099	11.0126	5.7672	10.2064	15.8484	9.70964	15.4654	8.25159	9.23033	8.94189
LOC_Os01g11990	expressed protein	microgametogenesis;tapetal layer development	0.342255	0.189479	0.612922	0	0	0.557491	0	0.186936	0.350279	0.221864	0	0.100767	0.131498	0.199841	0.149653	0	0	0.298376
LOC_Os01g12000	expressed protein	NA	79.1103	51.5672	92.2955	37.2515	57.0948	56.5657	94.9707	43.2211	57.1663	38.6079	44.7546	34.9597	73.3115	35.1133	63.5309	45.5982	106.389	50.6085
LOC_Os01g12060	expressed protein	NA	11.5007	3.32322	5.11653	0.615734	4.45938	3.21742	15.8274	2.36902	4.23637	2.35173	0.646201	1.28647	2.80842	1.35634	3.84028	1.51832	7.65297	1.82117
LOC_Os01g12070	endoglucanase precursor, putative, expressed	carbohydrate metabolic process;cell wall organization;cellulose catabolic process;metabolic process;polysaccharide catabolic process	20.9219	10.6639	24.9999	3.93731	19.7014	11.2095	23.7443	6.07929	8.27495	13.2317	11.8076	14.8031	10.3966	6.16122	9.97102	8.32512	15.4096	8.3411
LOC_Os01g12080	plant-specific domain TIGR01589 family protein, putative, expressed	NA	0.252375	1.67091	1.35662	2.88693	1.83906	2.18721	0.687759	1.24005	0.777569	1.71653	1.32957	2.59794	2.13037	4.7613	1.98348	2.61974	1.02847	3.2037
LOC_Os01g12090	ribosomal protein S6 family protein, putative, expressed	translation	26.2836	29.7473	36.6705	40.5611	33.3369	42.4771	27.3179	26.8099	33.1415	40.4407	46.7586	47.8189	45.3099	30.7736	45.1995	33.8083	37.7348	25.0914
LOC_Os01g12100	expressed protein	NA	197.445	97.203	264.141	114.607	145.393	95.0006	244.937	87.9628	141.229	77.082	85.0299	88.946	178.909	73.7911	151.452	76.7819	215.569	87.1566
LOC_Os01g12110	expressed protein	NA	0	0	0	1.24405	1.05832	0.299942	0.750348	2.05002	0.296849	3.15107	3.22707	5.26915	0	2.52609	1.76443	2.82446	0.39532	2.55438
LOC_Os01g12130	nodulin MtN3 family protein, putative, expressed	carbohydrate transport	3.314	7.80186	4.73908	7.61032	1.19594	3.63023	0.906214	9.79065	4.02073	7.75509	6.16038	7.83556	2.04723	4.34847	2.33075	5.96767	0.893926	6.3111
LOC_Os01g12160	OsGH3.3 - Probable indole-3-acetic acid-amido synthetase, expressed	induced systemic resistance, jasmonic acid mediated signaling pathway;jasmonic acid metabolic process;response to auxin stimulus;response to light stimulus;response to wounding	19.5209	7.40197	16.3233	7.4426	14.6719	9.51386	24.2692	6.26079	7.01889	3.71407	4.70543	4.377	6.4592	4.2057	14.3807	3.91937	13.5916	5.79242
LOC_Os01g12180	expressed protein	NA	3.89083	5.49879	2.46919	5.56282	4.32015	5.53065	3.97578	3.45156	1.9986	4.64637	5.97727	4.43375	9.88878	8.04121	12.1021	5.91247	5.28599	4.21945
LOC_Os01g12190	expressed protein	NA	9.50189	4.51865	7.40075	0.933077	1.64596	4.81291	10.9991	9.20054	6.26527	9.50785	7.77451	9.08023	4.80245	1.97073	1.28658	4.65269	5.9078	5.11578
LOC_Os01g12200	expressed protein	NA	4.79552	7.98228	5.48495	8.47671	5.25989	7.17151	4.36147	9.82513	3.6729	9.71934	5.80636	10.4787	6.14699	11.2426	11.1938	6.80735	3.24868	8.1667
LOC_Os01g12250	expressed protein	NA	0.321135	0.355285	0	0	0.146018	0.174264	0	0.701524	0.822325	0.728475	0.705861	0.283575	0.740062	0.374501	0.421109	0.523235	0	0.908937
LOC_Os01g12260	vacuolar ATP synthase subunit E, putative, expressed	NA	2.88131	7.18313	4.08454	11.3026	5.89016	7.04338	2.45593	12.0009	9.57726	19.4981	15.6867	29.9096	4.1525	11.3695	4.56838	12.5909	5.1273	21.8022
LOC_Os01g12270	expressed protein	NA	256.422	167.586	243.06	116.39	139.651	153.556	253.673	56.6205	50.6229	98.5303	81.1249	139.877	99.773	96.8897	258.185	87.7745	147.357	101.963
LOC_Os01g12280	hAT dimerisation domain-containing protein, putative, expressed	NA	1.05846	1.9824	1.01171	3.22745	2.12304	2.51978	0.865027	4.56404	1.19759	3.76955	3.9001	2.73811	1.70463	4.841	1.29312	3.97201	1.00715	3.80502
LOC_Os01g12290	S-locus lectin protein kinase family protein, putative, expressed	NA	0	0.107872	0.117067	0.0829706	0	0.105971	0	0.427767	0	0.380583	0.429627	0.28795	0.4507	0.679947	0.0854733	0.569904	0.133213	0.551211
LOC_Os01g12304	esterase, putative, expressed	NA	9.37579	6.10869	11.6759	5.18844	10.7288	5.9866	10.0108	4.12042	5.82623	3.4372	3.23115	6.00559	10.6608	5.97616	10.3493	4.27548	8.83569	5.52617
LOC_Os01g12320	GDSL-like lipase,acylhydrolase, putative, expressed	NA	19.9185	23.5583	21.9465	11.3862	20.1326	21.648	20.6719	12.8529	16.8309	16.9579	11.9093	14.4579	17.147	14.0812	16.0116	11.732	15.7867	14.4621
LOC_Os01g12340	retrotransposon protein, putative, unclassified, expressed	NA	0.0700391	0.0767469	0.125626	0.0592459	0.160171	0.0377503	0	0.0191003	0.0724356	0.0679451	0.0306373	0.0822175	0.0535972	0.0401784	0.152445	0.15713	0.0954412	0.165696
LOC_Os01g12381	GDSL-like lipase,acylhydrolase, putative, expressed	NA	33.4766	12.4588	27.9423	9.71875	22.2022	17.0643	50.3036	5.18642	11.327	6.70351	5.42141	6.91708	13.3346	8.09614	15.6691	6.09625	20.7315	9.27943
LOC_Os01g12390	inactive receptor kinase At2g26730 precursor, putative, expressed	phosphorylation;protein amino acid phosphorylation	91.1098	43.8531	69.3537	30.0226	62.5046	42.6703	127.192	30.3753	88.4923	27.2711	33.1795	27.6165	42.2311	19.6153	33.4212	32.5119	79.9602	30.4313
LOC_Os01g12410	receptor-like protein kinase, putative, expressed	phosphorylation;protein amino acid phosphorylation;recognition of pollen	0	0.109854	0.238399	0.929349	0.272935	0.539566	0	1.03449	0	0	0.262495	0.351855	0.0764905	0.634797	0.609259	0.838404	0.135633	0.906812
LOC_Os01g12420	receptor-like protein kinase, putative, expressed	NA	4.42595	3.27681	6.6117	2.81051	4.03915	2.29998	4.40393	3.1584	3.59517	5.01353	4.70047	5.60185	5.08816	3.29263	4.82459	4.94268	7.29424	4.96664
LOC_Os01g12430	receptor-like protein kinase, putative, expressed	NA	3.8644	3.78835	3.61433	3.55633	4.44691	2.99635	2.51647	3.98835	2.68321	3.53449	3.6819	2.7151	3.15477	3.05539	5.20128	3.03504	3.42845	2.79572
LOC_Os01g12440	AP2 domain containing protein, expressed	leaf development;regulation of transcription, DNA-dependent;transcription, DNA-dependent	5.57879	6.57581	5.75517	3.65272	7.16003	6.04361	6.21937	3.66865	4.55718	4.43495	6.6796	5.0715	5.35134	5.15233	6.08956	5.92291	7.23338	5.3652
LOC_Os01g12460	expressed protein	chloroplast fission	2.05448	1.43118	3.6756	1.52686	3.25494	1.68105	4.20822	2.38666	4.17791	2.16736	1.81322	3.48518	3.9571	2.27482	2.47738	2.54326	3.12534	2.93525
LOC_Os01g12464	CHCH domain containing protein, expressed	NA	14.0875	16.2138	10.0702	5.99316	5.39636	6.1797	21.1946	32.9555	17.0649	7.09939	9.6723	8.12288	3.26554	6.95119	3.71795	6.83116	5.22122	6.79906
LOC_Os01g12470	mitochondrial carrier protein, putative, expressed	NA	0.676909	1.31143	2.62656	3.01355	2.4613	2.02123	2.30747	1.94099	0.51966	2.19394	1.04186	2.09251	1.95045	3.75389	3.84754	3.20214	2.06574	2.10193
LOC_Os01g12480	expressed protein	NA	2.7716	6.49749	2.31345	10.1263	2.75749	6.65963	5.30042	10.4568	8.44124	14.2195	13.2197	20.2883	4.9143	19.2014	8.02641	13.3948	5.99218	16.7868
LOC_Os01g12490	flavin monooxygenase, putative, expressed	NA	2.07069	1.36854	1.23706	1.13997	1.69929	1.45627	1.41018	1.52577	1.81072	1.00557	1.81647	1.27822	1.82608	3.11596	2.43924	2.41081	1.82973	1.97263
LOC_Os01g12530	smr domain containing protein, expressed	NA	3.4314	3.59542	3.25312	5.41611	3.87755	2.97796	2.71887	6.61842	1.86445	6.3673	5.70016	6.16182	3.41402	8.21215	6.57696	7.47377	2.77931	7.14368
LOC_Os01g12540	GTPase of unknown function domain containing protein, putative, expressed	NA	3.10659	4.82362	1.97139	5.01507	4.07316	4.09505	1.85098	6.67596	2.19831	5.34684	6.05618	4.91839	5.65677	8.37545	5.50505	6.41039	3.0361	6.39114
LOC_Os01g12550	expressed protein	protein transport	0.227856	0.251186	0.272214	0.386044	0.622986	0.246669	0	1.24378	0.351334	0.811586	1.39974	1.33988	0.611745	0.924374	0.0994449	1.32824	0.619283	1.7284
LOC_Os01g12560	3-methyl-2-oxobutanoate hydroxymethyltransferase, putative, expressed	pantothenate biosynthetic process	27.8494	15.6142	33.8714	13.5804	35.1177	21.551	58.8639	7.41561	20.8377	6.43178	8.26825	6.97001	25.0136	10.4722	23.1392	8.29606	38.2385	8.27241
LOC_Os01g12580	late embryogenesis abundant protein, putative, expressed	defense response to fungus;response to desiccation;response to high light intensity;response to wounding	1.93122	0.428388	1.15254	0.819183	0.876781	1.04982	6.84926	1.16055	3.15708	0.876658	0.510039	2.27555	1.03949	1.13089	1.69009	0.758478	1.30859	0.885818
LOC_Os01g12640	expressed protein	NA	3.45061	3.48353	2.73846	2.68134	5.61242	3.42447	11.3518	3.44897	9.12192	2.97141	3.53542	3.88221	4.95773	2.08438	2.75471	2.8916	5.83658	3.30275
LOC_Os01g12650	reticulon domain containing protein, putative, expressed	NA	336.32	302.1	320.683	196.896	242.675	262.538	410.662	146.552	427.228	172.148	181.769	182.271	220.635	127.331	179.894	198.946	296.562	158.097
LOC_Os01g12670	expressed protein	NA	0.967774	1.03666	1.08195	1.63998	0.771456	1.52866	1.64828	3.39998	0.930994	3.0751	1.91165	2.50758	1.1813	3.48404	1.42016	2.12102	1.15048	3.31287
LOC_Os01g12680	C4-dicarboxylate transporter,malic acid transport protein, expressed	transmembrane transport	11.4423	3.56844	7.96576	1.30304	4.57875	3.61566	21.0839	2.18932	9.50361	1.07736	0.875199	1.12468	0.608137	0.662383	0.657899	0.366824	2.39043	1.20255
LOC_Os01g12690	plant-specific domain TIGR01568 family protein, expressed	negative regulation of transcription, DNA-dependent	3.22592	1.78458	2.1185	1.23081	2.05346	0.875305	6.15728	1.5856	3.13883	1.25449	1.41817	2.27893	1.98249	0.470294	0.846058	1.47185	4.15776	1.15897
LOC_Os01g12710	oxidoreductase, short chain dehydrogenase,reductase family domain containing protein, expressed	PSII associated light-harvesting complex II catabolic process;chlorophyll catabolic process;oxidation reduction	4.4722	3.28186	2.81041	4.19739	1.74754	3.35209	1.74043	3.39562	1.01826	6.01599	5.76443	7.86894	2.75606	4.17841	5.62992	5.71132	2.0218	5.18902
LOC_Os01g12720	protein kinase domain containing protein, expressed	cell surface receptor linked signaling pathway;phosphorylation;protein amino acid phosphorylation;transmembrane receptor protein serine/threonine kinase signaling pathway	17.2212	14.3856	23.2974	13.9139	20.1289	18.0928	16.4448	11.6677	10.0837	10.7012	12.4132	15.8829	21.855	17.5179	28.754	12.6675	16.6863	14.1364
LOC_Os01g12730	ras-related protein, putative, expressed	NA	54.2922	97.3988	57.8303	78.3582	64.0325	84.4207	58.1112	64.1239	60.6936	79.2113	79.3131	77.4026	83.6277	79.4338	98.4137	83.2419	60.8126	65.63
LOC_Os01g12740	cytochrome P450, putative, expressed	oxidation reduction;secondary metabolite biosynthetic process	1.3804	0.50729	1.51169	0.292349	0.419333	0.249078	1.88051	0.37676	0	0.074498	0.403825	0.135292	0.441216	0.200031	0.100414	0.223554	1.09422	0.19947
LOC_Os01g12750	cytochrome P450, putative, expressed	oxidation reduction;secondary metabolite biosynthetic process	1.71692	0.405852	0.585988	0.103905	0.558613	0.26565	0.668355	0.334746	0.503918	0.63546	0.64597	0.216391	0.940977	0.426928	0.535387	0.397619	0.499815	0.532033
LOC_Os01g12790	receptor protein kinase, putative, expressed	NA	0.355038	0.194879	0.424426	0.801224	0.324405	0.830311	0.483215	0.258257	0.244335	0.191425	0.362723	0.278007	0.95162	1.32799	1.75299	0.494649	0.161132	0.36993
LOC_Os01g12800	peroxisomal membrane protein, putative, expressed	NA	19.5742	29.7572	22.2121	27.3621	22.4942	33.5621	11.7313	20.3536	17.7426	31.9138	24	34.7748	24.0788	27.5632	35.5671	24.9972	19.0562	27.13
LOC_Os01g12830	erythronate-4-phosphate dehydrogenase domain containing protein, expressed	oxidative photosynthetic carbon pathway	97.626	43.8661	72.8448	39.8979	61.4958	46.956	84.932	38.8887	52.9793	33.9675	30.6964	36.0931	44.7478	31.7274	45.8396	31.6423	49.6414	36.5899
LOC_Os01g12840	expressed protein	NA	0.862722	0.474004	0.429657	1.03455	0.262605	0.543574	0.587217	2.0398	0.667279	2.04712	1.44873	1.90054	0.660935	1.78188	0.438676	1.75967	0.293526	2.01729
LOC_Os01g12860	MYB family transcription factor, putative, expressed	positive regulation of transcription, DNA-dependent;regulation of DNA endoreduplication;regulation of cytokinesis;regulation of transcription, DNA-dependent;response to fungus;response to parasitic fungus;response to salicylic acid stimulus	0.586848	0.257685	0.0701543	0.595955	0.536225	0.190024	0	0.992483	0.545237	0.683439	0.616668	1.13731	0.359525	0.776662	0.306793	0.981072	0.479417	1.02468
LOC_Os01g12870	eukaryotic translation initiation factor 3 subunit E-interacting protein, putative, expressed	NA	4.04413	12.3304	5.39954	14.1079	7.15296	10.6905	4.53737	16.103	6.84442	15.2532	12.4243	17.2784	7.30038	22.1424	7.58042	17.4228	4.84832	20.5043
LOC_Os01g12880	VHS and GAT domain containing protein, expressed	intracellular protein transport	16.9898	26.2725	17.1884	35.0358	18.3459	23.9992	14.6586	38.8751	24.1773	33.4269	37.0839	35.3381	20.6915	58.6074	30.2912	38.2547	21.3959	39.9501
LOC_Os01g12890	expressed protein	negative regulation of flower development;negative regulation of transcription, DNA-dependent;shoot development	0.308496	0.564107	0.307351	0.304541	0.0469969	0.166423	0.699693	1.29021	0.318648	0.365881	0.675166	0.362279	0.472387	0.62071	0.223942	0.56148	0.210071	0.531631
LOC_Os01g12900	ras-related protein, putative, expressed	NA	7.60642	11.9683	6.55562	7.17237	8.81775	9.42767	12.1087	11.1988	13.7972	11.7873	12.0991	11.629	12.6795	8.68171	9.06592	13.1711	14.3079	11.1131
LOC_Os01g12910	thioesterase family protein, putative, expressed	NA	164.119	68.6213	138.798	34.0523	78.8117	54.005	245.201	31.1365	84.6422	30.5418	24.3099	37.943	51.1006	23.8779	44.7965	23.3907	82.1151	36.194
LOC_Os01g12920	thioesterase family protein, putative, expressed	NA	14.8472	18.3658	24.3169	10.7416	9.69347	13.8544	18.282	7.92306	11.5988	8.20901	7.56895	15.3728	5.73941	6.89965	15.0302	8.96069	13.498	11.8831
LOC_Os01g12930	U-box domain containing protein, expressed	NA	0.211841	0.174335	0.253261	1.52367	1.74257	1.54292	0.144145	0.115563	0.218786	0.239832	0.0463657	0.186586	3.81168	3.28875	2.30679	0.102081	0.072123	0.25102
LOC_Os01g12940	phosphorylase domain containing protein, putative, expressed	nucleoside metabolic process	2.8007	1.56362	2.67162	0.713943	2.27951	1.22375	4.59115	0.459432	1.13707	1.27325	0.742227	1.15742	0.647784	0.165902	0.491604	0.74196	1.89203	1.11063
LOC_Os01g12950	ubiquitin-conjugating enzyme, putative, expressed	NA	0	0.376153	0.135873	0.451401	0.414645	0.576702	0.309885	0.372521	0.548135	0.551895	0.199625	0.200642	0.408714	0.197741	0.203984	0.368339	0	0.499377
LOC_Os01g13000	ethylene-responsive protein related, putative, expressed	positive regulation of transcription from RNA polymerase II promoter;transcription from RNA polymerase II promoter	1.99545	2.06399	1.63874	2.21908	1.93129	2.83693	2.71883	2.45108	2.17761	2.26189	1.75193	3.44776	2.10537	2.24379	2.61359	2.83129	1.86359	3.0305
LOC_Os01g13030	OsIAA3 - Auxin-responsive Aux,IAA gene family member, expressed	auxin mediated signaling pathway;regulation of transcription, DNA-dependent;response to auxin stimulus;transcription, DNA-dependent	59.9908	90.3388	62.8229	84.0139	78.6753	93.5846	79.4652	66.4689	56.8352	80.071	83.9749	81.2672	88.6409	89.7481	90.7734	85.1333	68.343	74.0728
LOC_Os01g13040	expressed protein	NA	28.4167	13.6089	13.4828	11.0896	10.7464	14.8952	45.9569	6.02572	29.7031	6.02726	6.40629	4.79438	10.9576	5.15972	6.87339	6.92288	15.274	5.819
LOC_Os01g13060	CK1_CaseinKinase_1.1 - CK1 includes the casein kinase 1 kinases, expressed	blue light signaling pathway;endocytosis;peptidyl-serine phosphorylation;phosphorylation;photomorphogenesis;protein amino acid phosphorylation;regulation of cell shape;response to blue light	1.99169	3.4868	1.83915	2.45307	2.14757	2.05554	2.4656	3.90485	2.51719	3.04749	4.28631	3.88409	1.80887	3.60927	2.68472	3.50727	1.84691	3.89637
LOC_Os01g13070	expressed protein	NA	3.25798	2.60729	1.51248	0.921106	2.7955	1.57324	2.46846	2.17513	2.03613	1.64291	1.7519	1.81228	1.39125	1.69314	1.26669	2.95713	2.20853	2.32972
LOC_Os01g13080	60S acidic ribosomal protein, putative, expressed	translational elongation	440.623	255.314	354.822	196.43	249.077	252.478	506.592	156.068	434.216	168.501	183.696	175.334	299.957	134.552	197.069	194.399	365.165	156.469
LOC_Os01g13090	nucleic acid binding protein, putative, expressed	NA	47.5012	76.4469	61.7748	70.1053	51.5144	82.7092	51.2966	59.4313	51.6012	64.7073	74.0679	61.9642	91.9074	77.367	78.5443	94.1897	68.8196	69.9735
LOC_Os01g13100	KH domain containing protein, putative, expressed	NA	3.44339	7.16743	3.25185	6.56255	6.34778	8.26933	4.94349	10.594	4.01338	7.72506	7.98126	8.57502	7.4457	14.5432	8.83589	8.80363	4.16036	9.60051
LOC_Os01g13120	aquaporin protein, putative, expressed	NA	1.6	1.55359	1.19349	1.69694	1.27081	1.95772	1.09139	0.874165	2.24662	1.55656	0.880583	1.17849	1.69202	0.703341	0.350137	1.4414	0.54195	0.655709
LOC_Os01g13150	metallo-beta-lactamase family protein, putative, expressed	RNA phosphodiester bond hydrolysis, endonucleolytic;tRNA 3'-end processing;tRNA 3'-trailer cleavage;tRNA 3'-trailer cleavage, endonucleolytic;tRNA processing	0.900061	0.353023	0.922202	1.46913	0.998391	0.694124	0.350031	2.42022	1.19411	2.03837	2.3087	1.4349	1.32952	2.88757	0.61629	2.77167	0.35007	2.31566
LOC_Os01g13160	expressed protein	NA	6.95207	12.5075	7.74234	16.5195	9.5916	10.3289	7.09879	36.2108	11.2369	23.4691	25.8938	19.7737	12.5309	34.2288	8.54103	26.1794	7.30918	24.7421
LOC_Os01g13170	ubiquitin-conjugating enzyme E2, putative, expressed	intracellular protein transport;protein ubiquitination	8.46088	16.3357	8.62052	22.3498	10.8808	24.3942	7.45931	18.8835	6.13433	17.7304	12.2348	21.37	9.26104	22.6014	23.4673	14.365	9.29629	19.9487
LOC_Os01g13190	histidinol dehydrogenase, chloroplast precursor, putative, expressed	pollen development;response to UV	18.6873	27.1685	26.6961	28.8865	31.3974	39.6668	20.3011	25.5051	22.4331	26.0903	26.9397	27.8516	36.044	30.7838	38.4803	30.309	27.2706	28.0012
LOC_Os01g13200	abscisic acid insensitive 8, putative, expressed	cell differentiation;cellular response to light stimulus;cellulose biosynthetic process;cellulose microfibril organization;developmental growth involved in morphogenesis;maintenance of root meristem identity;plant-type cell wall modification during multidimensional cell growth;plasmodesma organization;regulation of plant-type cell wall cellulose biosynthetic process;response to abscisic acid stim…	9.38215	10.3432	9.43163	15.702	8.13337	7.80361	5.29949	24.9825	12.937	21.9329	22.2916	21.5976	8.68907	28.913	8.08972	21.7149	10.1063	27.948
LOC_Os01g13210	salt stress root protein RS1, putative, expressed	cellular response to stimulus	124.467	292.264	165.887	262.913	115.464	236.174	149.343	253.52	151.715	409.293	344.77	444.928	149.168	276.489	268.519	308.75	129.115	244.956
LOC_Os01g13260	cyclin-A1, putative, expressed	cell cycle;cell division	1.09205	3.24926	1.17425	2.68256	3.4842	1.06372	1.48754	3.04001	2.02135	2.6165	2.68293	1.79787	2.59647	2.02402	1.42961	3.11025	1.92955	2.01084
LOC_Os01g13280	ubiquitin conjugating enzyme protein, putative, expressed	protein ubiquitination	2.17329	3.1498	2.27127	2.53246	1.36033	2.2083	1.48085	4.74637	1.11514	3.16793	2.62475	2.95688	1.981	2.36837	1.18649	3.26466	1.66	4.13024
LOC_Os01g13285	expressed protein	NA	0	3.82729	0.972979	1.40937	1.44876	3.69615	0	1.35455	0.800565	5.92044	2.96472	5.40137	1.28725	3.14347	2.93433	3.5199	1.08898	3.44019
LOC_Os01g13300	B3 DNA binding domain containing protein, expressed	NA	0.20597	0.453739	0.246099	0.436118	0.469531	0.111422	0	0.505885	0.211904	0.266726	0.632376	0.968698	0.473831	1.192	0.449305	0.865886	0	0.802656
LOC_Os01g13320	pectinesterase, putative, expressed	cell wall modification;negative regulation of catalytic activity;pectin catabolic process;regulation of stomatal movement	3.88599	1.638	1.63853	1.06504	3.54154	1.97973	4.3596	1.68451	2.23221	0.962236	1.50457	1.14257	0.87674	0.463695	1.49649	1.4066	1.39785	1.93219
LOC_Os01g13350	25.3 kDa vesicle transport protein, putative, expressed	exocytosis;vesicle fusion	4.62015	3.38948	6.44421	3.1162	2.49854	3.0531	6.52489	1.91504	3.34937	2.76907	2.55106	4.02384	2.62295	1.63095	2.76177	2.15399	4.54076	3.20035
LOC_Os01g13370	seven in absentia protein family domain containing protein, expressed	multicellular organismal development;protein ubiquitination;ubiquitin-dependent protein catabolic process	49.3945	37.0692	59.3113	30.2294	49.7416	41.2028	74.0739	20.8319	37.8309	25.7334	21.9179	29.1344	63.1817	27.247	52.7253	24.769	73.2964	23.5731
LOC_Os01g13390	expressed protein	NA	0	1.27332	0.546378	0.971909	0.415129	0.997719	0	0.125139	0.233311	0.297158	0.201863	1.75521	1.41008	2.15552	4.81493	1.50606	1.23968	0.552094
LOC_Os01g13404	ATP binding protein, putative, expressed	DNA methylation;RNA-directed DNA methylation;gene silencing by RNA;regulation of production of siRNA involved in chromatin silencing by small RNA	0	0.302886	0.364953	1.21666	0.374537	0.743232	0	1.53649	1.16995	1.38557	1.65566	1.33037	0.526345	1.6652	0.764389	1.63937	0.415243	1.62781
LOC_Os01g13420	SOUL heme-binding protein, putative, expressed	NA	186.611	120.632	206.064	105.226	162.144	154.893	241.686	71.3979	105.716	106.515	77.86	103.007	173.538	87.3913	167.543	74.3773	135.956	68.7157
LOC_Os01g13430	importin-alpha re-exporter, putative, expressed	NA	16.7403	13.5848	13.9936	13.038	17.5669	15.0588	17.5011	15.3869	17.0284	10.2034	16.6256	9.22596	22.25	14.5922	17.8635	16.1889	16.8458	12.4756
LOC_Os01g13460	helix-loop-helix DNA-binding domain containing protein, expressed	negative regulation of gene expression;regulation of transcription, DNA-dependent	23.7187	24.957	30.3994	21.0283	28.7031	27.9607	26.9134	25.7931	20.3617	22.3621	25.0863	21.9174	31.9445	28.4346	40.7695	23.125	25.9512	21.7876
LOC_Os01g13470	KH domain containing protein, putative, expressed	NA	1.66574	4.39681	2.09027	5.42965	3.5727	3.60061	2.26803	9.86245	2.74613	8.1942	9.70948	7.68368	4.91482	10.1924	3.48608	8.48881	3.28579	9.01641
LOC_Os01g13480	glutaredoxin, putative, expressed	actin filament bundle assembly;cell redox homeostasis;chloroplast relocation;electron transport chain;oxidation reduction	3.397	2.90272	1.84383	0.916307	1.54504	0.83762	2.10489	1.34915	1.26585	0.400263	0.542898	0.999748	0.592953	1.25946	3.37397	0.703855	1.67629	1.20953
LOC_Os01g13490	expressed protein	NA	8.4079	9.10826	5.97306	8.32283	7.99536	7.62057	5.4621	7.43739	11.2435	4.54423	7.75646	6.48783	7.39032	5.86682	4.73131	7.86977	8.40805	5.64449
LOC_Os01g13520	auxin response factor 1, putative, expressed	auxin mediated signaling pathway;regulation of transcription, DNA-dependent;response to hormone stimulus;transcription, DNA-dependent	2.39489	3.1022	4.03781	5.96372	4.45911	3.35177	3.5909	11.9395	4.25054	9.17897	11.0344	11.0315	4.53278	12.2076	3.68686	10.5511	5.3671	14.1916
LOC_Os01g13530	ABIL2, putative, expressed	NA	1.34377	1.33531	1.44449	1.59427	1.10115	1.31069	0.732479	1.98091	0.965404	2.69867	3.06859	2.76701	1.44399	2.34257	1.40847	3.22908	0.364958	2.7139
LOC_Os01g13540	NIN, putative, expressed	regulation of transcription, DNA-dependent;transcription, DNA-dependent	3.32366	5.33005	4.29072	6.80771	5.10023	3.15823	4.1622	22.5584	5.69222	10.6674	12.9846	9.37078	4.83712	13.5157	2.66492	10.7391	3.34786	14.125
LOC_Os01g13550	beta-amylase, putative, expressed	carbohydrate metabolic process;metabolic process;polysaccharide catabolic process	9.47285	10.8639	13.8467	8.55431	9.19669	9.31584	12.9069	7.55306	7.42519	6.94317	6.12816	7.18474	10.9989	8.96985	12.9515	7.43783	9.31251	7.22023
LOC_Os01g13560	membrane associated DUF588 domain containing protein, putative, expressed	NA	14.5804	20.1347	15.8158	16.126	6.21032	13.9516	19.2951	32.8368	10.5861	24.3659	21.2217	37.2481	6.80054	26.617	19.5444	24.3847	10.1692	26.2731
LOC_Os01g13610	isoflavone reductase homolog IRL, putative, expressed	NA	14.4431	6.00135	7.3277	13.0158	9.67762	9.80755	4.92436	6.80465	2.21567	12.7587	11.7554	10.5269	9.85266	4.22186	6.94903	12.1517	19.8266	7.64063
LOC_Os01g13660	expressed protein	NA	35.9941	30.5555	34.0538	19.9277	22.5312	23.3139	45.407	15.4367	25.0206	17.2213	18.6342	19.3198	34.1519	22.0759	32.8625	17.4141	41.0042	19.4308
LOC_Os01g13690	ligA, putative, expressed	folic acid biosynthetic process;metabolic process	129.611	80.456	102.366	97.159	137.103	118.167	119.982	50.3863	71.8346	61.5826	65.8377	54.095	225.204	145.293	127.026	46.0351	99.4304	54.1425
LOC_Os01g13700	DNA-binding protein-related, putative, expressed	NA	53.4263	66.1925	56.0814	60.4591	64.3026	72.6746	66.6493	55.7346	64.7859	56.5828	63.1247	48.3525	58.2224	47.0198	62.7103	62.7792	56.4724	52.8285
LOC_Os01g13720	expressed protein	karyogamy;polar nucleus fusion	27.5905	14.641	20.4667	21.452	17.5153	20.1817	32.7428	16.0298	33.4197	16.4213	14.6861	14.4595	25.4893	14.6032	21.8187	14.9559	22.6684	16.4493
LOC_Os01g13730	WD domain, G-beta repeat domain containing protein, expressed	NA	4.50986	7.32928	4.82043	18.1988	6.4883	11.1806	4.52725	17.4924	6.21957	14.6043	17.6051	13.5406	9.74246	32.003	9.01403	20.2294	6.61135	16.3922
LOC_Os01g13760	dnaJ domain containing protein, expressed	protein folding	1.92192	4.76382	3.447	4.66578	2.94195	5.27147	1.70545	5.5151	2.11622	4.29687	5.26498	6.05813	3.16596	7.62845	6.76738	4.04754	2.39068	4.41492
LOC_Os01g13770	DUF250 domain containing protein, putative, expressed	carbohydrate transport;phosphoglycerate transport;photosynthetic acclimation;transmembrane transport;triose phosphate transmembrane transport;triose phosphate transport	51.4835	69.941	58.4545	77.6822	62.7871	80.0214	43.1071	58.8407	57.5568	58.7701	70.4761	62.903	83.6332	72.7015	79.8264	61.6279	55.5811	53.0835
LOC_Os01g13780	expressed protein	NA	5.42705	2.79479	3.47015	4.43972	6.68753	7.165	11.1045	0.741223	1.58419	0.628467	1.02381	1.37031	11.7742	4.3134	8.31173	0.88819	1.83863	1.14313
LOC_Os01g13800	receptor-like protein kinase 5 precursor, putative, expressed	phosphorylation;protein amino acid phosphorylation	99.3912	57.6688	77.5624	38.0554	101.668	65.057	144.603	42.1987	92.9632	36.588	37.8261	34.321	99.9172	37.9819	64.5646	35.2991	100.971	38.0625
LOC_Os01g13930	expressed protein	NA	19.4394	8.62644	17.5871	6.24156	13.1328	7.66634	28.5039	7.23748	21.5926	9.16097	7.11763	6.24013	9.72505	4.28607	8.10731	7.37734	16.1916	6.69255
LOC_Os01g13940	expressed protein	NA	0.229819	1.26685	0.274557	2.04423	0.523604	1.24404	0.626161	2.38357	1.063	1.33952	2.72287	1.62175	1.49851	2.86398	1.30396	2.60528	1.40534	2.49066
LOC_Os01g14010	ZOS1-05 - C2H2 zinc finger protein, expressed	asymmetric cell division;regulation of transcription, DNA-dependent;root development	3.90936	5.14553	4.9302	2.11561	3.86077	3.52577	5.91681	3.61571	4.6903	4.71141	6.38377	3.8948	3.7479	3.52192	4.64383	5.90403	6.93715	6.04543
LOC_Os01g14020	expressed protein	regulation of lipid metabolic process	2.7685	1.7964	1.65151	3.32963	1.04599	4.02553	2.51928	4.59505	1.88041	4.9228	8.1362	5.84992	3.02846	4.62824	0.808611	5.00879	1.87348	5.96837
LOC_Os01g14040	D-tyrosyl-tRNA, putative, expressed	tRNA metabolic process	3.66595	9.63504	2.49837	9.78679	4.5031	7.14387	0.715202	8.15989	4.52446	10.0305	11.0952	11.2802	3.43011	9.59365	6.20127	10.2069	3.18615	10.8834
LOC_Os01g14050	C2 domain containing protein, putative, expressed	NA	3.20996	3.50848	2.54046	6.15009	6.14255	4.50072	1.94262	10.8278	2.64568	9.17417	9.94008	9.47413	5.49941	17.8665	3.7854	9.49175	2.77099	12.1448
LOC_Os01g14060	expressed protein	NA	0	0	0	0	0	0	0	0.177708	0.328592	0	0	0	0	0	0	0	0	0.0718853
LOC_Os01g14070	60S ribosomal protein L18a-1, putative, expressed	translation	46.9536	54.3354	47.4626	60.535	35.5817	59.6959	64.2236	35.4276	45.9493	55.5162	49.4824	61.8517	48.1039	36.1844	52.5781	49.0338	42.1824	36.0846
LOC_Os01g14080	lipase class 3 family protein, putative, expressed	lipid metabolic process	6.14081	5.26237	7.14962	2.21247	3.91036	3.66414	6.27824	3.10192	3.14663	2.5867	2.69877	1.98794	5.06991	3.13017	5.90383	3.89844	5.00008	2.30471
LOC_Os01g14090	kinesin motor domain containing protein, putative, expressed	microtubule-based movement	0	0.138663	0.300231	0.319445	0.686821	0.136133	0.342462	0.548859	0.516264	0.569812	0.441353	1.03488	0.289303	0.510606	0.109737	0.326095	0.512125	0.545356
LOC_Os01g14100	BT1 family protein, putative, expressed	NA	0.204216	0.563009	0.610806	0.690444	0.932485	0.553015	0.278157	1.5017	1.26266	2.11135	2.23466	2.0368	1.01942	2.12277	0.622396	1.45538	0.695007	2.51662
LOC_Os01g14110	expressed protein	NA	22.8682	8.60718	11.0907	7.21594	19.022	8.85854	56.831	6.95729	24.6618	4.68712	6.0199	4.76656	9.51012	5.37043	8.5889	3.14643	14.2336	5.96276
LOC_Os01g14130	expressed protein	NA	1.56919	1.16642	1.55957	0.444306	0.946873	1.7124	0.714321	1.14384	1.59495	0.339599	1.15432	1.08033	1.00761	1.69994	0.917571	1.20945	0.353586	1.20775
LOC_Os01g14140	X8 domain containing protein, expressed	NA	352.011	227.592	322.967	133.259	244.41	169.92	782.923	114.558	444.446	166.349	160.547	185.707	244.185	82.0928	141.794	143.453	394.809	136.252
LOC_Os01g14370	histone acetyltransferase HAC5, putative, expressed	NA	0.195534	0.164981	0.53944	0.212086	0.045808	0.0540681	0.40933	1.10583	0.414303	0.681085	0.526633	0.529847	0.115131	0.288132	0.0873217	0.354182	0.204828	0.922776
LOC_Os01g14410	early light-induced protein, chloroplast precursor, putative, expressed	NA	4.7542	2.35642	4.40992	3.14109	10.2784	1.44133	2.88571	0.433199	3.75767	0.685954	1.16587	0.467613	3.053	0.936745	4.17032	1.92005	7.49817	0.755253
LOC_Os01g14420	RWP-RK domain-containing protein, putative, expressed	regulation of transcription, DNA-dependent;transcription, DNA-dependent	6.88374	7.81308	5.9583	7.73486	7.66438	7.28869	10.7947	4.51183	7.57296	4.46241	6.055	8.10705	9.25709	5.32637	9.48167	7.30157	8.16869	6.18933
LOC_Os01g14440	WRKY1, expressed	cellular response to boron-containing substance deprivation;cellular response to phosphate starvation;negative regulation of transcription, DNA-dependent;regulation of transcription, DNA-dependent;response to chitin;transcription, DNA-dependent	28.9005	13.7684	23.3655	17.9458	22.8792	18.1082	23.9753	15.8342	18.3237	11.8901	11.3441	12.3292	15.1659	13.9691	18.7744	10.478	19.4929	14.0976
LOC_Os01g14514	expressed protein	NA	2.45325	0.461141	1.46044	1.39303	2.49978	0	2.23907	0.223863	2.18055	0	0.961431	0.968534	1.48787	0.739265	0.810408	1.11594	3.65428	0.620448
LOC_Os01g14520	C4-dicarboxylate transporter,malic acid transport protein domain containing protein, expressed	NA	25.0363	13.0463	19.8499	12.1914	24.4948	18.5683	39.435	18.1266	19.3076	7.73172	12.7647	8.84592	17.1798	9.86903	15.5526	11.3453	33.3931	12.5859
LOC_Os01g14530	AWPM-19-like membrane family protein, putative, expressed	NA	20.2715	10.0611	17.1212	5.74184	7.12875	7.38185	22.3082	5.85028	13.1438	8.22859	8.70553	9.14231	5.64402	3.66983	4.2009	5.59519	12.5527	6.82404
LOC_Os01g14540	STIGL1 - Stigma-specific Stig1 family protein precursor, expressed	NA	7.06643	6.55265	7.02522	6.19954	3.62877	4.10689	4.50148	6.95193	6.95674	10.3945	5.40049	11.6687	3.2644	4.71605	6.19275	8.68371	8.60606	9.09297
LOC_Os01g14550	pathogen-related protein, putative, expressed	NA	2.87094	2.66296	3.13949	5.07846	5.8528	11.2128	1.30641	1.96148	2.43585	6.05554	5.48607	5.78535	6.63204	6.20196	7.54888	2.52127	2.58964	3.77963
LOC_Os01g14580	dehydrogenase, putative, expressed	isocitrate metabolic process;oxidation reduction;tricarboxylic acid cycle	1.36161	0.535399	1.74322	1.56492	1.33062	0.841549	1.05964	4.40568	1.60167	2.58165	2.47359	3.48731	1.19308	2.86843	0.678784	1.9485	1.32244	4.04051
LOC_Os01g14590	pathogen-related protein, putative, expressed	NA	5.90171	2.57632	3.70909	5.39828	3.95557	3.03314	2.96406	4.66475	2.38713	4.2273	3.68603	6.03355	8.70776	11.312	10.5884	10.924	7.79775	10.1052
LOC_Os01g14610	PSF2 - Putative GINS complex subunit, expressed	DNA duplex unwinding;DNA replication;double-strand break repair via break-induced replication	0.70737	3.51649	1.90116	2.99404	2.73303	2.86873	0.964808	5.6012	1.80975	7.11235	4.67019	6.55978	2.71319	6.06959	6.33791	6.66933	2.159	6.82188
LOC_Os01g14630	polyprenyl synthetase, putative, expressed	isoprenoid biosynthetic process	2.07181	0.764752	1.8551	1.61056	4.23679	4.5	9.88799	0.660109	2.65017	0.111922	0.151868	0.305002	1.72477	0.10083	0.603971	0.112704	0.936568	0.263442
LOC_Os01g14640	expressed protein	NA	1.74592	1.48006	2.07806	0.371958	0.783758	0.480888	2.39133	0.717174	0.875646	0	0.77598	0.25865	1.35253	0	0.770109	0.295347	0.586552	0.683754
LOC_Os01g14650	expansin precursor, putative, expressed	NA	7.18542	10.664	12.2863	10.5751	10.8506	12.5308	9.15517	14.924	13.1681	21.9178	15.4207	14.5503	15.3078	10.7249	14.2751	9.15018	13.2867	11.7724
LOC_Os01g14660	expansin precursor, putative, expressed	NA	83.4133	23.7327	49.7043	9.69852	24.6993	14.6295	267.272	8.91262	44.1625	5.71807	5.7672	6.16233	19.3703	4.85482	8.59191	7.383	39.9981	9.80724
LOC_Os01g14670	Cupin domain containing protein, expressed	plasmodesmata-mediated intercellular transport;regulation of root development	70.093	70.9734	76.4416	58.1707	73.6762	102.584	58.4932	50.5036	51.882	65.465	62.9599	71.4631	52.2285	58.7945	51.2335	88.4668	78.8739	86.8995
LOC_Os01g14690	Lg106, putative, expressed	negative regulation of phosphoprotein phosphatase activity;negative regulation of protein amino acid dephosphorylation	41.6636	69.3022	41.622	71.8517	44.97	55.511	42.7341	66.0418	43.9477	87.3098	85.7624	86.8264	45.0134	76.4796	59.1488	77.9786	44.4236	75.7976
LOC_Os01g14700	expressed protein	cellular transition metal ion homeostasis;metal ion transport	1.39987	0.807791	0	2.39748	2.48348	4.69461	0	4.22842	2.06546	7.78359	5.03017	3.75648	1.63989	1.31728	3.7372	7.37255	1.86424	5.30985
LOC_Os01g14770	retrotransposon protein, putative, unclassified, expressed	NA	0.183258	0.267654	0.730486	0.542517	0.894247	0.493751	0.498597	0.233211	0.379188	0.316027	0.187014	0.483975	0.233698	0.227644	0.345641	0.684818	0.208135	0.426791
LOC_Os01g14790	expressed protein	NA	15.6727	31.7453	17.7575	30.3975	12.2945	29.0746	12.1285	33.5591	15.3994	33.7485	38.5064	34.9904	25.5617	33.184	29.5551	31.2332	20.13	35.0956
LOC_Os01g14810	5-nucleotidase domain-containing protein, putative, expressed	dephosphorylation	1.30733	1.95291	1.11586	3.08406	2.12971	1.81769	1.27171	3.92426	1.24989	2.53912	2.53848	4.00675	1.71813	5.07379	0.814537	3.07635	0.761966	4.50427
LOC_Os01g14820	expressed protein	ER to chloroplast lipid transport;acylglycerol transport	3.66133	10.9739	4.64747	13.2788	7.19491	13.006	3.42908	10.9298	6.2333	13.0412	16.1664	11.5053	9.65452	19.0985	13.8824	15.4895	6.0638	12.4489
LOC_Os01g14830	ribosomal protein L3, putative, expressed	translation	9.24216	19.3611	15.7641	23.23	13.2047	19.1701	11.701	24.6073	18.5885	25.1389	26.8488	30.4134	13.4403	24.1684	19.9133	23.1394	14.5521	23.7259
LOC_Os01g14840	ZOS1-06 - C2H2 zinc finger protein, expressed	NA	1.87701	3.00317	2.65102	2.81727	3.81522	3.41217	2.78811	5.95951	3.34006	5.35693	6.1328	5.11395	2.48481	4.82777	2.75291	5.83551	3.24964	4.97865
LOC_Os01g14860	CGMC_GSK.1 - CGMC includes CDA, MAPK, GSK3, and CLKC kinases, expressed	hyperosmotic salinity response;meristem structural organization;phosphorylation;positive regulation of response to salt stress;protein amino acid phosphorylation;response to salt stress	47.8799	75.7831	61.5024	69.7411	69.9648	80.4578	59.0025	70.8067	56.81	70.5755	87.1376	61.9408	102.999	77.0969	87.9821	81.006	75.5087	61.0996
LOC_Os01g14870	zinc finger matrin-type protein 5, putative, expressed	NA	9.22475	6.2915	5.83298	8.62239	7.5341	8.38079	10.7225	6.07354	7.10004	6.59145	3.81293	7.50249	6.66432	6.46517	9.00577	5.55154	6.26318	6.42308
LOC_Os01g14880	expressed protein	NA	18.0493	17.3163	31.419	5.90137	9.38372	10.7918	50.2907	6.25398	11.998	16.4631	4.21033	21.9466	10.8905	3.38581	4.14003	11.4614	19.9253	25.4444
LOC_Os01g14920	zinc knuckle family protein, putative, expressed	NA	0	0.440528	0.473853	1.34741	0.901026	0.647663	0	2.16911	0.405483	1.80242	2.09755	2.80724	0.76334	2.21024	0.868785	2.08057	2.42075	3.29705
LOC_Os01g14932	NAK-like ser,thr protein kinase, putative, expressed	NA	6.27834	13.3112	5.52826	12.9002	10.0204	10.7922	4.34289	19.0689	6.46939	16.9463	17.8711	14.8389	10.957	19.5766	10.7746	19.6904	6.19236	17.763
LOC_Os01g14950	importin subunit alpha, putative, expressed	NLS-bearing substrate import into nucleus;negative regulation of catalytic activity;protein import into nucleus;protein transport;viral reproduction	124.71	184.093	180.952	196.921	194.656	270.44	146.53	151.129	120.337	156.292	168.411	152.776	294.355	258.577	351.713	181.48	193.24	165.276
LOC_Os01g14960	expressed protein	NA	5.75649	3.8801	3.43494	2.26789	3.17166	3.57872	6.73196	3.14525	3.14784	2.66701	1.99186	2.78665	1.10701	1.08529	2.51991	2.96558	3.6204	2.92241
LOC_Os01g14970	expressed protein	NA	1.77683	0.984183	1.69694	1.05487	3.22907	1.54414	0.969242	1.45582	1.99933	1.15194	0.625303	1.465	1.22906	1.6614	0.621677	0.928534	3.61386	1.16252
LOC_Os01g14980	RPA3 - Putative single-stranded DNA binding complex subunit 3, expressed	DNA recombination;DNA repair;DNA replication;response to DNA damage stimulus	65.2738	73.1104	87.3297	69.9257	66.1412	85.4691	70.8579	44.4586	48.8914	64.8798	45.0136	56.5352	93.1156	60.2134	92.5111	64.1337	83.3215	57.8922
LOC_Os01g14990	GCRP6 - Glycine and cysteine rich family protein precursor, putative, expressed	DNA recombination;DNA repair;DNA replication	3.06634	2.74474	2.92412	3.64953	2.49264	4.02529	1.67629	1.50944	3.72724	4.58243	3.5251	5.25315	3.54901	1.45826	4.04027	1.83436	3.31133	4.60586
LOC_Os01g15000	lipase, putative, expressed	NA	6.59603	3.89899	5.61665	4.46754	3.68745	3.74248	3.59234	4.04929	2.29392	4.10925	4.2638	4.60256	1.89558	2.56981	5.46402	3.77585	1.79469	3.13536
LOC_Os01g15010	miro, putative, expressed	intracellular protein transport;protein transport;vesicle-mediated transport	275.863	161.991	332.544	110.504	165.112	148.493	407.505	112.497	182.951	116.417	114.853	116.564	191.083	97.7832	163.324	86.8502	218.672	85.5081
LOC_Os01g15020	lissencephaly type-1-like homology motif, putative, expressed	primary shoot apical meristem specification;regulation of transcription, DNA-dependent	1.93928	3.6578	3.84601	5.80131	4.14543	3.02268	3.81215	14.5333	4.05286	10.713	13.9076	10.3448	6.1734	16.2027	4.13772	11.9613	3.44784	16.2943
LOC_Os01g15029	expressed protein	NA	120.919	183.472	122.232	190.42	128.782	183.875	132.204	119.748	146.048	168.494	166.074	166.99	154.51	127.846	167.356	152.285	140.831	112.342
LOC_Os01g15039	pectinesterase, putative, expressed	cell wall modification;negative regulation of catalytic activity;pectin catabolic process	1.46945	0.693771	1.12867	0.444501	0.478494	0.454289	1.14371	0.859335	0.863746	0.747593	0.552479	0.617081	0.0804918	0.303795	0.274773	0.679023	0.856078	0.954581
LOC_Os01g15100	expressed protein	NA	0	0	1.35296	1.45882	0.507951	0.631745	0	0.312194	0.56535	1.11459	0.508687	0.676776	1.77109	1.40268	2.01749	0.784766	0.761456	1.67851
LOC_Os01g15110	syntaxin, putative, expressed	amyloplast organization;intracellular protein transport;late endosome to vacuole transport;membrane fusion;negative gravitropism;protein targeting to vacuole;regulation of transcription, DNA-dependent;stomatal movement;transcription, DNA-dependent;vacuole organization;vesicle docking;vesicle fusion;vesicle-mediated transport	33.6389	72.2651	55.0572	69.1928	52.8546	79.5666	33.2402	64.9787	28.608	58.8004	62.2328	52.7928	59.513	76.3396	94.9692	56.6576	41.5048	46.4525
LOC_Os01g15120	hydrolase, alpha,beta fold family domain containing protein, expressed	NA	11.3622	16.717	10.5971	28.7589	17.9066	31.0497	10.6528	12.8006	10.7149	19.7969	16.0881	27.6027	20.4672	31.7472	38.0458	19.9465	13.2399	28.2253
LOC_Os01g15220	expressed protein	NA	8.4254	1.59115	7.23999	0.798237	2.93746	1.0332	5.13163	1.28224	3.27886	0.30498	0	0.277585	0.725928	0.853151	0.413362	0.954363	2.51332	1.15595
LOC_Os01g15260	dynein light chain type 1 domain containing protein, expressed	cilium morphogenesis;microtubule-based process;microtubule-based transport;positive regulation of ATP-dependent microtubule motor activity, plus-end-directed	48.2804	54.3849	65.8546	37.5172	40.4542	50.4315	79.2547	35.0979	61.6242	36.1783	37.171	32.8819	54.2122	29.4211	45.2685	36.2838	58.6869	30.933
LOC_Os01g15270	expressed protein	NA	10168	2846.38	8135.15	2783.44	5183.91	4578.42	16229.4	2399.89	5948.96	759.049	834.176	1179.06	3339.69	1658.62	3812.55	839.78	6010.23	1073.09
LOC_Os01g15290	ribosomal L18p,L5e family protein, putative, expressed	translation	84.8047	75.6575	66.7952	83.5224	72.929	97.9789	81.1944	63.9885	80.8685	73.9372	74.7625	87.7487	91.7151	77.3624	101.278	80.8159	85.2039	68.9062
LOC_Os01g15300	zinc finger helicase family protein, putative, expressed	RNA processing	0.381829	0.568236	0.5325	0.595801	0.697623	0.488801	0	1.00687	0.656704	0.988267	1.17736	0.873727	0.438672	1.02599	0.450891	1.24863	0.704336	0.840059
LOC_Os01g15310	LSM domain containing protein, expressed	RNA processing;RNA splicing;cytoplasmic mRNA processing body assembly;mRNA processing;nuclear mRNA splicing, via spliceosome;nuclear-transcribed mRNA catabolic process;spliceosomal snRNP assembly;spliceosome assembly	100.249	57.8267	82.4329	69.0161	78.8532	70.9657	125.824	54.6631	94.7503	64.7485	62.7735	68.8545	85.027	55.5855	87.2394	61.1417	99.2841	54.5665
LOC_Os01g15320	RALFL9 - Rapid ALkalinization Factor RALF family protein precursor, expressed	calcium-mediated signaling	700.011	366.772	721.506	152.809	335.305	247.402	1205.74	128.565	599.102	150.892	141.071	154.694	249.428	98.4017	177.255	135.42	534.816	116.518
LOC_Os01g15340	flowering promoting factor-like 1, putative, expressed	negative regulation of mitotic metaphase/anaphase transition;regulation of flower development;regulation of root development;response to auxin stimulus	41.9361	40.1126	67.8082	72.7418	59.7242	90.3989	57.2946	43.8233	54.7793	32.6494	38.8328	38.6696	67.1143	49.9002	67.0715	33.8947	67.5099	40.5281
LOC_Os01g15350	zinc finger C-x8-C-x5-C-x3-H type family protein, expressed	NA	10.0162	13.6234	10.9123	12.308	11.1056	13.9143	6.68684	14.0416	9.9043	12.5882	11.3684	10.7942	12.3476	14.1418	12.5936	11.742	13.0848	13.4723
LOC_Os01g15390	expressed protein	NA	8.33601	4.16542	5.2227	4.95175	6.9965	4.53527	6.25564	3.52996	5.52967	3.24433	4.22221	2.57929	9.1383	4.0353	7.84627	3.82744	8.18592	3.96612
LOC_Os01g15448	expressed protein	NA	3.02736	6.38682	2.25356	8.37552	3.06598	7.06515	0	6.21403	3.81245	19.6946	13.0885	35.1576	2.34107	13.1737	6.66393	13.9709	2.0382	17.3437
LOC_Os01g15460	zinc finger C-x8-C-x5-C-x3-H type family protein, expressed	NA	11.3482	16.9615	11.5012	13.5584	12.104	14.9074	9.11485	15.7055	11.468	13.5407	15.1976	11.4958	13.529	15.4978	13.3492	11.662	8.58949	14.8044
LOC_Os01g15470	protein kinase, putative, expressed	cell surface receptor linked signaling pathway;protein amino acid phosphorylation;transmembrane receptor protein serine/threonine kinase signaling pathway	22.2484	38.7043	30.3588	32.7606	25.5388	39.3413	15.5242	53.0195	15.2439	32.7066	35.7932	28.8531	25.3869	44.756	41.4022	33.6137	22.3644	35.063
LOC_Os01g15480	EMB3013, putative, expressed	cellularization;cellularization of endosperm;cytokinesis by cell plate formation;microsporogenesis;phosphorylation;phragmoplast assembly;pollen development;protein amino acid phosphorylation;radial microtubular system formation	0.460457	1.11096	0.71569	1.36352	0.799876	0.943647	0.877176	1.50702	1.42742	1.54882	2.17626	1.18946	1.16319	1.53422	0.681754	1.9508	0.37633	1.01119
LOC_Os01g15490	phosphoadenosine phosphosulfate, putative, expressed	metabolic process	1.60666	5.17535	1.79218	5.41982	3.28285	4.21853	0.82032	7.86168	2.06633	6.284	6.227	6.23072	2.7662	9.71809	5.51948	6.85245	1.09192	7.72614
LOC_Os01g15540	kinesin motor domain containing protein, putative, expressed	NA	0	0.105243	0.114238	0.566717	0.261613	0.206787	0	0.156528	0.196824	0.37136	0.335354	0.730514	0.0732939	0	0.0833988	0.370627	0.520001	0.496384
LOC_Os01g15580	disease resistance protein RGA2, putative, expressed	NA	0.302805	0.166098	0.0603368	0.213512	0.230659	0.217792	0.137355	0.440485	0.417056	0.293829	0.44179	0.26669	0.154553	0.348105	0.219803	0.388978	0.412405	0.445683
LOC_Os01g15600	PUR ALPHA-1, putative, expressed	response to cadmium ion	162.36	120.931	165.996	114.661	126.82	121.781	203.787	96.2681	138.011	105.274	114.081	101.518	162.769	114.228	155.479	105.919	170.96	80.1507
LOC_Os01g15610	expressed protein	NA	242.68	281.363	262.487	269.392	197.831	336.755	223.636	286.889	170.531	510.976	420.898	582.241	250.29	371.161	401.704	442.802	344.046	402.153
LOC_Os01g15630	zinc finger, C3HC4 type domain containing protein, expressed	NA	7.56344	20.2004	9.83273	18.6621	11.7312	17.0766	8.76296	25.5534	10.2232	25.9638	28.1206	25.9612	16.097	32.5881	22.8546	29.1407	11.7026	26.5968
LOC_Os01g15640	no apical meristem protein, putative, expressed	regulation of transcription, DNA-dependent;transcription, DNA-dependent	8.74253	13.6968	8.79528	23.3879	12.7896	15.0692	5.95496	40.1877	9.22255	23.0199	22.2104	22.1879	12.354	34.7388	18.7773	30.4033	10.3169	25.8314
LOC_Os01g15660	NAD dependent epimerase,dehydratase family protein, putative, expressed	NA	1.14423	1.78904	1.26907	1.34361	1.08024	0.867745	1.56076	1.41103	0.583507	1.68978	1.76802	1.97392	0.494651	1.13852	0.667524	1.20579	0.258464	2.25262
LOC_Os01g15740	expressed protein	NA	0	0	0.263869	1.12624	4.61239	2.16717	0	0.362547	0.450932	0	0	0	0	0	0.581132	0.726509	5.68863	3.24523
LOC_Os01g15770	transmembrane protein 136, putative, expressed	NA	5.61019	5.03453	3.86221	3.84578	4.50156	4.2279	2.94448	1.76864	1.76067	3.77953	3.23217	3.56141	2.82256	1.01387	0.755903	3.96684	4.38284	4.34567
LOC_Os01g15780	glycosyl transferase, group 1 domain containing protein, expressed	NA	5.30656	5.31093	4.9462	9.56462	10.0513	7.77117	2.61175	6.68551	4.40345	4.65128	7.43636	5.89275	5.01685	8.17057	5.55467	9.3247	5.20688	10.4763
LOC_Os01g15790	expressed protein	NA	1.03957	3.29906	1.0865	4.51501	1.65682	4.11707	1.77075	1.64628	0.400272	2.18874	2.96714	2.82857	0.49859	3.92464	2.4067	6.15773	1.10961	5.32148
LOC_Os01g15810	peroxidase precursor, putative, expressed	cellular oxidant detoxification;hydrogen peroxide catabolic process;oxidation reduction;response to oxidative stress	23.1373	58.3621	21.0346	34.4162	27.816	34.8017	23.7862	48.803	27.3085	43.3856	50.5781	40.1455	29.8205	23.5074	28.4894	44.5295	26.5456	24.959
LOC_Os01g15830	peroxidase precursor, putative, expressed	NA	374.347	368.822	327.61	314.563	356.99	331.49	358.744	278.189	370.08	311.507	341.453	329.985	275.53	193.529	245.354	342.577	421.35	298.427
LOC_Os01g15850	expressed protein	NA	4.84639	6.36264	7.05336	6.54765	5.09807	9.20008	5.36758	7.02977	8.22742	9.3236	9.71687	9.62691	11.8634	8.90854	9.26516	8.08395	8.8383	8.59851
LOC_Os01g15860	pre-mRNA-processing factor 6, putative, expressed	RNA processing;RNA-directed DNA methylation;assembly of spliceosomal tri-snRNP;nuclear mRNA splicing, via spliceosome;positive regulation of miRNA metabolic process;positive regulation of primary miRNA processing	0.140566	0.617773	0.252025	0.237963	0.128371	0.30363	0.382699	1.03539	0.144981	0.68223	1.41619	0.660585	0.484575	1.09357	0.306305	0.588384	0.286968	1.09207
LOC_Os01g15900	expressed protein	NA	0.205375	0.226209	0.24539	0.260914	0.936363	0.99989	0.559448	0.952799	0.211297	0.864351	0.450388	0.664052	0.708688	2.13932	1.61281	0.863352	0.279201	1.04486
LOC_Os01g15910	UTP--glucose-1-phosphate uridylyltransferase, putative, expressed	UDP-glucose metabolic process;glycogen metabolic process;metabolic process	0.404138	0	0.603609	0.427842	0.737087	0.1093	0.275213	0.0551437	0.311882	0.0654163	0.177243	0.178182	0.5423	0.526107	0.969687	0.0653282	0.549444	0.043739
LOC_Os01g15920	expressed protein	NA	0	0	3.96086	3.03605	5.55928	4.27236	0	0	0	4.5997	13.0219	6.33207	0	2.81418	0	3.22331	8.45024	2.92226
LOC_Os01g15970	expressed protein	NA	63.8296	71.8772	80.083	79.7014	42.9214	75.1713	62.93	47.1929	62.263	122.916	88.0022	137.781	54.77	62.2833	74.2809	83.6006	74.9987	86.1246
LOC_Os01g15979	gb protein, putative, expressed	NA	68.3913	62.51	90.2601	52.9493	55.7092	85.832	67.5967	39.4105	54.4369	45.8249	42.9274	38.0559	57.2449	41.919	60.3413	43.2192	68.0061	49.3614
LOC_Os01g15990	expressed protein	NA	12.4302	2.64345	6.77414	1.93956	2.8825	1.53412	8.0204	0.773715	4.59718	0.211823	0.382685	0.384665	0.334513	0.0631523	0.285483	1.34097	5.0388	1.5117
LOC_Os01g16000	CRAL,TRIO domain containing protein, expressed	NA	29.3548	41.6919	26.3025	32.1354	32.4141	31.7767	18.1486	35.6832	20.1957	33.7794	36.898	26.8215	26.3274	34.6093	27.6917	42.6512	24.5494	33.3729
LOC_Os01g16010	BCAS2 protein, putative, expressed	defense response signaling pathway, resistance gene-dependent;defense response signaling pathway, resistance gene-independent;defense response to bacterium;defense response to fungus	5.32503	14.4981	5.87644	8.37192	6.71266	11.122	3.11268	9.84637	5.62455	11.4374	13.8335	12.8425	6.70893	10.0972	9.44792	11.9102	5.91632	13.046
LOC_Os01g16020	FAD binding domain containing protein, expressed	chlorophyll biosynthetic process;cofactor biosynthetic process;mRNA processing;oxidation reduction;photosynthesis	12.7832	5.77879	4.85745	4.5557	9.51807	6.77351	11.8795	5.55239	9.53369	2.44723	3.82918	2.90647	9.81511	4.2266	4.31552	3.40127	7.09877	4.6422
LOC_Os01g16030	ADP-ribosylation factor, putative, expressed	NA	53.9999	154.674	62.6712	197.169	69.3154	156.266	53.3703	111.8	82.7281	154.98	133.946	159.361	65.9932	109.468	121.451	175.915	60.0766	113.087
LOC_Os01g16040	mitochondrial carrier protein, putative, expressed	ATP transport;mitochondrial transport;response to nematode;transmembrane transport	0.908511	2.25339	1.4924	2.88606	1.34551	2.33583	1.23763	4.95922	2.5683	3.53014	3.28881	3.53932	0.609785	4.67271	1.18951	3.53049	1.69761	4.35628
LOC_Os01g16080	expressed protein	NA	1.55908	3.67506	2.09347	4.79481	1.2386	5.08566	1.06339	5.11058	2.98639	4.54985	5.66206	5.28179	3.14711	5.13669	2.89956	6.63509	2.64092	7.15251
LOC_Os01g16090	RNA binding protein, putative, expressed	cell death;defense response;ethylene biosynthetic process;leaf senescence	101.741	66.637	94.0741	54.7044	85.5585	71.9159	109.629	51.0024	99.9951	52.1957	51.3141	49.6988	80.1283	49.4505	75.0588	51.6985	89.8762	42.7575
LOC_Os01g16100	translin, putative, expressed	NA	1.91242	3.87859	1.71265	3.78329	4.05821	5.01557	2.60721	4.96096	2.61202	5.16442	5.60444	4.50318	4.40704	6.13214	4.87605	6.33478	2.37852	5.16939
LOC_Os01g16110	la domain containing protein, putative, expressed	cellular heat acclimation;heat acclimation;mRNA catabolic process;positive regulation of mRNA catabolic process	2.07542	1.28214	2.17076	3.18528	2.84376	1.33132	1.05936	3.71661	2.74836	3.06356	4.20376	3.80946	1.93738	3.62408	1.18695	3.7145	3.09006	5.68002
LOC_Os01g16120	zinc finger, C3HC4 type domain containing protein, expressed	proteasomal ubiquitin-dependent protein catabolic process;protein ubiquitination	6.83686	2.99074	1.74762	1.65873	3.09659	2.12964	4.00029	1.33466	2.23658	1.42634	0.215391	1.72836	3.76093	1.72741	1.28427	1.93118	4.62443	2.03689
LOC_Os01g16140	expressed protein	NA	186.07	47.1535	158.836	5.40309	27.7103	22.1232	288.081	226.905	103.782	8.22726	7.70267	30.1524	19.9279	12.2141	7.57632	10.3189	18.3771	11.2463
LOC_Os01g16146	phenazine biosynthesis protein, putative, expressed	biosynthetic process;cell redox homeostasis;oxidation reduction	86.8792	54.1005	82.5386	17.7164	31.3757	25.4727	100.131	28.921	57.2329	20.3816	22.8497	21.626	24.173	12.8723	14.4027	14.8047	30.2732	18.3635
LOC_Os01g16152	peroxiredoxin, putative, expressed	response to cadmium ion;response to oxidative stress	39.0964	32.3221	45.9302	25.399	28.2751	35.4419	55.0068	16.0209	26.8171	24.8298	22.417	26.5193	38.0602	24.8365	33.1571	26.0281	40.2746	23.6414
LOC_Os01g16170	PQ loop repeat domain containing protein, expressed	basic amino acid transmembrane transport	6.97427	7.31543	4.43487	7.81357	6.77413	10.5935	4.59699	4.54371	9.32563	3.97491	4.34329	4.29938	7.70346	8.86436	5.69456	6.37541	5.98066	4.802
LOC_Os01g16180	MT-A70 domain containing protein, expressed	mRNA methylation;methylation	5.74507	3.37091	3.38568	4.58374	5.57708	3.70244	13.4907	7.59037	5.44947	4.32241	5.92036	4.82021	7.59496	8.08306	4.73071	4.53305	3.92315	5.16926
LOC_Os01g16190	26S proteasome non-ATPase regulatory subunit 14, putative, expressed	protein K63-linked deubiquitination	64.9704	108.175	68.3471	107.012	79.415	114.651	61.1909	94.409	85.175	99.6049	101.539	93.1252	92.9771	93.685	100.478	108.706	69.5955	87.3016
LOC_Os01g16200	serpin domain containing protein, putative, expressed	negative regulation of endopeptidase activity;negative regulation of peptidase activity	2.28234	0.421802	2.0432	2.42018	3.79989	2.8945	3.632	1.03903	1.94371	0.616665	0.669669	0.224091	1.75482	0.333998	1.83075	0.373346	1.54667	1.12133
LOC_Os01g16210	uncharacterized Cys-rich domain containing protein, putative, expressed	NA	2.15916	5.5821	5.58467	3.96782	2.45218	6.05997	1.96308	3.63654	4.60062	4.08296	5.06615	6.67627	5.94686	8.2042	8.34202	4.70281	3.41534	5.92667
LOC_Os01g16220	Sad1 , UNC-like C-terminal domain containing protein, putative, expressed	NA	8.02116	6.72061	6.60691	8.08724	8.05734	7.19576	12.0623	8.45711	9.08127	5.91353	6.68161	6.99788	10.6163	5.78911	7.24869	6.73986	12.2054	6.33936
LOC_Os01g16230	TKL_IRAK_CR4L.2 - The CR4L subfamily has homology with Crinkly4, expressed	cell surface receptor linked signaling pathway;peptidyl-tyrosine phosphorylation;protein amino acid phosphorylation;transmembrane receptor protein serine/threonine kinase signaling pathway	1.22998	0.227573	0.733942	0.521846	1.11621	1.11509	3.35625	1.23207	1.25556	0.797788	0.722207	0.845654	0.315372	0.360692	1.43577	0.672	1.38848	1.47932
LOC_Os01g16240	OsCam1-3 - Calmodulin, expressed	calcium-mediated signaling;regulation of photomorphogenesis	266.452	336.56	260.904	305.512	340.582	360.084	274.077	231.204	259.091	332.694	276.99	362.712	382.444	325.784	440.231	325.082	322.822	272.455
LOC_Os01g16260	major facilitator superfamily antiporter, putative, expressed	transmembrane transport	9.79537	16.3778	17.6387	11.8882	10.4569	20.4011	5.69143	5.50125	5.51009	5.87905	6.44156	5.73481	8.32449	10.5787	18.1717	9.5085	10.1768	10.363
LOC_Os01g16290	DNA gyrase subunit B, chloroplast,mitochondrial precursor, putative, expressed	DNA topological change;chromosome segregation	1.50312	0.705702	0.726568	1.42617	0.951922	1.30026	0.43687	3.06412	1.07478	1.97297	3.44496	2.26243	2.21297	4.11959	0.69944	3.41322	1.63711	3.04983
LOC_Os01g16330	OsRhmbd2 - Putative Rhomboid homologue, expressed	NA	7.36809	8.45289	6.59976	9.24722	6.83534	8.60291	5.40723	10.5994	8.57526	12.6692	12.6975	11.1725	7.72359	12.6097	8.41798	11.7907	6.54048	14.2571
LOC_Os01g16340	expressed protein	chloroplast organization;nucleoid organization	2.42961	5.1686	4.10782	2.74872	3.30772	4.1845	0.552451	5.75232	3.3075	5.90934	5.17089	4.05655	2.02448	5.22315	3.89933	3.31743	1.09718	6.32974
LOC_Os01g16350	hydroxymethylglutaryl-CoA lyase, putative, expressed	ketone body biosynthetic process	9.42002	23.2511	16.0962	22.8385	17.2759	25.5178	8.55749	21.2861	10.4766	20.9341	17.464	19.9343	12.7523	22.0376	27.3093	17.8356	9.95064	18.92
LOC_Os01g16354	rab GDP dissociation inhibitor alpha, putative, expressed	positive regulation of protein geranylgeranylation;regulation of catalytic activity;small GTPase mediated signal transduction	3.83567	5.55818	3.37701	7.77935	4.51041	6.87938	3.02447	7.98826	4.88157	5.62047	6.81737	5.8151	5.10826	10.3952	6.42909	8.68032	3.56802	8.7613
LOC_Os01g16390	NB-ARC domain containing protein, expressed	NA	0.299797	0.0823776	0.179161	0.190338	0.205295	0.161935	0.204069	0.204478	0.0772752	0.242527	0.394041	0.484356	0.172273	0.34574	0.130676	0.386359	0	0.307458
LOC_Os01g16400	NB-ARC domain containing protein, expressed	defense response;signal transduction	8.133	3.57536	7.42317	2.06538	4.59069	3.75383	12.8837	1.25062	4.04055	2.2489	2.3322	1.99807	5.15483	1.70511	2.12695	2.47706	8.25044	3.03273
LOC_Os01g16414	actin, putative, expressed	actin filament-based process;cell proliferation;chromatin organization;chromatin remodeling;defense response;multicellular organismal development;negative regulation of flower development;regulation of transcription, DNA-dependent;response to osmotic stress;response to temperature stimulus;seed germination	2.42437	2.18852	0.924647	3.09056	2.32941	1.94043	2.1085	2.8968	1.93259	2.58775	3.7858	2.26633	1.96202	4.12082	1.65085	3.38199	1.95345	2.95562
LOC_Os01g16430	cysteine proteinase inhibitor precursor protein, putative, expressed	defense response;hyperosmotic response;negative regulation of cysteine-type endopeptidase activity;negative regulation of endopeptidase activity;negative regulation of peptidase activity;response to cold;response to oxidative stress;response to water deprivation	80.17	84.8405	95.4582	76.7207	70.6834	90.9542	96.6799	86.3268	83.887	72.0824	80.2958	73.5872	75.7925	75.6411	97.9549	79.6092	75.8409	66.9591
LOC_Os01g16450	peroxidase precursor, putative, expressed	cellular oxidant detoxification;hydrogen peroxide catabolic process;oxidation reduction;plant-type cell wall organization;response to oxidative stress	214.647	118.699	136.847	89.8946	164.137	117.102	299.38	61.9525	267.318	56.6942	61.669	49.0246	120.746	42.2001	73.5195	64.9433	170.917	56.1283
LOC_Os01g16460	expressed protein	NA	11.6943	3.2758	4.2585	0.828755	2.63842	1.77855	31.0863	0.710831	8.2148	0.633395	0.28747	1.15189	2.50789	0.387151	0.571031	0.865826	4.82038	1.00639
LOC_Os01g16510	expressed protein	NA	28.4264	23.6642	33.6831	20.3299	30.2222	33.5727	31.5799	23.0751	30.6804	23.0466	20.2066	22.8536	32.0161	25.7161	34.1284	18.3659	24.4814	19.666
LOC_Os01g16520	glutamyl-tRNA synthetase, cytoplasmic, putative, expressed	glutamyl-tRNA aminoacylation;tRNA aminoacylation;tRNA aminoacylation for protein translation;translation	0.182223	0.401062	0.871022	0.694354	0.581879	0.886617	0.744426	2.08836	0.562932	1.82843	1.91727	2.35612	1.11747	1.63206	0.238409	1.5297	0.991306	2.99479
LOC_Os01g16530	OsClp1 - Putative Clp protease homologue, expressed	proteolysis;regulation of gene expression;response to reactive oxygen species	6.00594	7.4908	8.51326	9.55254	11.2506	9.99572	6.14387	7.6897	6.52266	7.42372	8.25959	7.40755	7.64759	12.8498	12.9736	10.9261	6.35997	10.6529
LOC_Os01g16540	NEDD8-activating enzyme E1 catalytic subunit, putative, expressed	protein neddylation	5.78862	13.7965	8.01411	17.3914	6.34946	9.55136	5.73672	18.8186	8.50833	16.1075	19.5255	19.5809	9.39033	21.627	12.4094	19.5591	5.89615	21.7357
LOC_Os01g16550	expressed protein	NA	15.2525	14.3689	4.45009	34.8441	22.4978	27.0563	21.25	40.145	12.0829	59.4063	58.4855	60.2038	10.702	55.4904	10.4631	31.2131	14.6074	53.2278
LOC_Os01g16600	expressed protein	NA	1.1629	0.642531	1.04159	2.46422	0.793709	2.04921	0.792508	3.17496	1.04345	3.20241	1.9159	4.10605	1.45095	3.89117	1.39715	3.02545	1.97322	5.30903
LOC_Os01g16620	expressed protein	NA	4.07744	3.9587	4.08027	4.06615	6.59522	6.01368	2.48974	3.36805	2.12451	3.97555	2.58213	3.81991	5.01797	5.39559	6.32975	4.47205	4.2053	5.04173
LOC_Os01g16640	split hand,foot malformation type 1, putative, expressed	mRNA export from nucleus;proteasome assembly	153.847	126.386	177.636	174.517	124.457	182.388	171.291	112.276	113.877	166.635	165.381	218.254	157.05	135.84	169.643	153.778	153.686	126.747
LOC_Os01g16650	ubiquitin-conjugating enzyme, putative, expressed	cell proliferation;ubiquitin-dependent protein catabolic process	48.0039	48.7918	49.6481	31.2119	51.7585	47.0908	59.2652	32.2606	58.3688	28.7393	39.3546	35.8597	39.2504	19.7232	29.9571	34.7087	41.4026	28.1849
LOC_Os01g16670	BSD domain-containing protein, putative, expressed	NA	18.5141	15.4438	16.5879	15.7857	18.3835	18.1203	13.2584	17.3628	14.5123	15.9879	19.1677	15.2157	16.025	16.9995	18.7533	18.3064	13.384	15.1828
LOC_Os01g16714	flavin monooxygenase, putative, expressed	oxidation reduction	15.5637	6.70257	13.8325	10.119	23.7327	12.3952	26.8825	6.89517	11.5024	5.60522	7.45369	7.33197	17.8073	9.29176	11.7966	9.25704	18.9961	7.99168
LOC_Os01g16770	expansin precursor, putative, expressed	cell wall organization;plant-type cell wall organization	144.257	62.7579	72.219	32.4931	75.7778	37.5171	288.188	47.3887	146.539	34.6812	30.6092	29.7845	40.6893	14.1396	37.3487	39.3082	101.286	45.9376
LOC_Os01g16810	MYB family transcription factor, putative, expressed	cell differentiation;organ boundary specification between lateral organs and the meristem;regulation of transcription from RNA polymerase II promoter;regulation of transcription, DNA-dependent;transcription, DNA-dependent	2.2656	2.03359	2.53669	1.80021	1.28884	1.84225	0.385974	1.93291	2.17872	2.29362	3.60767	2.83292	2.0655	1.31777	1.73196	1.38078	3.07584	2.61563
LOC_Os01g16870	argonaute, putative, expressed	NA	8.02516	9.92048	7.70889	11.9105	11.0392	10.327	8.5836	14.5442	9.82802	11.636	17.4519	12.2909	15.6995	20.1426	10.2496	18.2436	10.239	14.1768
LOC_Os01g16890	ribosomal protein L7Ae, putative, expressed	NA	1033.73	847.937	974.359	794.729	999.558	1037.64	1851.83	493.606	1151.62	556.463	540.298	631.819	1031.78	495.739	864.307	624.409	1197.34	474.83
LOC_Os01g16900	dehydrogenase, putative, expressed	isocitrate metabolic process;oxidation reduction;tricarboxylic acid cycle	121.368	167.453	131.216	118.322	112.28	140.55	121.926	138.275	116.305	108.265	111.449	105.785	110.788	107.642	125.454	114.01	93.9872	89.4113
LOC_Os01g16910	outer mitochondrial membrane porin, putative, expressed	protein import into mitochondrial matrix;transmembrane transport	16.4151	38.6223	18.1688	35.9605	24.8674	36.7647	20.5179	37.4505	23.8001	44.6697	42.8634	44.9058	30.6143	38.6376	29.9065	46.312	22.9585	41.9994
LOC_Os01g16930	presenilin, putative, expressed	Notch signaling pathway;protein processing;proteolysis	24.3457	13.2909	19.7916	11.9342	18.2839	15.428	27.9862	11.7724	14.7374	10.0734	8.89235	10.6161	19.7074	11.4384	19.095	9.54067	21.8984	11.5115
LOC_Os01g16940	MazG nucleotide pyrophosphohydrolase domain containing protein, expressed	histidine biosynthetic process	5.12791	13.5667	4.70794	19.5779	8.2363	19.5173	5.91915	17.6714	8.25942	19.8258	20.3177	23.3578	11.0722	26.0001	18.2983	18.6007	5.34487	20.6861
LOC_Os01g16950	zinc finger, C3HC4 type domain containing protein, expressed	NA	107.007	30.0128	64.815	17.3545	52.3356	26.4169	219.02	16.2605	63.0886	10.0503	12.9504	13.9664	57.1729	16.2651	31.041	11.2108	70.2887	14.3423
LOC_Os01g16960	pyruvate kinase, putative, expressed	glycolysis;phosphorylation	156.062	123.167	154.714	70.4161	100.169	99.049	174.358	62.462	144.819	62.5643	62.7225	61.6307	114.741	57.921	83.5557	72.0514	106.66	56.0669
LOC_Os01g16970	glucosidase II beta subunit-like domain containing protein, expressed	defense response to bacterium	2.45706	1.66437	2.48434	4.24136	2.57839	2.17135	2.57282	8.37753	6.63759	6.25272	5.92968	8.49844	3.4775	6.82875	1.50276	8.2419	3.85535	10.5381
LOC_Os01g17000	expressed protein	regulation of transcription, DNA-dependent	3.85025	5.69105	3.38983	5.49201	3.69589	7.45372	3.03598	6.69142	2.71062	4.59221	5.06588	4.82466	3.10772	7.62126	4.8623	4.84824	2.89277	4.43035
LOC_Os01g17010	phospholipid-transporting ATPase, putative, expressed	phospholipid translocation;phospholipid transport	1.31937	1.77768	1.79228	1.87786	1.26028	1.55363	0.979481	4.18789	1.11427	2.48334	2.94102	2.9233	1.74525	3.83105	0.940597	3.39392	1.22476	4.7192
LOC_Os01g17020	glycosyl hydrolases family 17 protein, putative, expressed	NA	37.5521	34.9555	40.48	28.608	30.7853	31.1839	33.0526	27.4664	23.0878	27.2365	28.0918	25.5785	41.7714	30.6558	37.1146	28.3144	37.7459	32.7488
LOC_Os01g17040	heat shock protein DnaJ, putative, expressed	NA	3.5134	2.48252	2.09083	0.748546	1.97125	0.967859	4.81241	2.64595	0.880875	0.57201	1.17128	0.520528	1.361	1.59465	2.3248	0.891845	1.77036	2.35942
LOC_Os01g17050	VQ domain containing protein, putative, expressed	NA	1.95563	1.36101	3.20763	2.90612	2.87866	2.39863	4.67237	2.806	7.46366	0.475993	0.862562	1.29776	1.31784	1.29709	1.28575	1.4501	3.30692	1.28796
LOC_Os01g17060	expressed protein	protein export from nucleus	2.73753	1.0581	1.96176	1.044	1.12151	1.56566	0.746137	1.08722	1.19918	1.1528	1.08207	1.17171	1.84399	1.23818	1.31523	1.03587	2.04444	1.39321
LOC_Os01g17065	expressed protein	NA	33.5609	12.0549	15.4447	16.0325	18.0034	16.887	36.0491	7.18487	23.4426	17.7529	8.45101	17.8838	17.5947	9.0613	20.0582	14.2093	23.4018	11.6307
LOC_Os01g17070	OsDegp1 - Putative Deg protease homologue, expressed	NA	0.743074	0.409888	0.833142	1.36413	0.483025	0	0.337475	0.347198	0.381625	0.548845	0.716051	0.31146	0.380112	0.429382	0.324415	0.68552	0.168235	0.823987
LOC_Os01g17150	plastid-specific 50S ribosomal protein 5, chloroplast precursor, putative, expressed	plastid translation	3.022	8.07523	5.84894	6.43122	16.6635	3.73362	2.06753	2.06766	3.42531	3.19467	3.34999	4.24714	6.42641	9.74855	13.304	6.33859	5.08661	4.11786
LOC_Os01g17160	OsSubt1 - Putative Subtilisin homologue, expressed	proteolysis	5.77444	5.96615	3.94412	3.84027	3.57868	2.96953	5.98888	3.71319	6.09832	4.13705	3.97458	4.23996	2.63298	2.45565	2.93588	4.20467	3.46192	4.06428
LOC_Os01g17170	magnesium-protoporphyrin IX monomethyl ester cyclase,chloroplast precursor, putative, expressed	chlorophyll biosynthetic process;chloroplast organization;oxidation reduction;photosynthesis;regulation of tetrapyrrole metabolic process	21.5565	25.4084	21.7804	17.7756	55.1744	14.84	4.68609	3.06694	3.06436	2.82178	3.52203	6.00103	14.513	20.8681	27.2241	10.4726	13.5559	6.46165
LOC_Os01g17180	proteasome subunit, putative, expressed	negative regulation of transcription, DNA-dependent;photomorphogenesis;protein catabolic process;protein deneddylation	3.10616	4.12211	4.45091	6.97827	3.10795	4.54971	2.11718	12.0435	5.72911	8.75656	9.41985	12.707	5.72565	11.2215	2.98647	11.6321	7.1655	13.8904
LOC_Os01g17190	OsCam3 - Calmodulin, expressed	NA	192.403	266.001	148.667	261.893	220.285	255.117	220.528	258.776	212.18	291.908	284.456	313.486	236.336	241.419	231.429	281.083	176.316	211.073
LOC_Os01g17214	major facilitator superfamily antiporter, putative, expressed	transmembrane transport	0.780217	1.57881	0.465968	1.65284	0.47369	0.986267	0.708768	0.780934	1.20154	0.758121	0.456763	0.611966	0.898177	0.528645	0.681392	0.337619	0.529835	0.338725
LOC_Os01g17240	transporter, major facilitator family, putative, expressed	anion transmembrane transport;ion transport;response to light stimulus;response to nematode;transmembrane transport	0.574384	0.843088	0.343175	0.486412	0.261963	0.3106	0.260743	0.470215	0.197087	0.433837	0.503711	0.450154	0	1.27304	0.835114	0.432988	0.390524	0.600613
LOC_Os01g17250	BRASSINOSTEROID INSENSITIVE 1-associated receptor kinase 1 precursor, putative, expressed	NA	26.6754	37.7623	18.7394	40.1668	31.4166	41.213	20.5488	33.1496	23.9178	43.1233	44.9228	51.2298	40.0576	49.9039	45.4044	41.381	25.6355	41.6744
LOC_Os01g17260	transcription factor, putative, expressed	NA	3.61582	4.24826	3.30121	3.56827	3.71946	3.82195	2.45693	4.57417	4.36619	4.12439	4.53335	4.46042	3.41462	5.22617	3.96197	3.50763	3.98323	4.90762
LOC_Os01g17279	exonuclease, putative, expressed	NA	22.6671	23.7934	25.185	31.1818	17.2088	24.8132	21.2527	36.2578	27.1674	31.494	32.0946	33.6877	18.9814	39.8044	27.4517	29.1569	24.8344	31.7983
LOC_Os01g17300	expressed protein	NA	3.29822	2.0076	3.938	1.67797	3.59851	3.75942	2.69814	0.720533	3.54601	0.855128	1.16013	1.06801	1.39367	0.673488	1.00931	1.72064	2.90818	1.2572
LOC_Os01g17320	PPR repeat domain containing protein, putative, expressed	RNA modification;nucleic acid phosphodiester bond hydrolysis	2.42139	4.2222	1.56716	4.95592	3.40421	3.9292	2.74822	6.11226	4.67165	4.24602	8.14157	4.09237	5.80209	7.41328	3.52112	7.76288	4.66368	3.95271
LOC_Os01g17330	eukaryotic translation initiation factor 6, putative, expressed	assembly of large subunit precursor of preribosome;integrin-mediated signaling pathway;maturation of 5.8S rRNA;maturation of LSU-rRNA;mature ribosome assembly;ribosomal large subunit biogenesis;ribosomal subunit export from nucleus;ribosome biogenesis;translation;translational initiation	3.79943	2.81322	2.01512	0.716508	0	0.689138	1.72809	0.922696	2.58445	0.95846	0.929773	0.373218	0.16238	0.371694	0.924153	0.276985	0.85763	0.600417
LOC_Os01g17390	OsFBX5 - F-box domain containing protein, expressed	NA	40.8546	26.3942	42.9739	25.5826	43.5637	34.2277	42.5776	20.779	27.444	29.6161	27.1654	28.9181	58.5261	33.6029	52.4561	30.5502	58.6835	29.2137
LOC_Os01g17396	expressed protein	NA	1.1091	0.459427	1.32481	0.469885	1.00498	0.300447	1.51156	0.151237	1.13808	0.711706	0.730808	0.489338	0.744924	0.322468	0.726762	0.270144	1.86453	0.602316
LOC_Os01g17420	expressed protein	NA	21.8939	4.8775	13.0038	0	4.87558	3.38207	11.6956	4.00423	5.42054	3.57487	1.633	3.61873	0.473629	1.88342	4.85614	1.68614	12.9994	1.66199
LOC_Os01g17430	coatomer subunit beta-1, putative, expressed	NA	38.7724	48.6058	31.522	49.9418	49.5479	55.6775	24.3443	56.9088	36.2339	47.4315	59.4603	39.8727	52.0461	67.1377	54.0978	58.2209	35.719	51.3485
LOC_Os01g17470	plastocyanin-like domain containing protein, putative, expressed	electron transport chain	8.70143	5.85726	5.46378	4.47078	8.30259	8.97947	15.6264	4.37996	10.2658	5.20026	6.25776	3.64547	6.1691	2.42502	4.21307	3.91576	6.88761	3.46314
LOC_Os01g18050	tubulin,FtsZ domain containing protein, putative, expressed	cytoskeleton organization;microtubule-based process	903.412	496.223	677.865	298.906	579.761	397.504	1386.38	276.817	797.698	251.41	289.722	218.655	540.379	191.453	315.641	313.304	778.66	250.082
LOC_Os01g18060	sugar transporter superfamily, putative, expressed	NA	0.145305	0.399196	0.173676	0.860986	0.663418	0.235429	0	1.07032	0.449522	0.658239	1.08214	0.64021	0.333964	1.38206	0.443318	1.31042	0.395489	1.12915
LOC_Os01g18070	bacterial transferase hexapeptide domain containing protein, expressed	photorespiration	110.952	167.225	120.203	162.674	141.815	208.055	121.817	133.796	133.901	131.618	142.601	135.746	167.658	148.851	184.895	155.506	127.571	121.891
LOC_Os01g18080	retrotransposon protein, putative, unclassified, expressed	NA	54.2952	46.0181	61.0382	64.7799	52.0651	64.056	74.6165	66.7207	63.4672	37.8521	59.5199	36.9511	68.1212	55.6843	71.4108	46.2522	64.2686	29.5345
LOC_Os01g18100	OsRhmbd3 - Putative Rhomboid homologue, expressed	proteolysis	8.27083	6.25416	9.03361	6.40637	6.56738	7.80431	7.08268	4.38595	6.19227	5.81579	6.63734	6.46227	7.79557	6.02925	8.2519	5.81945	8.1876	5.43105
LOC_Os01g18160	expressed protein	NA	132.433	45.5088	111.029	16.1621	70.9616	28.0562	174.857	10.8873	45.6968	13.6404	12.5691	14.8295	41.2568	10.326	37.2751	8.6759	66.4644	13.3352
LOC_Os01g18170	Cupin domain containing protein, expressed	NA	579.91	322.825	471.941	394.491	587.404	449.544	1261.06	391.941	839.41	414.74	409.291	420.884	584.547	314.775	560.758	329.243	560.509	222.654
LOC_Os01g18210	peptidyl-prolyl cis-trans isomerase, putative, expressed	cysteine biosynthetic process;defense response to bacterium;protein peptidyl-prolyl isomerization;response to abscisic acid stimulus;response to cytokinin stimulus;response to light intensity;response to mannitol stimulus;response to oxidative stress;response to salt stress	23.5015	17.7104	16.2765	17.2728	17.3249	17.1257	18.3239	14.4466	19.0567	14.292	13.3091	13.233	19.3718	18.7183	19.476	17.483	14.4943	14.461
LOC_Os01g18220	expressed protein	NA	7.77914	4.29447	8.65063	3.5235	4.88484	6.39565	10.9664	5.27244	5.23099	4.8658	6.24334	4.02429	6.27976	3.42918	5.38892	4.09393	6.55692	4.31064
LOC_Os01g18230	FAD-linked oxidoreductase protein, putative, expressed	NA	4.9349	3.24735	6.36504	1.40115	3.6965	1.80982	4.50421	1.12588	2.06645	1.07074	0.730375	0.974189	3.82002	0.991719	1.81244	1.6638	2.76559	1.37696
LOC_Os01g18240	MYB family transcription factor, putative, expressed	cell differentiation;regulation of stomatal movement;regulation of transcription from RNA polymerase II promoter	1.84217	6.6506	2.81252	7.88776	4.10623	3.98606	3.62418	12.4006	4.84364	11.5964	9.24671	14.6201	2.8252	7.87671	2.05387	9.39837	1.39134	12.7395
LOC_Os01g18280	SNF7 domain containing protein, putative, expressed	vacuolar transport	2.5694	1.55961	1.688	2.61262	0.819035	1.11349	3.50107	2.034	1.45104	1.7476	1.2409	2.11601	1.67605	3.7298	1.57069	2.66787	1.22146	1.78451
LOC_Os01g18320	protoporphyrinogen oxidase, chloroplast precursor, putative, expressed	chlorophyll biosynthetic process;heme biosynthetic process;oxidation reduction;porphyrin biosynthetic process;protoporphyrinogen IX biosynthetic process	1.14539	0.757639	0.821021	1.16436	1.25262	1.11601	0.62414	1.12542	0.824142	0.964306	2.21146	0.942967	1.14222	1.52689	1.59969	0.890317	0.622594	1.43988
LOC_Os01g18360	OsIAA4 - Auxin-responsive Aux,IAA gene family member, expressed	NA	3.54838	2.82423	0.906938	1.72211	0.458989	0.986133	0.821513	1.24704	1.54823	1.9744	1.56563	0.747692	1.562	1.49629	2.63978	1.83985	1.2175	1.93202
LOC_Os01g18390	OsRCI2-1 - Putative low temperature and salt responsive protein, expressed	NA	1.18072	0	0	0.501782	0.800271	0.645419	0.806681	0.484296	0	0.191756	0.260914	0.174329	0.455367	0.700822	0	0	0	0.325644
LOC_Os01g18400	CHIT10 - Chitinase family protein precursor, expressed	carbohydrate metabolic process;cell wall macromolecule catabolic process;chitin catabolic process;metabolic process;polysaccharide catabolic process;response to oomycetes	85.2683	31.9769	71.0952	44.5967	66.3851	59.0366	83.599	21.1133	31.6652	24.152	26.3793	24.032	100.652	34.3994	52.2256	23.8802	41.7553	22.7841
LOC_Os01g18450	expressed protein	response to auxin stimulus	49.6357	51.9489	18.3277	15.737	30.0279	8.09385	75.436	23.7651	55.9905	17.9598	21.0517	20.575	16.3358	10.1574	18.6301	26.7433	45.5435	20.1188
LOC_Os01g18584	WRKY9, expressed	regulation of transcription, DNA-dependent;transcription, DNA-dependent	13.4478	3.49987	9.0925	3.97739	4.391	4.8103	17.6321	7.61871	4.16902	6.40986	4.23294	4.9999	3.21272	6.40748	8.19811	3.86868	12.2351	9.96601
LOC_Os01g18620	transferase family protein, putative, expressed	NA	11.4204	3.83467	7.85907	3.36569	6.6717	3.8993	10.4863	2.43965	5.10016	2.57296	2.83357	2.26344	4.76258	1.72892	3.90207	2.17381	8.60022	3.12395
LOC_Os01g18630	aspartic proteinase oryzasin-1 precursor, putative, expressed	lipid metabolic process;protein catabolic process;proteolysis	127.813	151.584	156.625	154.054	179.852	213.657	104.342	164.557	78.9929	128.684	157.179	115.429	235.338	210.049	231.787	168.445	157.951	137.2
LOC_Os01g18640	aminotransferase, putative, expressed	NA	116.387	73.8424	113.607	65.9754	104.87	100.272	124.386	57.0502	87.5907	50.3822	62.4443	56.8682	121.362	69.1801	96.785	53.6138	111.699	50.644
LOC_Os01g18660	aminotransferase, putative, expressed	NA	137.366	61.4913	107.557	39.5415	71.3787	52.8346	145.389	48.3041	77.5066	33.6243	34.7625	29.0699	69.8148	39.5136	52.5445	32.5046	87.9398	39.6668
LOC_Os01g18670	MDR-like ABC transporter, putative, expressed	auxin efflux;auxin influx	8.86196	8.14825	6.39774	11.6387	10.7272	10.0614	6.10881	21.7871	10.2781	13.5148	15.8221	14.5313	6.60997	12.7794	5.11402	16.5739	6.58176	16.2732
LOC_Os01g18744	transferase family protein, putative, expressed	lignin biosynthetic process	710.738	351.34	558.684	247.619	414.717	275.202	1007.98	250.25	519.016	231.714	224.496	191.717	327.217	168.941	273.408	209.596	417.378	175.473
LOC_Os01g18800	CAMK_KIN1,SNF1,Nim1_like.9 - CAMK includes calcium,calmodulin depedent protein kinases, expressed	intracellular signal transduction;phosphorylation;protein amino acid phosphorylation;signal transduction	18.8943	39.4573	20.7376	20.3089	19.9065	23.7288	17.6969	40.8002	15.2902	24.8563	20.5229	16.9004	19.2146	20.3373	22.9894	20.7203	9.30624	17.2373
LOC_Os01g18850	OsSPL1 - SBP-box gene family member, expressed	regulation of transcription, DNA-dependent;transcription, DNA-dependent	0.865442	1.1798	0.940853	2.06004	1.43792	1.237	0.974405	4.18832	0.664121	3.10353	2.83225	2.23297	1.15157	4.74447	1.49727	2.95059	1.07157	4.94548
LOC_Os01g18860	S-adenosylmethionine synthetase, putative, expressed	S-adenosylmethionine biosynthetic process;one-carbon metabolic process	3.70373	6.29521	5.95445	0.254751	0.136697	0.325979	0.409655	0.246155	0.616154	0.389495	0.528253	0.176861	0.230778	0.174985	0.131305	0.0977799	0.407889	0.228771
LOC_Os01g18880	ubiquitin carboxyl-terminal hydrolase, family 1, putative, expressed	NA	1.45561	2.25111	1.91196	4.07153	2.51998	4.58607	3.17437	2.86956	2.23898	3.21506	2.30584	5.48971	4.36789	6.61427	5.59627	2.84265	2.76684	4.0853
LOC_Os01g18890	peroxidase precursor, putative, expressed	NA	0.690693	1.55029	0.822953	0.881403	1.8682	0.757176	4.72285	0.755862	3.83672	0.449076	1.22346	1.021	0.533573	0.412722	0.607487	2.07689	1.86219	0.536058
LOC_Os01g18910	peroxidase precursor, putative, expressed	NA	4.06505	7.13841	1.73091	0.987087	2.09968	1.26942	6.34755	1.11152	3.2393	0.943047	1.28302	2.05755	0.223932	0.688935	0	2.11832	2.74519	2.24121
LOC_Os01g18950	peroxidase precursor, putative, expressed	NA	2.49601	4.17068	0.893177	3.81548	4.74692	5.17184	4.77117	2.86524	5.07856	4.21251	4.40452	4.27025	2.49935	2.50336	3.28262	4.11574	3.03835	4.44068
LOC_Os01g18970	peroxidase precursor, putative, expressed	cellular oxidant detoxification;hydrogen peroxide catabolic process;oxidation reduction;response to oxidative stress	199.949	96.5742	108.942	71.4202	121.715	83.3009	179.131	61.4746	146.063	61.2973	52.3547	49.0439	66.2512	36.9599	46.7628	63.6415	114.453	53.528
LOC_Os01g19020	peroxidase precursor, putative, expressed	cellular oxidant detoxification;hydrogen peroxide catabolic process;oxidation reduction;plant-type cell wall organization;response to oxidative stress	573.196	484.709	343.582	383.971	479.107	376.792	582.846	385.78	623.217	334.003	405.912	272.052	398.486	243.707	319.021	396.499	477.324	293.27
LOC_Os01g19130	protein phosphatase 2C, putative, expressed	protein amino acid dephosphorylation	22.3739	19.6166	29.7278	16.1181	18.3297	16.3722	20.5824	17.332	11.4767	14.3147	16.8297	15.7978	15.5659	14.637	25.8987	10.5426	23.5424	12.67
LOC_Os01g19150	CGMC_GSK.3 - CGMC includes CDA, MAPK, GSK3, and CLKC kinases, expressed	protein amino acid phosphorylation	4.63821	8.97857	4.45767	12.3605	5.14023	8.05754	5.20928	24.3871	4.97144	17.4586	19.8643	19.2128	4.55352	29.2112	9.57234	20.9552	3.70115	23.4835
LOC_Os01g19160	protein kinase domain containing protein, expressed	NA	0	0.178167	0.576886	0.68273	0.585808	0.699161	0	0.703628	0.164937	1.04381	0.991191	1.51698	0.832052	1.45492	0.281575	0.944712	0.655486	1.68885
LOC_Os01g19170	polygalacturonase, putative, expressed	NA	1.12607	2.33237	2.35354	0.954396	1.40936	1.37342	1.53471	5.22627	1.58834	2.37117	2.96783	2.48475	1.18869	0.982354	0.983787	2.56187	1.52883	3.54808
LOC_Os01g19220	beta-D-xylosidase, putative, expressed	carbohydrate metabolic process	22.2172	15.3776	10.411	11.7725	13.2772	11.572	19.5854	10.597	23.3098	10.9658	11.0665	9.25055	8.87988	5.76404	6.75907	8.76017	13.9178	9.20126
LOC_Os01g19240	integral membrane protein DUF6 containing protein, expressed	transmembrane transport	1.84169	1.02425	3.84522	0	0.208672	0.250792	1.88533	0.251631	0.469096	0.448151	0.202962	0.271497	0.70887	0.135469	0.806851	0.908663	1.55789	0.504673
LOC_Os01g19260	ATPase, putative, expressed	NA	38.6668	16.5551	25.2473	11.1911	18.5996	16.9054	21.9227	18.8793	12.2147	13.4551	9.1706	11.9355	19.8082	13.5121	18.3468	14.712	24.4726	27.4995
LOC_Os01g19270	expressed protein	NA	14.895	3.72107	8.27011	2.8356	8.36984	2.52157	20.3397	1.40392	5.22239	1.6672	0.453305	2.12141	7.12278	1.6682	2.25216	1.86505	5.55615	1.41118
LOC_Os01g19290	integral membrane protein DUF6 containing protein, expressed	transmembrane transport	8.91941	2.83523	12.7516	1.2598	3.19913	2.63643	12.5233	1.77086	2.77386	2.53899	1.30569	2.78283	2.17838	0.785386	1.65263	1.84336	3.48678	1.29141
LOC_Os01g19320	expressed protein	NA	0	0.952919	0	0.701946	0	0.920338	0	0.899547	0	0.536132	2.953	1.46735	1.28219	0.521675	0	0	0	0.951642
LOC_Os01g19380	pentatricopeptide, putative, expressed	RNA modification;defense response to fungus;nucleic acid phosphodiester bond hydrolysis;response to abscisic acid stimulus;response to glucose stimulus;response to salt stress	0	0.191188	0	0.439244	0	0.1875	0	0.282904	0.176678	0.335767	0.303736	0.508337	0.398023	0.604981	0.452978	0.563519	0.468284	0.376346
LOC_Os01g19390	glycerol-3-phosphate acyltransferase, putative, expressed	cutin biosynthetic process;dephosphorylation;metabolic process	2.11284	1.95026	1.89176	1.49324	2.08	2.48623	1.44063	2.30813	1.44104	3.31023	2.63325	2.79961	2.02974	1.85172	2.156	2.87471	1.67125	2.91785
LOC_Os01g19400	expressed protein	NA	10.8338	18.2602	20.2195	25.8146	18.5454	29.321	14.82	15.613	18.2149	20.6679	20.1628	26.2743	24.2828	22.2737	19.3851	21.2814	18.4891	20.2921
LOC_Os01g19410	expressed protein	NA	4.53342	8.97355	4.63969	5.07925	5.5773	5.97485	6.1807	5.32641	4.37654	9.41238	4.94955	11.4578	4.83339	9.22506	6.03627	6.72312	6.15023	11.8125
LOC_Os01g19450	ATP-citrate synthase subunit 1, putative, expressed	acetyl-CoA biosynthetic process	26.4802	37.0352	21.132	46.17	31.2752	34.2195	22.9692	67.9993	44.452	44.4399	61.9395	37.5213	34.8266	53.7605	22.7947	61.5605	31.3273	48.381
LOC_Os01g19470	nodal modulator 1 precursor, putative, expressed	NA	4.19795	6.36505	3.82999	7.94605	5.65371	6.08002	3.45794	14.2228	9.01185	8.32637	15.0891	7.20076	8.88201	14.4868	3.65727	13.5965	4.43776	10.3318
LOC_Os01g19480	kelch motif family protein, putative, expressed	NA	3.3947	1.06652	3.47755	2.80556	2.72976	2.35828	4.18175	2.24936	3.74836	1.30785	2.33771	2.37459	3.46854	1.77239	2.60758	1.35518	4.50855	1.97308
LOC_Os01g19490	pentatricopeptide, putative, expressed	NA	1.91547	3.58474	1.48776	4.29857	2.97024	2.79666	1.56516	6.42916	2.16893	5.20838	5.37534	5.96722	3.81815	9.35833	3.34196	6.93096	2.21396	6.96197
LOC_Os01g19548	pentatricopeptide, putative, expressed	RNA modification;nucleic acid phosphodiester bond hydrolysis	0.594386	0.357511	0	0.824472	0.591568	0.702266	0.883904	0.472254	0.222437	0.64139	1.23527	0.635883	0.663571	0.876848	0.755079	0.909949	0.441008	1.07946
LOC_Os01g19630	expressed protein	NA	0.515098	0.142106	0.307628	0.795504	0.872725	0.697602	0.332064	0.466216	0.723749	0.939073	1.0705	0.9092	0.296466	0.353439	0.657929	0.543244	0.797445	1.1039
LOC_Os01g19670	expressed protein	NA	1.34262	2.31898	0.796857	2.87278	1.19251	0.749249	1.84624	0.368571	1.32344	0.438919	0.602367	0.80009	2.09526	1.67783	5.96832	1.40846	3.5795	1.38484
LOC_Os01g19694	Homeobox domain containing protein, expressed	meristem maintenance;regulation of transcription, DNA-dependent	2.61474	4.65514	5.37789	2.09316	2.11513	2.83542	1.97992	1.03116	1.34067	2.16486	1.14875	3.16292	1.8961	3.04315	2.28469	2.17303	3.15501	3.15796
LOC_Os01g19740	calvin cycle protein CP12, putative, expressed	NA	33.946	17.0429	4.73222	11.0634	13.0143	3.16984	0	0.395266	0	6.34129	2.56036	7.69004	1.39557	16.8675	17.7962	7.73868	4.37901	6.33627
LOC_Os01g19760	expressed protein	NA	1.0663	1.04051	0.708161	1.30344	1.51556	0.831236	0.483752	3.07021	1.40648	2.26133	3.26814	2.22653	2.13218	3.47709	0.929084	2.89503	1.12918	2.61794
LOC_Os01g19780	expressed protein	NA	10.3103	1.5426	4.50446	0.292372	1.54943	1.13017	8.45982	0.564147	3.47151	0.893787	1.52184	0.609616	1.85839	0.615954	0	0.688795	2.77995	1.60014
LOC_Os01g19800	zinc finger, C3HC4 type, putative, expressed	NA	2.78971	6.22942	3.65911	6.87424	1.76609	4.57079	1.52435	6.55929	5.09716	9.42115	5.66784	8.89339	3.22611	4.62636	4.1621	4.80311	3.01549	7.86601
LOC_Os01g19820	universal stress protein domain containing protein, putative, expressed	response to stress	88.5746	59.8834	97.7815	35.9191	66.0015	53.2352	135.304	48.1569	50.2679	34.9915	21.5913	33.0951	46.6334	23.5246	43.8304	23.5467	67.3962	38.8691
LOC_Os01g19840	60S ribosomal protein L29-2, putative, expressed	NA	217.18	306.141	202.519	298.555	215.066	308.932	284.801	216.247	355.719	327.072	354.816	346.827	229.125	259.378	292.07	325.608	295.882	216.758
LOC_Os01g19870	hydrolase, acting on carbon-nitrogen, putative, expressed	NA	0.139738	1.15146	1.41973	1.95161	1.02093	2.18829	0.951101	2.82099	2.45022	2.26068	3.06048	3.11925	1.87333	2.77805	0.548093	3.19437	0.855841	3.31708
LOC_Os01g19940	expressed protein	NA	13.1173	12.6478	19.8584	12.4258	12.3347	11.0055	19.9775	23.718	11.546	13.4276	7.79075	9.52487	10.1046	6.40165	10.8383	6.65764	9.21119	11.6938
LOC_Os01g19990	expressed protein	NA	0	0.928213	0.991479	0.941981	1.2534	0.908131	3.02881	0.303096	1.96962	0.539981	0.489619	1.47254	0.640996	0.656458	0.972898	0.73396	1.87256	0.79356
LOC_Os01g20030	expressed protein	transcription, DNA-dependent	6.53347	2.85538	3.45911	0.61779	1.63495	1.99146	17.8753	1.58916	1.09832	0	0	0	1.68332	0.217407	0.31943	0	0.978017	0.564411
LOC_Os01g20110	expressed protein	NA	0	0	0.307095	0.871401	0.23415	0.139271	0	0.771982	0.131992	0.749424	1.12877	1.2855	0.197301	1.04498	0.22452	0.500532	0.349198	1.86929
LOC_Os01g20120	expressed protein	NA	1.94431	3.6443	1.9706	3.23611	1.30411	3.12975	2.24852	3.97883	1.97513	4.57689	3.82662	5.71439	2.42753	5.89569	3.80436	6.58714	1.68023	6.31861
LOC_Os01g20160	OsHKT1%3B5 - Na%2B transporter, expressed	cation transmembrane transport;cation transport;ion transport;sodium ion transmembrane transport;sodium ion transport;transmembrane transport	1.05951	0.116728	1.1393	1.43585	2.70472	2.5223	0.865888	0.346981	0.435915	0.411632	0.371809	0.685209	0.975044	0.736082	0.554748	1.50814	3.16846	1.65202
LOC_Os01g20206	methyltransferase, putative, expressed	metabolic process;methylation;response to cadmium ion	3.91598	0	2.72234	0.555054	1.17793	1.78686	0.892278	1.60673	1.98038	0.212106	0.577613	0.385739	0.503902	0.389005	0.573679	0.217494	1.76082	1.08339
LOC_Os01g20720	CC-NBS-LRR, putative, expressed	signal transduction	0	0.151582	0	0.175179	0.315032	0.0745033	0	0.639888	0.0711615	0.223214	0.302179	0.121573	0.264236	0.516742	0.0601295	0.31093	0.0938973	0.625223
LOC_Os01g20780	anther-specific protein SF18 precursor, putative, expressed	NA	12.7659	17.9693	5.62567	20.5149	13.8051	15.1555	11.3729	13.5054	24.7925	13.6974	17.6495	13.2702	12.1949	14.7902	13.3949	17.8226	11.9998	11.2469
LOC_Os01g20820	expressed protein	NA	158.481	48.0807	142.155	73.232	67.372	83.0581	262.886	19.6027	145.524	44.6612	35.9173	55.2015	98.4044	58.7858	136.849	43.1254	145.363	31.8541
LOC_Os01g20830	heavy metal-associated domain containing protein, expressed	NA	1.8705	0.861946	1.30292	0.792887	1.84317	0.845642	0.424987	0.936363	1.11801	1.31324	1.64426	2.11031	0.718333	2.08917	2.17995	1.92898	0.846062	2.7816
LOC_Os01g20840	lipase class 3 family protein, putative, expressed	NA	4.37712	5.1486	2.61506	7.24546	2.9032	5.38049	3.7936	11.7819	3.89019	12.6884	12.0409	15.5552	4.19518	14.6165	8.85285	9.64647	4.59867	15.0493
LOC_Os01g20860	phospholipase D. Active site motif family protein, expressed	NA	0	0.24898	0.270737	0.063918	0.206816	0.326286	0.205587	0.659196	0.38923	0.342064	0.926282	0.399242	0.231408	0.391876	0.197475	0.583888	0	0.733641
LOC_Os01g20890	expressed protein	NA	0	0.209165	0	0.241362	0.259989	0.102746	0.517532	0.414802	0.195606	0.861095	0.333256	1.22853	0.0728357	0.659105	0.0828773	0.552432	0.258385	1.06873
LOC_Os01g20894	expressed protein	NA	13.9074	2.40671	14.8534	6.54956	15.4238	6.21711	11.4792	3.81879	6.15807	5.00323	3.1228	6.63394	10.8598	3.92357	15.4679	2.43992	9.2619	3.19562
LOC_Os01g20900	OsWAK4 - OsWAK receptor-like cytoplasmic kinase OsWAK-RLCK, expressed	NA	0.16753	0	0.20022	0.410062	0	0.0905242	0.214083	0.741038	0.345251	0.433792	0.423882	0.748804	0.192591	0.33852	0.0702621	0.657455	0.438672	1.27305
LOC_Os01g20910	zinc finger, C3HC4 type domain containing protein, expressed	proteasomal ubiquitin-dependent protein catabolic process;protein amino acid phosphorylation;protein ubiquitination	2.68442	1.19788	0.960391	0.912206	1.94316	1.7583	2.19984	1.32091	1.09082	1.56876	0.711083	1.58437	2.0689	1.42892	0.942028	1.9526	1.81421	1.18144
LOC_Os01g20930	RING-H2 finger protein, putative, expressed	proteasomal ubiquitin-dependent protein catabolic process;protein ubiquitination	12.3724	2.69954	8.18992	1.46186	6.19771	1.5069	21.6195	2.06854	4.51297	0.67034	2.13058	1.01603	1.85839	1.43723	1.81355	1.37759	3.24327	1.98112
LOC_Os01g20940	PHS1, putative, expressed	cortical microtubule organization;dephosphorylation;peptidyl-tyrosine dephosphorylation;phosphorylation;protein amino acid dephosphorylation;regulation of gene expression;regulation of stomatal movement;response to abscisic acid stimulus	1.00918	1.17746	0.82937	1.60144	1.0948	0.680947	1.0302	2.92498	1.04145	2.73438	2.54113	3.40816	1.25601	3.3772	0.65957	3.65212	1.11625	3.64541
LOC_Os01g20950	sulfotransferase domain containing protein, expressed	flavonoid metabolic process	17.9952	5.26265	8.1074	3.45505	8.79607	3.87111	27.778	3.89436	11.4684	4.07174	3.43422	3.59863	6.13097	1.98216	5.04749	2.991	8.97986	2.81164
LOC_Os01g20980	pectinesterase, putative, expressed	cell wall modification;negative regulation of catalytic activity;pectin catabolic process;response to brassinosteroid stimulus;response to cold;response to fungus	3.13802	3.34163	1.99964	1.5947	2.86116	2.2636	4.5591	7.13653	4.30403	2.70918	3.21169	2.52133	1.60429	1.15041	1.18658	1.69165	2.98603	2.58202
LOC_Os01g21034	pectinesterase, putative, expressed	cell wall modification;negative regulation of catalytic activity;pectin catabolic process	7.20999	4.2157	4.09563	5.26106	7.63371	4.2337	16.6263	2.31421	10.2023	2.19749	2.2852	1.83722	4.36856	1.32762	1.99999	2.32002	4.80327	2.19112
LOC_Os01g21070	endoglucanase, putative, expressed	carbohydrate metabolic process;cell wall organization;cellulose catabolic process;metabolic process;polysaccharide catabolic process	8.74085	7.2243	7.04908	4.53492	8.06753	5.20309	18.7527	5.84458	12.359	6.01396	7.47772	5.84607	7.45821	3.79701	6.67495	5.58722	10.8407	5.39657
LOC_Os01g21120	AP2 domain containing protein, expressed	regulation of transcription, DNA-dependent;transcription, DNA-dependent	126.06	77.3912	118.104	3.58246	26.0704	10.2827	157.884	218.659	114.878	18.2013	17.5146	24.3005	6.1162	2.19558	3.04582	3.92736	26.8519	8.11998
LOC_Os01g21160	2-oxo acid dehydrogenases acyltransferase domain containing protein, expressed	cellular response to sucrose starvation;response to absence of light;response to sucrose stimulus	2.42614	5.56175	3.67453	6.40335	2.67928	2.73075	3.00436	10.922	3.15508	9.2376	8.73123	10.9431	3.00986	7.3221	3.91667	5.63544	2.27725	7.204
LOC_Os01g21180	translation machinery-associated protein 20, putative, expressed	formation of translation preinitiation complex;translation reinitiation	31.7299	68.7299	35.0982	61.7231	35.9087	63.6469	35.6406	74.8386	40.591	76.5803	77.0076	63.412	45.5388	69.3507	59.6902	75.0001	27.3357	60.6255
LOC_Os01g21250	late embryogenesis abundant protein, putative, expressed	cellular response to water deprivation;leaf senescence;response to abscisic acid stimulus;response to absence of light;response to cold;response to ethylene stimulus;response to insect;response to light stimulus;response to oxidative stress;response to reactive oxygen species;response to stress;response to water deprivation	164.319	61.6323	58.5498	30.7662	31.5979	26.375	71.7398	33.8811	69.8681	27.7245	22.3494	20.4983	19.2979	10.2336	36.6874	14.0443	31.1786	15.7332
LOC_Os01g21310	expressed protein	NA	1.41576	2.38489	2.10837	2.71043	4.14683	3.10552	4.84107	0.968423	1.07172	1.61111	1.8815	1.88392	3.82896	1.90566	0.934168	2.36786	2.86194	3.77053
LOC_Os01g21320	NAD dependent epimerase,dehydratase family domain containing protein, expressed	D-xylose metabolic process	27.8556	37.0858	33.1205	49.8048	40.4996	50.9428	28.2055	44.7855	24.4048	45.1922	44.2059	40.5882	61.9724	70.6263	82.3496	49.8313	34.0174	52.5775
LOC_Os01g21380	FAD dependent oxidoreductase domain containing protein, expressed	NA	3.89771	0.21618	0.930432	0.165338	0.707773	1.27141	5.84864	0.638823	0.796371	0.758308	0.857889	1.49268	3.5967	0.799041	2.38788	1.65877	5.01774	1.53268
LOC_Os01g21410	expressed protein	NA	13.3235	17.374	24.1181	14.4309	13.1184	18.2679	21.9479	13.5588	15.6815	18.1854	19.2395	16.1191	20.5127	17.8422	20.7313	15.5641	21.1421	16.0133
LOC_Os01g21440	expressed protein	NA	91.9805	129.866	89.8132	148.888	71.8958	154.245	109.604	107.242	80.4868	156.863	145.129	172.039	111.125	132.179	168.134	138.743	99.7561	120.701
LOC_Os01g21450	expressed protein	NA	1.47161	2.53057	1.75855	3.15491	1.60764	2.38684	1.75056	6.54255	2.38575	4.53202	5.66181	6.0306	1.55113	7.9553	2.56722	5.72148	1.25085	7.16766
LOC_Os01g21560	esterase,lipase,thioesterase family protein, putative, expressed	lipid metabolic process	29.3418	8.85748	17.1183	6.78554	14.0956	9.23078	46.8262	5.00795	16.044	6.05156	5.57128	4.41712	12.6809	3.89152	6.85134	5.00217	21.4832	5.55688
LOC_Os01g21590	homeodomain, putative, expressed	NA	42.2783	12.9401	24.7344	1.57379	4.67992	2.63274	47.1102	30.8842	29.2996	3.60926	4.89415	3.6141	7.45693	1.91109	3.74379	1.57876	14.9307	6.95378
LOC_Os01g21610	uncharacterized aarF domain-containing protein kinase 4, putative, expressed	chlorophyll catabolic process;cytochrome complex assembly;response to UV-B;ubiquinone biosynthetic process	0.713106	2.96255	2.34107	2.26802	2.42983	2.13036	0.486246	3.60305	1.82357	3.35184	1.56852	2.62486	2.87744	3.43836	3.89854	3.37746	1.93379	3.22724
LOC_Os01g21640	expressed protein	NA	0.942358	2.67014	2.24237	0.401785	0.422357	0	1.29147	0.258156	0.942805	0.921049	0.419417	1.67667	0	0.572777	0	0.640734	0.632426	0.529077
LOC_Os01g21740	expressed protein	NA	0	0	0	0.479807	0	1.24634	0	1.5403	1.11644	4.39909	3.01104	8.34685	0	3.45698	0.497611	4.2549	0.751626	4.83812
LOC_Os01g21820	preprotein translocase subunit secA, chloroplast precursor, putative, expressed	chloroplast organization;intracellular protein transport;protein import;protein targeting;protein transmembrane transport;protein transport;regulation of photosynthesis;response to absence of light;trichome morphogenesis	0.255085	0	0.152461	0.161917	0.349538	0	0.173601	0.313131	0.263228	0.24758	0.279272	0.41201	0.0976868	0.257032	0.111147	0.246189	0	0.357594
LOC_Os01g21850	protein transport protein-related, putative, expressed	ER to Golgi vesicle-mediated transport;intracellular protein transport;pollen exine formation;protein transport;tapetal layer development	12.1354	11.7478	7.68412	10.2723	11.6092	9.36275	10.6201	12.8487	11.3227	7.9001	13.417	7.85041	11.2893	9.16022	9.31893	11.7252	10.322	8.89298
LOC_Os01g21860	AGAP010768-PA, putative, expressed	NA	2.10776	8.5205	3.14219	6.2666	4.05366	7.18861	0.719637	10.6591	4.81959	10.2638	9.53625	12.5942	6.90291	8.7206	8.55096	9.57571	8.19219	10.1991
LOC_Os01g21870	expressed protein	NA	9.88305	2.33379	7.01233	5.95448	9.51925	6.73349	10.9286	8.70984	0.952016	8.44407	2.69337	4.15225	7.00587	9.03526	5.32502	3.61496	5.21289	7.01854
LOC_Os01g21880	expressed protein	NA	1.84836	2.17145	1.09375	3.17831	1.62309	5.22925	2.55233	5.08723	2.68307	1.82038	1.67507	2.21574	3.63301	4.18734	4.96994	4.0201	2.44271	3.26059
LOC_Os01g21940	WD domain, G-beta repeat domain containing protein, expressed	RNA splicing	2.06614	4.42915	3.15401	5.73713	2.09218	2.48538	2.50194	8.39618	2.94964	6.24434	8.56274	6.81751	2.90574	7.98378	4.00787	5.651	2.49571	7.91169
LOC_Os01g21960	serine,threonine-protein kinase, putative, expressed	cell surface receptor linked signaling pathway;phosphorylation;protein amino acid autophosphorylation;protein amino acid phosphorylation;transmembrane receptor protein serine/threonine kinase signaling pathway	4.57659	9.44631	3.64583	9.44683	8.26228	9.28033	4.67446	13.3732	7.36127	11.7899	13.7961	14.3469	7.0173	9.97748	5.40634	13.3064	5.05646	14.3149
LOC_Os01g21970	protein kinase, putative, expressed	cell surface receptor linked signaling pathway;phosphorylation;protein amino acid phosphorylation;transmembrane receptor protein serine/threonine kinase signaling pathway	6.93739	3.11921	8.13311	11.2125	24.688	21.8523	9.80301	0.841655	5.93608	2.66301	2.36898	2.4183	37.5632	10.0705	13.2387	1.75079	6.63079	1.64509
LOC_Os01g22000	expressed protein	NA	2.04622	0.969137	0.523644	0.991105	0.931034	0.63401	1.19529	0.239429	0.599488	0.757647	1.15588	1.03216	1.34671	0.255189	0.38314	0.760589	0.793591	0.444879
LOC_Os01g22010	S-adenosylmethionine synthetase, putative, expressed	S-adenosylmethionine biosynthetic process;cellular response to iron ion;ethylene biosynthetic process;one-carbon metabolic process;response to cadmium ion;response to salt stress	1105.65	709.075	886.452	518.702	837.762	486.081	1752.3	599.077	1141.78	392.429	418.811	315.991	504.052	299.544	398.166	371.765	605.849	276.556
LOC_Os01g22090	expressed protein	NA	0.976574	0.536946	0.680827	0.826785	0.965666	1.05535	2.21605	0.754938	0.922517	1.31684	0.427965	1.24328	1.12256	0.704482	0.709602	0.997195	0.664305	1.38896
LOC_Os01g22100	retrotransposon protein, putative, unclassified, expressed	NA	8.12065	2.82615	5.56707	3.44191	4.24146	2.77304	7.37951	0.903314	2.15814	1.94899	1.05731	1.59314	4.15742	2.10167	4.73119	1.46814	6.12302	1.60273
LOC_Os01g22230	peroxidase precursor, putative, expressed	cellular oxidant detoxification;hydrogen peroxide catabolic process;oxidation reduction;plant-type cell wall organization;response to oxidative stress	21.7473	11.2862	18.2561	8.06822	12.8184	9.77778	24.5568	8.25891	13.7382	11.1236	9.11544	9.70405	17.6243	6.1497	11.5888	11.4194	24.6566	10.219
LOC_Os01g22336	peroxidase precursor, putative, expressed	cellular oxidant detoxification;hydrogen peroxide catabolic process;oxidation reduction;response to oxidative stress	37.3782	25.8381	25.4125	19.1821	31.7333	27.443	72.9526	19.0003	59.8392	22.8395	20.2984	22.6745	26.2542	11.1067	14.8459	18.838	44.727	21.7914
LOC_Os01g22352	peroxidase precursor, putative, expressed	NA	23.2504	7.75131	14.8319	7.29089	17.2346	12.7887	15.1974	3.47877	9.46161	6.5023	4.7602	5.99974	22.3857	10.2125	18.2367	5.39602	12.748	5.06147
LOC_Os01g22370	peroxidase precursor, putative, expressed	cellular oxidant detoxification;hydrogen peroxide catabolic process;oxidation reduction;plant-type cell wall organization;response to oxidative stress	535.891	274.466	466.942	254.718	437.815	368.84	580.096	188.137	297.744	156.459	172.461	169.9	724.069	347.279	525.206	180.147	412.48	157.966
LOC_Os01g22380	expressed protein	NA	0.738504	0.415174	2.63903	0.314277	0.332552	0.810649	5.05182	0.202097	1.48906	0.72054	0.327351	1.31076	7.13659	0.442713	0.650051	0.742651	0.994726	1.39531
LOC_Os01g22390	WD domain containing protein, putative, expressed	defense response to bacterium, incompatible interaction;protein amino acid phosphorylation;protein targeting to vacuole	0.0806758	0.265411	0.192987	0.303945	0.221415	0.130554	0.325891	0.391942	0.208571	0.443722	0.279453	0.187469	0.52176	0.532859	0.104285	0.28324	0.164916	0.362453
LOC_Os01g22480	OsFBDUF4 - F-box and DUF domain containing protein, expressed	NA	1.67238	3.02331	2.08906	1.60827	2.49853	3.12034	1.0349	3.31831	1.41066	2.31192	3.19688	2.5453	3.49448	3.11205	3.97606	3.96988	2.99974	2.90546
LOC_Os01g22490	40S ribosomal protein S27a, putative, expressed	translation	1069.65	978.301	887.686	862.999	891.936	1049.59	1412.85	600.439	1055.22	766.214	698.612	759.968	899.503	564.695	840.648	691.763	816.478	616.031
LOC_Os01g22500	craniofacial development protein 1, putative, expressed	NA	2.38881	5.74314	3.80141	8.78276	3.6141	3.68048	5.43142	10.6585	7.9287	12.2651	11.0432	12.6681	4.89913	15.3994	5.05315	9.25904	5.12467	11.007
LOC_Os01g22510	cyclase,dehydrase family protein, expressed	NA	1.73675	5.78946	2.33144	7.55445	3.93806	5.43569	2.96252	9.96498	3.76388	9.57715	8.60842	10.2379	4.51044	14.9209	6.84496	9.26659	0.881879	11.5023
LOC_Os01g22520	dihydrolipoyl dehydrogenase 1, mitochondrial precursor, putative, expressed	DNA replication;cell redox homeostasis;electron transport chain;metabolic process;nucleic acid phosphodiester bond hydrolysis;nucleobase, nucleoside, nucleotide and nucleic acid metabolic process;oxidation reduction;protein catabolic process;protein metabolic process;response to cadmium ion;response to light stimulus	209.878	193.537	208.427	139.687	170.801	168.28	228.29	139.573	200.56	122.832	136.72	107.481	165.669	110.026	146.795	132.507	166.567	86.2111
LOC_Os01g22550	galactosyltransferase family protein, putative, expressed	arabinogalactan protein metabolic process;mucilage biosynthetic process during seed coat development;protein amino acid O-linked glycosylation via hydroxyproline;protein amino acid glycosylation;root hair cell development	3.64948	3.42976	2.43662	4.36402	2.34869	3.02012	3.21652	4.68699	2.53902	3.89226	4.2378	3.54761	3.21048	6.02891	2.9975	4.23714	3.20975	4.23931
LOC_Os01g22590	retrotransposon protein, putative, unclassified, expressed	NA	2.18761	0.401234	1.19817	0.308734	0.498965	0.492776	1.98598	0.547184	2.53427	0.17702	0.639365	0.589282	0.41923	0.31602	0.159008	0.235441	1.11569	0.591331
LOC_Os01g22600	mitochondrial carrier protein, putative, expressed	mitochondrial transport;transmembrane transport	3.79695	4.74842	6.04731	4.71862	4.26536	8.36363	4.48376	4.69856	3.24939	5.73876	6.11201	6.77475	5.92452	8.15534	8.95223	6.73333	6.53289	7.93718
LOC_Os01g22630	ECT protein, putative, expressed	NA	0.932077	1.09692	1.37791	2.02858	1.34618	1.79724	1.08747	2.94996	2.0606	2.32366	3.14916	1.99469	1.68287	3.45039	0.781323	3.0415	0.784596	2.59845
LOC_Os01g22640	GDSL-like lipase,acylhydrolase, putative, expressed	NA	22.348	10.7338	14.9273	8.44893	14.888	11.5802	24.2268	6.42784	14.567	4.82477	4.85157	7.70237	8.94176	4.39045	6.39878	7.7107	18.1198	7.97314
LOC_Os01g22660	GDSL-like lipase,acylhydrolase, putative, expressed	NA	0	2.35236	0.973134	0.708546	1.7823	1.95246	0	1.07274	1.50706	0.953881	2.44406	2.59818	2.00953	1.23891	0.572066	1.91874	1.77464	1.49316
LOC_Os01g22670	fruit bromelain precursor, putative, expressed	proteolysis;proteolysis involved in cellular protein catabolic process	25.1631	19.3786	27.6773	52.1402	45.9568	49.7902	18.3306	32.9828	12.6667	36.7934	31.3884	42.9367	66.5283	72.2223	84.7335	68.5167	52.1198	72.0786
LOC_Os01g22680	fruit bromelain precursor, putative, expressed	NA	20.4632	10.898	26.6628	33.1356	42.4393	31.5825	27.9208	14.9462	7.45813	17.3371	16.0025	18.7059	77.2663	37.8611	56.1291	34.5162	48.3625	33.2084
LOC_Os01g22710	organic cation transporter-related, putative, expressed	NA	0	0	0.172659	0.122541	0.263145	0.156771	1.5764	0.157886	0.148265	0	0.381091	0.255232	1.11004	0.672988	1.1369	0	1.57006	0.219994
LOC_Os01g22870	expressed protein	Golgi organization;protein secretion;unidimensional cell growth	5.34624	19.5629	9.30273	26.6608	9.69547	16.0101	4.86422	16.5558	6.3584	28.0389	25.3272	28.7616	12.1725	30.6436	20.0991	27.6688	8.14246	24.887
LOC_Os01g22900	neutral,alkaline invertase, putative, expressed	NA	7.49964	6.18899	5.86813	9.67659	6.1916	7.23936	4.87023	12.2782	6.16071	7.45557	8.53211	8.91997	4.51672	6.65352	8.95495	7.60837	3.40011	8.03021
LOC_Os01g22910	retrotransposon protein, putative, unclassified, expressed	gibberellin biosynthetic process;oxidation reduction	0.685609	0.948937	0.613905	14.9713	9.03597	7.6314	1.40233	0.468091	0.526252	0.111111	0.452288	0.605576	27.264	34.3291	25.9318	0.559352	0.697378	0.336221
LOC_Os01g22920	gibberellin 2-beta-dioxygenase, putative, expressed	NA	0	0	1.33178	13.8775	19.0059	8.0793	0	0.614494	2.22726	0	0.500493	0.332985	23.5266	28.6117	20.3475	0.385714	0.74969	0.253931
LOC_Os01g22954	serine carboxypeptidase, putative, expressed	proteolysis;proteolysis involved in cellular protein catabolic process	0.232701	0.256577	0.555993	0.394272	0.318081	0.881817	0.63403	1.20675	0.23916	0.753528	2.14447	0.615806	1.42812	1.88866	0.91411	0.753845	0.1581	0.958457
LOC_Os01g22980	OsSCP3 - Putative Serine Carboxypeptidase homologue, expressed	proteolysis;proteolysis involved in cellular protein catabolic process	0.204833	0.225443	0.244566	0.433393	0.186781	0.221608	0.278985	0.670788	0.105372	0.995371	1.43742	0.48167	0.549743	0.414564	0.536181	0.9266	0	0.664667
LOC_Os01g22990	acidic leucine-rich nuclear phosphoprotein 32-related protein 1, putative, expressed	NA	60.7228	59.7337	67.5283	58.9871	67.9483	54.6947	64.4442	64.0267	75.7324	74.7366	95.9296	80.5526	84.561	81.1617	88.2131	78.6328	96.4381	66.1283
LOC_Os01g23380	stripe rust resistance protein Yr10, putative, expressed	defense response;signal transduction	7.63745	16.1929	6.24064	14.0528	10.7431	11.7044	5.3051	11.3542	5.38232	11.1975	9.69806	10.0277	9.97255	14.7903	12.9097	13.5138	6.89255	11.9164
LOC_Os01g23440	expressed protein	NA	6.07934	2.34337	3.38983	0.171625	0.831574	0.328841	4.41597	0.387107	1.25106	0.262412	0.17775	0.0595638	1.0877	0.644876	0.353622	0.393101	2.89277	0.965028
LOC_Os01g23580	inorganic H%2B pyrophosphatase, putative, expressed	hydrogen ion transmembrane transport;transmembrane transport	2.989	1.46101	2.28223	0.984131	1.89448	1.0768	5.87849	1.63107	6.673	0.698635	1.01886	1.02455	0.636296	0.47926	1.6652	0.910479	2.71083	1.21994
LOC_Os01g23590	suppressor of Mek, putative, expressed	production of small RNA involved in gene silencing by RNA	0.512775	0.633523	0.459717	0.596732	1.31198	0.553625	0.887073	1.46875	1.65354	1.30614	1.98683	1.53172	1.12915	0.922698	0.446861	1.76893	1.23941	2.05712
LOC_Os01g23610	dihydrolipoyl dehydrogenase, putative, expressed	acetyl-CoA biosynthetic process from pyruvate;cell redox homeostasis;cytoplasmic microtubule organization;electron transport chain;microtubule nucleation;microtubule-based process;oxidation reduction;response to arsenic	7.62784	9.69058	4.79097	10.932	8.83015	8.67357	6.65921	12.0089	9.86375	8.61071	10.0348	6.55319	10.7969	14.0261	8.61693	12.4514	9.83972	9.50137
LOC_Os01g23620	miro, putative, expressed	intracellular protein transport;protein transport;vesicle-mediated transport	121.942	143.164	126.434	138.807	127.895	147.89	131.071	100.35	167.767	129.753	129.092	149.027	129.669	99.3133	126.135	127.559	149.306	113.997
LOC_Os01g23630	transcription initiation factor IID, 18kD subunit family protein, expressed	embryonic development ending in seed dormancy;endosperm development;regulation of transcription from RNA polymerase II promoter;seed development;transcription from RNA polymerase II promoter	45.0372	20.3538	40.8511	18.2966	28.8	19.518	56.0671	16.1821	31.5912	19.0087	17.2588	20.8623	32.1866	19.2563	27.4833	18.1685	38.071	18.4661
LOC_Os01g23640	mov34,MPN,PAD-1 family protein, expressed	NA	3.44172	5.18562	3.01526	5.92841	3.65935	4.34707	3.12575	10.834	4.36314	8.0984	9.33554	7.67185	3.87223	10.2403	3.50499	8.24892	3.89746	10.4189
LOC_Os01g23680	rossmann fold nucleotide-binding protein involved in DNA uptake, putative, expressed	NA	4.57326	4.88008	2.73076	5.58428	3.56525	5.27556	1.67783	8.81956	2.93025	6.08285	4.7029	6.85723	3.82108	5.96077	3.7004	5.49805	1.46174	7.29251
LOC_Os01g23740	OsPDIL2-2 protein disulfide isomerase PDIL2-2, expressed	cell redox homeostasis;double fertilization forming a zygote and endosperm;embryo sac development;embryonic development ending in seed dormancy;pollen tube development;protein folding;response to cadmium ion;response to endoplasmic reticulum stress	35.4651	58.4778	31.3109	57.0437	41.0923	57.7061	31.402	76.1411	51.4186	65.4099	86.7151	60.1219	62.9672	75.5568	51.5245	85.1403	47.1023	64.9804
LOC_Os01g23850	transposon protein, putative, CACTA, En,Spm sub-class, expressed	NA	11.7731	6.49363	10.4013	4.05231	7.70886	7.57103	19.3823	3.8161	8.18867	3.4156	3.22985	3.67865	9.69206	3.98467	6.63879	3.26047	9.6631	4.8947
LOC_Os01g23870	expressed protein	NA	9.93798	3.96348	6.59411	3.15841	9.80094	5.23665	8.65291	2.41162	3.8238	1.52022	1.33371	2.35516	4.23825	1.44442	4.09959	2.33187	6.18464	2.09897
LOC_Os01g23970	cysteine-rich receptor protein kinase, putative, expressed	NA	0.378702	0.419903	0.678051	1.12439	0.859814	0.411646	0.516547	1.24129	0.774083	0.245568	0.833344	0.223092	0.727911	0.664958	0.165689	0.123882	0.256642	0.537458
LOC_Os01g24020	expressed protein	NA	15.6272	4.17516	12.7301	5.60459	7.76265	9.50157	15.7647	4.27835	10.3322	4.01528	3.28669	5.35804	6.04836	4.71066	8.69971	4.71409	20.4654	5.59964
LOC_Os01g24030	AMP-binding enzyme, putative, expressed	metabolic process	2.07912	2.32877	1.59255	0.188191	1.72125	0.24047	6.35543	0.972496	2.00301	0.192582	0.389889	0.195973	0.340805	0	0.0969508	0	0.40339	0.032312
LOC_Os01g24060	importin subunit alpha, putative, expressed	NLS-bearing substrate import into nucleus;protein import into nucleus;protein transport	4.72152	4.83456	6.13208	6.43278	5.42947	7.77316	5.08804	4.20151	3.48474	3.98741	3.42129	2.29289	4.17139	4.87054	8.14973	4.31466	4.04648	2.85851
LOC_Os01g24070	GATA zinc finger domain containing protein, expressed	cell differentiation;positive regulation of transcription from RNA polymerase II promoter;regulation of transcription, DNA-dependent;transcription from RNA polymerase II promoter	19.8897	31.9423	24.0996	34.9893	21.42	32.8142	29.3387	35.1427	27.5779	37.6788	26.952	39.3567	17.2627	26.0372	22.2601	25.1862	15.3445	21.574
LOC_Os01g24090	TPR repeat, putative, expressed	NA	0.394449	1.3129	0.941587	0.836662	1.0743	2.35924	1.0762	0.43101	0	0.767451	0.347305	2.20795	1.82009	2.77334	2.07151	1.55006	0.267237	0.948113
LOC_Os01g24210	retrotransposon protein, putative, Ty1-copia subclass, expressed	NA	1.43408	0.475349	1.02761	0.850853	1.4357	0.310993	0.781829	0.391527	0.441247	0.371677	0.378	0.253167	0.110105	0.250297	0.375895	0.279751	0.389365	0.623412
LOC_Os01g24340	expressed protein	NA	1.66585	2.21262	1.59116	3.53137	2.87751	4.15962	1.3628	3.18438	1.0233	2.91543	2.34396	2.94244	4.99159	5.73541	6.40899	2.7164	3.84138	3.37503
LOC_Os01g24420	expressed protein	NA	26.4454	14.8729	28.1656	9.81814	21.238	13.886	57.9369	4.91555	17.5564	10.2354	6.80623	9.18014	12.6349	8.64238	16.8845	4.02426	19.0225	7.33826
LOC_Os01g24430	expressed protein	NA	34.9456	16.2896	33.226	11.111	29.1292	17.2085	49.408	6.62674	20.0493	10.0665	7.25472	8.76249	28.5852	10.7559	18.2457	8.85844	35.9963	10.181
LOC_Os01g24440	glycine-rich protein, putative, expressed	NA	11.2211	9.11694	13.8705	7.31059	11.2767	10.6789	11.4812	5.91172	9.00311	8.83711	7.58735	9.2096	8.63018	6.69462	9.47157	9.58413	13.8455	6.70104
LOC_Os01g24480	DUF1399 containing protein, putative, expressed	NA	1.33259	2.83961	1.49305	3.03214	1.67233	1.8003	0.680409	7.27185	1.45888	6.25347	6.86234	6.21546	2.36167	8.26929	2.1788	6.17857	1.81285	7.73864
LOC_Os01g24490	expressed protein	NA	3.92936	6.856	5.34661	2.77364	3.88041	6.85157	4.16299	5.24282	3.03048	5.44235	5.65041	4.9416	3.68342	4.80455	6.38232	6.28793	6.6758	7.30621
LOC_Os01g24500	expressed protein	NA	3.57449	1.78206	1.70687	3.03165	4.70938	4.27152	2.43736	0.878625	2.92494	1.50634	1.10074	2.42096	3.84629	2.19368	4.84641	2.68556	3.15026	2.5728
LOC_Os01g24550	fruit bromelain precursor, putative, expressed	proteolysis	51.201	41.2554	41.2472	53.7505	82.7953	49.7892	58.595	49.8724	44.496	22.517	26.7775	21.2982	56.0028	22.393	67.0246	16.8429	29.6133	15.8537
LOC_Os01g24560	fruit bromelain precursor, putative, expressed	NA	123.708	68.4907	88.4103	92.6683	147.889	94.2258	141.51	111.675	108.842	63.1525	60.4518	56.9611	139.424	70.8345	147.855	49.0081	96.9352	40.558
LOC_Os01g24570	fruit bromelain precursor, putative, expressed	NA	7.37716	8.81431	9.42657	16.5617	24.5604	17.5402	21.5891	23.4789	14.4588	9.7506	9.30366	8.39611	30.8601	10.745	26.1151	7.31236	11.754	5.91081
LOC_Os01g24600	fruit bromelain precursor, putative, expressed	proteolysis	4.56468	4.63982	5.90257	21.7816	16.7541	15.0927	28.5371	40.4182	19.4371	15.0466	12.5563	9.52387	35.535	18.2586	38.4458	11.3248	16.24	9.80122
LOC_Os01g24680	3-hydroxyacyl-CoA dehydrogenase, putative, expressed	fatty acid beta-oxidation;fatty acid metabolic process;metabolic process;oxidation reduction	11.6724	9.49378	9.74608	15.6349	11.1657	14.3409	7.18402	18.6469	9.3109	18.5247	21.5808	18.2262	12.559	28.6927	11.7805	19.7436	8.15799	20.0674
LOC_Os01g24690	60S ribosomal protein L23A, putative, expressed	response to cold;response to high light intensity;response to oxidative stress;ribosomal large subunit assembly;translation	167.798	277.868	116.439	309.643	205.517	294.628	129.717	232.59	224.792	239.435	280.472	259.695	233.038	303.569	284.314	299.96	193.488	225.935
LOC_Os01g24710	jacalin-like lectin domain containing protein, expressed	NA	574.185	837.523	1019.9	379.752	145.024	124.479	859.921	615.997	498.47	1184.99	956.509	735.456	212.39	133.583	318.785	357.243	219.194	217.456
LOC_Os01g24720	expressed protein	NA	8.01766	5.92293	7.10974	2.58842	2.63106	0	24.9405	0.552097	1.9289	1.31764	0.910881	2.40678	1.57937	0.655701	1.80071	1.46917	5.28369	0.950279
LOC_Os01g24750	Ser,Thr protein phosphatase family protein, putative, expressed	protein amino acid dephosphorylation	11.6471	19.7554	12.5857	17.3917	9.34035	21.3432	9.44822	16.8068	14.3682	22.9073	20.7062	25.3723	15.5403	25.2332	23.4986	19.1018	14.8727	18.3452
LOC_Os01g24764	expressed protein	NA	13.0507	6.83733	9.68497	5.98285	8.17339	4.98077	16.8352	2.88995	5.05186	2.17236	4.49949	3.94674	4.33731	2.88532	5.39897	2.87958	6.45686	3.11505
LOC_Os01g24820	NB-ARC domain containing protein, expressed	NA	0	0	0	0.301131	0	0.192241	0	0	0	0	0	0	0.136298	0.513602	0.542805	0	0	0.0192222
LOC_Os01g24880	zinc finger, C3HC4 type domain containing protein, expressed	NA	18.2904	25.6902	21.5578	19.6289	23.8839	22.9786	15.2841	18.5719	14.0298	17.612	15.9495	16.3515	21.5183	20.0199	32.6841	18.2633	15.4061	17.0853
LOC_Os01g24940	poly synthetase 2-A, putative, expressed	DNA ligation during DNA repair;double-strand break repair via nonhomologous end joining;lagging strand elongation;protein amino acid ADP-ribosylation;vesicle docking during exocytosis	0.196125	0.323917	0.23435	0.498282	0.53663	0.74248	0	0.535201	0.403704	0.317444	0.430024	0.634073	0.526302	0.397005	0.0855521	0.507053	0.266669	0.806364
LOC_Os01g24950	exocyst complex component 6, putative, expressed	acceptance of pollen;exocytosis;pollen germination;pollen tube growth;protein amino acid ADP-ribosylation;vesicle docking during exocytosis	24.3786	18.7402	20.2908	15.7929	25.4019	19.6761	26.8796	15.8546	23.8268	12.8308	14.8792	12.1913	25.7259	15.2342	22.5292	16.0214	25.5414	13.9767
LOC_Os01g24980	naringenin,2-oxoglutarate 3-dioxygenase, putative, expressed	oxidation reduction	3.81057	6.31454	7.82073	6.6555	6.96692	7.67154	5.19421	4.61875	3.62573	6.79684	6.24881	10.1437	9.19291	9.49227	11.6199	8.09687	8.10824	8.36769
LOC_Os01g25030	dirigent, putative	NA	13.045	12.2137	2.81795	10.1353	14.2709	11.202	4.88579	8.45749	17.6364	15.0997	19.0942	20.809	3.23097	10.6282	2.62906	31.9885	4.75531	24.4033
LOC_Os01g25189	delta14-sterol reductase, putative, expressed	NA	2.9924	5.47933	2.94702	4.26187	3.53198	2.99491	2.0393	4.71685	2.08664	4.90492	5.02024	6.28701	4.9981	4.835	4.66575	5.40766	5.14056	5.06411
LOC_Os01g25240	expressed protein	cleavage in ITS2 between 5.8S rRNA and LSU-rRNA of tricistronic rRNA transcript (SSU-rRNA, 5.8S rRNA, LSU-rRNA);phosphorylation	0	0.460539	0	0.175985	0.188184	0	0	0.339946	0.84665	0.269042	0.913374	0.855566	0.957222	1.33839	0.181579	0.952079	0.280911	0.498977
LOC_Os01g25270	pentatricopeptide repeat protein PPR986-12, putative, expressed	RNA modification;nucleic acid phosphodiester bond hydrolysis	1.28844	0.943851	1.11224	1.03003	0.849756	1.08239	0.974421	0.93734	1.47641	0.741155	1.06612	0.462546	1.9193	1.07267	1.43506	0.645446	1.07158	0.834272
LOC_Os01g25280	jacalin-like lectin domain containing protein, expressed	NA	3.64857	10.8421	7.05526	19.0509	8.18199	30.6839	8.74824	35.7271	5.02485	86.4548	21.9091	97.0689	19.7973	46.7515	89.377	69.625	39.8104	98.789
LOC_Os01g25320	auxilin, putative, expressed	NA	0.38516	0.352489	0.460408	0.760621	0.469126	0.693076	0.349504	0.980639	0.397442	1.53686	1.18072	1.20652	0.540841	1.10892	0.223768	0.784804	0.436931	1.32914
LOC_Os01g25330	SAC9, putative, expressed	phosphatidylinositol metabolic process;phosphoinositide-mediated signaling;response to osmotic stress	0.345378	0.0631036	0.412903	1.02058	0.473512	0.248485	0.156636	1.44488	1.18878	1.41554	1.76456	2.40065	0.440895	1.22564	0.451481	1.27646	0.705569	2.92398
LOC_Os01g25370	SUMO protease, putative, expressed	positive regulation of flower development;protein desumoylation;proteolysis;regulation of flower development	2.95972	3.80191	3.30059	3.84316	3.32901	5.01534	2.41841	4.63042	2.63975	4.98195	5.79713	5.21913	3.93324	6.96135	5.68049	4.20866	2.1473	6.15153
LOC_Os01g25386	multidrug resistance-associated protein, putative, expressed	response to nematode;response to water deprivation;response to wounding;stomatal movement	14.5578	8.66399	10.1952	9.64156	14.758	10.1816	11.8846	8.57585	8.77096	7.45214	7.49801	7.93544	12.0657	11.2239	14.3071	7.31143	7.70657	9.9269
LOC_Os01g25440	thiamin pyrophosphokinase 1, putative, expressed	phosphorylation;thiamin diphosphate biosynthetic process;thiamin metabolic process	0.559347	3.86153	2.83917	3.31844	3.05494	3.18349	1.52462	4.58114	3.87339	2.35559	3.31681	3.86718	2.89848	3.17134	2.19895	3.5445	1.89858	3.55489
LOC_Os01g25460	uncharacterized protein At4g06744 precursor, putative, expressed	NA	0.251935	0.41698	0.15047	0.106734	0.114739	0	1.02982	0.756466	0.905574	0.163189	0	0.14819	0.0966629	0.146238	0.329992	0.326878	0.34222	0.163998
LOC_Os01g25470	flavin monooxygenase, putative, expressed	NA	0	0	0	13.5177	26.0031	15.5575	0	0	0	0	0	0	1.42089	1.13005	2.69785	0	0	0
LOC_Os01g25484	ferredoxin--nitrite reductase, putative, expressed	response to nitrate	1784.88	1052.44	1438.53	665.617	1074.22	832.924	1926.98	1043.07	952.773	703.127	634.275	598.592	894.965	626.65	813.51	547.471	1054.53	716.992
LOC_Os01g25530	pentatricopeptide repeat protein PPR986-12, putative, expressed	RNA modification;chloroplast RNA modification;chloroplast RNA processing;nucleic acid phosphodiester bond hydrolysis	0.103682	0	0.123955	0.0438656	0.0947683	0.0559337	0.423287	0.339358	0.267725	0.201221	0.181535	0.487033	0.0793826	0.447052	0.0903178	0.166515	0.211804	0.815235
LOC_Os01g25540	RALFL6 - Rapid ALkalinization Factor RALF family protein precursor, expressed	calcium-mediated signaling	124.624	87.8816	104.725	79.9974	85.5288	92.7303	154.153	62.5436	114.833	60.5336	60.0745	55.0382	81.5083	41.6997	62.6824	55.5379	102.6	49.7133
LOC_Os01g25560	RALFL7 - Rapid ALkalinization Factor RALF family protein precursor, expressed	NA	352.76	246.278	413.857	231.273	285.644	335.201	567.888	178.321	337.543	187.579	137.825	140.645	487.187	199.475	325.15	167.92	382.155	142.352
LOC_Os01g25610	40S ribosomal protein S4, putative, expressed	translation	146.957	240.412	168.17	233.936	205.281	266.676	138.622	179.79	183.861	238.385	228.486	261.479	234.281	207.42	241.5	231.092	197.285	199.209
LOC_Os01g25760	powdery mildew resistance protein PM3F, putative, expressed	defense response;signal transduction	0.108066	0.177882	0	0.091445	0.049383	0.116612	0	0.176859	0.1116	0.069913	0.189228	0.0951857	0.124118	0.0932179	0.0941442	0.138885	0	0.221205
LOC_Os01g25810	powdery mildew resistance protein PM3A, putative, expressed	NA	0.26006	0.499832	0.0777159	0.165079	0.178167	0.0701977	0.176991	0.248299	0.201252	0.294483	0.113893	0.305496	0.348585	0.823701	0.396615	0.209193	0	0.392659
LOC_Os01g25820	respiratory burst oxidase, putative, expressed	cellular oxidant detoxification;oxidation reduction	8.62929	16.3705	8.90844	25.8945	24.7819	21.5994	8.00855	19.8666	10.9272	21.7428	22.3319	21.1573	20.9806	26.3544	17.2627	23.8544	11.6576	21.3213
LOC_Os01g25880	dephospho-CoA kinase, putative, expressed	coenzyme A biosynthetic process;phosphorylation	13.1325	15.3242	14.3643	13.3757	11.9101	12.6297	17.9215	14.8312	18.0785	15.3361	12.3444	18.8383	13.3062	16.976	19.746	14.0892	13.6323	14.1389
LOC_Os01g25920	expressed protein	NA	5.5987	7.86973	5.31649	5.98771	5.82499	4.82666	6.4481	6.30416	3.47235	6.57921	5.21714	8.99273	5.31115	9.14203	9.7604	5.33373	4.99478	10.5833
LOC_Os01g26020	expressed protein	NA	2.53756	4.80701	0.605336	6.46552	1.37858	2.21438	1.38599	6.79717	1.54844	12.8489	9.40505	17.2174	2.54129	11.5339	2.22516	8.37324	3.43166	10.65
LOC_Os01g26039	expressed protein	phytol metabolic process;triglyceride biosynthetic process	0	0	0.106515	0.679246	0.650619	0.481814	0	0.535058	0.091798	0.519285	0.15629	0.628591	0.409923	1.13279	0.388692	0.748042	0	1.17552
LOC_Os01g26070	expressed protein	NA	24.8939	19.3166	21.9418	18.4724	24.3921	18.3091	40.4273	6.81889	30.002	14.7162	9.8445	9.84024	20.3716	9.51362	15.0595	12.2071	29.711	11.273
LOC_Os01g26080	expressed protein	NA	0	2.54054	0	3.50265	0	0	5.60429	0	0	0	0	1.22181	1.61445	2.95521	0	0	0	2.07563
LOC_Os01g26120	membrane associated DUF588 domain containing protein, putative, expressed	NA	9.72026	3.92873	7.3807	1.12507	2.60433	3.60816	15.6773	1.93158	6.08138	1.57662	2.92042	2.21405	1.87015	1.16855	0.967543	2.4675	8.67372	3.29018
LOC_Os01g26130	expressed protein	NA	3.41057	5.34928	7.48246	6.75412	4.40259	6.99023	4.25093	5.53997	4.39179	5.6347	4.10656	8.65083	11.1344	10.6555	16.6755	7.04668	7.46785	9.25448
LOC_Os01g26160	exportin 1, putative, expressed	RNA export from nucleus;leaf morphogenesis;miRNA export from nucleus;negative regulation of flower development;polarity specification of adaxial/abaxial axis;protein export from nucleus;regulation of protein export from nucleus;root development;shoot development	1.14991	1.94995	1.62474	1.68079	1.52889	1.57448	2.27626	3.47644	2.37543	2.67149	3.24388	2.91588	1.64092	2.88512	0.995762	2.61941	0.996544	3.27603
LOC_Os01g26340	dirigent, putative	NA	0.84697	0	0	3.24718	0	0.932478	0	0.23191	0	0	0	0.250872	2.95142	15.0884	7.84204	0	0.569345	0
LOC_Os01g26390	TKL_IRAK_DUF26-lh.1 - DUF26 kinases have homology to DUF26 containing loci, expressed	NA	0	0.287212	0.207996	0.147367	0.0794114	0.188145	0	0.902309	0.179282	0.450651	0.38145	0.306845	0.0667	0.301551	0	0.505483	0.355113	0.865311
LOC_Os01g26920	expressed protein	NA	1.70172	2.07251	0.812677	1.80228	1.93102	1.66306	0.482959	1.67327	1.81158	2.53716	3.14399	2.2057	2.22309	3.41801	2.97678	3.47235	2.76961	2.22515
LOC_Os01g26940	transposon protein, putative, CACTA, En,Spm sub-class, expressed	NA	2.48286	3.04955	2.0948	4.69795	3.86751	2.91859	2.18707	4.34311	3.91574	2.88278	5.31058	3.56072	2.62951	4.25186	2.67359	4.93954	2.58384	3.89363
LOC_Os01g26970	expressed protein	NA	13.1265	18.2752	15.4447	19.5898	12.539	20.6777	10.4038	27.9187	10.9164	25.6728	20.3727	28.0292	15.0265	19.1277	26.2524	15.6788	9.6502	20.9988
LOC_Os01g27020	transposon protein, putative, unclassified, expressed	phosphorylation;protein amino acid phosphorylation;regulation of cell cycle	19.3176	17.5074	20.4908	16.8086	15.9164	22.2669	17.5544	16.9534	13.4724	17.9626	18.5967	17.7989	19.0495	15.156	26.7344	15.3249	13.5642	14.4696
LOC_Os01g27040	chromatin-remodeling complex ATPase chain, putative, expressed	ATP-dependent chromatin remodeling;DNA repair;chromatin organization;chromatin remodeling;transcription, DNA-dependent	1.54106	0.325342	0.425133	0.451441	0.866517	0.191931	0.32268	1.03475	0.97896	0.498536	0.934274	0.905032	0.453909	0.409298	0.309867	0.914732	0.484201	0.894431
LOC_Os01g27050	flavin-containing monooxygenase family protein, putative, expressed	NA	10.8925	3.10508	4.72924	2.37898	2.5509	2.32907	6.30055	1.80273	1.68987	0.855791	1.16103	1.16601	1.01436	1.92577	1.73159	1.18388	2.23878	1.72552
LOC_Os01g27150	cullin, putative, expressed	SCF complex assembly;embryonic development ending in seed dormancy;jasmonic acid mediated signaling pathway;leaf development;phloem or xylem histogenesis;regulation of circadian rhythm;response to auxin stimulus;response to jasmonic acid stimulus	6.54411	6.88384	6.24105	11.314	6.29445	5.48862	4.54888	27.3109	9.04783	18.9665	20.6754	15.2948	7.57302	25.5605	4.97577	21.7865	6.34848	20.5217
LOC_Os01g27190	C2 domain containing protein, putative, expressed	NA	145.464	45.6764	94.6749	3.22115	11.608	14.343	223.525	18.4494	49.7882	1.68468	4.92661	0.941908	2.76615	0.819776	2.44865	0.785464	5.41446	0.873444
LOC_Os01g27210	glutathione S-transferase, putative, expressed	glutathione metabolic process	401.886	129.692	289.349	19.2667	64.1224	30.9943	1022.56	66.3684	319.836	41.2665	24.6362	31.0332	61.6421	24.1209	42.1867	31.5707	150.056	36.9613
LOC_Os01g27230	12-oxophytodienoate reductase, putative, expressed	oxidation reduction	1.1273	0.796856	1.73222	0.340848	0.6615	1.47922	0.877043	0.351508	0.248953	1.14656	0.211714	2.17636	0.925558	0.975744	2.5275	0.830775	1.20506	2.40044
LOC_Os01g27240	12-oxophytodienoate reductase, putative, expressed	fatty acid biosynthetic process;fatty acid metabolic process;lipid metabolic process;oxidation reduction;oxylipin biosynthetic process	13.1363	8.54886	10.6329	8.1654	8.89922	9.49703	11.5386	8.20912	11.0755	8.79557	7.95175	12.1112	8.62953	6.28589	11.9885	8.06998	11.4914	7.23511
LOC_Os01g27360	glutathione S-transferase, putative, expressed	glutathione metabolic process	7.4272	2.48169	4.72503	2.94339	6.9511	4.04942	12.8447	0.947303	6.29761	0.964188	1.0921	1.16838	3.05095	0.876126	4.34099	0.816239	6.02777	0.815504
LOC_Os01g27390	glutathione S-transferase, putative, expressed	glutathione metabolic process	173.484	263.719	213.11	339.955	231.15	325.989	193.34	185.8	145.39	164.163	119.417	161.253	144.135	197.902	307.85	201.035	93.7736	137.043
LOC_Os01g27520	tRNA synthetases class II domain containing protein, expressed	NA	14.2907	26.9609	14.875	35.2137	18.8506	25.9044	12.6823	45.0882	20.4859	34.0204	42.1842	28.8429	26.3288	50.2473	23.0537	45.7818	17.8053	37.2193
LOC_Os01g27530	expressed protein	NA	2.52587	0.475253	3.00693	1.43458	1.89116	0.463416	3.45871	0.461062	0	0.548138	0	0.498743	0.651938	0.762404	0.371189	0.284247	2.2641	0.564378
LOC_Os01g27720	E3 ubiquitin-protein ligase MGRN1, putative, expressed	NA	4.96986	10.9923	5.37819	13.5615	6.21589	5.05523	2.54062	13.2309	3.66027	16.8086	12.9694	19.0148	5.84494	19.9091	7.73767	16.4872	4.00425	19.5006
LOC_Os01g27730	GTPase of unknown function domain containing protein, putative, expressed	cotyledon development;floral organ morphogenesis;maintenance of inflorescence meristem identity;negative regulation of transcription, DNA-dependent;regulation of embryonic development;regulation of epidermal cell differentiation;regulation of leaf development;ribosome biogenesis	10.2772	9.86903	5.4123	9.51295	5.88122	7.90857	7.35279	17.5856	10.0479	7.61096	15.0415	7.21676	7.87704	14.6876	6.07651	12.3665	8.88504	9.75217
LOC_Os01g27740	dnaJ domain containing protein, expressed	NA	0.590559	0.972473	1.12959	1.85341	1.40301	1.33864	1.44681	4.57538	1.21929	2.27288	3.56844	1.80352	1.35679	3.33104	0.977684	2.84767	0.562849	2.47007
LOC_Os01g27750	bifunctional 3-dehydroquinate dehydratase,shikimate dehydrogenase,chloroplast precursor, putative, expressed	chorismate biosynthetic process;oxidation reduction;shikimate metabolic process	17.6781	26.69	15.034	23.9565	14.7915	19.015	16.7132	27.2438	22.572	23.6337	27.8232	18.7685	20.6537	24.3765	15.9702	29.8656	13.995	22.5831
LOC_Os01g27770	expressed protein	NA	0.617189	1.70623	0.18425	2.2237	1.68429	2.84583	0.420674	1.43243	1.89742	1.39991	2.84814	1.99804	1.30355	2.87665	1.61833	3.51668	1.25631	2.18226
LOC_Os01g27790	retrotransposon protein, putative, unclassified, expressed	NA	0	0	0	0.215287	0.96958	0.274425	0	0	0	0	0	0	0	0.0243532	0	0	0	0
LOC_Os01g27880	sucrose-phosphatase, putative, expressed	NA	1.86716	4.85904	4.77891	6.10309	5.7076	7.37114	3.63487	13.6166	3.42228	10.5407	13.9388	6.98316	14.4335	17.9001	5.24198	15.7623	9.41807	10.7441
LOC_Os01g27890	cytochrome P450, putative, expressed	oxidation reduction;secondary metabolite biosynthetic process	1.5233	0.700394	1.21305	1.72098	1.73431	0.137519	1.0378	0.277209	0.521434	0.49336	0.334379	0.970709	0.487067	0.958018	2.32788	0.411811	1.37942	0.716222
LOC_Os01g27940	cyclin-L1-1, putative, expressed	regulation of transcription, DNA-dependent;response to salt stress	6.04841	8.27242	5.53136	9.12146	8.26583	7.72935	7.58129	12.8772	7.82972	11.439	10.3004	13.3755	10.0238	15.0868	9.29408	13.0969	6.90261	14.2458
LOC_Os01g27990	NPL4, putative, expressed	proteasomal ubiquitin-dependent protein catabolic process;ubiquitin-dependent protein catabolic process	34.1106	22.7687	28.7409	16.2454	24.921	21.7769	36.0326	19.9948	31.8932	14.5009	18.1134	15.5559	25.5714	14.5163	21.1317	19.6577	29.4467	17.3551
LOC_Os01g28030	peroxidase precursor, putative, expressed	NA	0.686713	1.52078	0	0.582349	1.56041	0.559302	0.936394	2.15669	1.58126	0.890322	1.35906	0.909832	5.54078	3.20799	3.30302	1.2326	3.0268	1.42192
LOC_Os01g28134	expressed protein	NA	0.633291	0.709139	0.754811	0.538483	0.28587	1.38633	0.865653	1.21247	0.961503	1.44043	0.280127	0.935509	0.733201	1.69637	1.66942	1.26456	1.28185	1.75036
LOC_Os01g28150	OsFBX6 - F-box domain containing protein, expressed	SCF-dependent proteasomal ubiquitin-dependent protein catabolic process;protein ubiquitination	1.85552	3.747	1.3591	3.31771	2.82941	3.34983	1.40403	0.959376	0.744485	1.46841	1.71812	2.06048	3.24099	4.36041	3.87664	1.27078	1.40138	2.61572
LOC_Os01g28600	exo70 exocyst complex subunit family protein, putative, expressed	NA	0.980626	2.37539	1.8748	2.90664	1.8782	3.07599	1.33552	5.72665	1.51389	3.74584	3.26818	3.3433	3.68411	10.7191	4.79092	4.5001	2.40002	4.20158
LOC_Os01g28680	WD domain, G-beta repeat domain containing protein, expressed	NA	1.90059	2.43193	2.46243	3.16897	1.83709	0.597035	2.65981	10.3009	3.03203	5.22715	6.11188	5.10889	1.26937	6.37156	1.25183	4.86232	1.47167	6.58975
LOC_Os01g28690	nucleoporin autopeptidase domain containing protein, expressed	RNA export from nucleus;nucleocytoplasmic transport;posttranscriptional tethering of RNA polymerase II gene DNA at nuclear periphery;protein import into nucleus;telomere tethering at nuclear periphery	0.214009	0	0.127842	0.341789	0.195104	0.579014	0	0.175215	0	0.138571	0.187777	0.251672	0.656553	0.929456	0.18676	0.553993	0.290901	0.350328
LOC_Os01g28730	protein kinase domain containing protein, expressed	phosphorylation;protein amino acid phosphorylation	3.36926	2.97103	2.14681	3.04437	3.99216	3.28242	1.83589	2.57478	3.46384	2.25463	3.05519	1.65099	3.87657	2.08239	2.64671	2.1818	3.20521	3.30979
LOC_Os01g28790	PRAS-rich protein, putative, expressed	NA	51.2407	24.0285	61.4292	28.4825	34.5199	34.225	61.7994	30.699	37.0911	22.8318	17.5711	26.3845	19.9583	13.871	36.1115	14.0658	25.7846	17.2806
LOC_Os01g28840	C4-dicarboxylate transporter,malic acid transport protein, expressed	cellular ion homeostasis;chloride transport;response to salt stress;response to water deprivation	9.36665	4.40443	5.59613	3.38777	6.67428	1.68851	16.7428	2.02352	7.83292	3.28479	4.36409	3.4985	3.88994	1.86206	2.80897	3.59435	7.42931	3.48354
LOC_Os01g28980	proton-dependent oligopeptide transport, putative, expressed	transmembrane transport	34.5836	13.6502	53.1299	10.1926	18.5998	11.2667	34.3936	11.122	18.3217	5.84039	3.73401	9.57673	15.3184	6.63671	12.1626	2.47557	10.3596	7.45934
LOC_Os01g28989	expressed protein	NA	0	0.206398	2.04171	0.809464	0.507382	0.461792	0.507933	0.406671	1.24568	1.76331	0.30577	3.13887	0.667973	1.29948	0.644824	0.807397	0.943399	3.00771
LOC_Os01g29150	cytochrome P450 72A1, putative, expressed	brassinosteroid homeostasis;brassinosteroid metabolic process;oxidation reduction;response to brassinosteroid stimulus;response to light stimulus	2.56962	2.59531	4.47725	2.17651	2.83069	1.9697	3.79179	1.51945	2.86306	2.14922	2.44233	3.08454	2.87394	1.98386	4.29805	2.00925	3.49279	2.45804
LOC_Os01g29180	expressed protein	NA	0.763539	1.63052	0.759976	1.38892	1.7681	1.24065	0.965207	0.833624	1.62684	1.40124	2.05145	1.74218	1.76691	1.40361	1.00006	1.77264	2.45949	1.938
LOC_Os01g29230	expressed protein	cation transmembrane transport;cellular response to mechanical stimulus;detection of mechanical stimulus;ion transmembrane transport;regulation of membrane potential;transmembrane transport	0	0	0.188709	0.100134	0.0360845	0.0850843	0.322092	0.172165	0.122374	0.178634	0.103572	0.185283	0.181183	0.0452936	0	0.0506104	0.107514	0.263168
LOC_Os01g29330	expressed protein	endomembrane system organization	0	0.566218	0	1.07887	0.460067	0.554262	0.693821	1.24995	0.258375	0.989556	0.448398	1.19917	1.17431	0.89985	1.3367	1.50904	0.343571	2.40056
LOC_Os01g29390	expressed protein	DNA duplex unwinding;DNA recombination;DNA repair;response to DNA damage stimulus;telomere maintenance	1.0359	3.63257	0.47086	4.9781	1.6367	2.24999	0	3.30054	1.23675	3.80536	5.03768	6.81172	1.32674	6.36917	2.1139	7.55116	2.17981	7.43193
LOC_Os01g29409	tRNA methyltransferase, putative, expressed	NA	0.529704	0.777064	0.527512	0.672771	0.644453	0.286324	0.24043	1.25264	0.363721	0.685781	0.696589	0.985777	0.406011	1.22387	0.307986	0.911803	0.12008	0.954293
LOC_Os01g29430	tetratricopeptide-like helical, putative, expressed	mitochondrial mRNA modification;nucleic acid phosphodiester bond hydrolysis	0.328279	0.270917	0.29442	0.347615	0.449449	0.266081	0.894451	0.582532	0.423095	0.690562	0.575465	0.434517	0.629664	0.473671	0.644807	0.582942	0.335148	0.532261
LOC_Os01g29469	dual specificity protein phosphatase, putative, expressed	protein amino acid dephosphorylation	10.1262	16.3607	8.45466	17.4153	5.50139	16.0156	4.83939	10.7942	5.40694	20.7064	17.8715	24.4949	7.80065	17.3331	11.5431	16.2042	3.42359	17.8551
LOC_Os01g29530	retrotransposon protein, putative, Ty3-gypsy subclass, expressed	NA	0	0	0	0	0	0	0	0	0	0	0	0	0	0	0	0	0	0
LOC_Os01g29740	expressed protein	NA	3.30886	5.19297	5.12608	5.62848	4.17941	5.7992	1.8096	4.1636	2.00732	5.162	4.39336	9.58355	4.34355	10.2616	7.56305	7.944	2.23139	6.30099
LOC_Os01g29804	expressed protein	NA	3.40376	4.38376	10.8037	1.05792	1.31983	0.904321	3.40216	1.703	1.42311	1.4202	1.28119	2.46458	1.27879	0.487657	1.45547	0.953936	1.07888	0.709649
LOC_Os01g29820	expressed protein	NA	0.674192	0.278078	0.20143	0.42811	0.153824	0.637606	0.229494	0.597845	0.694616	0.381842	0.812586	0.792347	0.64587	0.729798	0.146979	0.326222	0.573208	0.710261
LOC_Os01g29830	expressed protein	NA	4.20486	4.80925	1.88233	6.79396	7.454	5.08572	1.88343	4.3478	3.38195	4.51247	3.81176	8.62013	9.11457	10.8153	12.8977	5.36198	4.47378	6.64472
LOC_Os01g29870	multidrug resistance protein 9, putative, expressed	NA	3.68614	1.65775	1.31725	0.313731	1.32795	0.40461	0	0	1.11492	1.67834	0.980331	1.52656	0.56993	0.220955	0.324457	0.247101	0	0.655442
LOC_Os01g31020	retrotransposon protein, putative, unclassified, expressed	NA	0	0	0	0	0	0	0	0	0.0677411	0	0	0	0	0	0	0	0	0
LOC_Os01g31050	expressed protein	NA	0	0	4.56521	1.70412	3.29331	0	10.9095	2.16959	5.29977	1.29793	1.82085	1.18898	1.57057	2.86234	0	0	4.99027	1.50958
LOC_Os01g31110	CRS2-associated factor 1, chloroplast precursor, putative, expressed	Group II intron splicing	0.919755	0.607338	1.09909	1.09037	1.00693	0.895067	0.751496	3.36305	1.23117	2.20304	1.29035	2.6488	0.705059	3.18915	0.802257	1.36619	1.37593	3.46105
LOC_Os01g31220	expressed protein	NA	3.5105	8.02336	3.74408	6.81271	6.16694	7.48074	3.75843	9.17176	6.18074	6.93465	10.4574	6.86932	7.69654	9.68941	6.91276	11.3047	5.47322	7.24108
LOC_Os01g31360	expressed protein	NA	2.04092	1.78635	1.88283	2.94257	2.02037	1.56524	1.06348	5.59976	2.84715	4.79131	3.41359	4.69235	2.20522	5.61611	1.66699	4.09504	1.21093	7.0574
LOC_Os01g31370	glycosyltransferase, putative, expressed	NA	1.13023	0.747519	0.405081	0.478713	0.309031	0.611743	1.23172	0.493555	0.580945	0.439159	0.198367	0.265842	0.260086	0.130989	0.295955	0.292783	0.614381	0.244931
LOC_Os01g31470	mov34,MPN,PAD-1 family protein, expressed	endocytosis;intracellular transport;positive regulation of intracellular protein transport;positive regulation of vacuole organization;protein K48-linked deubiquitination;protein K63-linked deubiquitination;vacuole organization	2.77896	2.07647	2.72758	4.87509	2.17236	3.22074	2.16272	6.50016	4.08549	5.07638	6.26752	5.65916	3.57661	8.43923	1.99157	6.35167	3.50848	6.6156
LOC_Os01g31580	BZIP protein, putative, expressed	NA	2.96905	2.23334	2.52133	3.70411	3.49507	2.87032	2.76573	5.28663	2.17452	3.03411	5.3408	3.53478	3.83164	6.4002	2.72483	5.79226	1.70097	4.08365
LOC_Os01g31610	tyrosyl-tRNA synthetase, putative, expressed	embryonic development ending in seed dormancy	4.2492	4.98425	3.48929	6.18897	3.99012	3.88525	1.8095	5.94485	3.68012	4.38713	5.36451	5.93708	2.44602	4.55164	4.05926	6.12178	3.06563	4.64197
LOC_Os01g31629	expressed protein	NA	8.47272	7.03833	6.23661	13.0592	7.31481	10.9344	6.78788	10.9859	7.74954	13.8845	13.1596	13.4938	7.48728	16.3551	8.3624	13.8229	8.61312	13.4301
LOC_Os01g31680	uncharacterized protein sll0194, putative, expressed	double fertilization forming a zygote and endosperm;intracellular protein transmembrane transport;protein transport;protein transport by the Tat complex;thylakoid membrane organization	12.6604	18.9917	22.8729	16.9506	18.931	22.2966	12.7195	8.09743	9.55079	12.8495	10.8409	15.595	28.2857	22.0668	40.0562	12.6041	16.0435	12.5929
LOC_Os01g31690	oxygen-evolving enhancer protein 1, chloroplast precursor, putative, expressed	photoinhibition;photosystem II assembly;photosystem II stabilization;regulation of protein amino acid dephosphorylation	261.22	133.122	168.897	98.0137	389.819	76.2229	46.9713	0.752581	0.552492	14.3441	10.9466	37.1474	91.2793	124.404	228.492	45.0432	116.401	36.9323
LOC_Os01g31770	oxidoreductase, 2OG-Fe oxygenase family protein, putative, expressed	oxidation reduction	3.7343	9.37512	4.301	13.3364	6.67911	9.634	2.90789	14.9717	6.1601	18.4577	17.8042	22.8062	6.75612	25.4978	11.2994	19.0534	6.52021	21.6906
LOC_Os01g31800	Core histone H2A,H2B,H3,H4 domain containing protein, putative, expressed	NA	40.6186	30.0158	30.138	27.2865	30.5028	27.3584	47.7613	31.3923	31.6415	37.7681	41.6735	39.8288	26.433	16.4181	28.2144	35.5283	48.0136	29.8984
LOC_Os01g31810	RNA recognition motif containing protein, putative, expressed	NA	2.9787	3.30873	3.55453	3.97245	2.70221	5.09447	1.74194	4.18535	3.03886	4.69273	4.68627	4.51471	2.1281	4.49692	4.8443	5.72518	3.16954	5.12185
LOC_Os01g31870	natural resistance-associated macrophage protein, putative, expressed	ion transport;iron ion homeostasis;metal ion transport	3.25924	10.4778	5.81017	9.52227	4.84745	10.8077	2.97507	8.24638	5.35534	9.00508	7.71938	9.32439	5.45099	10.2697	8.2387	10.0688	5.10229	9.50677
LOC_Os01g31890	transposon protein, putative, unclassified, expressed	NA	25.2889	11.2205	29.2553	7.09654	18.5455	13.1137	19.6367	3.61338	8.94308	7.19074	5.4804	5.27211	11.8174	6.72218	14.982	4.83965	21.6163	7.69166
LOC_Os01g31940	purine permease, putative, expressed	NA	19.2565	10.664	16.0923	12.9163	25.4542	24.7182	18.6203	10.2312	10.0301	9.64649	11.5501	8.55658	29.194	15.3403	19.4451	8.00188	32.7595	10.0383
LOC_Os01g31980	MATE efflux family protein, putative, expressed	multidrug transport;transmembrane transport	8.46501	23.1601	8.50932	19.2337	10.3686	17.6607	6.1753	16.3959	7.58199	16.5844	13.6099	10.9911	12.9433	23.3687	20.3624	18.5676	7.69377	14.6145
LOC_Os01g32090	PPR repeat domain containing protein, putative, expressed	NA	0.0547885	0.300004	0.1638	0.208525	0.150408	0.295182	0	0.448202	0.255134	0.283431	0.311466	0.401895	0.314377	0.361087	0.333819	0.403461	0.186698	0.341462
LOC_Os01g32120	OsCML11 - Calmodulin-related calcium sensor protein, expressed	regulation of ion transport	15.6809	11.7321	11.1063	7.90625	7.98978	10.1511	13.3804	6.16063	9.22593	5.40703	5.40351	5.20303	6.22706	4.76728	4.51056	7.10621	7.95467	6.56256
LOC_Os01g32130	expressed protein	NA	1.1351	1.88786	0.451634	1.60484	1.54631	1.02819	0	5.2708	1.93352	5.27501	5.16211	6.68681	2.03633	5.97919	1.48987	4.0844	1.28208	6.77411
LOC_Os01g32150	expressed protein	NA	47.7799	23.0435	47.552	15.5139	35.3023	19.5433	0	0	0	0	0	0.308368	5.24362	0.317754	4.13476	0	0	0
LOC_Os01g32170	pentatricopeptide, putative, expressed	RNA modification;negative regulation of abscisic acid mediated signaling pathway;nucleic acid phosphodiester bond hydrolysis;regulation of seed germination;seed germination	1.77328	2.27797	1.76573	1.91892	1.88684	1.70497	0.805019	3.27981	2.43332	2.29617	2.76491	2.08475	1.88835	2.73505	2.14871	2.92919	1.74133	2.17454
LOC_Os01g32184	tetratricopeptide repeat protein 5, putative, expressed	NA	0.88261	1.9455	0.395393	0.827006	0.301647	0.955301	0.886617	1.48034	0.669367	1.57181	2.32347	1.33948	0.592315	3.89526	1.32546	2.0362	0.749709	1.9367
LOC_Os01g32259	expressed protein	NA	14.0309	2.36917	7.10974	0.862807	7.01616	0	13.8558	0	2.89335	0.65882	0.910881	1.20339	3.94843	0	4.50178	1.46917	1.32092	1.90056
LOC_Os01g32280	transmembrane protein, putative, expressed	NA	29.3574	46.9629	49.3784	42.0177	41.4866	49.6693	31.4153	26.376	28.2976	33.4497	28.9998	36.421	62.3148	41.2157	55.0497	40.8232	32.7666	32.9465
LOC_Os01g32300	expressed protein	regulation of transcription, DNA-dependent	8.38664	30.2143	11.2848	39.1739	9.73058	30.9557	5.92774	42.2832	11.2752	60.6276	43.2236	65.103	15.7294	59.3727	47.1633	42.2024	10.3158	44.2788
LOC_Os01g32330	heavy metal-associated domain containing protein, expressed	cadmium ion homeostasis;cellular transition metal ion homeostasis;detoxification of cadmium ion;metal ion transport	44.9932	45.0651	53.6926	40.6803	54.7467	52.3946	29.2616	20.2192	25.9588	33.8231	28.8937	30.4839	47.7168	46.3971	50.6277	45.7963	55.8126	40.6183
LOC_Os01g32350	OsClp2 - Putative Clp protease homologue, expressed	proteolysis	1.98815	9.90988	4.4459	7.72666	4.21768	5.39585	3.1361	6.91566	4.60357	8.7194	9.47024	9.07181	3.81871	11.8663	6.80856	8.41318	2.24745	9.92164
LOC_Os01g32364	Os1bglu1 - beta-mannosidase,glucosidase homologue, expressed	carbohydrate metabolic process;glycosyl compound metabolic process;metabolic process	14.9052	17.513	14.4034	6.5913	6.4938	9.60812	11.9432	14.1181	12.7348	21.6461	13.5593	17.9791	8.32187	8.63345	8.89558	11.9188	10.2781	12.8449
LOC_Os01g32380	expressed protein	defense response;regulation of systemic acquired resistance	6.8538	3.88962	4.07634	1.2528	1.31538	0.540943	4.02679	3.75587	4.40206	2.55274	0.872194	3.19519	0.759741	1.78984	1.73055	4.33831	1.31336	2.97399
LOC_Os01g32460	expressed protein	defense response;regulation of systemic acquired resistance	15.7837	1.15504	2.45304	2.91899	0.928186	1.50443	4.6923	2.0652	3.11947	0.892341	0.911615	1.01438	2.65053	1.84475	3.01767	1.83369	1.85035	2.89067
LOC_Os01g32560	expressed protein	NA	2.36145	1.64992	1.40764	1.50534	2.40081	1.61355	3.22673	0.968593	2.39409	0.767026	0.521829	1.2203	1.59378	0.700822	1.55516	0.979498	1.99307	1.43283
LOC_Os01g32640	OsFBX9 - F-box domain containing protein, expressed	NA	0.686867	1.13584	1.23087	0.96978	1.0433	1.23934	2.18332	1.49975	2.23577	1.92758	1.60747	2.49079	1.75631	1.39336	1.4989	1.85382	1.55565	1.53835
LOC_Os01g32660	STE_MEK_ste7_MAP2K.2 - STE kinases include homologs to sterile 7, sterile 11 and sterile 20 from yeast, expressed	MAPKKK cascade;activation of MAPK activity;activation of protein kinase activity;lateral root formation;male meiosis cytokinesis;phosphorylation;protein amino acid phosphorylation;regulation of mitotic cell cycle;signal transmission via phosphorylation event;stress-activated protein kinase signaling pathway	34.0924	47.4897	31.9723	40.2725	34.7592	45.7705	30.3356	38.7104	35.0792	34.0096	39.4624	38.6946	49.1866	46.1372	59.3693	43.4168	35.8564	35.4673
LOC_Os01g32670	expressed protein	NA	73.2305	38.8933	69.6151	17.1266	23.6421	22.1504	152.925	18.5886	78.3238	13.0874	15.4862	10.5867	14.533	7.84436	16.9441	7.56418	28.7927	12.1035
LOC_Os01g32720	expressed protein	NA	0.376772	0.13791	0.300259	0.425164	0.516307	0	0.512826	0.582413	0.324024	0.365681	0.439979	0.848272	0.144283	0.180762	0	0.686773	0.341949	0.785428
LOC_Os01g32730	tetratricopeptide repeat containing protein, putative, expressed	chlorophyll biosynthetic process;oxylipin biosynthetic process;response to singlet oxygen	3.26539	3.6134	2.53428	4.42995	6.38369	2.12666	2.22601	1.15918	1.00317	2.11649	1.43562	2.30694	5.01722	7.23785	6.85178	3.08696	3.10091	2.52455
LOC_Os01g32750	TATA binding protein-associated factor, putative, expressed	pollen tube growth;regulation of transcription factor activity;transcription initiation	5.25877	7.01669	4.47093	9.67842	4.70336	8.86178	5.23401	11.3704	5.72322	11.8516	12.6849	12.5441	8.14224	13.8674	9.79433	12.2935	5.08716	12.3243
LOC_Os01g32770	DUF260 domain containing protein, putative, expressed	regulation of transcription, DNA-dependent	161.69	64.4624	131.334	31.4805	63.4152	52.1916	157.629	119.102	113.332	36.8588	39.1153	40.8561	79.1841	36.1587	48.8914	46.6406	131.81	40.7483
LOC_Os01g32780	universal stress protein domain containing protein, putative, expressed	response to stress	2.33998	9.63295	2.79165	5.36392	3.18102	3.31461	4.47175	11.5101	2.62171	10.0222	6.80895	10.7635	3.42292	9.91918	4.51124	7.8547	3.48329	10.1094
LOC_Os01g32790	expressed protein	NA	65.8853	53.6369	59.3625	42.2593	61.5592	60.448	76.1726	38.386	69.5147	39.5474	41.0958	35.1387	74.9824	44.9405	57.0581	44.8715	63.6794	34.2794
LOC_Os01g32800	proteasome subunit, putative, expressed	NA	20.3646	35.0421	19.9774	34.2761	30.3137	34.7028	20.2227	32.645	29.8329	31.4804	36.4271	31.5013	39.6493	36.9918	36.7321	41.9127	27.2489	31.9711
LOC_Os01g32840	expressed protein	NA	0	0.401589	0.425895	0	0	0	0	0.195639	0.360734	0.232487	0	0	0	0	0	0	0.481726	0
LOC_Os01g32870	heat shock protein DnaJ, putative, expressed	positive gravitropism;protein folding	1.56232	1.86816	2.79919	3.53035	2.01562	1.83389	2.12889	5.79577	3.87631	3.87957	4.80189	6.28032	2.19823	7.18336	1.36443	6.25371	1.76824	7.97189
LOC_Os01g32880	AP-3 complex subunit delta, putative, expressed	endosome organization;intracellular protein transport;lytic vacuole organization;protein storage vacuole organization;vesicle targeting	4.30278	4.22451	3.19511	5.13153	5.35966	4.43466	1.95226	5.44205	5.65046	5.44184	7.02371	6.16504	5.59272	7.92195	5.45429	6.08342	2.83984	5.93431
LOC_Os01g32890	expressed protein	regulation of transcription, DNA-dependent	0.618531	1.02599	0.738599	0.524365	0.843963	0.671075	0	0.506665	1.42612	1.00211	1.08738	0.54611	0.831343	0.810852	0.946087	1.30909	1.04919	1.41319
LOC_Os01g32920	ZOS1-08 - C2H2 zinc finger protein, expressed	NA	11.0864	4.95047	11.2368	4.00342	6.76838	5.44878	11.358	1.81858	4.22062	3.41988	1.71367	3.59955	2.99131	1.80526	1.21612	2.20188	8.98827	4.45614
LOC_Os01g32964	protein phosphotase protein, putative, expressed	NA	8.65686	8.4495	8.61545	8.92733	5.90884	9.23056	7.07939	10.0054	12.5773	10.9379	11.7897	10.9527	7.64367	12.7603	8.82452	11.7286	8.61791	12.4197
LOC_Os01g32980	mitochondrial carrier protein, putative, expressed	NAD transmembrane transport;NAD transport	3.54741	4.97207	3.74804	4.74077	4.72021	5.76747	3.34686	5.3636	5.74038	4.77322	4.91359	4.97702	6.70283	6.74096	6.43583	7.09089	3.89059	4.88986
LOC_Os01g33000	expressed protein	NA	11.8746	14.2739	13.4763	12.6759	11.469	14.9158	10.3538	12.9645	12.0799	18.6885	17.7192	17.4589	14.0297	17.2157	20.0078	14.6996	12.9074	18.2296
LOC_Os01g33020	trafficking protein particle complex subunit 1, putative, expressed	ER to Golgi vesicle-mediated transport;vesicle-mediated transport	7.67079	14.6792	11.1073	24.4423	8.18065	15.8599	5.9873	15.1322	13.9096	25.4466	22.7515	26.849	13.5171	24.1631	14.9041	26.4732	13.7049	25.2809
LOC_Os01g33030	Brix domain containing protein, putative, expressed	maturation of LSU-rRNA from tricistronic rRNA transcript (SSU-rRNA, 5.8S rRNA, LSU-rRNA);ribosomal large subunit assembly	10.0658	18.1992	9.81466	16.7864	6.10045	9.28937	7.77735	25.564	12.3654	20.0091	20.2131	20.941	10.312	26.9262	11.5889	20.9035	10.695	22.9179
LOC_Os01g33040	kinesin motor domain containing protein, expressed	cell cycle;cell division;cellularization of the embryo sac;cytokinesis by cell plate formation;gametophyte development;microtubule-based movement;pollen development	0.813089	0.31876	0.694292	1.42531	0.689902	0.940263	0.316175	1.52084	1.67883	0.939393	2.18682	1.63713	1.15635	1.26981	0.556625	1.53095	1.18617	1.38958
LOC_Os01g33050	ribosomal protein L24, putative, expressed	assembly of large subunit precursor of preribosome;ribosomal large subunit assembly;translation	15.2084	31.9523	24.8715	56.0232	28.2182	44.1201	26.0998	32.1711	25.2062	42.0325	41.3308	51.9458	31.3552	62.4821	53.1142	41.2271	32.5066	47.5507
LOC_Os01g33060	HEAT repeat family protein, putative, expressed	NA	0.220124	0.724774	0.460549	0.79171	0.352061	0.296961	0.149777	1.26101	0.966119	1.06817	1.06012	1.19578	0.632111	0.854652	0.14382	0.813507	0.374704	2.03987
LOC_Os01g33080	fimbrin-like protein 2, putative, expressed	NA	0.536587	0.787229	0.961847	0.984428	0.734391	0.676812	0	1.75698	2.02628	0.984166	1.48975	1.41908	0.616951	1.39496	0.0779999	1.38569	0.851446	1.91427
LOC_Os01g33090	expressed protein	protein amino acid autophosphorylation;zygote asymmetric cell division;zygote asymmetric cytokinesis in the embryo sac	7.42049	5.88497	7.01186	5.77149	8.66137	8.11448	11.2789	4.37903	8.53294	5.86449	6.73196	5.52692	8.8617	4.93287	5.71884	6.68189	12.3237	6.17315
LOC_Os01g33204	retrotransposon protein, putative, unclassified, expressed	NA	7.62766	12.7	8.8867	16.0677	7.82743	11.4457	7.27139	12.3325	10.1095	18.3329	16.2209	21.4642	9.50259	14.3874	12.1435	15.0929	9.98327	15.9857
LOC_Os01g33230	UDP-N-acetylglucosamine--N-acetylmuramyl-pyrophosphor yl-undecaprenol N-acetylglucosamine transferase, putative, expressed	carbohydrate metabolic process;lipid glycosylation	0.282903	0.233132	0.253611	0.838124	0.452119	0.305549	0.577668	0.501662	0.6565	0.823838	0.4957	0.789393	0.541815	0.855958	0.246591	0.546576	0.481284	0.915831
LOC_Os01g33420	glycosyl hydrolase family protein 27, putative, expressed	arabinogalactan protein metabolic process	1.19098	0.765016	1.66026	2.6897	2.08184	1.18094	3.24408	4.27927	2.04274	3.91974	4.2654	3.55885	2.58733	8.20959	1.12567	4.49108	1.34942	5.54164
LOC_Os01g33450	expressed protein	NA	33.8803	6.58941	9.78803	9.49487	19.9455	10.1582	35.8267	7.1609	16.4482	5.36253	5.60371	3.44567	9.76294	5.3046	8.12539	7.58255	9.09096	9.25116
LOC_Os01g33490	OsFBX10 - F-box domain containing protein, expressed	NA	1.85081	1.02574	1.54651	0.941951	2.18553	1.20681	1.00972	1.21324	1.32453	1.08005	1.14018	0.327058	1.70736	0.757863	1.45737	1.08917	2.50891	1.17141
LOC_Os01g33514	expressed protein	NA	2.91812	6.66502	4.02305	6.71114	2.82122	6.12891	2.61576	6.54563	3.6578	11.5997	6.15888	14.173	5.16943	7.80307	11.2773	4.49914	4.53693	11.3095
LOC_Os01g33540	transposon protein, putative, unclassified, expressed	NA	1.50949	4.56884	1.8023	2.98579	2.32176	3.67104	1.02773	3.63164	1.16539	3.72298	2.97579	2.71135	2.67433	5.64284	4.0257	4.09836	0.899763	3.44526
LOC_Os01g33615	expressed protein	NA	0	0	0	0	0	0	103.394	37.9744	49.2969	52.8131	46.7783	56.2475	56.9564	45.4441	56.7623	38.3049	64.1893	48.9261
LOC_Os01g33684	disease resistance RPP13-like protein 1, putative, expressed	signal transduction	0.216695	0	0.0646372	0.137461	0.147701	0.116833	0	0.118132	0	0.140134	0.0947535	0.127171	0.0413984	0.124546	0.141562	0.174033	0	0.140016
LOC_Os01g33784	lipase family protein, putative, expressed	lipid metabolic process	1.85157	3.07122	1.474	4.3166	1.26322	2.67843	0	4.80286	2.21366	3.59976	3.52627	5.08593	2.48859	5.7533	2.96693	3.81811	1.4657	4.9017
LOC_Os01g33800	heat shock protein DnaJ, putative, expressed	NA	2.00549	2.31896	2.51598	4.84066	3.10917	3.79659	1.09241	9.46805	2.16675	7.1357	6.33257	7.60409	2.30661	10.79	1.57465	6.02923	2.86297	9.18056
LOC_Os01g33810	disease resistance protein RPM1, putative, expressed	NA	0.358777	0.19739	0	0.455691	0.0818381	0.484867	0.488553	2.83902	0.554237	0.754815	1.10095	0.421708	0.550019	1.0882	0.39115	1.04236	0.487968	0.989064
LOC_Os01g33869	expressed protein	NA	0.761745	1.04818	0.568899	1.37078	1.30283	0.411904	0	0.155898	0.19604	0.184933	0.167001	0	0.0729987	0.0550495	0.166126	0.18456	0	0.123593
LOC_Os01g33960	transposon protein, putative, CACTA, En,Spm sub-class, expressed	NA	0	0	0.255971	0.0907337	0	0	0	0.116939	0	0.277458	0.187966	0	0.082154	0.248108	0.186966	0.13864	0	0.0464017
LOC_Os01g34010	expressed protein	NA	4.68976	2.68934	2.68516	0.661938	0.802009	0.422712	4.52411	0.586562	3.41901	0.31628	0.342754	0.287157	0.449458	0.339027	0.596664	0.0631465	0.265696	0.253699
LOC_Os01g34050	expressed protein	NA	0	0	0	0	0	0	0	0	0	0.39698	1.07809	1.08205	4.23704	1.31605	1.60747	0.668699	4.42204	1.47211
LOC_Os01g34060	MYB family transcription factor, putative, expressed	NA	31.6487	10.2239	34.0496	11.9546	33.0614	17.0005	50.407	7.52947	14.7685	6.80314	3.58098	5.81023	15.1629	8.03527	21.7752	4.08233	13.8188	5.62633
LOC_Os01g34080	armadillo,beta-catenin-like repeat family protein, expressed	NA	0.37755	0.690982	0.300878	1.01185	0.344913	0.747269	0.171295	1.16723	0.194814	0.651443	1.488	0.554365	0.24097	1.23174	0.548343	0.971581	0.51398	0.963469
LOC_Os01g34100	expressed protein	NA	6.63831	2.97688	4.35089	2.25844	4.19221	4.36317	0	0	0	0	0	0	0	0	0	0	0	0
LOC_Os01g34190	G-patch domain containing protein, expressed	DNA repair;regulation of RNA splicing	10.8165	10.4233	10.3329	10.0867	13.6343	10.3941	10.1108	10.2947	8.07559	8.01108	11.1375	9.82284	12.8171	9.00281	11.3448	6.54063	11.1134	7.8677
LOC_Os01g34200	AATF, putative, expressed	NA	0.787889	0.579811	0.784238	1.00149	0.597897	0.711463	0.715753	2.07912	0.943633	2.04161	1.84514	3.24456	0.403127	2.44086	0.802809	1.61976	0.713371	3.22147
LOC_Os01g34330	BAH domain containing protein, expressed	NA	2.82129	5.27925	5.42964	6.92842	4.63257	6.20363	5.37891	11.3982	4.71743	9.89824	9.34714	9.14919	5.85248	13.7837	4.21296	8.39567	4.36534	11.4496
LOC_Os01g34350	RNA-dependent RNA polymerase, putative, expressed	RNA interference;carpel development;defense response to virus;gene silencing by RNA;gynoecium development;leaf development;posttranscriptional gene silencing;production of siRNA involved in RNA interference;production of ta-siRNAs involved in RNA interference;recognition of pollen;virus induced gene silencing	2.73841	3.96686	2.55354	5.46873	8.0085	6.38298	3.27955	3.46582	3.05402	3.50782	4.12387	3.24824	8.93246	7.81159	7.25247	5.10358	4.32567	3.82372
LOC_Os01g34390	prenyltransferase, putative, expressed	cellular respiration;heme O biosynthetic process;heme biosynthetic process	40.483	49.6082	42.3899	54.6096	45.9276	58.7306	41.9643	52.5379	37.7216	44.0553	46.4634	41.7722	45.8553	49.3382	62.5199	47.2662	33.0916	44.1783
LOC_Os01g34430	expressed protein	NA	0.340616	0.942799	0.609992	1.15537	0.928835	0.369865	0	0.558116	0.522935	1.54559	0.748968	1.10311	0.523459	1.78977	0.744662	1.6671	0.230984	1.89288
LOC_Os01g34480	NAD dependent epimerase,dehydratase family protein, putative, expressed	NA	26.9149	53.4249	30.4628	38.537	30.1778	38.5346	21.4496	53.2678	28.2535	39.429	42.2805	31.6999	25.3852	39.4096	32.2531	37.2034	16.5225	27.2069
LOC_Os01g34590	expressed protein	NA	2.46015	0.344105	1.0997	1.30718	2.49973	2.35497	7.56515	0.504603	1.86887	0.59944	0	1.09001	2.84747	0.365658	1.35068	0.613291	2.90568	1.15489
LOC_Os01g34610	expressed protein	NA	0.374051	0.689216	0	1.27031	0.339739	0.270667	0.510186	1.97806	0.387654	1.8627	2.64454	3.19843	0.191741	2.72932	0.763668	1.96556	0.253509	3.79489
LOC_Os01g34614	DNA directed RNA polymerase, 7 kDa subunit domain containing protein, expressed	transcription from RNA polymerase I promoter;transcription from RNA polymerase II promoter;transcription from RNA polymerase III promoter;transcription, DNA-dependent	95.9221	100.797	82.0919	91.3273	86.7047	103.292	79.5278	107.194	90.8424	88.3433	87.9266	113.305	82.2955	102.006	118.918	108.709	91.0806	99.7513
LOC_Os01g34620	OsGrx_S15.1 - glutaredoxin subgroup II, expressed	NA	14.931	18.7297	17.3679	17.3864	14.156	18.1142	18.4302	16.6758	23.2943	17.5024	18.8646	21.612	16.7885	18.3574	17.7841	20.5023	22.2122	20.9026
LOC_Os01g34630	retrotransposon protein, putative, Ty1-copia subclass, expressed	NA	9.91152	5.97997	7.74392	4.27742	9.47567	6.39024	10.383	3.90094	6.57315	3.94876	4.4295	4.03325	11.398	4.62834	9.22823	5.17235	9.46044	4.57707
LOC_Os01g34660	RNAse P Rpr2,Rpp21 subunit domain containing protein, expressed	NA	0	0.458276	0.4926	1.05079	0.749132	0.224545	0	1.01489	1.05327	1.33868	0.181784	1.45956	0.476282	1.69494	0.542084	1.08268	0.559125	1.94092
LOC_Os01g34670	transposon protein, putative, unclassified, expressed	intracellular signal transduction;lipid metabolic process;signal transduction	1.66594	2.2116	1.90832	3.40776	2.09202	2.24897	1.51185	2.34815	1.86157	1.79676	2.9189	1.87566	2.60556	5.43963	3.56962	3.30748	1.88953	2.63629
LOC_Os01g34690	expressed protein	NA	2.21766	2.7183	2.79628	2.19211	1.45906	1.8682	3.02152	1.27792	2.0249	2.39401	2.8122	2.68119	1.70161	1.85871	2.4742	1.91753	2.67794	2.32516
LOC_Os01g34700	dienelactone hydrolase family protein, expressed	response to zinc ion	147.365	166.928	173.257	130.253	152.042	170.158	172.558	126.282	137.156	155.568	141.59	162.977	196.932	121.288	192.85	153.349	176.22	129.744
LOC_Os01g34780	protein binding protein, putative, expressed	RNA splicing	0.574886	0.394949	0.457963	0.730261	0.163745	0.103613	0.52194	1.59726	1.08494	1.27273	1.26041	2.93893	0.642373	1.1634	0.167159	1.36205	1.04231	2.34388
LOC_Os01g34790	expressed protein	NA	9.53744	3.52756	9.01157	4.55176	2.88594	6.26664	5.42127	4.23372	2.02927	3.09275	4.37399	3.74648	4.27871	2.44523	9.73951	3.64447	4.30753	3.08306
LOC_Os01g34870	expressed protein	mitotic chromosome condensation;positive regulation of DNA topoisomerase (ATP-hydrolyzing) activity	1.00817	0.372006	1.00307	0.997375	1.5275	0.364868	0.458214	1.74367	0.516024	1.96051	2.06885	3.36377	1.16193	2.15756	0.293855	1.09618	1.59537	2.01356
LOC_Os01g34880	callose synthase, putative, expressed	1,3-beta-glucan biosynthetic process	0	0.448816	0.809109	0.688913	0.246708	0.88106	1.47708	1.1096	0.973291	0.789967	0.476008	0.956544	1.14397	0.47245	0.355037	1.14408	1.10387	1.32416
LOC_Os01g34890	GLUCAN SYNTHASE-LIKE protein, putative, expressed	1,3-beta-glucan biosynthetic process	0.121066	0.132918	0.217086	0.102457	0.110613	0.130685	0	0.231171	0.499846	0.430823	0.159033	0.177753	0.185434	0.209038	0.158237	0.194656	0.412068	0.287124
LOC_Os01g34970	MDR-like ABC transporter, putative, expressed	transmembrane transport	0.562565	0.633136	0.807057	2.71024	1.18241	1.73133	0.697532	0.630212	0.859933	0.580906	0.72938	0.753512	1.55079	3.957	0.892721	0.988572	0.261604	1.17625
LOC_Os01g35030	MDR-like ABC transporter, putative, expressed	transmembrane transport	0	0	0.0753528	0.16005	0	0.0680543	0	0.0687825	0	0.122362	0.0552092	0.0370232	0.0965591	0.217754	0.0549317	0.0811098	0	0.271884
LOC_Os01g35040	ZOS1-09 - C2H2 zinc finger protein, expressed	ubiquitin-dependent protein catabolic process	8.11113	25.7736	13.543	22.1069	17.3515	23.403	14.447	24.9167	11.7674	24.6437	21.5288	22.8646	17.8627	24.3163	33.0293	23.0718	12.2986	20.3766
LOC_Os01g35050	early-responsive to dehydration protein-related, putative, expressed	cation transport	18.8553	39.4877	23.153	39.1461	26.1571	32.8298	14.84	52.1608	21.5618	50.74	53.4174	38.036	42.2459	79.5463	23.5522	62.9577	21.2945	57.3709
LOC_Os01g35160	TKL_IRAK_DUF26-lh.4 - DUF26 kinases have homology to DUF26 containing loci, expressed	phosphorylation;protein amino acid phosphorylation	0	0.0691878	0.150698	0.266777	0.0568503	0.136097	0.68655	0.678994	0.130092	0.244747	0.386528	0.367959	0.0953177	0.68064	0.379578	0.400303	0.17163	0.859537
LOC_Os01g35170	tRNA methyltransferase, putative, expressed	RNA (guanine-N7)-methylation;methylation;tRNA (guanine-N7)-methylation;tRNA modification	0.767588	2.52889	1.28708	3.60863	1.45682	1.66319	0	1.80216	0.394096	2.27906	1.40437	2.41306	1.74377	4.25473	2.84867	3.0578	1.44208	2.40383
LOC_Os01g35184	CAMK_KIN1,SNF1,Nim1_like.10 - CAMK includes calcium,calmodulin depedent protein kinases, expressed	intracellular signal transduction;phosphorylation;protein amino acid autophosphorylation;protein amino acid phosphorylation;response to glucose stimulus;response to nitrate;root development;signal transduction	2.30412	2.96659	3.36387	5.85719	2.79806	3.84532	1.04651	7.19814	3.15698	7.57752	6.37075	9.40487	4.47445	8.93795	5.25396	8.1172	4.17286	11.0795
LOC_Os01g35230	1-aminocyclopropane-1-carboxylate oxidase homolog 1, putative, expressed	oxidation reduction	72.4367	25.9964	57.27	26.1443	38.2731	35.9486	60.9463	30.4725	29.2377	16.073	21.0877	15.5599	37.6002	27.8821	40.6512	19.1455	53.3393	21.3887
LOC_Os01g35330	circumsporozoite protein precursor, putative, expressed	NA	46.5591	19.6333	40.3762	236.434	518.409	320.15	98.1873	12.2136	26.5697	14.1844	18.445	15.9394	30.3999	12.7319	29.7158	8.35435	34.9985	7.57736
LOC_Os01g35580	expressed protein	NA	16.789	21.1557	16.6787	25.7447	18.8481	23.3929	14.4185	30.0071	21.5236	25.5263	25.1597	28.1279	19.1562	26.3395	19.1772	27.9568	17.1312	27.8823
LOC_Os01g35789	expressed protein	NA	11.7806	4.32372	10.5365	6.34082	8.55226	9.08534	23.1604	8.20341	7.63258	12.1123	10.447	12.8469	13.4699	11.8307	14.346	8.60724	17.3358	12.9992
LOC_Os01g35830	expressed protein	NA	6.76199	5.95838	5.22207	8.94329	9.92959	8.2192	7.05424	9.8879	7.71831	10.8348	11.3831	10.4297	9.48316	12.8206	9.92273	10.1622	7.27569	11.127
LOC_Os01g35930	retrotransposon protein, putative, unclassified, expressed	regulation of transcription, DNA-dependent;transcription, DNA-dependent	0.608026	0.34009	0.362402	0.51688	1.37313	0.665051	0	0.166278	0.616018	0.592572	0	0.179583	0.234559	0.361321	0.267026	0.404007	0.82083	0.20141
LOC_Os01g35990	RNAse P Rpr2,Rpp21 subunit domain containing protein, expressed	NA	0.956924	1.0586	0.95218	1.62263	0.580174	0.346162	0.434861	2.70009	0.81686	1.65385	2.94454	3.37992	0.857569	2.41754	0.557682	1.76678	0.865558	3.57619
LOC_Os01g36060	expressed protein	NA	1.27796	0.357834	0	0.543349	0.2884	0.34975	0.873472	0	0.323311	0.830541	0.282675	0.377591	0.246618	0.380502	0.84229	0.638208	0.862156	0.706636
LOC_Os01g36070	nodulin MtN3 family protein, putative, expressed	carbohydrate transmembrane transport;carbohydrate transport	30.6223	47.3305	39.2924	36.8561	32.5001	47.0219	31.8496	42.9728	34.2253	42.5697	42.9615	43.0714	40.91	33.7268	40.0286	41.082	37.8703	41.5037
LOC_Os01g36080	protein phosphatase 2C containing protein, expressed	intracellular signal transduction;metabolic process;phosphorylation;protein amino acid dephosphorylation;protein amino acid phosphorylation	1.55068	1.70477	0.926705	1.90349	1.27484	1.70283	2.7446	4.61162	1.43863	4.16517	4.15097	5.1933	1.66352	4.65136	1.42777	4.14827	1.22625	5.8219
LOC_Os01g36090	DNA-damage-repair,toleration protein DRT102, putative, expressed	carbohydrate metabolic process;photoreactive repair;response to UV;response to cold	62.5793	22.0758	42.7367	26.5812	77.6796	35.6157	65.7459	19.1541	32.6041	21.185	19.3624	14.2053	65.1293	25.9367	41.5266	22.8094	49.8856	22.7137
LOC_Os01g36130	expressed protein	NA	4.44632	1.32492	5.24979	0.958671	7.74457	2.5407	6.15692	1.83894	1.06142	0.731887	0	2.00639	3.51373	2.21428	4.00679	3.30856	8.75734	1.59796
LOC_Os01g36220	bZIP transcription factor domain containing protein, expressed	regulation of transcription, DNA-dependent	76.5948	69.206	84.3088	80.8378	65.0772	100.217	77.7772	51.9854	58.4502	65.9831	65.118	54.736	107.376	81.7559	101.257	67.8675	111.842	62.1581
LOC_Os01g36229	expressed protein	NA	15.9144	12.4241	17.7026	7.51597	9.20098	9.62785	18.2511	5.63078	14.056	8.20758	10.5025	7.88202	14.0396	4.9693	7.43549	10.0455	14.9563	6.07571
LOC_Os01g36240	peroxidase precursor, putative, expressed	cellular oxidant detoxification;hydrogen peroxide catabolic process;lignin biosynthetic process;oxidation reduction;response to oxidative stress	18.8098	17.2243	14.3274	16.9108	18.2838	19.36	21.6654	15.8519	16.1088	16.6056	21.1012	12.4101	25.5365	12.5778	15.8776	24.5232	16.499	18.679
LOC_Os01g36350	cytochrome P450, putative, expressed	oxidation reduction	2.32645	3.13201	2.58357	1.42513	3.28412	2.47219	0.352215	0.655902	0.796208	0.251157	0.316407	0.380137	2.85768	5.47427	5.03512	0.934633	1.79567	2.08458
LOC_Os01g36390	MCM4 - Putative minichromosome maintenance MCM complex subunit 4, expressed	DNA unwinding during replication	1.72081	2.92375	0.841365	2.58249	2.285	2.3664	0.425966	5.71926	2.58003	4.25244	5.68943	5.14717	2.8769	4.28658	1.50031	5.64742	2.02211	4.49362
LOC_Os01g36460	MYB family transcription factor, putative, expressed	NA	1.26643	1.40086	1.89026	2.01319	2.44758	1.54607	0.863253	1.21033	1.62175	0.512985	0.974187	1.02506	1.45916	1.29189	1.10705	1.23769	1.71834	1.44726
LOC_Os01g36540	pentatricopeptide, putative, expressed	mitochondrial RNA modification	0.547155	0.302118	0.163375	0.579629	0.49813	1.03786	0	0.373429	0.982552	0.708961	0.841068	1.04625	0.630008	1.11317	0.955912	0.977543	0.557218	0.891376
LOC_Os01g36550	protein kinase family protein, putative, expressed	protein amino acid phosphorylation	0	0.156851	0	0.842339	0.129225	0.461797	0	0	0	0.367958	0.249471	0	0.436004	1.23876	1.4885	0.184604	0	0.647958
LOC_Os01g36560	auxin-induced protein 5NG4, putative, expressed	transmembrane transport	4.39178	13.2912	4.28856	0.169375	0.181207	0.217113	4.35737	13.6332	1.6309	0.906286	1.40628	0.352884	0	0.116998	0	0	0	0.0436305
LOC_Os01g36580	auxin-induced protein 5NG4, putative, expressed	transmembrane transport	0	1.09078	0.392286	0.278583	0.896191	1.06995	0.447955	1.43551	1.0093	1.70365	5.05589	2.61135	0.757241	2.39586	1.14903	2.24946	0.4457	2.54035
LOC_Os01g36590	nodulin, putative, expressed	NA	0.494	2.20074	1.17853	1.67802	1.11858	1.34664	0	0.810089	0.502664	0.160324	0.435818	0.728534	0.19024	0.582688	0.216543	0.325714	0.668215	0.433904
LOC_Os01g36600	PPR repeat domain containing protein, putative, expressed	RNA modification;nucleic acid phosphodiester bond hydrolysis	19.6501	11.5539	15.01	10.3363	11.7742	12.3933	12.8668	3.00593	9.63448	3.5682	5.01732	5.09422	13.7512	5.18037	8.42729	6.04812	13.3133	5.79612
LOC_Os01g36610	expressed protein	NA	0.780217	0.861166	0.465968	0.550947	0.118422	0.563581	1.06315	0.638946	0.534019	0.58965	0.799336	0.611966	0.598785	0.830728	0.340696	0.590833	0.529835	1.27022
LOC_Os01g36620	pectate lyase family protein, expressed	pectin catabolic process	7.80517	4.14347	5.21928	4.36728	7.52539	5.25072	5.53294	5.62641	6.23794	4.75485	3.97947	3.95115	4.55613	5.91299	4.50276	5.69392	5.29558	5.97913
LOC_Os01g36630	jmjC domain-containing protein 4, putative, expressed	histone H4-R3 methylation;positive regulation of seed germination	0	0.204429	0	0.156447	0.167542	0.200432	0.503111	0.100753	0.377146	0.837128	0.811575	0.869126	0.567142	0.539414	0	0.723543	0	1.44905
LOC_Os01g36640	disease resistance protein RPM1, putative, expressed	defense response;signal transduction	0.356965	0.195719	0.0533501	0.0377511	0	0	0.242859	0.267732	0.322792	0.0865873	0.156207	0.261956	0.204934	0.153772	0	0.343649	0.18235	0.528301
LOC_Os01g36660	carboxyl-terminal peptidase, putative, expressed	NA	9.63442	6.03559	8.86418	3.6407	9.60385	6.20701	6.74153	3.55404	8.68829	5.06032	5.03056	7.50577	6.09511	4.91494	5.23041	4.3945	6.7194	5.99154
LOC_Os01g36670	expressed protein	NA	0.100816	0.221201	0.301328	0.383868	0.18431	0.271917	0.137192	0.274978	0.468636	0.521746	0.39714	0.355166	0.115778	0.347691	0.219543	0.25901	0.137306	0.499441
LOC_Os01g36830	polygalacturonase, putative, expressed	NA	0.854465	1.4238	2.29418	0.906459	1.35646	1.16252	2.33192	1.51744	3.26874	1.10861	0.752832	2.01461	1.31488	0.501715	0.374141	1.40214	0.867857	0.654538
LOC_Os01g36840	ATP-binding region, ATPase-like domain containing protein, expressed	RNA-directed DNA methylation;positive regulation of defense response to oomycetes;regulation of chromatin silencing	0.502666	1.83489	1.09662	1.62438	0.989734	0.811409	0.908632	3.45954	0.86333	2.10575	2.57106	2.74497	0.67093	2.55213	0.727406	3.28251	1.1348	3.24454
LOC_Os01g36860	DEAD-box ATP-dependent RNA helicase 40, putative, expressed	NA	15.619	15.2628	14.0463	12.1542	16.3459	15.6834	15.679	20.3152	15.6923	14.0904	20.252	12.8817	18.4965	20.2502	16.7128	18.5092	14.2748	16.2941
LOC_Os01g36870	phox domain-containing protein, putative, expressed	NA	3.20127	6.94044	2.39069	7.45575	6.11261	7.46708	1.90749	6.60662	2.47068	4.85783	6.40542	3.46967	6.28992	10.1857	7.68087	6.53232	2.44824	4.87172
LOC_Os01g36890	DEAD-box ATP-dependent RNA helicase, putative, expressed	NA	9.68403	16.7565	7.93721	16.4068	11.0842	13.5302	8.28333	22.8654	13.4286	22.9705	26.4826	25.2276	15.2882	25.1861	13.4652	25.085	8.72272	24.4504
LOC_Os01g36920	DEAD-box ATP-dependent RNA helicase, putative, expressed	NA	19.8554	39.1503	21.7666	48.7806	26.0756	40.9729	17.5028	42.7172	27.6078	54.1597	55.8684	60.0313	35.8402	55.5937	47.4107	56.38	25.0751	50.7672
LOC_Os01g36930	ubiquitin carboxyl-terminal hydrolase 6, putative, expressed	protein deubiquitination;proteolysis;ubiquitin-dependent protein catabolic process	18.7183	25.1955	18.4839	32.037	18.9831	21.6274	16.6626	60.1547	27.0436	45.2643	44.81	49.8384	17.4274	51.0586	18.3059	45.4895	15.2564	56.639
LOC_Os01g36940	OsFBX13 - F-box domain containing protein, expressed	NA	9.23801	12.4921	16.7617	9.55986	10.9089	16.8658	17.6395	7.67054	13.0338	10.3026	8.7803	7.29159	16.7598	9.40245	13.74	10.3892	14.2762	6.97575
LOC_Os01g36950	N-rich protein, putative, expressed	NA	221.67	174.942	205.145	191.577	216.883	231.037	216.571	220.65	173.293	179.144	203.246	165.952	254.683	186.494	209.925	204.034	278.886	192.703
LOC_Os01g36970	expressed protein	NA	5.14352	2.24481	4.7915	1.98498	2.76241	2.20635	5.76666	2.31128	3.50925	1.61545	2.12098	2.39971	3.53524	1.65755	4.28622	1.55982	5.35223	2.64582
LOC_Os01g37000	carboxyl-terminal peptidase, putative, expressed	NA	177.196	143.662	224.623	116.189	95.2098	134.058	202.729	177.647	153.372	190.692	202.191	179.702	144.105	135.128	199.863	158.031	150.046	150.622
LOC_Os01g37040	retrotransposon protein, putative, Ty1-copia subclass, expressed	NA	3.15106	1.35723	3.34386	1.33617	1.11362	0.57042	0.477443	1.81676	1.07465	1.47535	1.69401	2.26801	2.42163	2.45445	1.83733	1.94331	2.13649	2.0611
LOC_Os01g37050	ribonuclease III domain protein, putative, expressed	RNA phosphodiester bond hydrolysis;RNA phosphodiester bond hydrolysis, endonucleolytic;RNA processing;nucleic acid phosphodiester bond hydrolysis;production of siRNA involved in RNA interference	2.56715	3.90516	2.87369	8.43415	5.83638	13.7564	2.18742	5.87084	1.97211	4.26357	3.94983	5.2894	3.57426	7.2036	7.01318	3.34613	0.653052	4.71588
LOC_Os01g37090	expressed protein	NA	15.8476	15.1837	21.2059	16.0546	23.9453	21.8957	42.0971	14.6559	35.61	13.5587	11.914	12.637	22.6764	11.4762	14.0077	14.8657	29.2234	14.7167
LOC_Os01g37110	ABIL2, putative, expressed	NA	1.08969	4.22632	2.16802	6.00764	5.60988	7.30125	3.46765	6.84527	2.97158	7.30061	8.46994	7.05995	7.39886	9.23856	4.60749	9.25844	4.18578	8.63794
LOC_Os01g37120	WD domain, G-beta repeat domain containing protein, expressed	vacuolar acidification;vacuolar proton-transporting V-type ATPase complex assembly	0.711572	0.2936	0.531467	0.90377	0.324634	0.480805	0.726711	1.06788	0.641256	0.748513	0.467889	1.09774	0.681776	0.822109	0.698184	1.14841	0.60489	1.36535
LOC_Os01g37130	protein phosphatase 2C, putative, expressed	dephosphorylation;photosynthetic electron transport chain;photosystem stoichiometry adjustment	1.32543	3.67607	2.18104	3.2362	4.97662	5.04462	1.35537	1.99071	1.70026	2.69105	2.77257	3.51989	3.05497	4.74498	9.13714	2.27275	0.225004	4.19373
LOC_Os01g37210	expressed protein	NA	0.837901	0.154236	0.667144	0.77799	0.836057	0.568467	0.761289	0.644454	0.673213	1.36372	0.49071	0.848722	0.428819	0.761869	0.365988	0.681151	0.534374	0.968095
LOC_Os01g37260	OsFBX14 - F-box domain containing protein, expressed	NA	0.511112	0.705054	0.152629	0.974443	0	1.10745	0	0.906329	0	1.81984	1.68398	1.88021	0.784462	4.37794	0.334553	1.32582	0	3.02238
LOC_Os01g37280	expressed protein	NA	1.28282	0.743891	2.01016	2.15594	1.35781	2.73516	1.16019	1.97979	1.91412	3.10712	1.27623	3.56903	1.66992	1.70918	1.44829	1.73458	1.19639	2.64416
LOC_Os01g37350	retrotransposon protein, putative, Ty3-gypsy subclass, expressed	NA	0.107497	0.117964	0.128519	0.272927	0.343919	0.290033	0	0.117287	0.166536	0.069536	0	0.0946809	0	0.0618056	0.0936445	0	0.0731865	0.0463083
LOC_Os01g37470	asp,Glu racemase, putative, expressed	cellular amino acid metabolic process;metabolic process;nitrogen compound metabolic process	1.05218	0.962895	0.580548	2.49368	1.5067	1.89175	1.43315	2.02021	1.08231	3.39718	2.55668	1.99914	2.98886	10.5641	2.75291	3.45386	1.057	2.94493
LOC_Os01g37480	expressed protein	NA	29.2905	36.2442	33.2065	43.6759	20.6914	35.0601	24.5501	33.2664	38.8571	47.4993	41.6519	51.1727	34.4441	47.3911	39.7527	50.0946	32.5878	48.0586
LOC_Os01g37490	dynein light chain type 1 domain containing protein, expressed	cilium morphogenesis;microtubule-based process;microtubule-based transport;positive regulation of ATP-dependent microtubule motor activity, plus-end-directed	2.07994	3.46431	1.24108	8.29559	2.64221	4.07369	1.70275	8.06896	4.88225	13.0868	12.6417	11.8905	2.72011	9.76296	4.73495	9.68583	3.38072	9.82733
LOC_Os01g37510	peptide deformylase, putative, expressed	N-terminal protein amino acid modification;co-translational protein modification;peptidyl-methionine modification;translation	3.34093	3.47809	3.73778	3.54391	3.97868	4.99867	2.84906	2.62414	1.70471	4.33427	3.12692	4.55341	3.53401	4.28847	5.11927	3.42423	1.97975	4.11108
LOC_Os01g37560	chaperone protein dnaJ 49, putative, expressed	NA	36.8201	41.9406	47.2699	42.6543	37.4238	49.1866	32.683	50.6744	30.5426	48.299	43.6496	51.8611	39.7143	49.4849	65.0456	35.7052	34.4443	47.5657
LOC_Os01g37670	OsFBX15 - F-box domain containing protein, expressed	SCF-dependent proteasomal ubiquitin-dependent protein catabolic process;protein ubiquitination	3.55423	2.7173	3.26542	3.12799	3.7336	3.11157	4.09849	2.53769	1.68331	2.6569	1.32083	1.60859	4.09242	3.33734	3.9406	1.865	3.89804	2.43485
LOC_Os01g37690	sodium,calcium exchanger protein, putative, expressed	calcium ion transmembrane transport;calcium ion transport;cation transmembrane transport;cation transport;cellular calcium ion homeostasis;cellular manganese ion homeostasis;cellular zinc ion homeostasis;ion transport;lithium ion transport;phosphate ion homeostasis;phosphorus metabolic process;response to calcium ion;response to nematode;sodium ion transport;transmembrane transport	24.9764	17.8661	23.5572	14.4748	19.9707	13.9898	39.9844	16.6819	29.2869	24.2596	19.7036	19.5156	30.8339	21.6993	24.5697	22.4915	36.7139	19.7438
LOC_Os01g37750	glutathione S-transferase, putative, expressed	glutathione metabolic process;toxin catabolic process	3.30131	0.262401	3.37582	0.600622	2.35059	1.54181	8.36917	0.773292	4.08252	0.459091	0.207943	0	1.08934	0	0.41331	0.620973	0.319092	0.568953
LOC_Os01g37760	glutamate dehydrogenase protein, putative, expressed	cellular amino acid metabolic process;glutamate biosynthetic process;oxidation reduction	1.3532	1.30236	1.43201	1.59426	1.23884	1.37546	2.56391	2.81532	0.528984	2.29925	1.40859	2.83285	1.55563	3.27153	1.03254	2.40093	2.18595	3.50926
LOC_Os01g37770	RWD domain containing protein, expressed	cytoplasmic translation	13.3018	25.0745	10.6606	25.3085	14.1507	22.5155	9.84948	33.3231	12.623	30.1896	31.1116	35.1508	12.5649	33.0356	19.2888	30.3377	12.1048	33.1529
LOC_Os01g37790	expressed protein	NA	2.06472	0.960442	2.08803	1.94966	2.31973	1.28714	0.648712	4.37662	1.80067	3.54645	4.1062	3.31282	2.06897	5.63556	1.73098	3.89127	1.83679	4.88863
LOC_Os01g37800	ras-related protein, putative, expressed	ER to Golgi vesicle-mediated transport;protein transport	349.693	446.19	395.61	433.36	416.535	467.465	359.396	385.203	327.213	396.587	425.003	383.843	469.445	425.304	544.068	385.722	345.856	306.003
LOC_Os01g37810	expressed protein	NA	4.99264	1.87805	7.92511	5.67067	4.4867	8.69953	5.69659	1.59476	3.34379	2.43756	1.47812	1.9714	1.61053	1.25497	0.733574	1.12292	1.67849	1.67249
LOC_Os01g37820	oxidoreductase, transition metal ion binding protein, putative, expressed	NA	0.267406	0.295233	0.638783	0.906434	0.730445	0.724485	0.3644	0.583989	0.686153	0.692931	0.587139	0.629278	0.718361	1.63144	0.583908	1.21558	0.726275	1.16134
LOC_Os01g37825	M16 domain containing zinc peptidase, putative, expressed	proteolysis	1.30598	3.78012	1.70319	3.56668	2.60387	1.98643	1.13127	4.43004	2.08374	2.72732	4.62719	2.92883	2.728	6.08146	1.81058	5.26855	1.53067	3.03334
LOC_Os01g37832	thioredoxin, putative, expressed	NA	7.39867	19.2893	12.7137	8.83285	10.4784	11.839	14.5171	16.5534	10.364	9.45212	12.4348	15.5716	8.18759	14.0156	9.5219	15.2121	8.13588	12.179
LOC_Os01g37837	seryl-tRNA synthetase, putative, expressed	seryl-tRNA aminoacylation;tRNA aminoacylation for protein translation	5.20169	4.69324	4.09562	7.8121	5.60151	4.22436	4.18754	18.6506	10.8121	12.2506	15.0461	14.6003	5.62319	13.2992	4.02504	13.714	4.65826	18.7308
LOC_Os01g37842	expressed protein	NA	3.42339	2.99427	3.23673	3.74786	3.1158	3.24783	2.33291	3.03755	3.95022	2.58779	4.13564	3.69319	4.27102	3.89995	3.11563	3.89516	1.74282	4.58823
LOC_Os01g37850	expressed protein	NA	4.51342	5.41739	3.45801	6.85381	8.4383	2.82381	3.52574	5.8199	5.5449	6.07631	8.55812	7.23977	5.72413	7.10586	6.51672	5.58348	5.65425	8.41632
LOC_Os01g37870	PPR repeat domain containing protein, putative, expressed	NA	0	0.0992085	0.107739	0.0763151	0.0822411	0	0.700676	0.393953	0.18438	0.233608	0.237295	0.57691	0.0685774	0.71244	0	0.580436	0.245403	0.747024
LOC_Os01g37910	vacuolar-processing enzyme precursor, putative, expressed	leaf senescence;proteolysis;proteolysis involved in cellular protein catabolic process;response to ethylene stimulus;response to jasmonic acid stimulus;response to salicylic acid stimulus;response to wounding;vacuolar protein processing	227.065	290.546	293.149	232.506	329.924	294.803	201.52	199.103	142.4	237.647	205.717	183.587	285.085	231.547	345.165	198.625	171.318	156.696
LOC_Os01g37920	expressed protein	NA	332.05	151.479	184.04	132.343	204.583	166.654	476.384	107.396	359.482	84.7729	85.3785	84.2485	156.945	59.607	101.991	78.167	191.449	90.4589
LOC_Os01g37950	expressed protein	NA	25.6156	4.2526	32.9275	8.38047	25.785	3.91105	97.6517	12.4011	37.7542	2.11812	0	7.77341	18.0884	7.65997	8.83342	5.82706	58.7696	7.95943
LOC_Os01g37960	hydrolase, putative, expressed	metabolic process;response to wounding	98.6458	69.7849	103.37	63.073	87.2606	76.4598	118.272	53.504	90.3118	47.9668	46.3638	46.8922	77.6804	47.9334	70.4025	49.2261	71.015	43.7434
LOC_Os01g37980	vesicle transport v-SNARE protein, putative, expressed	ER to Golgi vesicle-mediated transport;Golgi to vacuole transport;intra-Golgi vesicle-mediated transport;intracellular protein transport;membrane fusion;protein targeting to vacuole;retrograde transport, endosome to Golgi;vesicle fusion with Golgi apparatus;vesicle-mediated transport	13.994	20.3215	12.8172	30.1353	11.7679	19.8943	12.2832	31.418	14.4905	38.7682	32.4115	38.4775	13.2814	39.0701	21.6909	28.5154	12.5055	36.1718
LOC_Os01g38110	cytochrome P450, putative, expressed	oxidation reduction;secondary metabolite biosynthetic process	0.716066	0.263237	0.712846	0.707767	1.0874	0.387708	0	0.0651495	0	0.154591	0.209515	0.140377	0.457811	0.484503	0.312574	0.0773548	0.486452	0.465824
LOC_Os01g38180	peptidyl-prolyl isomerase, putative, expressed	chaperone-mediated protein folding;protein peptidyl-prolyl isomerization	0	0.623599	0.27034	0.862599	0.515595	0.244958	0.308257	0.864639	0.465245	0.512897	0.695026	0.798373	0.433938	0.590084	0.29627	0.512923	0.153758	0.980775
LOC_Os01g38190	plant protein of unknown function domain containing protein, expressed	NA	11.336	4.74275	6.2196	2.98688	4.45942	4.48713	2.50587	2.09137	4.39591	1.78692	1.48111	1.98365	4.70599	1.96321	4.95384	1.29662	3.11836	1.93306
LOC_Os01g38229	peptidyl-prolyl isomerase, putative, expressed	chaperone-mediated protein folding;protein peptidyl-prolyl isomerization	26.8344	31.0545	30.1297	37.3647	34.2804	33.4524	14.7713	30.924	26.6005	35.3197	29.7262	30.6052	28.5056	49.1375	15.7927	39.1858	21.1033	43.2603
LOC_Os01g38244	expressed protein	NA	1.47858	4.40641	2.05768	8.99844	1.3475	8.32963	2.70908	6.331	5.53474	16.973	9.78304	19.0536	4.93472	18.0259	11.4501	10.082	3.01936	14.2903
LOC_Os01g38359	peptidyl-prolyl cis-trans isomerase, FKBP-type, putative, expressed	NA	1.41774	6.37672	1.01587	2.97463	1.27789	2.28296	10.7146	14.3573	6.62488	11.5664	10.6066	11.1518	22.4176	27.9501	21.1214	16.2425	9.72079	15.1698
LOC_Os01g38380	plant protein of unknown function domain containing protein, expressed	NA	1.22644	1.36145	1.70762	1.04068	1.48405	1.33422	2.23104	0.670101	1.04334	0.530325	1.2602	0.843211	0.628921	1.19876	1.25266	0.670016	1.93832	0.581055
LOC_Os01g38480	GA18326-PA, putative, expressed	NA	139.947	105.567	134.185	81.5973	109.942	101.916	201.469	80.6269	112.477	75.3393	80.7285	73.8875	127.528	72.7656	113.63	68.7618	118.741	60.446
LOC_Os01g38490	expressed protein	NA	52.2029	15.4619	32.5775	18.2741	25.2391	19.82	57.0762	12.093	30.7929	13.3681	10.8623	15.0567	29.1442	11.8661	29.1323	13.8804	31.9169	12.5492
LOC_Os01g38500	DUF538 domain containing protein, putative, expressed	NA	1.17747	1.31621	0.701883	2.00156	0.266031	1.28722	0.804444	1.77084	1.49227	2.48592	0.520372	2.25998	0.227049	1.22292	0	1.17202	0.397525	0.649439
LOC_Os01g38510	protein transport protein Sec61 subunit beta, putative, expressed	SRP-dependent cotranslational protein targeting to membrane, translocation;intracellular protein transport;posttranslational protein targeting to membrane, translocation;protein transport	27.074	31.7466	47.1285	19.6712	20.6442	32.3754	44.0043	25.0159	33.9942	32.9262	21.0517	19.2033	30.8565	23.7007	20.7001	17.1921	42.697	29.5865
LOC_Os01g38530	ELF3 protein, putative, expressed	NA	2.86418	4.19888	3.04279	4.24337	3.72167	3.4388	2.60164	9.50825	2.46001	4.81986	4.53224	5.70309	3.10926	7.20691	3.05221	4.97585	2.59794	5.93165
LOC_Os01g38580	beta,beta-carotene 9,10-dioxygenase, putative, expressed	auxin polar transport;carotene catabolic process;leaf morphogenesis;oxidation reduction;response to auxin stimulus;secondary shoot formation;strigolactone biosynthetic process;xanthophyll catabolic process	0.463624	0.255584	0.276932	1.20195	1.20173	0.54833	0.3158	0	0.119121	0.075059	0	0.068154	0.0777299	0	0	0	0	0.0438863
LOC_Os01g38610	helix-loop-helix DNA-binding domain containing protein, expressed	NA	0.564009	0.206937	0.898621	0.159204	0.857507	0.508268	1.28013	0.256508	0.387106	0.608554	0.741868	0.331503	0.576507	0.380363	0.409992	0.42507	0.766986	0.528664
LOC_Os01g38620	3-5 exonuclease, nucleic acid binding protein, putative, expressed	nucleic acid phosphodiester bond hydrolysis;nucleobase, nucleoside, nucleotide and nucleic acid metabolic process	77.368	180.726	105.366	227.283	94.213	182.531	76.7837	209.231	89.7091	238.683	218.44	265.042	105.399	332.886	226.403	241.236	89.3787	225.211
LOC_Os01g38660	expressed protein	NA	43.6729	39.0454	58.3167	36.375	32.6326	46.1442	45.3503	26.9086	33.6605	34.2319	24.4447	32.8394	45.808	31.0899	47.8014	20.857	30.2786	24.0162
LOC_Os01g38950	CK1_CaseinKinase_1.2 - CK1 includes the casein kinase 1 kinases, expressed	NA	12.5932	34.4493	18.2717	34.5351	20.1437	30.597	10.073	35.2932	17.3815	36.4966	41.5522	36.2504	21.3043	49.3769	31.1306	45.3598	18.8882	36.7954
LOC_Os01g38970	carbamoyl-phosphate synthase large chain, putative, expressed	'de novo' UMP biosynthetic process;arginine biosynthetic process;cellular amino acid biosynthetic process;cellular response to phosphate starvation;nitrogen compound metabolic process;pyrimidine nucleotide biosynthetic process;urea cycle	16.7445	17.3094	15.9042	19.1682	25.3096	25.1273	18.7306	22.7433	19.2413	16.8066	22.1437	13.7059	25.996	23.1925	22.1331	20.3495	15.3039	16.8958
LOC_Os01g38980	calmodulin-binding protein, putative, expressed	NA	17.1164	12.0497	14.4307	14.4141	13.5387	16.3614	10.384	20.978	10.9637	17.1274	17.5116	17.7738	14.2294	17.1076	23.483	15.6664	15.5169	19.9473
LOC_Os01g38990	mitochondrial carrier protein, putative, expressed	ADP transport;AMP transport;coenzyme A transmembrane transport;mitochondrial transport;transmembrane transport	1.95855	2.04863	2.10625	4.22955	2.41152	2.96581	4.00104	6.41356	2.5197	7.03755	6.01201	6.96518	1.72689	4.92732	2.39215	4.30394	1.59782	8.03124
LOC_Os01g39000	ZmGR2c, putative, expressed	NA	22.1832	43.4158	17.5225	51.9948	15.2914	33.2261	18.0307	85.6011	30.1819	145.125	105.339	182.476	22.7998	83.6255	30.2938	86.0177	13.4788	125.025
LOC_Os01g39010	50S ribosomal protein, putative, expressed	translation	54.0971	45.8622	53.8615	50.2769	58.5525	59.1488	47.9274	38.6893	64.1765	36.1095	40.7267	46.6968	54.5695	37.589	53.2473	41.0424	57.796	39.0952
LOC_Os01g39020	HSF-type DNA-binding domain containing protein, expressed	regulation of transcription, DNA-dependent;transcription, DNA-dependent	0.300765	0.332488	0.359166	0.127478	0.684106	0.652479	0	0.492716	0.308306	0.389799	0.66082	0.265523	0.230968	0.700556	0.525688	0.587256	0.612302	0.752304
LOC_Os01g39110	ZOS1-10 - C2H2 zinc finger protein, expressed	NA	18.6395	13.189	12.8817	15.3001	21.1562	16.1142	18.0956	11.5421	12.6946	12.956	11.7907	10.2379	18.8173	15.8073	22.4002	11.1841	14.2231	11.6951
LOC_Os01g39134	EF hand family protein, putative, expressed	NA	4.76843	6.38409	4.45287	6.09981	5.03423	5.57085	3.55239	7.57946	6.33559	7.74405	10.0461	7.93984	7.2015	11.2709	8.08271	9.59354	5.41257	9.09537
LOC_Os01g39250	OsFtsH4 FtsH protease, homologue of AtFtsH4, expressed	cell division;proteolysis	6.25357	9.10923	5.75666	8.51443	7.78957	7.39856	5.06289	12.4974	4.8757	8.42385	12.6672	7.74684	8.48442	14.2465	8.99066	11.3953	5.51801	9.55141
LOC_Os01g39260	OsFtsH5 FtsH protease, homologue of AtFtsH4, expressed	meristem maintenance;proteolysis	7.57907	14.8159	8.88466	16.4708	11.5123	10.9419	7.3414	29.067	10.6712	22.1189	22.7311	22.4764	13.0647	28.5672	9.27483	22.3932	10.4134	25.626
LOC_Os01g39270	NAD binding domain of 6-phosphogluconate dehydrogenase containing protein, expressed	oxidation reduction	6.94609	10.6999	8.52108	6.7112	9.46075	11.5375	3.15833	7.16783	6.50567	5.3803	7.13403	7.16147	6.97306	8.24786	9.28704	8.33552	7.84447	8.68144
LOC_Os01g39290	harpin-induced protein 1 domain containing protein, expressed	NA	99.3462	39.5376	78.3513	25.8559	58.9821	34.6778	156.028	20.2764	71.3483	20.4622	23.6672	25.2419	53.3409	18.0291	33.569	22.613	71.9687	24.6426
LOC_Os01g39310	SEY1, putative, expressed	ER to Golgi vesicle-mediated transport;actin cytoskeleton organization;cell tip growth;plant-type cell wall biogenesis;root epidermal cell differentiation	14.6141	17.6023	14.7325	21.4303	17.8594	15.4676	13.8662	42.0849	21.9945	27.6566	36.8625	25.4529	17.8127	38.2555	11.5814	32.7637	17.2759	27.5816
LOC_Os01g39330	helix-loop-helix DNA-binding domain containing protein, expressed	NA	17.2299	10.3466	14.2512	17.6824	16.3096	15.1822	14.7443	10.9121	10.9023	13.947	12.6958	15.846	15.0791	13.9479	22.7496	16.0885	21.4658	18.0426
LOC_Os01g39380	SCD1, putative, expressed	cytokinesis by cell plate formation;guard mother cell cytokinesis;multidimensional cell growth;negative regulation of innate immune response	1.58058	1.98419	1.2832	3.10625	2.06434	1.58458	1.38395	3.665	2.73992	3.0694	3.40914	2.38626	2.67992	4.6756	1.37734	4.79119	1.61353	4.00102
LOC_Os01g39600	expressed protein	protein amino acid phosphorylation	8.36484	6.66324	7.49814	5.04871	8.48506	7.11301	17.3048	4.616	10.9947	6.17455	6.25235	5.7481	8.13047	3.9761	6.17665	6.10312	11.8914	5.57306
LOC_Os01g39630	DNA repair protein Rad51, putative, expressed	DNA repair;double-strand break repair via homologous recombination;double-strand break repair via synthesis-dependent strand annealing;female meiosis;male meiosis;male meiosis I;meiotic DNA recombinase assembly;meiotic cell cycle;mitotic recombination;reciprocal meiotic recombination;response to ionizing radiation;somatic cell DNA recombination;strand invasion	0	1.24642	0.168122	0.477913	0.770029	1.68196	0.384439	1.99913	0.289089	2.37588	3.09766	1.65979	1.08255	2.29679	0.739066	2.01674	0.57422	2.11474
LOC_Os01g39670	OsFBD1 - F-box and FBD domain containing protein, expressed	NA	2.50393	1.53647	2.49211	1.76844	2.27934	1.50798	0.379164	1.36716	1.42719	0.811133	1.34421	1.39145	2.99009	2.26477	3.88876	1.62723	1.51098	1.75294
LOC_Os01g39680	expressed protein	double-strand break repair via homologous recombination;protein sumoylation	0.412071	0.453812	0.737925	1.18714	2.43178	1.55659	0	0.225018	0.626005	0.397744	0.720114	0.363973	1.5723	0.959008	1.61057	1.34003	0.558302	1.02802
LOC_Os01g39700	expressed protein	NA	0	0	0	0	0	0	0	0.735306	1.34542	0.291445	0	0	0.346759	0	0	0	0.601086	0
LOC_Os01g39770	calcineurin B, putative, expressed	hyperosmotic salinity response;ion homeostasis;regulation of potassium ion transport	1.99279	5.51411	2.37929	3.66115	3.6235	4.68741	1.8114	3.80934	2.89043	4.81654	3.06681	6.61163	3.06213	5.81407	4.35609	5.0525	1.05909	5.29456
LOC_Os01g39780	expressed protein	NA	46.4972	41.1764	44.484	40.5566	42.5389	42.2815	46.9375	26.912	57.5837	26.0351	32.1134	25.487	46.8651	30.2068	47.3206	37.3653	45.6698	22.2221
LOC_Os01g39790	esterase,lipase,thioesterase, putative, expressed	NA	4.31904	9.58299	1.64021	10.4933	4.63408	4.91001	3.21373	11.5836	3.20858	17.6972	16.4208	17.9062	4.83111	23.1171	7.73218	17.9273	6.38454	21.0609
LOC_Os01g39800	esterase, putative, expressed	NA	1.0243	3.21331	1.5971	2.75062	1.97118	2.40994	0.931134	4.34139	0.524174	4.75974	3.79826	3.68669	2.92388	8.2479	3.43371	3.8567	2.77842	4.63497
LOC_Os01g39810	Alg9-like mannosyltransferase protein, putative, expressed	GPI anchor biosynthetic process;embryonic development ending in seed dormancy;mannosylation;pollen tube guidance	1.04257	0.713217	0.830626	0.740446	0.317121	0.751339	0.236597	0.568669	0.805957	1.29388	1.67495	1.1844	0.790172	1.35486	0.833469	1.4018	0.392569	1.50356
LOC_Os01g39830	beta-galactosidase, putative, expressed	carbohydrate metabolic process;metabolic process	1.23619	0.905372	0.90299	0.988204	1.25447	1.1125	1.68274	2.88525	1.55854	2.66648	2.64716	2.38015	0.894348	1.82016	0.897869	2.3877	1.21518	2.59328
LOC_Os01g39840	expressed protein	NA	1.19797	0.439624	0.596295	1.70007	0.925581	1.54514	0.815919	1.68932	0.817085	2.39935	1.48817	3.49609	0.994841	1.37051	1.60977	1.6776	1.35696	3.04862
LOC_Os01g39860	1-aminocyclopropane-1-carboxylate oxidase protein, putative, expressed	oxidation reduction	19.0109	19.6265	18.4278	8.75634	19.5642	13.1407	37.1728	19.9325	38.3061	14.1909	14.8843	19.291	8.88302	6.56715	9.02561	14.5007	25.065	12.4793
LOC_Os01g39890	transposon protein, putative, unclassified, expressed	chloroplast organization	107.543	37.4775	84.4541	16.7914	48.2408	37.6709	108.649	64.1777	65.8122	28.1317	24.9865	19.2104	44.2886	19.3515	28.6413	17.1303	75.4842	24.7308
LOC_Os01g40000	expressed protein	NA	0.305812	0.252121	0	0.582487	0.349	0.247796	0.208169	0.709186	0.0788166	0.19792	0.669953	0.853433	0.351475	0.749586	0.333262	0.492737	0.624185	0.792438
LOC_Os01g40050	peptidyl-prolyl cis-trans isomerase, putative, expressed	protein folding;protein peptidyl-prolyl isomerization	1.18837	2.09411	1.42014	1.80985	0.973253	1.41365	1.2953	4.92674	2.93131	4.07797	3.96518	4.81718	1.00157	4.26835	1.76236	3.30941	1.61479	5.53356
LOC_Os01g40070	expressed protein	NA	23.7315	10.3214	23.1139	10.0492	12.5492	9.38404	23.6297	9.46932	17.0334	7.6825	7.52133	7.32689	9.48038	5.07597	9.56957	6.76852	12.7436	7.29423
LOC_Os01g40094	protein phosphatase 2C, putative, expressed	protein amino acid dephosphorylation	36.4705	23.4724	31.528	18.4217	23.3295	22.1924	35.4873	19.0423	43.6626	23.0316	22.1651	23.2441	28.8442	18.2467	25.9019	17.7516	36.4791	19.9066
LOC_Os01g40110	ZOS1-11 - C2H2 zinc finger protein, expressed	NA	1.79175	3.77173	2.56674	6.07862	0.813991	1.75189	2.93222	11.1573	4.39831	4.53043	8.35533	8.231	1.65258	8.06422	1.25386	7.25802	2.18641	8.94973
LOC_Os01g40190	retrotransposon protein, putative, unclassified, expressed	NA	3.86897	2.77526	3.21654	3.48933	2.99368	2.99991	3.8937	3.21282	3.29296	4.02865	2.13804	4.99181	2.90067	3.25327	2.86043	3.25572	2.86041	3.63513
LOC_Os01g40200	XIK, putative, expressed	actin filament organization	11.9624	16.4811	10.0266	12.56	12.6227	12.5052	6.76824	18.6497	8.24737	14.881	16.9499	13.6459	14.2847	20.8799	12.9351	16.1229	10.3579	17.2956
LOC_Os01g40250	down-regulated in metastasis family protein, expressed	NA	0.0568161	0.0933394	0.0339721	0.216247	0.051989	0	0	0.294371	0.205766	0.183704	0.198774	0.166712	0.217348	0.195391	0.0247276	0.291095	0.232321	0.286972
LOC_Os01g40280	integral membrane protein, putative, expressed	NA	34.1947	29.2978	38.9034	18.9098	18.9212	22.4078	44.4204	28.3646	31.8839	18.922	25.3203	23.1585	26.6398	19.2821	28.5479	19.7447	30.9349	18.2084
LOC_Os01g40290	expressed protein	NA	5.83825	0.726822	1.93275	2.48246	2.34175	1.42064	2.66047	3.3713	0.984315	2.95133	2.00919	2.10857	3.00484	3.28557	5.13138	5.18671	2.62535	5.67003
LOC_Os01g40310	expressed protein	granum assembly;nonphotochemical quenching;thylakoid membrane organization	8.13009	4.8671	4.84654	3.20803	6.56149	3.17356	7.14099	0.79394	1.47241	0.943047	0.256604	1.20024	4.47865	2.23904	6.11808	1.73317	2.35302	1.60086
LOC_Os01g40330	DUF630,DUF632 domains containing protein, putative, expressed	NA	7.6218	20.0447	8.59381	16.835	8.93121	12.9652	7.19604	29.8382	7.77826	21.5429	25.2025	12.938	9.4197	22.8665	15.4633	26.885	7.75306	15.4959
LOC_Os01g40340	SIT4 phosphatase-associated protein domain containing protein, expressed	NA	1.82165	5.37276	4.947	6.79616	5.97035	4.74108	2.25371	14.9526	5.63114	9.00054	11.8282	8.46057	6.47069	14.8102	4.68771	9.71519	3.94259	10.3573
LOC_Os01g40420	CBS domain containing membrane protein, putative, expressed	NA	14.1366	21.8528	18.9885	15.4005	20.1866	20.5683	12.8918	24.6884	11.7643	15.2761	16.3338	12.9613	25.8215	15.372	21.7417	11.2539	14.9468	13.5077
LOC_Os01g40470	vacuolar ATP synthase subunit d, putative, expressed	ATP hydrolysis coupled proton transport;ion transport;vacuolar acidification;vacuolar transport	34.758	89.7067	38.9591	96.1065	42.7855	73.055	32.6171	145.841	47.7784	116.11	134.791	106.372	57.0893	138.799	53.7659	132.348	40.4184	100.588
LOC_Os01g40480	anthranilate phosphoribosyltransferase, putative, expressed	plant organ development	7.66037	1.83146	3.98782	1.46392	3.21708	1.80064	5.88586	2.32556	3.25171	1.2791	1.78542	1.23361	1.89253	1.03128	1.5073	1.58952	2.77544	2.4111
LOC_Os01g40499	S-locus lectin protein kinase family protein, putative, expressed	phosphorylation;protein amino acid phosphorylation;recognition of pollen	7.44101	1.83495	3.89422	3.70038	10.8093	4.80892	6.92475	1.90807	3.68592	0.771542	1.04473	0.840496	4.9936	2.60458	3.32596	0.922307	0.648735	0.961293
LOC_Os01g40550	hsp20,alpha crystallin family protein, putative, expressed	NA	1.60301	1.33419	1.67402	0.340027	0.909409	2.17937	0.546724	1.42319	1.2277	2.07932	1.0587	1.88915	1.23288	0.704697	1.2278	0.393868	0.814441	0.788358
LOC_Os01g40560	hypersensitive-induced response protein, putative, expressed	NA	222.981	107.625	203.821	109.505	166.365	92.1701	227.916	65.0626	126.329	123.503	118.909	132.407	135.812	65.8534	150.671	85.1436	166.278	70.7246
LOC_Os01g40570	outer mitochondrial membrane porin, putative, expressed	anion transmembrane transport;inorganic anion transport;ion transport;response to bacterium;transmembrane transport	34.4884	66.8709	32.3796	57.1315	42.2703	64.0094	39.1953	55.1429	60.8111	52.1737	61.3229	47.9244	51.7744	53.0254	49.8102	68.5427	48.9524	52.7785
LOC_Os01g40580	hypersensitive-induced response protein, putative, expressed	NA	49.0108	17.6817	40.9438	11.0899	15.5677	8.4419	72.9965	11.9387	35.8571	10.4639	13.669	10.7105	15.5508	8.14355	15.0175	11.5129	43.4325	13.3066
LOC_Os01g40590	tyrosine protein kinase domain containing protein, putative, expressed	cell surface receptor linked signaling pathway;phosphorylation;protein amino acid phosphorylation;transmembrane receptor protein serine/threonine kinase signaling pathway	27.3721	29.5425	33.2258	20.4792	22.9366	30.7973	26.2537	20.7617	18.7983	20.5038	24.3724	23.8244	32.7219	24.7531	43.7631	23.8848	32.3156	26.3067
LOC_Os01g40610	coiled-coil domain-containing protein, putative, expressed	RNA splicing	5.14846	7.18106	3.56008	6.77431	4.93416	4.84583	2.21562	10.1344	5.0055	6.84638	10.1152	8.21034	5.61585	10.4726	3.55037	7.65651	4.59946	9.29854
LOC_Os01g40620	Uncharacterized ACR, COG1565 containing protein, putative, expressed	NA	14.3327	16.9703	17.6355	17.4049	19.0321	21.9921	14.2778	18.0259	15.1811	13.863	16.0469	13.2167	20.9512	18.091	22.4954	17.442	14.6841	15.2234
LOC_Os01g40630	uncharacterized protein PA4923, putative, expressed	NA	20.6888	15.6975	28.4981	12.0255	17.8153	14.4911	25.9571	13.8983	14.5575	11.8356	12.0835	12.7909	12.3063	7.98961	14.0052	6.85627	17.8789	8.86001
LOC_Os01g40640	S1 RNA binding domain containing protein, expressed	plastid organization	1.19746	2.17801	0.213355	2.27544	0.981949	0.776641	1.46241	3.22707	0.738669	3.01156	1.41595	3.47525	0.82344	5.33379	0.625262	3.61765	0.978214	3.97515
LOC_Os01g40650	expressed protein	NA	79.2687	93.1043	85.4601	84.1579	56.0911	86.7037	73.058	42.5422	113.62	85.3632	68.8059	87.1711	61.2132	48.4644	71.2338	77.2466	89.3842	57.3909
LOC_Os01g40660	methyltransferase, putative, expressed	NA	51.2206	15.9314	37.308	9.40941	20.2671	14.5345	89.0295	10.896	24.9629	8.21879	7.55207	11.3962	20.987	8.65693	19.7253	8.41737	28.5859	18.6653
LOC_Os01g40670	single myb histone, putative, expressed	nucleosome assembly;regulation of transcription from RNA polymerase II promoter;response to abscisic acid stimulus;response to auxin stimulus;response to cadmium ion;response to ethylene stimulus;response to gibberellin stimulus;response to jasmonic acid stimulus;response to salicylic acid stimulus;response to salt stress;telomeric loop formation	1.7807	7.93495	2.65462	7.79205	3.71872	5.87363	1.61432	10.0103	3.69383	12.1384	9.50388	13.8509	3.27155	11.0769	5.42687	8.58623	4.3186	12.2764
LOC_Os01g40680	pentatricopeptide, putative, expressed	NA	0.290329	1.12288	0.866812	0.861301	1.71738	1.25932	0.395713	0.951189	0.446591	1.12872	1.27552	1.02511	1.67189	0.929207	0.634201	0.849728	1.18233	1.60945
LOC_Os01g40690	holocarboxylase synthetase, putative, expressed	NA	18.6968	50.3489	29.5078	56.383	23.2243	59.0244	19.2546	60.7378	30.3248	73.5187	60.8576	64.2101	33.0794	83.9831	62.6434	58.8879	23.0748	51.6797
LOC_Os01g40700	expressed protein	response to light intensity	16.9709	27.9822	15.0109	26.7775	22.8676	25.406	13.7101	20.3381	19.9633	22.5065	24.5886	16.8347	32.5881	24.1783	27.746	27.0244	24.9467	18.5369
LOC_Os01g40710	high light inducible protein, putative, expressed	response to light intensity;transmembrane transport	2.478	3.46663	2.2153	4.47687	6.43389	3.05016	4.23353	1.69426	0.627371	1.4089	1.36976	2.37897	2.62931	4.42107	3.80963	4.11954	2.92654	1.84795
LOC_Os01g40720	pentatricopeptide, putative, expressed	RNA modification	0.140428	0.46287	0.503552	0.416024	0.577101	0.151665	0	0.996056	0.289677	0.863304	0.676639	0.742423	0.591672	1.09248	0.306002	0.723443	0.0955617	1.09099
LOC_Os01g40750	expressed protein	NA	10.4156	21.8431	12.5965	20.9616	13.9908	19.7496	11.3542	26.442	14.9706	19.3979	22.6375	20.6791	20.0839	26.3138	16.6009	24.2542	10.6096	20.4899
LOC_Os01g40760	expressed protein	NA	1.42521	0.800421	2.54687	0.606368	0.642165	0	8.77248	0.779933	2.15737	0.695118	0.315708	0.632203	0.826031	0.639666	1.25397	0	0.480136	0.474577
LOC_Os01g40820	peptidase family M41 containing protein, expressed	proteolysis	0.322816	0.177483	0.0964525	0.204974	0.220999	0.0872111	0.219759	0.792689	0.166343	0.731288	0.565857	0.474198	0.43291	0.465705	0	0.156128	0.439195	0.662502
LOC_Os01g40840	serine,threonine-protein kinase AFC3, putative, expressed	protein amino acid autophosphorylation	1.61553	2.87232	1.28638	3.96925	2.48858	4.37048	0.733828	3.26772	2.27095	2.96953	4.34192	3.59752	3.69478	5.81871	3.86359	4.39177	1.59048	4.09546
LOC_Os01g40860	aldehyde dehydrogenase, putative, expressed	metabolic process;oxidation reduction;phenylpropanoid biosynthetic process	28.9091	25.8093	27.0709	34.9758	34.1481	25.7383	34.7145	45.1387	24.5381	32.6885	29.8954	30.2599	19.5498	32.2666	25.2411	36.4588	21.6339	41.7958
LOC_Os01g40870	aldehyde dehydrogenase, putative, expressed	NA	239.724	158.497	253.242	214.987	313.484	215.456	259.929	154.184	154.098	182.85	164.79	159.289	381.731	253.613	371.435	184.534	276.429	179.919
LOC_Os01g40980	helicase, putative, expressed	DNA duplex unwinding;DNA recombination;DNA repair;DNA replication;interstrand cross-link repair;maintenance of rDNA;mismatch repair involved in maintenance of fidelity during DNA-dependent DNA replication;negative regulation of DNA recombination;nucleobase, nucleoside, nucleotide and nucleic acid metabolic process;pollen development;recombinational repair;regulation of double-strand break repair …	0	0.201503	0.220577	0.258863	0.084198	0.066038	0	0.352237	0.441983	0.179724	0.321449	0.28743	0.187409	0.422549	0.0805025	0.433019	0.166576	0.290189
LOC_Os01g40990	expressed protein	NA	0.498665	0.215357	0.235155	0.261356	0.154223	0.333006	0.382144	0.643495	0.375389	0.376237	0.896505	0.45893	0.386876	0.611869	0.195609	0.539724	0.65097	0.698867
LOC_Os01g41010	DUF581 domain containing protein, expressed	seedling development	14.1844	37.3052	21.4007	22.1804	17.6312	31.257	11.7528	25.0144	12.1596	31.3582	27.7109	23.0099	21.1895	25.7747	27.1776	27.4074	19.4051	24.9594
LOC_Os01g41030	ribosomal protein L25, putative, expressed	NA	8.49657	8.4981	4.48716	8.31254	9.95423	6.03024	4.45547	9.19147	6.69302	7.30751	9.0515	5.86797	7.65714	9.0544	7.85704	10.9726	6.20654	7.89981
LOC_Os01g41040	SCF apoptosis response protein, putative, expressed	Golgi to endosome transport;Golgi to plasma membrane protein transport	1.37471	6.94168	5.32345	6.13981	4.02851	4.14397	5.63988	3.19684	5.55442	4.02204	5.17425	4.26732	4.77871	3.69572	3.92937	5.05116	4.16992	3.58126
LOC_Os01g41050	sulfate transporter, putative, expressed	sulfate transmembrane transport;sulfate transport;transmembrane transport	0.777355	0.106982	1.74163	0	0	0	5.29335	1.06064	0.900122	0.188729	0	0.856752	0	0.0561919	0	0.062797	0.132124	0
LOC_Os01g41120	retrotransposon protein, putative, Ty3-gypsy subclass, expressed	NA	52.7446	28.3391	30.4622	23.7292	36.9081	24.0423	54.8541	23.4741	59.9761	20.6916	26.2125	14.9273	23.0806	12.0426	13.848	17.8503	30.9358	19.2492
LOC_Os01g41160	FAD dependent oxidoreductase domain containing protein, expressed	oxidation reduction	2.15559	1.19747	1.54333	0.54884	1.36867	0.70393	1.7649	0.23558	0.43973	0.279681	0.379868	0.508256	0.331728	0.126602	0	0	0.583793	0.519055
LOC_Os01g41190	glycine-rich protein, putative, expressed	cellular transition metal ion homeostasis;metal ion transport	12.1115	14.0757	15.1871	13.3326	15.1527	17.7267	14.6586	15.9488	11.3576	15.247	16.9568	14.83	16.8389	15.5416	18.3361	14.8711	12.7002	14.4008
LOC_Os01g41200	heavy metal-associated domain containing protein, expressed	cellular transition metal ion homeostasis;metal ion transport	0	1.74603	1.21744	4.80496	1.37392	6.22926	1.40397	3.92798	0	5.67401	2.73829	2.73487	2.38475	1.87716	2.26346	2.80014	0.686083	5.07891
LOC_Os01g41210	transposon protein, putative, unclassified, expressed	transposition, DNA-mediated	1.15032	1.37188	0.916365	1.29885	1.39901	1.03674	0.783284	2.56351	0.690729	1.42739	3.44668	2.59188	1.32286	3.60263	1.33799	2.84923	1.17315	2.75828
LOC_Os01g41220	DUF538 domain containing protein, putative, expressed	NA	207.085	93.8006	194.294	86.2225	157.286	136.82	231.841	89.2379	92.8607	43.0848	40.3219	39.9086	117.295	61.0415	97.0666	36.7825	80.0453	37.5253
LOC_Os01g41240	hydrolase, alpha,beta fold family domain containing protein, expressed	metabolic process	26.034	10.9409	27.306	293.836	714.23	451.901	12.9145	1.40078	5.03623	0.255817	0	0.232415	133.018	64.1335	139.999	0	0	0
LOC_Os01g41250	OsFBX17 - F-box domain containing protein, expressed	NA	4.84987	1.78869	1.54423	1.23362	4.4102	2.8074	4.84889	3.00184	2.64916	1.67647	2.13211	1.7131	2.85634	2.82831	2.68531	2.2129	3.07054	2.18248
LOC_Os01g41430	UDP-glucoronosyl and UDP-glucosyl transferase, putative, expressed	metabolic process	5.17588	2.07544	4.49691	1.3952	1.82223	2.29269	16.3464	1.73379	13.2975	0.533297	0.619494	0.415076	0.812205	0.272829	0.821536	0.60983	1.91803	0.382558
LOC_Os01g41450	UDP-glucoronosyl and UDP-glucosyl transferase domain containing protein, expressed	metabolic process	0	0.205329	0	0.157129	0	0	3.03181	1.11311	0.75752	0.360331	0.978148	0.436458	0.854427	0.541812	0.486213	0.726761	1.00443	0.808584
LOC_Os01g41510	calcineurin B, putative, expressed	cellular potassium ion homeostasis;detection of calcium ion;hypotonic salinity response	0	3.87165	1.55904	1.47857	0.789999	0.948266	1.78298	5.35476	1.99864	3.6731	3.26211	3.59429	1.00541	4.22172	1.90724	4.14736	1.76912	4.0527
LOC_Os01g41530	OsFBL2 - F-box domain and LRR containing protein, expressed	NA	1.21936	0.672518	0.582644	0.723171	0.666527	0.528244	0	0.798793	0.876865	0.552843	0.642261	0.573736	1.40337	0.495192	1.17109	1.10687	0.993942	0.872777
LOC_Os01g41550	aspartic proteinase, putative, expressed	protein catabolic process;proteolysis;response to karrikin	62.4371	22.9583	48.5534	15.3515	44.1664	22.4085	108.754	16.1738	47.7906	17.6036	19.5605	15.9853	26.4897	10.6545	17.9579	14.2098	61.0393	16.0394
LOC_Os01g41565	ATP-binding domain-containing protein, putative, expressed	tRNA processing;tRNA thio-modification;tRNA wobble uridine modification	0	0	0	0	0	0	0.599236	0.479906	0.447738	1.42441	0.967412	2.5886	0.337913	2.06423	0.192305	1.29802	0	2.59631
LOC_Os01g41610	mitochondrial ATP synthase g subunit family protein, putative, expressed	NA	133.201	172.078	145.323	145.76	125.698	161.673	160.009	112.206	186.289	126.384	119.514	98.2559	154.574	104.336	126.892	129.587	130.378	89.3828
LOC_Os01g41630	serine,threonine protein phosphatase 2A 55 kDa regulatory subunit B, putative, expressed	developmental process;mitotic cell cycle;peptidyl-serine dephosphorylation;regulation of phosphoprotein phosphatase activity	3.76619	5.78413	4.97386	4.02892	2.44051	3.85948	2.42966	12.6576	5.40579	10.7803	11.8221	11.8268	4.10355	11.7524	2.76701	9.73829	5.12066	13.9633
LOC_Os01g41640	expressed protein	NA	7.77913	7.85747	9.81054	10.8904	12.2134	9.35417	6.47547	14.6844	10.5557	10.5644	14.2193	11.498	12.0152	13.6399	12.0692	13.985	12.4826	13.2693
LOC_Os01g41650	pentatricopeptide, putative, expressed	NA	0	0.417045	0.453474	0.899314	0.554244	0.983751	0.206612	1.28356	0.312926	1.66974	0.731428	0.89163	0.81397	1.75043	1.12461	1.56486	0.413024	1.80234
LOC_Os01g41660	phosphoethanolamine,phosphocholine phosphatase, putative, expressed	dephosphorylation;thiamin diphosphate biosynthetic process	2.86239	2.68816	2.39294	4.85221	3.64722	2.79326	1.5605	3.90738	3.66974	3.15288	1.63469	2.94765	2.19765	2.5811	2.00072	3.53624	1.94293	3.01738
LOC_Os01g41710	chlorophyll A-B binding protein, putative, expressed	photosynthesis;photosynthesis, light harvesting;photosynthesis, light harvesting in photosystem I;photosynthesis, light harvesting in photosystem II;protein-chromophore linkage;response to light stimulus	685.395	331.358	424.268	202.057	924.093	113.89	95.4286	4.5089	2.81006	13.6356	8.82356	45.3848	164.259	185.687	378.884	70.0037	244.965	46.0684
LOC_Os01g41730	serine,threonine-protein kinase, putative, expressed	cell surface receptor linked signaling pathway;phosphorylation;protein amino acid phosphorylation;transmembrane receptor protein serine/threonine kinase signaling pathway	2.83724	3.37408	3.86985	2.75134	3.1269	3.96807	2.21191	3.10035	2.27603	3.68043	3.03411	2.74675	4.52046	2.37648	2.48377	5.18023	5.2165	3.94331
LOC_Os01g41800	cytochrome P450, putative, expressed	oxidation reduction;trehalose biosynthetic process	0	0	0	0	0	0	0.61123	2.69224	0.456514	5.2305	2.17112	4.22478	18.269	55.5618	46.0995	3.53248	1.21257	5.00409
LOC_Os01g41810	cytochrome P450 72A1, putative, expressed	oxidation reduction	0	0.161747	0.174787	0.744351	0.133186	0.476165	1.19694	0.799192	1.35068	1.80189	1.41469	1.6365	4.60761	6.72938	7.92913	1.80892	2.58269	2.3866
LOC_Os01g41870	protein kinase, putative, expressed	protein amino acid autophosphorylation	2.51926	4.34401	3.441	4.90492	5.21694	3.99354	4.80227	6.4147	2.68115	8.09789	8.61496	8.48601	6.49885	7.85153	3.93404	7.85367	4.22539	8.16885
LOC_Os01g41880	hyaluronan,mRNA binding family domain containing protein, expressed	response to cytokinin stimulus	32.3234	31.288	25.2799	38.6704	27.3359	35.0472	25.731	37.4857	41.8073	46.5201	50.8924	55.1261	36.2367	55.8302	52.9834	52.5424	36.1144	50.328
LOC_Os01g41890	MLA1, putative, expressed	NA	1.97153	0.583445	1.45009	0.256764	0.623083	0.409604	1.65172	0.248253	0.703585	0.147225	0.398676	0.267298	0.174298	0.349835	0.198319	0.244334	0.515914	0.392956
LOC_Os01g41900	Myb transcription factor, putative, expressed	regulation of transcription, DNA-dependent;transcription, DNA-dependent	114.64	46.951	88.2898	23.1773	45.6073	36.8254	131.006	26.0859	46.867	22.7597	27.3831	33.3864	35.0981	26.2711	56.7676	28.2099	72.4167	31.9581
LOC_Os01g41950	expressed protein	NA	20.0022	7.22295	13.9605	4.61744	10.6665	7.10009	0.571222	0.381591	0.504951	0.362065	0.24508	0.410832	1.17868	0.967237	1.58494	0.720571	0.856681	0.965926
LOC_Os01g41970	expressed protein	NA	0.912143	0.516291	0.542712	0.777589	0.409099	0	0	0	1.37041	0.297095	0.405724	0.540774	0.353523	0.829908	0.402599	0.618889	1.22493	0.51133
LOC_Os01g41980	retrotransposon protein, putative, unclassified, expressed	NA	0	0.230954	1.24108	0	0	0	1.70275	0.340942	1.27363	0.269832	0.183213	0.490332	0.960039	0.122037	0.910566	0.545681	1.97209	0.682454
LOC_Os01g41990	OsCML12 - Calmodulin-related calcium sensor protein, expressed	NA	9.82297	6.56244	11.3234	6.8936	6.1581	6.80413	12.4703	5.27259	7.80101	4.50115	2.53225	5.6842	6.63683	4.449	7.25691	4.30982	6.20211	4.68702
LOC_Os01g42000	skin secretory protein xP2 precursor, putative, expressed	glycerol metabolic process;glycerol-3-phosphate biosynthetic process;phosphorylation;triglyceride metabolic process	14.0416	4.18742	9.21252	3.90009	7.44715	4.11201	6.58535	1.13089	2.01112	0.745382	0.606066	0.541461	1.85411	0.73385	1.80842	0.59647	4.06643	1.02284
LOC_Os01g42010	expressed protein	NA	7.65166	16.1902	9.42909	14.1073	6.17086	13.2038	5.90126	9.35108	8.23485	13.1799	13.7469	11.3692	6.02797	12.5433	8.2495	13.9191	7.52092	13.407
LOC_Os01g42024	expressed protein	NA	23.1122	12.5792	11.1852	6.76096	11.3875	6.33968	43.4719	6.5219	19.6721	9.39451	8.32116	12.1759	9.76896	2.59499	6.35578	7.25501	15.5698	9.14348
LOC_Os01g42030	mitochondrial chaperone BCS1, putative, expressed	NA	10.8541	12.6034	5.93168	12.2274	9.89144	9.12598	6.92138	31.3897	10.5627	15.704	18.8493	11.6114	7.08629	15.5955	6.35011	16.2326	8.00225	18.7219
LOC_Os01g42040	ubiquitin-conjugating enzyme, putative, expressed	protein polyubiquitination;response to DNA damage stimulus	0	0	0	0.0892521	0.19215	0.114023	0	0.747703	0.108391	0.545856	0.462225	0.619525	0.404054	0.610024	0	0.818092	0.143241	0.570471
LOC_Os01g42070	kinesin motor domain containing protein, putative, expressed	NA	1.56133	4.96204	2.48784	4.92072	4.27433	4.50073	3.54332	4.40219	3.75276	3.03199	6.15933	4.68962	1.99447	3.40634	2.2694	4.87026	2.12377	3.71238
LOC_Os01g42080	zinc ion binding protein, putative, expressed	NA	0.858672	2.12295	1.71057	2.42279	2.09101	2.31862	1.16891	4.80225	2.28767	4.35283	4.95265	4.32966	3.94695	6.06268	2.37018	4.00963	1.46076	4.44795
LOC_Os01g42090	nodulin MtN3 family protein, putative, expressed	protein homooligomerization	1.79898	3.75032	2.68307	0.381769	0	0.979625	3.6829	1.4747	2.52123	1.16725	0.991071	0.928088	0	0	0.197001	1.18261	0.304411	0.886881
LOC_Os01g42110	nodulin MtN3 family protein, putative, expressed	protein homooligomerization	44.0396	24.6995	64.5868	0.288168	1.83316	1.48497	96.353	21.8716	65.3827	11.6725	8.09892	3.40473	1.56991	0	0.893675	3.84481	10.0492	6.68135
LOC_Os01g42120	expressed protein	NA	4.49348	9.15141	3.74327	5.74523	3.62874	6.93584	4.92474	8.36874	7.20476	9.95118	9.19161	10.388	9.05424	7.62464	8.3281	10.9655	6.03578	9.56555
LOC_Os01g42140	expressed protein	NA	18.4166	10.5693	13.5986	8.25823	10.6471	7.02248	13.7217	8.11233	16.1288	5.60661	6.63225	7.88748	11.2388	7.59125	11.9619	8.48236	16.5438	8.54309
LOC_Os01g42150	MEGL13 - Maternally expressed gene MEG family protein precursor, expressed	NA	1.35973	0.783377	0	4.07379	4.82895	0	0	0	0	0	0	0.810451	2.65315	5.10371	4.23226	3.33233	0	0.311938
LOC_Os01g42190	heat shock protein DnaJ, putative, expressed	NA	6.83484	3.57884	4.53238	2.09374	4.65528	1.03189	1.03586	0.207435	1.16418	0	0	0.111845	0.583892	0.222259	0.498402	0.124221	0.514644	0.207277
LOC_Os01g42200	expressed protein	NA	24.2691	16.4368	27.2119	7.59236	13.8293	18.792	21.4799	6.24994	7.92324	6.73078	9.48732	9.71013	5.51619	3.20394	1.88415	7.40477	18.2753	9.66646
LOC_Os01g42234	amino acid permease family protein, putative, expressed	gamma-aminobutyric acid transport	14.7435	9.01324	11.56	11.6978	12.0717	10.8459	12.2263	8.61611	13.4856	13.202	11.0139	10.7678	13.3462	14.7598	13.1748	9.47275	13.7635	14.0804
LOC_Os01g42260	transcriptional corepressor LEUNIG, putative, expressed	NA	4.6265	8.85702	6.53544	11.8075	6.97789	7.87355	3.43751	19.9266	6.00097	13.4726	17.5668	14.2475	6.55138	19.0261	8.30956	17.2899	4.57945	15.4471
LOC_Os01g42280	pentatricopeptide, putative, expressed	RNA modification;RNA splicing;mRNA modification;mitochondrial RNA processing;nucleic acid phosphodiester bond hydrolysis;rRNA metabolic process	0	0.488105	0.106028	0.225378	0.242871	0.0959199	0	0.435771	0.091381	0.459472	0.388931	0.260712	0.136014	0.563774	0.232146	0.400928	0	0.441184
LOC_Os01g42294	inactive receptor kinase At2g26730 precursor, putative, expressed	phosphorylation;protein amino acid phosphorylation	66.768	29.0289	36.0152	25.1001	39.8879	27.7379	88.9156	17.8181	68.1371	12.197	14.4518	11.8841	27.0768	12.0938	17.1396	16.8149	39.4511	16.0213
LOC_Os01g42320	aspartic proteinase nepenthesin-2 precursor, putative, expressed	NA	1.60567	1.42114	0.958616	2.1782	2.04426	2.78822	0.875629	1.40305	0.65786	1.66509	1.41172	1.8905	0.986749	1.59163	4.21109	0.732529	0.871387	1.95771
LOC_Os01g42330	retrotransposon protein, putative, unclassified, expressed	defense response;signal transduction	0.117466	0.322373	0.280849	0.447335	0.107333	0.253575	0.159873	0.672883	0.121263	0.722005	0.462884	0.4484	0.224889	0.642124	0.102349	0.490944	0.55978	1.10149
LOC_Os01g42350	pleiotropic drug resistance protein, putative, expressed	transmembrane transport	0	0.272814	0.0594652	0.252508	0.0909334	0.160977	0	0.298454	0.462433	0.160877	0	0.0584069	0.0761579	0.314455	0.0433243	0.19166	0.0677425	0.182112
LOC_Os01g42380	pleiotropic drug resistance protein, putative, expressed	transmembrane transport	3.31301	0.63823	0.214116	0.113634	0.122805	0.14486	0.48735	0.512842	0.555209	0.521269	0.39183	0.262836	0.137082	0.154291	0.0779816	0.201139	0.304936	0.279498
LOC_Os01g42400	STE_MEK_ste7_MAP2K.3 - STE kinases include homologs to sterile 7, sterile 11 and sterile 20 from yeast, expressed	NA	0.246977	0.136232	0.590052	0.104629	0.112494	0.668768	0.336503	0.404488	0.380539	0.159971	0.108413	0.0726328	0.0947536	0.214971	0.107824	0.240255	0.503272	0.0267886
LOC_Os01g42410	pleiotropic drug resistance protein, putative, expressed	abscisic acid transport;defense response to oomycetes;lead ion transport;response to ethylene stimulus;response to jasmonic acid stimulus;response to ozone;response to salicylic acid stimulus;terpenoid transport;transmembrane transport	7.16668	7.70348	6.39777	10.47	9.12888	7.8339	5.20115	13.2397	7.65142	9.92095	10.6641	7.9385	8.37592	12.2167	6.07567	12.8535	5.9871	10.4529
LOC_Os01g42430	vacuolar ATP synthase, putative, expressed	ATP hydrolysis coupled proton transport;ion transport;vacuolar acidification	110.588	174.52	137.517	182.271	119.611	201.187	118.8	151.57	116.817	151.714	161.662	153.045	140.312	149.462	165.344	146.946	122.66	115.039
LOC_Os01g42460	BAH domain containing protein, expressed	negative regulation of DNA methylation;negative regulation of chromatin silencing;regulation of DNA methylation;regulation of histone H3-K9 methylation;regulation of histone methylation	0.207371	0.342638	0	1.05382	0.283626	0.897477	0	1.01866	0.320001	0.738495	1.00052	1.21913	0.795108	1.02019	0.452372	1.40839	0.704763	1.27961
LOC_Os01g42470	acetyltransferase, GNAT family, putative, expressed	N-terminal protein amino acid acetylation;histone acetylation;mitotic sister chromatid cohesion	12.3214	31.3578	19.6907	29.1889	15.6212	22.7228	17.5206	22.4313	25.9249	29.5992	31.3455	29.4655	17.4175	25.1694	17.8751	33.7732	20.6187	26.3079
LOC_Os01g42480	Yip1 domain containing protein, expressed	NA	32.4934	42.5441	32.2511	34.5455	30.211	34.5136	27.8841	23.5744	39.0653	27.6958	31.5112	24.8498	35.0805	23.8049	27.8144	32.8311	40.0915	27.7936
LOC_Os01g42490	endonuclease,exonuclease,phosphatase family domain containing protein, expressed	nucleic acid phosphodiester bond hydrolysis	1.30551	0.318804	1.08493	0.985981	0.884606	0.391706	0.394936	1.8204	1.19669	1.03258	1.08029	1.40606	1.16728	0.892786	0.511546	1.31735	1.18445	1.84737
LOC_Os01g42500	zinc finger, C3HC4 type family protein, expressed	NA	9.6413	17.9556	14.9657	11.4442	15.3434	15.3469	15.3351	12.3737	15.3066	11.5603	12.9977	11.9191	18.7624	12.368	15.4524	13.1957	12.8626	11.6153
LOC_Os01g42510	expressed protein	NA	2.09582	4.31348	3.32938	3.56628	3.46364	4.21311	1.12384	4.96961	3.52686	6.58668	5.26016	4.95745	3.60287	2.50605	3.68717	3.7366	2.35409	3.48696
LOC_Os01g42520	expressed protein	response to karrikin;root morphogenesis	371.979	179.041	195.047	133.115	240.486	149.851	730.125	115.078	489.092	89.6116	110.734	87.0362	174.719	66.6733	113.149	106.29	275.969	92.7415
LOC_Os01g42620	pentatricopeptide containing protein, putative, expressed	RNA modification;nucleic acid phosphodiester bond hydrolysis	0.124528	0.0922138	0	0.158086	0.0568834	0	0.169494	0.0457505	0.128519	0.325617	0.146984	0.219433	0.0642541	0.386479	0.073111	0.163139	0.228113	0.563051
LOC_Os01g42630	C-5 cytosine-specific DNA methylase, putative, expressed	methylation	1.65311	2.27562	1.90625	3.787	2.16416	3.36369	1.60865	2.48681	2.42762	3.35222	2.89878	3.09803	2.28804	4.72482	4.22674	3.46847	1.92543	3.17487
LOC_Os01g42650	cytochrome c oxidase subunit 5B, mitochondrial precursor, putative, expressed	electron transport chain;hydrogen ion transmembrane transport;mitochondrial ATP synthesis coupled proton transport;mitochondrial electron transport, cytochrome c to oxygen	214.604	191.419	242.868	178.15	177.949	208.325	285.118	148.193	261.167	142.543	155.685	143.808	205.457	128.558	175.29	149.874	209.022	117.513
LOC_Os01g42690	OsPOP2 - Putative Prolyl Oligopeptidase homologue, expressed	protein depalmitoylation	30.2162	32.3913	26.5432	29.0254	25.7018	27.147	25.1954	53.6587	15.8449	17.831	30.8697	25.2119	30.672	26.846	21.4971	25.1921	36.3779	29.7805
LOC_Os01g42700	expressed protein	NA	174.973	110.905	194.445	80.7782	141.115	112.33	263.11	81.5055	121.616	81.6223	72.0924	75.8451	150.723	78.0512	143.309	66.4759	153.147	62.9598
LOC_Os01g42710	retrotransposon protein, putative, unclassified, expressed	NA	1.70056	2.40462	1.55169	2.87751	3.84629	3.08905	1.46144	2.51431	1.71118	2.60525	3.32915	2.23317	4.11074	4.11269	4.01437	3.07325	2.68231	3.43927
LOC_Os01g42720	expressed protein	NA	8.35756	9.93466	10.7806	10.5562	7.72423	10.5632	8.8799	7.07369	4.95519	14.8284	8.41899	15.6183	10.5239	13.0278	14.827	9.53122	11.9596	13.835
LOC_Os01g42730	GDSL-like lipase,acylhydrolase, putative, expressed	NA	2.42735	6.32309	5.40459	6.1684	4.32463	6.44873	2.70532	7.94973	4.4245	8.43097	8.03558	8.49868	6.4316	9.77886	5.48891	9.42867	4.94854	10.2788
LOC_Os01g42770	expressed protein	NA	23.3213	30.554	26.5216	26.4578	23.5666	34.8782	18.3654	21.85	16.4066	30.7899	21.914	33.227	30.0343	34.8765	50.3605	26.2377	24.2867	28.3089
LOC_Os01g42790	xylem cysteine proteinase 2 precursor, putative, expressed	proteolysis;proteolysis involved in cellular protein catabolic process	4.47804	1.52575	1.43937	0.584236	2.03503	0.187042	1.40914	2.06959	2.11507	0.669904	0.908988	0.811362	0.92646	0.603483	0.903749	1.46152	1.63505	1.27642
LOC_Os01g42800	MEE18, putative, expressed	embryonic development ending in seed dormancy;pollen tube development	0.278033	1.689	0.996194	1.53164	0.885835	0.452097	0.757832	1.74579	0.285253	1.26094	2.19817	1.96311	0.426876	2.18244	0.850109	2.25855	0.755	2.02361
LOC_Os01g42810	leaf senescence related protein, putative, expressed	NA	1.82647	0.841419	1.45406	0.774169	1.66162	1.32091	7.05428	0.332467	1.248	1.38088	1.07021	0.716678	2.22093	0.620568	0.532094	0.693609	3.09844	0.993343
LOC_Os01g42820	RNA recognition motif containing protein, putative, expressed	NA	22.6518	12.338	18.516	11.9063	23.4131	16.1067	32.1585	13.6538	22.0889	11.4752	13.0056	10.6026	21.0246	12.0117	16.383	12.9215	19.505	10.9003
LOC_Os01g42830	adaptin ear-binding coat-associated protein 2, putative, expressed	NA	13.7221	13.4455	11.5513	18.2024	16.7863	13.1852	10.5559	19.5068	13.8587	16.0812	19.8103	14.5045	16.0893	19.0155	14.0024	16.7741	13.1205	15.3442
LOC_Os01g42850	ThiF family domain containing protein, putative, expressed	C-terminal protein lipidation;autophagic vacuole assembly;autophagy;cellular response to nitrogen starvation;defense response to fungus;leaf senescence;mitochondrion degradation;piecemeal microautophagy of nucleus	1.02478	0.984292	1.45468	1.84306	1.75528	0.968115	0.174358	4.09028	0.925289	3.47966	4.03967	3.61194	0.735847	2.4341	0.725604	2.43039	0.52314	3.38549
LOC_Os01g42860	inhibitor I family protein, putative, expressed	negative regulation of endopeptidase activity;proteolysis;response to wounding	7.62394	9.4832	2.26339	10.8681	2.82612	5.66149	8.73114	24.4081	3.76752	51.8927	15.9394	50.6896	2.47598	5.9249	7.89846	5.30471	3.39183	19.732
LOC_Os01g42870	transferase family protein, putative, expressed	NA	164.588	63.2509	102.897	42.4568	93.3948	57.7274	307.029	42.903	131.377	28.9323	35.9631	28.3817	80.324	28.059	53.8945	37.2236	116.964	38.7593
LOC_Os01g42880	transferase family protein, putative, expressed	NA	155.77	113.116	118.376	97.0831	133.774	109.229	163.817	90.9962	144.129	84.3968	89.1217	81.9992	130.369	81.903	98.5032	95.3016	137.384	84.5974
LOC_Os01g42900	ABC-2 type transporter domain containing protein, expressed	transmembrane transport	5.09719	1.53271	6.22777	0.981388	3.58935	3.51185	0.946906	1.64416	0.95252	0.825273	1.01672	0.953748	1.33302	0.873012	1.2135	1.12578	2.20382	3.01341
LOC_Os01g42950	protein kinase family protein, putative, expressed	phosphorylation;protein amino acid phosphorylation	6.80202	12.1797	7.80533	12.3206	10.8098	11.8996	5.37026	12.8779	8.63073	9.94978	11.0829	9.66912	12.8698	17.2422	15.651	12.7429	6.29567	12.3726
LOC_Os01g42960	TTL1, putative, expressed	cell redox homeostasis;positive regulation of abscisic acid mediated signaling pathway;response to abscisic acid stimulus;response to osmotic stress;response to salt stress	3.78923	6.42268	2.35872	6.54944	4.8283	5.80035	3.43929	8.39986	8.38081	7.51069	9.89321	7.37485	4.77879	6.01175	3.23492	8.44852	6.33711	8.28667
LOC_Os01g42970	zinc finger C-x8-C-x5-C-x3-H type family protein, expressed	cell fate determination	5.77438	10.5901	6.90988	12.0266	7.77758	11.1126	6.80815	12.7735	9.85285	14.1328	13.0395	15.1494	8.47337	17.4068	9.0621	14.5054	5.35359	16.1187
LOC_Os01g42980	ribosomal protein L22, putative, expressed	translation	45.0205	56.9142	48.7997	48.4922	57.4291	71.8033	59.4334	41.708	51.7552	45.588	45.6341	52.4819	68.3484	43.6883	64.9025	52.0294	49.3197	45.6455
LOC_Os01g42990	PPR repeat domain containing protein, putative, expressed	oxidation reduction	12.5661	8.88986	8.92206	5.72473	9.18161	5.90496	16.7968	5.50074	12.3036	5.06742	4.78657	4.81061	11.0958	5.49969	6.93409	4.99401	10.1477	6.40043
LOC_Os01g43010	transposon protein, putative, unclassified, expressed	RNA modification;nucleic acid phosphodiester bond hydrolysis	0.71532	0.943214	0.683998	0.726592	0.979832	0.618091	1.94753	0.663503	0.885256	0.462911	0.501366	0.546278	1.26041	0.535974	0.561169	0.598937	1.26557	0.802831
LOC_Os01g43020	CTP synthase, putative, expressed	'de novo' CTP biosynthetic process;CTP biosynthetic process;glutamine metabolic process;pyrimidine nucleotide biosynthetic process;response to cadmium ion	18.5077	25.6579	18.4306	20.5882	25.6598	26.4849	21.7435	24.0129	24.571	20.262	24.8182	17.7022	28.2348	28.412	27.3793	22.6711	19.4953	20.3439
LOC_Os01g43030	tetratricopeptide repeat domain containing protein, expressed	N-terminal peptidyl-methionine acetylation;embryonic development ending in seed dormancy;response to water deprivation	2.50518	2.33825	2.91979	3.81636	3.4902	3.44828	2.55735	7.61969	5.17075	4.82233	7.51469	4.96581	4.36502	6.4901	1.58271	6.00333	3.32521	5.61844
LOC_Os01g43040	amino acid transporter, putative, expressed	lateral root morphogenesis;negative regulation of cell proliferation	8.41869	5.42978	8.41681	5.61965	6.79778	6.03591	8.37622	4.01966	6.84064	3.77234	5.17917	5.04178	8.49844	4.85819	7.83464	5.01141	8.59023	4.77411
LOC_Os01g43050	CENP-C1, putative, expressed	NA	0.621422	0.853944	0.649873	1.64397	1.20554	0.335709	0.634523	2.45837	1.52136	1.15629	2.24637	2.19064	1.24992	2.59879	0.744951	2.65377	2.11386	2.23115
LOC_Os01g43060	expressed protein	NA	4.22586	5.48573	4.76142	4.98306	5.95728	7.67468	3.20469	7.95543	6.45597	7.313	6.21058	8.86092	7.41086	8.15588	4.73198	7.57237	6.98939	7.41457
LOC_Os01g43070	psbP-related thylakoid lumenal protein 4, chloroplast precursor, putative, expressed	photosynthesis	2.84358	5.74903	3.397	5.52077	7.01734	6.28654	1.61417	1.61696	1.82626	2.60903	2.91193	3.41433	7.63548	8.38229	10.0333	2.61078	3.70265	3.57128
LOC_Os01g43080	exonuclease, putative, expressed	NA	3.03331	1.00608	1.26778	1.15715	0.827894	1.64525	1.65393	0.745392	1.70998	0.98284	0.266604	0.624861	0.698864	0.706659	2.12078	1.57965	0.823336	1.18771
LOC_Os01g43090	oxidoreductase, aldo,keto reductase family protein, putative, expressed	NA	41.5086	30.6547	38.5413	38.3634	41.1028	39.5022	28.0612	22.3823	33.7514	26.3355	26.0627	30.2958	40.7639	35.2447	35.5315	24.2167	30.7873	24.6037
LOC_Os01g43100	protein phosphatase 2C, putative, expressed	NA	1.1271	3.95701	3.58768	6.05528	1.87673	3.87934	2.04977	2.97597	2.1121	3.28881	3.63744	4.09436	2.88844	4.17721	2.79426	5.28367	2.29159	3.03468
LOC_Os01g43110	expressed protein	NA	1.31413	0.632261	0.883429	0.417218	0.599725	0.532573	0.894622	0.582643	0.930985	0.47845	0.863864	0.530872	0.440594	0.379232	0.358088	0.741637	0.8939	0.5856
LOC_Os01g43120	DEAD,DEAH box helicase, putative, expressed	RNA secondary structure unwinding	0	0.52081	0.678444	0.560926	0.431593	0.204667	0.257731	0.774647	0.487078	0.67387	1.07874	0.945522	0.652898	2.29755	0.660364	1.52833	0.643393	1.0849
LOC_Os01g43130	DEAD,DEAH box helicase, putative, expressed	RNA secondary structure unwinding	2.1897	3.13701	1.43887	4.08055	1.69664	2.13293	1.78964	5.55779	2.5894	3.11951	4.70722	3.60499	2.43521	5.58054	1.8155	5.88234	2.97612	4.57762
LOC_Os01g43140	lipase, putative, expressed	fatty acid transport;lipid metabolic process;triglyceride biosynthetic process	6.71144	3.04295	3.06625	2.59116	4.05066	4.05684	6.18325	3.23202	5.9929	3.45064	2.33722	2.43672	2.87562	2.1693	2.66935	2.67949	4.56263	3.18247
LOC_Os01g43150	OsFtsH9 FtsH protease, homologue of AtFtsH11, expressed	PSII associated light-harvesting complex II catabolic process;proteolysis;response to heat	2.76506	4.17032	3.03056	6.25366	3.38143	3.49676	2.71845	6.30057	1.78377	5.04593	5.70823	5.98335	2.79405	9.34463	4.74061	6.08309	1.2192	8.21895
LOC_Os01g43160	polygalacturonase, putative, expressed	carbohydrate metabolic process;cell wall organization;metabolic process	69.2296	35.9745	58.6911	23.3528	45.8511	26.924	99.1536	21.271	66.0302	21.8976	18.8384	20.9245	36.9897	15.8578	27.2717	23.0142	49.9529	21.6698
LOC_Os01g43170	polypyrimidine tract-binding protein, putative, expressed	proteolysis;regulation of RNA splicing;regulation of alternative nuclear mRNA splicing, via spliceosome;regulation of translation;seed germination	12.7041	19.811	15.5128	11.2167	13.9372	16.8942	16.1314	13.0458	11.8474	12.1848	14.8832	10.9402	18.8019	14.7002	16.4423	11.2873	11.4143	13.7345
LOC_Os01g43220	chitinase domain-containing protein 1 precursor, putative, expressed	carbohydrate metabolic process	0.559327	0.718226	0.556981	1.1841	0.935462	1.31047	0.507794	1.0175	1.24774	1.26734	1.22615	0.986236	1.14342	1.67031	0.487893	1.86663	0.633866	1.4114
LOC_Os01g43250	WD domain, G-beta repeat domain containing protein, expressed	positive regulation of TORC1 signaling;protein transport	73.5063	63.8096	103.125	61.5428	72.3379	84.5164	79.7939	37.6342	70.5852	60.8944	48.4469	66.5453	105.051	54.5328	95.8171	48.8668	101.443	53.2479
LOC_Os01g43280	hydroquinone glucosyltransferase, putative, expressed	NA	8.31828	2.80229	5.10677	4.50214	9.6862	5.50359	10.3877	2.71182	5.46229	2.16982	1.31814	2.0382	4.60859	2.54487	2.72295	3.36806	7.06461	3.30568
LOC_Os01g43290	expressed protein	NA	13.045	6.10685	16.2032	4.05413	16.3851	9.88414	14.6574	4.22875	5.87881	5.03325	2.12158	4.93772	10.1545	6.96329	3.15487	4.92131	24.5691	9.43774
LOC_Os01g43320	transmembrane amino acid transporter protein, putative, expressed	amino acid transmembrane transport	1.54164	0.567129	2.14837	0.870875	1.63807	0.974308	2.45075	0.490965	0.791477	0.998629	1.01528	0.83129	0.887319	0.74596	0.897536	0.666968	1.22146	1.3105
LOC_Os01g43330	extra-large G-protein-related, putative, expressed	NA	0.787134	0.432266	0.784083	1.44345	0.719002	1.06239	0.535711	2.29042	1.35358	2.46178	2.52804	2.92813	0.854125	1.73777	0.400159	2.2796	1.25005	3.60809
LOC_Os01g43340	retrotransposon protein, putative, unclassified, expressed	NA	1.68811	0.864633	1.07632	0.428558	1.07987	0.182183	1.2253	0.552558	0.581003	0.473269	0.295621	0.429572	0.689417	0.323686	0.539272	0.325527	0.842842	0.509336
LOC_Os01g43350	protein kinase family protein, putative, expressed	NA	17.8523	7.27465	11.864	5.08104	12.7858	8.81252	11.3142	3.52698	9.20172	2.93829	3.30414	2.26048	8.90302	4.57138	5.76942	3.71976	7.85283	4.05457
LOC_Os01g43360	myosin-Ie, putative, expressed	NA	7.91468	23.3609	9.77413	36.0299	9.71268	22.5437	9.26785	30.1408	11.4739	40.5729	35.7113	42.056	10.8974	34.8397	17.6153	33.897	8.40137	36.6889
LOC_Os01g43370	CPuORF17 - conserved peptide uORF-containing transcript, expressed	NA	211.751	291.134	304.744	169.16	250.871	430.169	263.053	295.262	209.838	162.662	235.968	131.026	390.666	284.154	296.171	226.972	444.658	243.431
LOC_Os01g43380	glycosyltransferase family protein 1, putative, expressed	NA	0.924537	1.32279	0.88384	2.1138	1.01214	0.699801	1.25902	2.77508	1.14233	2.99259	3.2427	2.60826	1.20485	3.1525	0.645153	2.32877	1.38306	3.9391
LOC_Os01g43390	uroporphyrinogen decarboxylase, putative, expressed	chlorophyll biosynthetic process;heme biosynthetic process;porphyrin biosynthetic process;protoporphyrinogen IX biosynthetic process;response to cadmium ion	4.8224	8.82983	4.85899	9.58115	4.79882	8.57306	4.51928	10.0029	5.34026	10.1563	8.34407	13.3372	6.13365	9.30242	9.21912	10.103	5.11324	11.0794
LOC_Os01g43400	expressed protein	NA	0	0.750605	2.32524	0	1.16065	0.727875	0	0.358354	0.644378	0.853399	0.585348	0	1.52731	0.406858	1.16009	0	0	1.34416
LOC_Os01g43410	CAMK_CAMK_like.9 - CAMK includes calcium,calmodulin depedent protein kinases, expressed	abscisic acid mediated signaling pathway;phosphorylation;protein amino acid autophosphorylation;protein amino acid phosphorylation;regulation of anion channel activity;regulation of stomatal movement;response to salt stress	15.0257	19.1957	13.9633	31.6391	22.0725	23.3707	12.5068	37.3608	23.4001	30.6063	39.2695	30.9179	22.485	39.3793	18.5745	41.5789	18.0144	34.1612
LOC_Os01g43420	expressed protein	actin nucleation;trichome morphogenesis	4.46751	11.6036	5.96396	18.1494	5.86307	10.5362	6.80395	25.1084	7.01419	23.493	17.6551	26.4363	6.55502	39.7653	15.263	23.6292	4.81821	25.5882
LOC_Os01g43430	expressed protein	NA	45.8183	13.8227	31.9813	5.38098	12.2549	6.26355	89.801	3.46214	31.1567	5.67939	6.12972	5.51955	11.8602	3.58135	6.6185	3.40376	28.895	4.19268
LOC_Os01g43460	C4-dicarboxylate transporter,malic acid transport protein, expressed	transmembrane transport	11.065	7.35043	7.06482	12.0522	14.6882	13.8081	10.3923	10.3077	10.8983	5.12563	9.90109	4.72096	20.3149	14.6789	11.8798	9.38312	15.6545	10.9876
LOC_Os01g43480	AAA-type ATPase family protein, putative, expressed	cell division	1.13976	0.569622	0.973434	1.17172	0.528034	0.415662	1.22324	3.55677	1.09065	1.47785	1.10293	1.13102	0.749894	0.940352	0.451794	1.52191	0.262007	1.78113
LOC_Os01g43490	polygalacturonase, putative, expressed	carbohydrate metabolic process;cell wall organization;metabolic process	3.34538	3.55772	4.13914	0.607338	1.52405	0.258763	3.25553	0.587003	1.22764	2.631	1.88776	2.31882	1.46664	1.38587	1.14739	1.0842	1.29865	1.03634
LOC_Os01g43510	expressed protein	NA	6.5559	3.80884	7.63199	2.08454	2.68243	3.02447	15.6422	2.86439	9.90216	3.6119	3.17062	2.60531	4.02927	1.62535	2.72264	3.74027	8.44889	3.14123
LOC_Os01g43520	neutral ceramidase precursor, putative, expressed	NA	7.90912	10.6237	10.1519	14.3373	10.4305	13.5192	3.99409	14.1834	7.10055	19.4773	19.9442	19.0123	15.8681	36.5945	11.8023	22.2177	8.53121	22.5394
LOC_Os01g43530	late embryogenesis abundant protein, putative, expressed	NA	0	0	1.93703	0.463769	0.485257	0	4.4716	0.893425	0.540492	0	0	0.645363	0.844293	0.666805	0.480847	0.373033	0.727217	0.368617
LOC_Os01g43540	suppressor of G2 allele of SKP1, putative, expressed	auxin mediated signaling pathway;defense response to fungus;jasmonic acid mediated signaling pathway;negative regulation of seed germination;protein catabolic process;regulation of defense response to fungus, incompatible interaction;response to heat;ubiquitin-dependent protein catabolic process	88.9139	138.013	102.819	148.907	102.725	132.017	71.8755	150.354	108.366	131.926	160.296	115.418	102.917	157.077	115.895	152.605	87.6311	114.266
LOC_Os01g43550	WRKY12, expressed	regulation of transcription, DNA-dependent;transcription, DNA-dependent	11.9994	5.562	7.93817	2.19978	4.1286	2.46401	19.0125	1.06267	5.31423	1.99613	1.85349	2.10017	4.85816	2.08053	4.11115	1.58555	6.8196	2.54232
LOC_Os01g43560	expressed protein	NA	4.58926	0	2.70801	0	1.99528	1.31357	0	1.26578	4.37112	0	0	0	0.907498	0	0	0	1.50461	0
LOC_Os01g43580	kinesin motor domain containing protein, putative, expressed	microtubule-based movement;regulation of cell wall organization or biogenesis	4.26253	5.3451	2.6489	5.7022	4.12338	4.42305	1.6251	8.60646	3.60088	6.67701	9.34129	8.11566	4.18159	8.31871	2.60202	10.0664	3.82688	9.47025
LOC_Os01g43590	HSF-type DNA-binding domain containing protein, expressed	NA	1.22193	0.66403	0.911941	0.776855	0.138868	1.32559	0.409394	0.492023	0.156457	0.494855	0.402679	0.441913	0.461283	0.533761	0.400412	0.684149	0.203815	0.489932
LOC_Os01g43610	DUF623 domain containing protein, expressed	negative regulation of transcription, DNA-dependent	1.58775	2.63453	1.70628	2.55765	2.88801	2.23992	2.16457	2.25446	4.22894	2.88129	2.51256	2.33665	2.80509	1.66605	2.77589	1.86218	3.23143	2.00464
LOC_Os01g43630	adaptin, putative, expressed	intracellular protein transport;protein transport;vesicle-mediated transport	4.71286	8.1364	5.00886	10.5178	7.28961	8.23962	2.97989	14.0767	9.59821	12.3881	13.6098	10.2235	8.43632	15.2718	6.89021	14.3616	4.91149	13.2179
LOC_Os01g43650	WRKY11, expressed	regulation of transcription, DNA-dependent;transcription, DNA-dependent	5.43249	5.07468	4.05368	4.45494	3.24064	2.58072	5.55559	5.19246	2.25892	2.96906	2.98626	3.0988	5.34828	3.46877	4.45366	2.10477	2.07226	3.36655
LOC_Os01g43680	CPuORF29 - conserved peptide uORF-containing transcript, expressed	positive regulation of transcription from RNA polymerase II promoter;transcription from RNA polymerase II promoter	15.7421	25.3162	16.2761	18.6115	13.0989	18.3116	15.0688	35.1876	12.9167	28.0382	31.7375	27.7462	11.9927	30.8713	22.7489	36.0731	18.5134	33.6845
LOC_Os01g43700	cytochrome P450 72A1, putative, expressed	oxidation reduction	5.21246	6.82081	5.70865	1.56369	4.45471	2.82059	7.10015	3.73425	4.35527	2.53149	3.04894	3.19245	2.41529	3.08166	3.50656	2.95201	5.16594	4.21061
LOC_Os01g43710	cytochrome P450 72A1, putative, expressed	NA	1.85793	2.04488	1.99815	2.04528	1.77969	1.20543	2.2771	11.0521	2.86941	8.41945	4.56161	8.89974	0.640925	8.80535	1.13444	6.06016	1.137	11.3721
LOC_Os01g43720	cytochrome P450 72A1, putative, expressed	oxidation reduction	1.38338	2.41488	1.23951	1.95321	1.47082	0.998477	2.19868	2.51717	3.67323	2.53842	2.12469	2.84729	0.442173	1.60376	2.61642	2.68853	0.939921	3.17351
LOC_Os01g43750	cytochrome P450 72A1, putative, expressed	oxidation reduction	1.81387	1.716	1.0833	1.53702	1.41592	2.52681	2.11854	1.55617	6.65116	3.94462	4.66468	2.66757	1.09376	1.20385	1.01835	3.27959	1.93568	2.64356
LOC_Os01g43774	cytochrome P450 72A1, putative, expressed	oxidation reduction	2.37095	1.89999	2.96149	8.3982	1.57196	1.63282	4.11033	0.764717	6.20674	1.32593	0.378221	0.76037	1.40511	0.561675	1.78698	0.627714	1.02539	0.606917
LOC_Os01g43844	cytochrome P450 72A1, putative, expressed	NA	46.6992	30.4153	43.7794	18.6436	41.343	31.0792	45.6564	18.7218	26.3034	26.8413	15.8819	20.0363	24.0798	15.4702	20.1848	18.8085	37.5027	21.1093
LOC_Os01g43870	NLI interacting factor-like phosphatase, putative, expressed	dephosphorylation;protein amino acid dephosphorylation	1.5437	4.94193	2.52058	4.83773	2.49025	2.42595	1.02229	11.7167	2.16627	7.83144	8.19295	6.22967	3.69988	8.52065	4.03241	7.6196	2.19731	7.59498
LOC_Os01g43890	OsSCP4 - Putative Serine Carboxypeptidase homologue, expressed	NA	18.0421	5.89201	12.2412	2.92455	6.59832	2.41099	18.5087	4.07304	8.01538	4.11092	2.83411	2.55397	7.00477	3.35521	5.73508	3.53341	7.26524	3.57142
LOC_Os01g43895	expressed protein	NA	94.3723	30.1855	65.723	16.6803	46.1056	27.4822	354.526	22.447	127.405	22.6626	20.9106	26.6243	43.4858	12.1748	34.8179	14.1015	82.1534	19.0287
LOC_Os01g43910	CGMC_MAPKCMGC_2.4 - CGMC includes CDA, MAPK, GSK3, and CLKC kinases, expressed	MAPKKK cascade;phosphorylation;protein amino acid phosphorylation;regulation of gene expression	6.93006	16.7467	7.22302	15.4862	11.5482	11.6686	6.14394	17.5007	8.80296	17.2114	16.1731	19.318	10.3124	22.2732	16.3007	21.3049	8.00324	18.3303
LOC_Os01g43950	expressed protein	NA	28.8684	10.8612	21.7271	10.5555	16.1092	12.5742	36.9734	4.97548	27.393	6.91572	7.43724	7.72424	11.7924	4.69925	8.94805	8.02586	17.437	5.78843
LOC_Os01g43980	retrotransposon protein, putative, unclassified, expressed	NA	0	0	0	0.0432658	0	0	0	0.33472	0.0528165	0.132314	0.17905	0.0900699	0.0391483	0.32333	0	0.19707	0	0.3855
LOC_Os01g44040	CAS1 domain-containing protein 1 precursor, putative, expressed	secondary cell wall biogenesis;xylan acetylation;xylan biosynthetic process;xylan metabolic process	3.13541	4.79079	3.33065	6.48946	2.3048	4.51919	3.79499	4.9508	4.03712	5.19532	6.87173	6.09074	3.20422	6.74021	1.747	6.0146	3.31708	7.83186
LOC_Os01g44050	siroheme synthase, putative, expressed	cobalamin biosynthetic process;metabolic process;methylation;oxidation reduction;siroheme biosynthetic process	227.802	269.971	259.999	78.3779	104.863	126.276	212.48	244.065	190.503	114.02	107.235	85.0518	96.9914	67.7605	71.8947	88.5935	151.069	97.7333
LOC_Os01g44090	X8 domain containing protein, expressed	NA	5.29763	3.66452	3.75558	2.38638	1.80618	2.51609	7.22304	2.44125	4.06811	3.1119	3.20281	2.72916	1.78067	1.15913	1.59225	2.37527	4.49138	2.34401
LOC_Os01g44110	serine,threonine-protein kinase, putative, expressed	cell surface receptor linked signaling pathway;protein amino acid phosphorylation;transmembrane receptor protein serine/threonine kinase signaling pathway	5.72955	8.49967	5.08347	9.40844	8.71402	9.29034	5.43751	6.5376	7.51159	8.99099	9.4368	8.16252	10.4463	7.97139	10.2206	11.1492	6.96689	6.81162
LOC_Os01g44120	expressed protein	NA	5.90362	1.9799	1.75954	1.75624	2.66757	1.93626	1.61336	0.968593	2.69335	1.15054	1.30457	1.74329	1.82147	2.80329	2.07354	1.1754	2.79029	1.04206
LOC_Os01g44130	aspartic proteinase oryzasin-1 precursor, putative, expressed	lipid metabolic process;protein catabolic process;proteolysis;response to cadmium ion	5.2689	7.04455	3.97443	3.52535	5.93239	8.11643	3.40136	4.6938	5.54813	3.23397	5.23746	1.55008	2.34169	1.93481	2.66479	5.13585	3.57697	2.74124
LOC_Os01g44140	expressed protein	NA	2.11042	0.775701	0.840394	0.0993278	1.06838	0.380847	3.51404	0.384015	1.32541	0.531535	1.02907	0.344753	1.3492	0.475853	0.511761	0.379867	1.59311	0.381282
LOC_Os01g44170	expressed protein	NA	0	0	0	0.141587	0	0	0	0	0	0	0	0	0	0	0	0	0	0
LOC_Os01g44190	expressed protein	NA	4.98978	7.50951	4.41061	4.31225	2.16008	2.8706	3.46079	2.75487	8.25899	5.75967	3.42942	2.25696	4.94549	6.74519	4.51218	6.61687	8.1512	4.84369
LOC_Os01g44210	50S ribosomal protein L31, putative, expressed	NA	126.354	50.6728	111.641	44.8975	103.018	46.094	147.79	18.5684	56.9572	20.221	16.6822	35.657	59.6754	38.3429	74.0127	22.169	74.2296	24.2494
LOC_Os01g44230	transcription factor X1, putative, expressed	DNA methylation;chromatin silencing;gene silencing by RNA;regulation of double-strand break repair via homologous recombination;response to cadmium ion	1.84965	1.38709	1.30623	3.84387	1.84156	2.09002	1.60265	4.54205	2.77196	4.29916	2.72677	6.52138	1.54641	3.25197	1.46631	3.63411	2.05869	9.86545
LOC_Os01g44250	CBS domain containing membrane protein, putative, expressed	NA	0.366034	0.608487	0.436944	0.776176	0.498778	0.795478	0	0.399896	0	0	0.161053	0	0.84411	0.856239	1.76124	0.35891	0.248111	0.31948
LOC_Os01g44260	dihydroflavonol-4-reductase, putative, expressed	anthocyanin biosynthetic process	0	0.354475	0.382584	0	0	0	140.221	26.1603	50.5425	25.439	19.4376	12.1661	52.3024	17.7479	27.03	18.1667	99.7677	15.8002
LOC_Os01g44310	dnaJ domain containing protein, expressed	receptor-mediated endocytosis	0.552191	0.151445	0.495318	0.311461	0.168341	0.1489	0.375811	0.326416	0.428088	0.238126	0.322305	0.810469	0.176184	0.211479	0.120271	0.14774	0.250806	0.802483
LOC_Os01g44330	laccase precursor protein, putative, expressed	lignin biosynthetic process;lignin catabolic process;oxidation reduction	2.77311	1.22514	2.48402	0.587559	1.13599	1.05213	3.40136	2.49831	3.69875	2.15598	1.94882	1.55008	0.745083	0.725554	1.09014	1.35154	2.82392	1.32543
LOC_Os01g44340	pectinesterase, putative, expressed	cell wall modification;pectin catabolic process	1.60603	2.0051	0.958381	1.02201	1.45777	0.655055	5.47757	1.97429	1.22997	3.64568	2.47499	3.54885	0.772011	1.17676	1.23012	1.8416	2.71988	2.80843
LOC_Os01g44394	mitotic checkpoint protein, putative, expressed	RNA export from nucleus;protein import into nucleus;transcription-dependent tethering of RNA polymerase II gene DNA at nuclear periphery	2.95243	8.16814	5.48358	7.23198	4.92153	7.65606	3.13085	6.98733	5.87862	6.69779	7.78845	6.37345	5.16649	8.03743	6.30992	10.5879	4.22767	7.18047
LOC_Os01g44950	AMP-binding enzyme, putative, expressed	NA	2.23443	0	1.03799	0.105178	1.01772	1.21013	2.36788	0.813218	0.382512	0.080405	0.435934	0.146028	2.19079	0.648343	0.758736	0.805113	3.03537	0.619404
LOC_Os01g44960	hydrolase, alpha,beta fold family domain containing protein, expressed	NA	34.1013	19.6647	29.5889	12.8206	15.6544	17.5656	30.6826	12.9618	18.5232	20.2844	16.2372	16.1488	17.697	8.93489	15.067	24.2216	33.3703	26.1783
LOC_Os01g44970	polygalacturonase, putative, expressed	carbohydrate metabolic process;cell wall organization;metabolic process	0.420878	0.695496	0.377149	1.42592	0.479668	1.4801	0.573266	1.14861	0.974091	1.29449	2.30769	0.618606	0.564836	0.730931	0.918176	0.884936	0.715151	1.07088
LOC_Os01g45020	F-box protein interaction domain containing protein, expressed	NA	2.84043	2.08822	1.41385	2.1056	2.37248	2.56308	1.61238	2.32584	3.77013	2.45283	3.01257	2.85371	3.35951	1.78438	4.02952	2.53114	4.18099	2.82741
LOC_Os01g45070	peptide deformylase, putative, expressed	N-terminal protein amino acid modification;co-translational protein modification;peptidyl-methionine modification;translation	1.73743	2.24505	3.10721	2.77275	3.12904	3.30044	2.37384	4.08917	1.76711	4.72298	3.56272	5.36384	2.44327	5.69244	3.04427	3.04913	1.9557	5.61612
LOC_Os01g45110	anthocyanin 3-O-beta-glucosyltransferase, putative, expressed	metabolic process;response to other organism	1.20016	1.19129	0.86022	0.610077	0.109348	0.129968	0.327021	0.72068	1.60305	0.466387	0.421398	0.423505	0.0920791	0.34805	0.209559	0.311188	0	0.338343
LOC_Os01g45140	anthocyanin 3-O-beta-glucosyltransferase, putative, expressed	response to other organism	69.3809	22.7083	55.1031	10.9281	26.0498	11.3976	62.9134	13.9916	22.8215	13.2012	18.1871	11.1474	52.1941	12.3384	15.3018	12.5466	55.0565	17.6325
LOC_Os01g45160	expressed protein	NA	1.83606	0.519743	1.09239	0.391325	2.05842	2.02537	2.51575	0.25146	2.75791	0.897084	0.816781	1.0886	0.711674	0.278533	0	0.623138	1.84907	0.411827
LOC_Os01g45190	DEAD-box ATP-dependent RNA helicase, putative, expressed	RNA secondary structure unwinding;RNA splicing;mRNA processing;mRNA transport;nuclear-transcribed mRNA catabolic process, nonsense-mediated decay;regulation of gene expression;regulation of translation	26.334	41.7456	34.014	33.1333	29.7126	33.8295	33.5508	40.8216	34.7892	33.4762	38.478	27.371	38.5687	39.5491	37.3885	42.9932	35.9442	31.3316
LOC_Os01g45200	cinnamoyl-CoA reductase-related, putative, expressed	defense response;defense response to bacterium;lignin biosynthetic process;oxidation reduction;steroid biosynthetic process	49.1751	23.9964	43.1498	12.451	31.3367	18.3437	61.0618	14.3332	22.8889	11.8971	15.5013	10.3755	25.389	13.0921	22.1529	13.7946	32.5858	16.2562
LOC_Os01g45250	DUF1645 domain containing protein, putative, expressed	NA	6.91917	8.69662	8.44983	5.46611	5.57806	5.97229	9.00387	6.87023	8.21671	6.21679	6.08259	6.29456	7.0056	4.30771	9.62207	6.65874	9.81529	6.74263
LOC_Os01g45274	carbonic anhydrase, chloroplast precursor, putative, expressed	carbon utilization;defense response to bacterium	846.341	746.765	766.781	266.713	408.453	435.081	779.216	577.699	638.037	358.502	352.18	268.844	368.198	290.15	311.322	303.188	343.668	261.76
LOC_Os01g45290	retrotransposon protein, putative, unclassified, expressed	DNA integration;carbon utilization;proteolysis;regulation of transcription, DNA-dependent;transcription, DNA-dependent	0.529796	0.338882	0.580661	0.410876	1.04959	0.428542	0.961177	0.144494	0.0912563	0.171346	0.270472	0.414701	0.675896	0.354993	0.461394	0.255001	1.14272	0.304117
LOC_Os01g45360	membrane associated DUF588 domain containing protein, putative, expressed	NA	12.933	10.9905	14.5013	6.28461	9.18061	7.01698	11.6107	9.56068	9.2102	4.19088	6.9326	7.14881	3.5132	5.05614	7.0312	7.1926	7.27611	8.37635
LOC_Os01g45370	radical SAM enzyme, putative, expressed	rRNA base methylation;rRNA processing;tRNA methylation	0.297618	1.1514	0.533123	1.38755	0.4062	1.1298	0.811347	1.86896	0.610234	0.867848	1.30773	1.2261	0.914162	1.99262	1.04032	1.16198	0.807906	0.97085
LOC_Os01g45380	protein kinase domain containing protein, expressed	intracellular signal transduction;phosphorylation;protein amino acid phosphorylation	9.74879	8.97056	10.9969	7.80272	8.50605	10.7127	10.333	9.16688	5.69712	7.36834	7.01664	6.93053	7.0673	6.92479	8.51547	8.00336	7.72221	6.05781
LOC_Os01g45390	HD domain containing protein 2, putative, expressed	NA	2.24433	4.97611	2.23249	6.02865	3.05768	3.86216	3.57132	10.3191	5.16186	7.03379	9.8765	7.38147	4.8887	8.20747	3.92744	8.56268	5.07025	8.28772
LOC_Os01g45439	expressed protein	NA	1.31723	3.78144	0.786355	5.55758	1.49708	2.32363	1.79595	5.10083	1.5174	6.579	5.35725	5.65085	2.63721	7.01244	3.42703	5.01072	1.34018	5.45848
LOC_Os01g45450	AAA family ATPase, putative, expressed	NA	30.3533	10.0009	17.5738	7.53756	16.0375	9.81232	22.9871	11.5527	16.4963	6.25874	8.89306	5.05292	10.1252	6.78698	8.30702	8.68377	18.7235	9.77241
LOC_Os01g45460	serine esterase, putative, expressed	NA	0.312207	0.517934	0.745611	0.926392	0.567954	0.508134	0.851222	1.44923	0.319895	1.61867	0.686116	1.74586	0.239796	1.63744	0.272895	2.03354	0	1.49478
LOC_Os01g45470	expressed protein	NA	113.671	114.327	173.554	61.126	37.5157	74.3538	194.505	145.4	57.2981	72.9884	88.3914	107.446	61.6958	63.4223	48.7161	32.0919	85.8625	49.6783
LOC_Os01g45510	DUF617 domain containing protein, expressed	NA	1.68042	0.938172	1.66976	0.475962	1.01312	0	0.765191	0.612576	1.13707	0.909464	0.989636	0.992072	1.29557	0.497707	0	0.18549	2.64884	0.30851
LOC_Os01g45530	single-stranded DNA-binding protein, putative, expressed	NA	10.4991	13.1992	10.348	14.5317	9.72456	11.6851	7.47653	12.5984	10.2333	17.1796	11.6701	15.4767	11.4199	15.5759	11.3985	17.2624	11.1216	14.8076
LOC_Os01g45570	homeobox associated leucine zipper, putative, expressed	regulation of transcription, DNA-dependent;response to salt stress;transcription, DNA-dependent	0	0.235859	1.52035	0.540615	0.963173	0.2311	4.63589	0.116028	1.08318	0.413237	0.561224	1.50189	2.12384	0.249318	0.371892	0.278705	1.43786	0.929354
LOC_Os01g45640	tat pathway signal sequence family protein, expressed	NA	32.8871	11.5313	11.021	15.4456	14.5186	16.5216	5.62166	9.74704	6.57524	17.818	13.0452	21.8751	18.5236	21.2814	31.0316	10.7548	6.92782	11.7713
LOC_Os01g45670	expressed protein	NA	71.133	21.301	49.2638	23.5564	58.0347	38.869	65.8948	6.9615	20.0202	9.24997	8.20344	10.0841	45.9177	20.1512	48.4317	13.316	60.32	15.9062
LOC_Os01g45700	expressed protein	NA	284.557	201.738	217.116	167.618	191.934	169.062	388.06	90.3989	286.997	108.384	95.1778	100.534	129.184	56.1429	113.666	90.6991	206.544	72.4745
LOC_Os01g45720	expressed protein	NA	91.2438	45.1877	104.297	61.5644	97.7642	73.2628	133.588	26.8792	72.9499	29.1222	26.8393	32.4497	81.8096	26.7796	71.5642	34.4554	91.8602	30.0732
LOC_Os01g45730	zinc finger C-x8-C-x5-C-x3-H type family protein, expressed	3'-UTR-mediated mRNA destabilization	7.51439	4.74374	4.18279	6.80708	9.98055	4.37078	4.10404	4.79226	4.58649	4.22741	1.98909	2.80766	2.12234	2.66026	3.07466	4.95687	3.38773	5.17198
LOC_Os01g45750	bile acid sodium symporter family protein, putative, expressed	plasma membrane pyruvate transport;pyruvate transmembrane transport	11.7117	12.2683	13.7114	17.264	15.1545	20.9235	15.6362	13.17	19.6187	13.8047	16.7553	11.8465	25.5166	20.5068	20.2434	16.5438	17.6642	12.4668
LOC_Os01g45830	sulfate transporter, putative, expressed	molybdate ion transport	279.65	101.643	209.858	40.7845	109.636	62.0434	346.938	79.1157	129.088	37.1772	42.724	28.16	72.5752	27.4235	48.6412	32.3429	135.873	42.0753
LOC_Os01g45840	CRR2, putative, expressed	RNA modification;nucleic acid phosphodiester bond hydrolysis	0.294944	1.14093	1.23279	0.87503	0.939342	0.639752	1.20606	1.61056	0.45361	1.43338	1.03673	1.30183	0.452956	1.20179	0.515465	0.767557	0	1.21853
LOC_Os01g45860	GRAS family transcription factor domain containing protein, expressed	hyperosmotic salinity response;jasmonic acid mediated signaling pathway;negative regulation of gibberellic acid mediated signaling pathway;negative regulation of seed germination;regulation of reactive oxygen species metabolic process;regulation of seed dormancy process;regulation of transcription, DNA-dependent;response to abscisic acid stimulus;response to ethylene stimulus;salicylic acid media…	21.2274	10.9522	23.8512	4.1426	11.5683	7.11555	52.9112	5.49017	14.0408	4.34307	4.04854	4.19079	10.3994	2.84228	7.32018	4.08435	12.7039	4.46048
LOC_Os01g45880	retrotransposon protein, putative, unclassified, expressed	DNA duplex unwinding;DNA recombination;DNA repair;response to DNA damage stimulus;telomere maintenance	0.300678	0.0881476	0.24257	0.382289	0.0741793	0.0813105	0	0.415342	0.232322	0.881703	0.693443	0.904416	0.186413	0.207524	0.139981	0.532906	0.10242	0.621887
LOC_Os01g45900	OsFBX20 - F-box domain containing protein, expressed	SCF-dependent proteasomal ubiquitin-dependent protein catabolic process;protein ubiquitination	41.3929	14.0357	28.2765	11.7902	25.794	13.1377	56.393	11.1032	22.3666	10.0147	8.77006	10.9127	27.0114	12.1404	17.653	8.63431	21.3326	13.36
LOC_Os01g45910	plastidic ATP,ADP-transporter, putative, expressed	ADP transport;ATP transport;nucleotide transport	52.0302	64.9943	62.0476	49.1239	76.248	75.2327	65.3494	67.1269	59.5775	39.1278	43.5073	36.4779	75.1351	47.7335	63.0613	47.3886	47.0663	39.1119
LOC_Os01g45914	expressed protein	NA	6.95193	20.6788	21.5357	15.0821	16.2949	7.62204	19.0152	15.2161	11.9342	15.1427	9.85238	3.08313	1.61126	3.53207	5.80916	4.41448	1.87418	2.0045
LOC_Os01g45960	hydrolase, alpha,beta fold family domain containing protein, expressed	NA	10.7373	13.9667	8.81952	13.1315	13.1429	13.448	6.96192	15.3924	12.2908	10.1303	12.3256	11.4898	11.3218	13.4173	13.6737	12.1517	8.46215	11.4619
LOC_Os01g45970	expressed protein	NA	0.348402	0.385856	0.831878	0.443201	0	0.3784	0	0.380599	0.356487	0.677583	0.459725	0.820674	0.401617	0.508782	0.457069	0.454958	0.472464	0.873502
LOC_Os01g45990	potassium channel AKT1, putative, expressed	ion transport;potassium ion import;potassium ion transmembrane transport;potassium ion transport;regulation of ion transmembrane transport;regulation of membrane potential;regulation of stomatal closure;response to salt stress;response to water deprivation;root hair elongation;transmembrane transport	12.6514	17.1181	15.1229	8.00322	11.497	11.6886	14.5576	37.7502	13.323	16.7525	14.166	13.2915	10.4396	12.8443	9.83209	13.0939	10.0312	13.7009
LOC_Os01g46030	receptor-like protein kinase, putative, expressed	phosphorylation;protein amino acid phosphorylation	2.13241	1.51565	5.4566	1.67857	4.29557	2.14803	3.73729	0.66541	2.02944	0.888346	0.401617	0.179298	4.32806	1.15332	3.19486	0.297478	2.48051	0.728979
LOC_Os01g46040	bromodomain domain containing protein, expressed	NA	2.11499	5.40291	3.53344	5.9231	3.83757	7.13538	0	0.6934	0.647373	0.823185	0.931634	1.24659	1.13904	3.72452	3.70407	1.8042	1.14576	3.19329
LOC_Os01g46060	NUC189 domain containing protein, expressed	NA	1.58136	1.41478	0.944772	2.09255	1.62251	1.38981	0.269211	3.9917	2.23772	1.98368	3.12065	2.67251	2.27339	4.34472	1.81079	3.83324	1.61257	3.59332
LOC_Os01g46070	lactate,malate dehydrogenase, putative, expressed	carbohydrate metabolic process;carboxylic acid metabolic process;defense response to bacterium;malate metabolic process;oxidation reduction;response to cadmium ion;response to cold;response to salt stress;tricarboxylic acid cycle	208.111	279.291	200.706	262.361	259.284	299.869	181.146	211.223	256.461	219.441	247.15	220.428	228.481	204.691	240.987	245.375	233.921	193.71
LOC_Os01g46080	GDSL-like lipase,acylhydrolase, putative, expressed	NA	17.5574	30.4219	24.1966	20.9516	20.0435	28.3968	15.4604	25.0021	12.7518	28.1103	25.0295	26.3058	28.7287	33.6757	44.1206	28.513	16.5059	28.1391
LOC_Os01g46120	GDSL-like lipase,acylhydrolase, putative, expressed	NA	11.6885	13.4924	18.9936	9.13203	10.9297	19.0744	6.03136	12.3283	6.25551	18.1996	10.7095	13.8155	16.6809	18.6811	12.857	13.169	7.02125	11.6601
LOC_Os01g46130	expressed protein	NA	6.14556	1.73483	5.04999	1.31197	2.08024	2.54325	13.6822	0.844505	5.04308	1.74859	2.06615	1.81909	1.19422	1.6941	1.69797	1.29423	5.19431	2.34375
LOC_Os01g46169	GDSL-like lipase,acylhydrolase, putative, expressed	NA	10.2203	4.08897	6.61551	1.59118	4.47623	3.12733	6.50092	3.06385	3.02947	2.62248	2.30855	3.07886	2.42315	2.1373	1.9106	4.35879	1.1842	4.41761
LOC_Os01g46230	tetratricopeptide-like helical, putative, expressed	cytidine to uridine editing	0.259125	0.571998	0.773788	0.768509	1.53392	1.12303	0.35309	1.27323	1.59628	0.923209	0.796409	1.29568	1.09376	1.42958	1.01835	1.0091	1.2318	1.26553
LOC_Os01g46240	lipase class 3 family protein, putative, expressed	diacylglycerol catabolic process;lipid storage;monoacylglycerol catabolic process;negative regulation of seed germination	0.920843	2.04849	0.823976	0.977174	0.208672	1.00317	0	1.50979	0.938191	1.34445	1.21777	1.49323	0.354435	0.948282	0.201713	0.908663	0.311579	1.61495
LOC_Os01g46250	lipase, putative, expressed	NA	1.70036	0.941276	1.42105	0.288381	1.08193	0.738539	1.39112	0.557225	1.04423	0.661337	0.598213	1.20146	0.52262	0.297808	1.18955	0.665751	1.38371	1.63043
LOC_Os01g46290	lipase, putative, expressed	lipid catabolic process;lipid metabolic process	25.3224	14.3023	27.8637	5.9082	10.0995	7.71214	25.2057	5.43746	16.051	5.71479	6.49929	5.69238	3.60426	2.23431	3.72874	5.36442	13.7124	6.33814
LOC_Os01g46340	chloroplast unusual positioning protein, putative, expressed	chloroplast organization	2.44095	1.48967	1.5399	1.03302	1.42436	1.61084	3.13807	0.924853	2.86782	0.921392	0.950334	0.876213	1.86979	0.664042	1.00462	1.00394	1.8458	1.11181
LOC_Os01g46350	proteins of unknown function domain containing protein, expressed	cell wall organization or biogenesis	23.9927	10.0136	14.0316	6.77135	13.0444	7.26502	55.8381	5.71071	22.9649	7.26946	5.8173	6.39956	8.47688	3.92991	4.89686	5.81903	18.0547	5.20368
LOC_Os01g46370	lipase class 3 family protein, putative, expressed	NA	61.7469	25.8105	68.2497	30.0651	34.936	36.7111	94.2091	21.6394	38.8839	33.6891	29.6794	31.1594	49.2528	27.5933	60.2814	21.6965	67.5864	27.2601
LOC_Os01g46380	ketol-acid reductoisomerase, chloroplast precursor, putative, expressed	branched chain family amino acid biosynthetic process;cellular amino acid biosynthetic process;isoleucine biosynthetic process;oxidation reduction;valine biosynthetic process	621.471	673.639	809.419	896.246	956.38	1467.53	601.605	561.097	478.515	355.238	408.971	362.785	1054.27	916.74	1344.14	476.993	752.521	399.365
LOC_Os01g46390	DUF538 domain containing protein, putative, expressed	NA	0	0	0	0	0	0	13.5307	0.449774	3.9884	2.14453	0.73825	1.46735	1.92329	0	1.46139	0.584141	3.25478	0.951642
LOC_Os01g46400	expressed protein	cell wall organization or biogenesis	159.647	85.2086	106.357	45.095	89.0016	56.6658	243.035	49.0464	170.915	44.1157	47.544	39.2103	71.273	22.6489	42.4512	47.2915	114.132	41.381
LOC_Os01g46410	leaf senescence related protein, putative, expressed	NA	9.92565	5.73973	7.89684	5.08868	8.44391	4.27472	12.9782	5.87522	13.0855	4.02385	4.18921	3.656	4.77211	3.51793	4.34513	4.20375	8.68311	4.65838
LOC_Os01g46420	expressed protein	NA	3.64935	1.07082	2.15979	0	0.801569	0	10.0766	0	1.7673	0	0.82643	0	1.43409	1.17911	1.63483	0	2.41239	0.428662
LOC_Os01g46430	glycosyl transferase, group 1 domain containing protein, expressed	NA	7.07221	3.75459	5.03563	1.61363	6.19114	2.50595	8.15508	3.49007	8.2345	3.78876	2.98649	3.20071	3.65388	2.2924	2.73241	3.62229	6.27908	3.0426
LOC_Os01g46500	OsFBX21 - F-box domain containing protein, expressed	NA	3.77525	5.23468	3.84297	4.58587	7.64064	6.9181	4.28381	5.9611	5.58165	6.00004	5.02268	5.54575	8.05037	8.47871	11.2458	6.51074	6.2525	6.54425
LOC_Os01g46510	peptidase S8 and S53, subtilisin, kexin, sedolisin, putative, expressed	NA	7.68135	11.2521	6.4519	10.5304	11.7154	11.0998	8.73258	15.302	10.7486	10.3153	15.3199	8.73447	13.8454	14.6674	9.95119	13.7137	7.94605	11.8893
LOC_Os01g46570	CTP synthase, putative, expressed	'de novo' CTP biosynthetic process;CTP biosynthetic process;glutamine metabolic process;pyrimidine nucleotide biosynthetic process	5.38331	8.37669	6.43306	7.26299	4.9414	5.73334	5.56145	15.6018	5.35165	6.72091	9.99831	5.11948	5.83452	6.66555	3.15765	7.37274	2.27208	4.47738
LOC_Os01g46580	actin-related protein 2,3 complex subunit 2, putative, expressed	Arp2/3 complex-mediated actin nucleation;actin filament organization;actin filament polymerization;regulation of actin filament polymerization	6.24754	10.0886	7.85043	9.48881	5.69551	10.3748	4.98859	11.3474	8.41921	7.95155	10.1123	9.11983	7.60028	9.10695	7.89632	9.89886	3.80669	8.70248
LOC_Os01g46590	expressed protein	proteolysis;regulation of brassinosteroid mediated signaling pathway;regulation of response to endoplasmic reticulum stress;response to salt stress	0.413318	1.82792	0.740779	2.7131	0.712582	1.79805	1.59602	4.51079	1.80722	3.07775	3.34042	2.29621	1.74328	4.97757	2.07685	3.15587	1.59351	3.20844
LOC_Os01g46610	dehydrogenase, putative, expressed	NADP metabolic process;defense response to bacterium;isocitrate metabolic process;oxidation reduction;response to cadmium ion;response to salt stress;response to zinc ion;tricarboxylic acid cycle	564.621	801.057	633.805	852.028	693.063	1168.85	687.753	597.372	592.619	504.127	561.431	374.166	741.929	613.96	726.576	548.63	463.58	342.435
LOC_Os01g46650	expressed protein	NA	0	0	0	0	0.782334	1.00477	0	0	0.862984	0	0.805075	0	0	0.573006	0	0.641747	1.17697	0.625481
LOC_Os01g46700	SET domain containing protein, expressed	NA	0.501624	0.481973	0.524681	0.689875	0.630117	0.406159	0.853452	1.06049	0.84123	0.852	1.70241	1.3626	0.38419	0.541482	0.437124	0.887449	0.42681	0.933007
LOC_Os01g46710	transposon protein, putative, CACTA, En,Spm sub-class, expressed	NA	2.41628	1.42692	2.27781	2.24093	1.95422	1.95472	1.5175	4.4864	2.78483	2.52484	4.06705	3.65561	2.41883	4.59161	1.82117	3.4304	1.64565	5.54261
LOC_Os01g46720	expressed protein	protein amino acid phosphorylation;regulation of gene expression;regulation of mitotic cell cycle	2.72813	3.42427	2.95051	5.38764	2.49207	1.33253	3.18292	7.33585	2.47985	4.79148	5.17737	4.31119	0.298513	4.6384	1.13215	3.42761	0.795793	3.90897
LOC_Os01g46750	AMP-binding enzyme, putative, expressed	fatty acid biosynthetic process;fatty acid metabolic process;metabolic process	7.05831	11.787	9.2658	11.9418	8.76236	11.0703	6.60768	27.2763	14.3722	17.8033	23.5152	19.9684	11.1757	23.3063	6.36483	24.4404	9.8927	25.1422
LOC_Os01g46760	protein phosphatase 2C, putative, expressed	protein amino acid dephosphorylation	10.0099	5.36572	11.7723	5.01417	6.34708	3.94854	14.4718	3.31284	7.77262	4.0296	3.06586	3.39208	2.91184	1.32497	2.25332	3.06056	5.96914	2.73834
LOC_Os01g46810	viral A-type inclusion protein repeat containing protein, expressed	NA	0.0911473	0.199914	0.381423	0.19279	0.0833361	0.0983104	1.24025	0.596626	0.659324	0.442191	0.43876	0.802671	0.593067	0.261792	0.0793828	0.263275	0.434557	0.578881
LOC_Os01g46840	expressed protein	NA	0	0.171543	0.186492	0.660479	0.284896	0.0842971	0	0.468289	0.402104	0.353461	0.752085	0.550068	0.478252	0.630074	0.136041	0.50293	0.424621	0.741388
LOC_Os01g46860	inorganic phosphate transporter, putative, expressed	NA	0	0	0	0	0	0	0	0	0	0	0	0	1.51087	1.14454	1.47373	0	0	0
LOC_Os01g46870	AP2 domain containing protein, expressed	leaf development;regulation of transcription, DNA-dependent;transcription, DNA-dependent	11.0403	4.18687	6.21483	3.20917	7.45925	4.1075	17.6311	3.96208	14.8656	3.27093	5.96204	3.15662	7.51099	3.21755	4.136	3.5963	8.34613	3.46726
LOC_Os01g46926	ubiquitin-conjugating enzyme, putative, expressed	protein ubiquitination	379.229	502.22	445.722	427.157	310.996	465.556	425.586	387.356	368.952	408.902	376.697	433.053	315.603	354.902	437.553	340.602	310.694	308.38
LOC_Os01g46932	vacuolar protein-sorting-associated protein 25, putative, expressed	multivesicular body sorting pathway;protein targeting to vacuole during ubiquitin-dependent protein catabolic process via the MVB pathway	12.9198	33.1111	16.1778	36.9829	12.6837	34.1313	12.8422	37.973	17.2177	47.8379	35.2661	43.8053	18.8192	42.1054	41.1565	44.8876	15.9503	41.4235
LOC_Os01g46950	aldose 1-epimerase, putative, expressed	carbohydrate metabolic process	4.39221	5.38325	3.06063	5.68532	7.11366	4.62479	2.99209	4.8621	8.27226	4.34626	6.21209	5.95592	5.89753	5.09636	5.85882	7.67346	8.12182	6.08651
[truncated: 20,259 more rows]

## Sheet: Supplementary Data 02b
Supplementary Data02b_Pairwise comparison of all genes (fold-change of FPKM_not log2)
Genotype Abbreviation
DJWT	Dongjin Wild-type
smax1	smax1 mutant
ShioWT	Shiokari Wild-type
d3	d3 mutant
[truncated: 21,869 more rows]
