# Supplementary material for: The negative regulator SMAX1 controls mycorrhizal symbiosis and strigolactone biosynthesis in rice
Source: Nat Commun. 2020 Apr 30;11:2114. doi: 10.1038/s41467-020-16021-1 (PMC7193599; doi:10.1038/s41467-020-16021-1)
Supplement: Supplementary file 6 — Supplementary Dataset 3 [file 41467_2020_16021_MOESM6_ESM.xlsx]

## Sheet: Supplementary Data 03a
Supplementary Data 03a_List of genes that are significantly differentially expressed in at least one pairwise comparison
Genotype Abbreviation
DJWT	Dongjin Wild-type
smax1	smax1 mutant
ShioWT	Shiokari Wild-type
d3	d3 mutant
dko	F5-smax1 and d3 double knockout mutant
d3SMAX1WT	F5 segregant-d3 mutant and SMAX1 wild-type
gene	Description	GOterms	smax1_VS_DJWT_foldchange	smax1_VS_DJWT_padj	ShioWT_VS_DJWT_foldchange	ShioWT_VS_DJWT_padj	d3_VS_DJWT_foldchange	d3_VS_DJWT_padj	dko_VS_DJWT_foldchange	dko_VS_DJWT_padj	d3SMAX1WT_VS_DJWT_foldchange	d3SMAX1WT_VS_DJWT_padj	smax1_VS_ShioWT_foldchange	smax1_VS_ShioWT_padj	d3_VS_ShioWT_foldchange	d3_VS_ShioWT_padj	dko_VS_ShioWT_foldchange	dko_VS_ShioWT_padj	d3SMAX1WT_VSShioWT__foldchange	d3SMAX1WT_VS_ShioWT_padj	dko_VS_smax1_foldchange	dko_VS_smax1_padj	d3SMAX1WT_VS_smax1_foldchange	d3SMAX1WT_VS_smax1_padj	smax1_VS_d3_foldchange	smax1_VS_d3_padj	dko_VS_d3_foldchange	dko_VS_d3_padj	d3SMAX1WT_VS_d3_foldchange	d3SMAX1WT_VS_d3_padj	d3SMAX1WT_VS_dko_foldchange	d3SMAX1WT_VS_dko_padj	DJWT_medianFPKM	smax1_medianFPKM	ShioWT_medianFPKM	d3_medianFPKM	dko_medianFPKM	d3SMAX1WT_medianFPKM	dj_rep1	dj_rep2	dj_rep3	smax1_rep1	smax1_rep2	smax1_rep3	shio_rep1	shio_rep2	shio_rep3	d3_rep1	d3_rep2
ChrSy.fgenesh.gene.21	NA	NA	0.532815	0.556352	0.398334	0.885675	0.551183	0.250321	0.214175	0.0307532	0.290035	0.0942027	1.35621	0.836891	1.369	0.715504	0.547066	0.670034	0.711189	0.813509	0.393044	0.853638	0.538007	0.738506	0.980839	0.981819	0.381583	0.27844	0.51975	0.868068	1.3569	0.99987	1.18701	0.429835	0.306695	0.261391	0.114928	0.214994	0.993409	1.53147	1.18701	0.588921	0.271796	0.429835	0	0.433748	0.306695	0.514544	0.261391
ChrSy.fgenesh.gene.27	NA	NA	0.202564	0.113249	1.99297	0.980587	0.190157	0.00428101	0.100959	0.0065288	0.296001	0.194049	0.100673	0.0111718	0.0937031	0.000335407	0.049307	0.000783559	0.146023	0.06093	0.483284	0.999916	1.50026	0.933631	1.08884	0.948509	0.521905	0.712288	1.5671	0.99988	3.10789	0.99987	7.69266	0.71429	2.53325	1.14905	0.999494	1.6113	7.69266	2.94554	9.13456	0.54836	1.71051	0.71429	28.1942	2.46296	2.53325	1.25677	1.14905
ChrSy.fgenesh.gene.44	NA	NA	13.0523	0.00729114	0.150771	1	0.715221	0.861149	1.65292	0.814275	9.91907	0.0301295	80.0679	0.00276585	4.61361	1	10.5411	1	59.9774	0.0189833	0.13235	0.00813123	0.759263	0.900787	17.8284	2.53558e-05	2.25018	0.713754	13.3893	0.00237908	5.74804	0.055234	0	0.336023	0	0	0.0458003	0.153545	0.158766	0	0	0.336023	0.14493	0.514664	0	0.0433168	0	0	0
ChrSy.fgenesh.gene.47	NA	NA	1.03647	0.981537	0.650654	0.999457	0.294021	0.0227144	0.699785	0.667454	0.376852	0.20435	1.61105	0.648181	0.444619	0.32269	1.06813	0.960489	0.559169	0.630296	0.660519	0.999916	0.360922	0.288559	3.58744	0.020972	2.32523	0.360213	1.25083	0.99988	0.541095	0.99987	7.61746	9.87782	5.99472	3.8297	8.04066	3.8593	7.61746	0	8.975	9.87782	13.178	5.8493	10.5693	4.20638	5.99472	5.02579	2.32839
ChrSy.fgenesh.gene.49	NA	NA	0.8377	0.890745	0.778788	0.999457	2.01301	0.0426955	1.55412	0.577295	2.0206	0.234201	1.08159	0.951242	2.52505	0.0283904	1.98294	0.433416	2.5449	0.223921	1.83018	0.984763	2.387	0.201905	0.42743	0.0191354	0.769022	0.748607	1.00636	0.99988	1.30398	0.99987	0.846197	1.05415	0.714183	1.80904	0.825744	1.88536	1.07768	0.846197	0.736019	1.10781	1.05415	0.166334	0	1.97414	0.714183	1.49459	1.95622
ChrSy.fgenesh.gene.69	NA	NA	0.913295	0.913329	0.776878	0.999457	0.496239	0.00619213	0.361253	0.00650324	0.602497	0.299011	1.19047	0.794894	0.629467	0.175298	0.468295	0.153121	0.770314	0.708075	0.387688	0.0222056	0.657562	0.614966	1.85778	0.0176243	0.716539	0.49678	1.20666	0.99988	1.69409	0.846176	4.38665	3.64509	2.56887	1.83179	1.39186	2.17764	3.04829	4.38665	5.11821	2.8875	3.64509	4.70375	2.56887	2.45526	4.19128	1.83179	1.58975
ChrUn.fgenesh.gene.86	NA	NA	0.625432	0.691263	0.748616	0.999457	0.277161	0.012903	0.412786	0.251985	0.39582	0.214262	0.831151	0.8963	0.363292	0.180027	0.543104	0.579425	0.514234	0.551075	0.652134	0.999916	0.630002	0.819107	2.2864	0.186008	1.48599	0.733374	1.41415	0.99988	0.960599	0.99987	1.62924	0.723266	0.838515	0.450104	0.49797	0.669162	2.04696	0.755461	1.62924	0.723266	1.08536	0.555692	2.79116	0.838515	0.52376	0.442305	0.450104
ChrUn.fgenesh.gene.96	NA	NA	1.59639	0.61531	0.871609	0.999457	2.06182	0.0597201	1.85992	0.325247	1.96914	0.38928	1.83329	0.265918	2.27143	0.00868182	2.11377	0.202279	2.21946	0.300269	1.13781	0.999916	1.21786	0.935891	0.788376	0.416378	0.885895	0.853005	0.947563	0.99988	1.07164	0.99987	3.52339	9.66181	5.51053	12.5946	7.33677	13.8357	3.44603	9.5943	3.52339	10.8692	6.91147	9.66181	4.70485	8.88006	5.51053	15.0181	12.5946
LOC_Os01g01060	40S ribosomal protein S5, putative, expressed	response to cytokinin stimulus;ribosomal small subunit assembly;translation	0.667542	0.369449	1.54553	0.710221	0.388282	1.52083e-06	0.630351	0.299629	0.609946	0.359047	0.435359	0.00809541	0.248809	2.33966e-15	0.409097	0.0390468	0.390422	0.113032	0.930978	0.999916	0.918337	0.973845	1.73865	0.00676847	1.62066	0.257559	1.5808	0.807766	0.981949	0.99987	424.023	294.84	622.401	176.574	248.819	208.812	589.796	357.053	424.023	229.372	377.274	294.84	801.878	224.746	622.401	176.574	199.52
LOC_Os01g01070	expressed protein	NA	1.02827	0.983509	0.588075	0.997144	1.66972	0.143702	1.27353	0.725228	1.51646	0.537628	1.76283	0.476639	2.82328	0.0111975	2.14903	0.284942	2.53425	0.24596	1.21823	0.999916	1.47027	0.782076	0.623197	0.153931	0.754315	0.632256	0.908768	0.99988	1.20422	0.99987	3.32481	2.887	2.05965	4.77761	2.77361	5.31203	3.32481	3.66803	1.44337	2.17785	2.887	3.44264	2.05965	3.71372	1.39419	4.99463	4.25034
LOC_Os01g01080	decarboxylase, putative, expressed	carboxylic acid metabolic process;lipid metabolic process;sphingolipid catabolic process;sphingolipid metabolic process	1.17818	0.788392	0.870119	0.999457	1.91131	0.000296005	1.56212	0.287208	1.5029	0.405259	1.37083	0.549264	2.16023	0.00275104	1.80503	0.235221	1.7161	0.400284	1.30366	0.999916	1.26701	0.876279	0.624661	0.0253543	0.806836	0.64802	0.779737	0.976814	0.970444	0.99987	14.3405	15.7453	15.5499	27.1868	18.7742	24.3635	15.3686	14.3405	12.4281	20.9324	12.9266	15.7453	8.6972	28.9762	15.5499	27.9466	27.1868
LOC_Os01g01120	enolase-phosphatase E1, putative, expressed	NA	0.75085	0.72044	0.795099	0.999457	0.383039	0.00128504	0.356416	0.0170745	0.447523	0.12514	0.941853	0.951275	0.474377	0.0934274	0.443474	0.211795	0.552818	0.448235	0.465755	0.402431	0.597011	0.634788	1.99259	0.0526967	0.917537	0.915839	1.16594	0.99988	1.27976	0.99987	9.40602	5.48698	3.50767	3.09616	2.79778	3.4901	10.1042	6.50439	9.40602	5.48698	8.80404	5.27557	8.27101	2.09782	3.50767	3.93207	2.49153
LOC_Os01g01150	RNA recognition motif, putative, expressed	NA	1.33123	0.776189	1.07757	0.999457	2.80949	0.000398908	2.33331	0.150565	2.33623	0.200563	1.24518	0.823839	2.5022	0.0148586	2.16556	0.277473	2.1459	0.36458	1.72136	0.947579	1.74025	0.681999	0.485465	0.0229081	0.820288	0.775424	0.830221	0.99988	1.01071	0.99987	0.779515	1.24355	1.1126	2.53906	1.49519	2.70154	1.06511	0.779515	0.778114	1.55237	1.24355	0.702569	0.644284	3.9707	1.1126	2.41196	2.53906
LOC_Os01g01180	expressed protein	metabolic process	40.674	9.1139e-14	0.664031	1	1.1059	0.932752	93.0485	2.57366e-19	0.281544	0.511963	89.6501	3.84255e-07	1.74622	0.746696	199.555	1.62796e-09	0.377969	1	2.24908	0.155726	0.0074583	4.70012e-21	39.7593	3.30217e-25	89.2453	6.23016e-30	0.256709	0.824462	0.00323607	9.56336e-24	0	50.4494	0	0	88.5276	0	0	0	3.39534	28.4134	50.4494	61.1883	8.2203	0	0	0	0
LOC_Os01g01190	phosphoesterase family protein, putative, expressed	dephosphorylation;metabolic process;phospholipid catabolic process	1.94516	0.231819	1.07449	0.999457	0.957021	0.904041	2.00887	0.13515	0.918194	0.900532	1.83651	0.341574	0.871587	0.782447	1.88889	0.293761	0.857267	0.863303	1.01454	0.999916	0.472845	0.319785	2.06706	0.0210221	2.08771	0.0632009	0.96016	0.99988	0.4645	0.560728	3.14991	5.91618	2.30412	2.94255	6.82862	2.89841	3.22751	3.14991	2.8174	3.7864	8.70714	5.91618	2.02961	2.30412	4.71765	3.2162	2.94255
LOC_Os01g01312	retrotransposon protein, putative, Ty1-copia subclass, expressed	DNA repair;regulation of transcription, DNA-dependent;response to DNA damage stimulus;transcription, DNA-dependent	0.778198	0.888224	1.46022	0.999457	2.52455	0.0556091	1.55686	0.632881	2.71569	0.205855	0.533858	0.59491	1.70383	0.350667	1.056	0.964947	1.82565	0.524465	1.96634	0.996895	3.44995	0.157802	0.3146	0.0194842	0.613887	0.525756	1.07279	0.99988	1.74778	0.99987	0.408207	0.22938	0.578593	0.687627	0.447606	0.853665	0.42516	0.408207	0.190608	0.404731	0.14572	0.22938	0.578593	1.07269	0.439092	0.687627	0.651388
LOC_Os01g01340	light-induced protein 1-like, putative, expressed	cellular response to light stimulus;circadian rhythm	1.65299	0.142983	0.29126	0.00820373	0.518486	0.0465116	1.00179	0.997596	0.339753	0.00031119	5.65712	3.5236e-06	1.72978	0.249724	3.37697	0.0304747	1.13081	0.87545	0.59103	0.841051	0.20439	4.71745e-09	3.22461	0.000103545	1.87568	0.283726	0.647714	0.900657	0.344851	0.180605	29.6475	43.5527	4.80753	17.5582	25.727	10.5798	32.544	29.6475	29.15	43.5527	63.5057	42.405	13.2287	4.75423	4.80753	17.5582	6.14493
LOC_Os01g01410	TKL_IRAK_C-LEC.1 - TKL_IRAK_C-LEC has homology to C-type lectin receptors, expressed	NA	1.32415	0.708761	0.567162	0.889616	1.47508	0.16531	1.85009	0.145073	1.23362	0.713797	2.3539	0.0735579	2.53083	0.00287017	3.26367	0.00744193	2.14691	0.24753	1.36916	0.999916	0.926282	0.971316	0.905352	0.750571	1.23327	0.616623	0.830149	0.99988	0.675243	0.978157	6.54104	8.80983	4.70008	10.0013	12.5007	9.54677	4.74632	9.24039	6.54104	8.80983	8.24701	11.4453	2.73658	9.16556	4.70008	10.9267	10.0013
LOC_Os01g01430	No apical meristem protein, putative, expressed	regulation of transcription, DNA-dependent;transcription, DNA-dependent	1.1427	0.937524	1.04505	0.999457	5.14866	7.6356e-06	1.85631	0.42905	2.46031	0.235008	1.09776	0.949439	4.62697	0.000256935	1.75703	0.536521	2.29076	0.367023	1.59664	0.999916	2.14189	0.487201	0.225852	6.61616e-06	0.358999	0.0129451	0.482032	0.38724	1.33949	0.99987	1.66738	1.81712	1.71342	7.29232	1.75618	3.27537	1.67369	1.66738	0.599486	1.84498	0.760776	1.81712	0.912823	4.11351	1.71342	7.59421	5.29889
LOC_Os01g01450	stress responsive protein, putative, expressed	NA	0.83617	0.771247	1.0676	0.999457	0.433735	1.88698e-05	0.611982	0.215696	0.547874	0.216768	0.787506	0.611501	0.401697	2.14267e-06	0.573318	0.206421	0.506754	0.249925	0.720838	0.996895	0.657702	0.671161	1.94713	0.000564943	1.40184	0.399296	1.26801	0.997003	0.909184	0.99987	414.864	324.759	323.26	167.336	223.655	167.747	452.23	269.479	414.864	228.106	385.831	324.759	500.33	165.95	323.26	164.273	167.336
LOC_Os01g01510	sas10,Utp3 family protein, expressed	maturation of SSU-rRNA from tricistronic rRNA transcript (SSU-rRNA, 5.8S rRNA, LSU-rRNA);rRNA processing	0.706475	0.785014	1.55531	0.999457	1.71522	0.177642	1.34196	0.691542	1.71184	0.510239	0.463313	0.334309	1.07511	0.880268	0.868698	0.873169	1.09863	0.926136	1.86576	0.933802	2.39924	0.479306	0.423824	0.0340976	0.781493	0.711776	0.996872	0.99988	1.28096	0.99987	1.65546	1.2708	2.89695	2.7775	2.30094	2.53214	2.43867	0.722677	1.65546	1.2708	1.60918	0.405689	1.78821	2.89848	2.89695	2.7775	2.44414
LOC_Os01g01520	transferase family protein, putative, expressed	NA	0.747149	0.640355	1.31035	0.997144	0.344282	3.90748e-06	0.396625	0.00668955	0.54287	0.22554	0.573632	0.168707	0.260203	1.45712e-09	0.302799	0.00141504	0.409388	0.124746	0.522301	0.240135	0.729149	0.8128	2.19577	0.00041712	1.14159	0.796523	1.57981	0.758723	1.39203	0.99987	34.1963	26.9679	39.9589	12.6722	15.8923	17.5474	53.5147	27.3263	34.1963	20.7477	37.1541	26.9679	61.9869	22.8629	39.9589	12.0473	15.3927
LOC_Os01g01580	expressed protein	NA	0.756444	0.888234	0.547384	0.999457	0.108375	0.0146194	0.0993314	0.0593772	0.174782	0.217507	1.4012	0.856108	0.195962	0.253793	0.183667	0.390843	0.344645	0.60219	0.129891	0.370512	0.234902	0.562022	7.06934	0.0525519	0.931457	1	1.83208	0.99988	2.01683	0.99987	2.36271	0.67062	0	0	0	0	2.36271	0.887217	3.28251	0.67062	2.12547	0.432836	0	0.215579	0	0.256246	0
LOC_Os01g01640	Rer1 protein, putative, expressed	retrograde vesicle-mediated transport, Golgi to ER	0.716375	0.478382	1.56434	0.686806	0.537963	0.00270056	0.787464	0.593872	0.785036	0.687632	0.461905	0.0123468	0.340569	1.05899e-08	0.505343	0.103636	0.496898	0.273041	1.08259	0.999916	1.10228	0.970488	1.34677	0.17594	1.45657	0.365059	1.47144	0.924776	1.0154	0.99987	113.337	79.1456	158.689	56.9047	83.0719	66.7898	133.014	83.2746	113.337	62.2667	91.1431	79.1456	186.917	54.4626	158.689	54.709	68.3365
LOC_Os01g01650	isoflavone reductase homolog IRL, putative, expressed	NA	2.11198	0.134309	2.2287	0.57667	0.764135	0.506262	0.729411	0.650131	0.726757	0.650474	0.949459	0.951164	0.338555	0.0044249	0.325982	0.0649329	0.322109	0.124093	0.340944	0.0588492	0.34345	0.0569565	2.79348	0.000707651	0.955194	0.964072	0.953206	0.99988	1.01444	0.99987	3.50455	6.5007	5.62841	2.73633	2.2474	2.39906	4.03676	2.84704	3.50455	9.33823	6.5007	5.78224	10.5106	1.80418	5.62841	2.73633	2.09913
LOC_Os01g01660	isoflavone reductase, putative, expressed	NA	0.549861	0.188376	2.46889	0.0450132	0.301882	1.26969e-07	0.295485	0.00023197	0.694878	0.514236	0.224475	1.96373e-06	0.121261	1.92412e-31	0.119919	3.04432e-10	0.278351	0.012414	0.52984	0.365267	1.26859	0.895018	1.83919	0.00899116	0.972678	0.965951	2.30441	0.0851394	2.38435	0.350399	210.833	102.775	396.616	60.7936	48.6024	116.342	253.174	118.759	210.833	68.8648	142.748	102.775	575.666	85.3774	396.616	62.3297	56.5392
LOC_Os01g01700	anaphase-promoting complex subunit 11, putative, expressed	SCF-dependent proteasomal ubiquitin-dependent protein catabolic process;protein neddylation;protein ubiquitination	0.771714	0.55532	1.37675	0.919324	0.625229	0.00766486	0.752258	0.496843	0.678959	0.413237	0.563283	0.0666298	0.447684	1.44593e-05	0.546304	0.161986	0.48612	0.204111	0.957643	0.999916	0.881758	0.943454	1.24749	0.257324	1.1931	0.717699	1.09026	0.99988	0.91808	0.99987	206.292	170.751	267.079	146.237	190.36	125.051	205.619	206.292	256.735	151.53	170.751	187.037	353.55	126.612	267.079	151.323	128.89
LOC_Os01g01710	1-deoxy-D-xylulose 5-phosphate reductoisomerase, chloroplast precursor, putative, expressed	isopentenyl diphosphate biosynthetic process, mevalonate-independent pathway;isoprenoid biosynthetic process;response to cadmium ion	4.91526	8.47942e-08	0.77265	0.999457	2.89622	2.82546e-06	13.1556	2.15146e-20	1.75324	0.315837	6.3908	1.6286e-08	3.69616	1.57435e-08	16.9195	2.89697e-18	2.22735	0.215743	2.62591	0.00832842	0.353421	0.0298021	1.71565	0.0213384	4.47283	5.92246e-11	0.599497	0.657532	0.134457	4.54227e-08	6.33344	42.6067	6.30579	22.0095	81.1381	16.4896	6.33344	10.3448	5.8198	44.6821	22.6362	42.6067	6.30579	12.7661	5.5418	22.0095	23.9704
LOC_Os01g01780	exostosin family protein, putative, expressed	protein amino acid glycosylation	0.725018	0.910518	1.00291	0.999932	3.03437	0.123489	1.50521	0.77955	2.54794	0.49151	0.726092	0.880591	3.21612	0.099515	1.50675	0.786862	2.57381	0.47159	2.03581	0.999916	3.53001	0.420787	0.236872	0.0135098	0.478327	0.353509	0.838271	0.99988	1.73155	0.99987	0.131819	0.358263	0.601183	1.25858	0.57778	1.07144	0	0.972784	0.131819	0.373842	0.100573	0.358263	0.601183	0.963603	0.226897	1.07173	1.25858
LOC_Os01g01790	expressed protein	response to singlet oxygen;singlet oxygen-mediated programmed cell death	1.1941	0.818033	0.763399	0.999457	2.16417	0.0014471	1.68343	0.344396	2.11747	0.23433	1.57358	0.469568	2.83932	0.00110932	2.17201	0.218965	2.70622	0.198103	1.38678	0.999916	1.75753	0.614966	0.560083	0.0186583	0.766545	0.655474	0.967002	0.99988	1.26581	0.99987	3.0294	3.627	3.09416	6.47538	3.48367	7.76741	3.0294	2.70942	3.16748	3.84806	3.627	3.07137	3.09416	9.35155	1.65699	5.82237	6.47538
LOC_Os01g01830	OsPOP1 - Putative Prolyl Oligopeptidase homologue, expressed	NA	1.41392	0.695617	1.23543	0.999457	2.74292	0.000848567	1.78934	0.349254	2.54907	0.0738927	1.15291	0.878512	2.14619	0.0424293	1.44717	0.633411	2.03071	0.323512	1.24168	0.999916	1.79163	0.383492	0.524947	0.0184708	0.644153	0.414548	0.92625	0.99988	1.43943	0.99987	1.09285	1.80911	2.18423	3.73131	1.9359	3.60585	1.09285	1.87587	0.89808	2.02345	1.80911	1.40146	0.929764	4.3602	2.18423	3.18235	3.8294
LOC_Os01g01960	transcriptional repressor, putative, expressed	negative regulation of transcription, DNA-dependent;response to abscisic acid stimulus	1.05665	0.967983	1.35472	0.999457	2.46082	0.00306869	1.40219	0.569537	2.27581	0.160429	0.790555	0.773979	1.78531	0.0901124	1.03989	0.961956	1.66538	0.478415	1.30333	0.999916	2.13301	0.374033	0.43666	0.00810805	0.562315	0.178141	0.913599	0.99988	1.63342	0.99987	1.25515	1.45637	2.29429	3.59178	1.70004	2.91379	1.25515	0.900184	1.96238	2.12398	1.45637	0.781149	1.31383	3.87106	2.29429	2.59195	3.59178
LOC_Os01g01970	expressed protein	NA	1.10334	0.934819	1.0221	0.999457	2.29075	0.00673549	1.56381	0.429312	1.4827	0.538415	1.08821	0.929984	2.20031	0.0135247	1.52838	0.489776	1.429	0.631385	1.39051	0.999916	1.33564	0.861463	0.483998	0.0115984	0.667949	0.341244	0.640459	0.727752	0.960112	0.99987	6.31828	6.87087	5.17505	13.4195	8.36284	7.92079	2.72722	6.31828	6.77893	7.71706	3.7086	6.87087	4.96303	5.17505	6.48485	13.4195	11.8203
LOC_Os01g02010	expressed protein	NA	0.912791	0.890013	1.29432	0.997144	0.495411	0.000628556	0.469182	0.0236253	0.793707	0.660051	0.709598	0.404109	0.378506	5.9867e-06	0.36254	0.00727559	0.605835	0.404543	0.506071	0.11938	0.872589	0.941304	1.86147	0.00170215	0.939602	0.911964	1.60773	0.726778	1.72075	0.903911	36.4543	32.2268	38.0245	16.9337	16.0204	21.5878	39.6936	27.4189	36.4543	25.7484	32.2268	34.9962	51.3483	18.2518	38.0245	16.9337	19.2461
LOC_Os01g02080	peptidyl-prolyl cis-trans isomerase, putative, expressed	NA	0.507267	0.304649	0.674478	0.999457	0.24968	5.48127e-05	0.314587	0.0145087	0.281556	0.0456912	0.748935	0.763081	0.361323	0.0523353	0.459618	0.297239	0.411359	0.34577	0.607854	0.999916	0.562544	0.750353	2.06809	0.127745	1.24102	0.813084	1.14811	0.99988	0.928018	0.99987	6.57898	2.56891	2.61408	1.7874	2.07607	1.37648	7.48081	5.02337	6.57898	2.17129	4.82551	2.56891	6.4453	1.93596	2.61408	1.7874	1.04
LOC_Os01g02139	expressed protein	NA	0.457942	0.0363688	1.72806	0.712627	0.421046	0.000476151	0.456966	0.0395764	0.552497	0.357303	0.265328	0.000198254	0.24053	5.7392e-08	0.263519	0.00100072	0.31509	0.0938763	0.982678	0.999916	1.21619	0.935163	1.0955	0.75788	1.07382	0.899891	1.32176	0.99988	1.23492	0.99987	390.963	160.213	345.923	158.162	164.038	122.614	431.448	199.786	390.963	107.374	192.024	160.213	878.25	110.237	345.923	158.162	119.398
LOC_Os01g02160	hydroxyproline-rich glycoprotein family protein, putative, expressed	NA	0.555725	0.181533	1.76764	0.579154	0.345387	4.99507e-05	0.238749	0.000191979	0.491712	0.178563	0.316587	0.00162401	0.192867	1.65758e-09	0.135394	3.56084e-06	0.275677	0.0271658	0.423248	0.239685	0.888908	0.961235	1.63149	0.137804	0.689961	0.570975	1.43491	0.956674	2.09878	0.842428	21.7279	11.4892	36.3747	7.1419	5.3104	9.95194	27.3533	21.7279	20.0916	10.5477	16.0793	11.4892	45.2164	7.82941	36.3747	10.7485	6.47209
LOC_Os01g02170	expressed protein	rRNA processing	0.682431	0.615339	1.11863	0.999457	0.498731	0.0288334	0.692286	0.520565	0.693869	0.517788	0.615678	0.399288	0.441964	0.0157792	0.621293	0.436018	0.614583	0.455747	1.00192	0.999916	1.01891	0.9944	1.38637	0.396087	1.38908	0.609009	1.39095	0.951685	1.01367	0.99987	3.25075	2.21786	3.2435	1.48576	1.84295	1.99519	4.47181	2.1894	3.25075	1.38081	3.0919	2.21786	4.2769	1.58247	3.2435	1.48576	2.16975
LOC_Os01g02190	aquaporin protein, putative, expressed	ion transmembrane transport;transmembrane transport;water transport	0.33608	0.33112	1.95492	0.967853	0.383322	0.134833	0.209013	0.0920708	0.593855	0.566466	0.171556	0.0304935	0.192031	0.0103032	0.1056	0.00942057	0.297312	0.199609	0.612789	0.999916	1.76379	0.828933	0.891519	0.918124	0.544604	0.685266	1.54061	0.99988	2.88203	0.930102	1.59232	0.202454	1.94226	0.420578	0.550803	0.941664	1.90755	1.59232	0.284454	0.202454	0.648155	0	4.55704	0.390978	1.94226	0.928485	0.420578
LOC_Os01g02300	receptor kinase ORK10, putative, expressed	phosphorylation;protein amino acid phosphorylation	0.916956	0.967233	1.30272	0.999457	0.315014	0.0683381	0.380872	0.311775	0.344953	0.256583	0.703606	0.79016	0.238119	0.0475317	0.290963	0.229323	0.257371	0.229652	0.407348	0.928523	0.372028	0.540605	2.96722	0.130283	1.19097	0.915839	1.08011	0.99988	0.907678	0.99987	0.60813	0.756168	0.904676	0.216509	0.319333	0.237909	1.10514	0.60813	0.440205	0.857827	0.756168	0.199163	1.25412	0.904676	0.663791	0.298095	0.161503
LOC_Os01g02350	receptor-like kinase ARK1AS, putative, expressed	NA	0.741849	0.807878	0.206375	0.256195	0.670181	0.420531	0.43416	0.227402	0.493832	0.397385	3.63034	0.106858	3.25788	0.0452529	2.06287	0.463976	2.31236	0.438854	0.571573	0.942937	0.662167	0.826787	1.12668	0.817662	0.638065	0.479613	0.739134	0.99988	1.15538	0.99987	1.32816	1.4785	0.698427	1.75831	1.11829	1.37909	0.854896	3.94961	1.32816	2.17148	1.01422	1.4785	0.698427	2.37925	0.264213	1.88145	1.42387
LOC_Os01g02390	protein kinase domain containing protein, expressed	phosphorylation;protein amino acid phosphorylation	0.451899	0.0907765	0.480316	0.559345	0.0197706	0.00338821	0.00123089	4.62816e-12	0.00177964	8.78569e-13	0.940177	0.949717	0.039496	0.133241	0.00252576	1.40385e-07	0.00372288	1.86284e-07	0.00267134	1.8214e-08	0.00395536	3.05581e-09	23.1406	0.0391608	0.0616997	1	0.115949	0.924334	2.0409	1	5.90432	2.48482	3.30883	0	0	0	4.34656	5.90432	6.28943	3.50243	1.56927	2.48482	3.30883	3.7569	2.28653	0.327762	0
LOC_Os01g02470	expressed protein	NA	0.826959	0.921181	9.49046	0.000269402	0.0078092	2.72662e-05	0.00838948	0.000242831	0.0065218	0.000126541	0.0874756	1.56721e-05	0.000809901	2.85498e-07	0.000884219	1.2836e-11	0.000680523	9.0357e-12	0.0100063	0.00145527	0.00789401	0.000343952	106.939	0.000108329	1	1	1	1	1	1	2.26339	1.41537	11.9305	0	0	0	5.08263	0.729477	2.26339	0.543405	2.2609	1.41537	38.417	1.04606	11.9305	0	0
LOC_Os01g02720	elongation factor Tu, putative, expressed	translational elongation	1.38336	0.661697	0.88595	0.999457	3.36689	2.19283e-06	2.93061	0.0158706	3.17741	0.0116294	1.57767	0.447658	3.79	6.96537e-06	3.27768	0.0229723	3.52506	0.0405817	2.07449	0.336707	2.27474	0.0963563	0.416658	0.000121053	0.854322	0.800739	0.932632	0.99988	1.09449	0.99987	2.43284	3.30418	2.39935	8.67588	5.85633	9.28342	1.83459	3.13818	2.43284	3.79274	2.9759	3.30418	2.39935	5.61364	1.88572	6.91716	10.0856
LOC_Os01g02890	phosphatidylserine synthase, putative, expressed	lipid metabolic process;phosphatidylethanolamine biosynthetic process;phosphatidylserine biosynthetic process;phospholipid biosynthetic process	1.0874	0.946527	1.09479	0.999457	2.28836	0.0127831	1.17411	0.811265	1.34782	0.644767	0.999555	0.999541	2.02408	0.0683985	1.07103	0.937305	1.21264	0.818227	1.05947	0.999916	1.23485	0.907717	0.482836	0.0153446	0.508483	0.0781693	0.589241	0.581129	1.16366	0.99987	1.69595	1.83233	1.98669	3.19307	1.71295	2.14751	1.69595	2.20331	0.921352	2.02304	1.19642	1.83233	1.25941	2.48176	1.98669	3.19307	4.18833
LOC_Os01g02900	glycosyltransferase, putative, expressed	NA	0.676495	0.325962	1.29086	0.996792	0.529807	0.00107009	0.60666	0.17183	0.598684	0.224272	0.526953	0.0534084	0.405572	1.00953e-05	0.469498	0.054078	0.457775	0.145416	0.882887	0.999916	0.885665	0.941304	1.29249	0.250989	1.13768	0.795903	1.12978	0.99988	0.999829	0.99987	46.4287	27.9882	49.009	21.0274	22.8427	24.5496	51.4956	35.182	46.4287	27.5202	37.6723	27.9882	71.0008	27.7124	49.009	26.9782	21.0274
LOC_Os01g02930	glycosyltransferase protein, putative, expressed	NA	0.652383	0.43803	1.3757	0.991748	0.43469	0.00148313	0.315593	0.00145764	0.538204	0.257408	0.477674	0.0296649	0.314013	3.60829e-08	0.229986	8.48644e-05	0.387449	0.101264	0.47683	0.111703	0.828022	0.916702	1.51388	0.0521141	0.720261	0.453143	1.24019	0.99988	1.7323	0.941561	25.35	19.127	33.7436	13.4232	8.90048	13.9832	46.2339	19.2178	25.35	16.3707	23.008	19.127	51.0364	14.1078	33.7436	13.7435	13.4232
LOC_Os01g02940	glycosyltransferase protein, putative, expressed	NA	0.734449	0.469988	1.32022	0.986949	0.643927	0.0243847	0.571876	0.134035	0.696164	0.374844	0.558296	0.0999614	0.48092	0.00122742	0.431527	0.0424622	0.519641	0.227078	0.767107	0.999916	0.947585	0.979308	1.15463	0.559965	0.884377	0.819976	1.08049	0.99988	1.23126	0.99987	21.4608	15.6438	23.4645	13.4434	10.0864	13.905	25.4739	19.8644	21.4608	13.8121	18.1475	15.6438	36.0468	14.1258	23.4645	16.3796	13.4434
LOC_Os01g02960	expressed protein	NA	0.984856	0.986952	1.23038	0.999457	0.566344	0.0116358	1.01142	0.984027	0.861475	0.811017	0.80696	0.66983	0.455841	0.000348958	0.824653	0.730259	0.693047	0.580229	1.01172	0.999916	0.879339	0.952569	1.76015	0.0106558	1.77796	0.122328	1.53076	0.853593	0.866846	0.99987	18.6221	17.5619	20.6232	10.0977	18.4041	11.3252	22.6982	13.2095	18.6221	14.2655	21.4714	17.5619	25.4891	10.349	20.6232	10.0977	10.9496
LOC_Os01g03030	alanyl-tRNA synthetase, putative, expressed	alanyl-tRNA aminoacylation;leucyl-tRNA aminoacylation;tRNA aminoacylation;tRNA aminoacylation for protein translation;translation	1.47762	0.740758	0.645303	0.999457	3.40536	0.000443514	2.43521	0.176069	2.77819	0.154867	2.29928	0.323107	5.30085	4.00626e-05	3.73677	0.0628816	4.23468	0.0837369	1.61471	0.999916	1.85871	0.679478	0.438355	0.025755	0.699213	0.587925	0.806948	0.99988	1.15276	0.99987	1.96677	3.20238	1.83134	6.69267	3.58262	8.01505	1.96677	3.34531	1.20266	5.00294	1.34122	3.20238	1.83134	5.39369	1.20305	6.69267	6.19714
LOC_Os01g03060	splicing factor, putative, expressed	NA	1.82258	0.338273	0.608775	0.943934	3.31238	2.83803e-06	3.31529	0.0205605	2.60362	0.115516	3.0077	0.0172989	5.28297	8.09018e-11	5.41113	0.00221781	4.21445	0.0281676	1.77524	0.921294	1.41005	0.860957	0.556275	0.0367535	0.970768	0.976093	0.773928	0.99988	0.796316	0.99987	7.62151	17.2677	6.77767	29.6757	25.7107	32.6724	6.44752	14.3952	7.62151	25.4033	9.37851	17.2677	4.92435	26.9264	6.77767	29.6757	28.5373
LOC_Os01g03070	transposon protein, putative, unclassified, expressed	formation of translation initiation complex;translation;translation reinitiation;translational initiation	1.30455	0.600662	1.32971	0.999457	2.03098	0.00131656	1.86394	0.175952	1.98093	0.0962277	0.996176	0.99651	1.51603	0.222885	1.41182	0.585177	1.48125	0.550951	1.4074	0.999916	1.50872	0.590552	0.652024	0.0764	0.90921	0.894204	0.968418	0.99988	1.07071	0.99987	8.85154	10.4944	16.1327	15.2901	15.8957	20.8708	9.53488	8.85154	8.2696	13.9746	10.4944	9.79858	7.08375	25.0629	16.1327	15.1536	24.3004
LOC_Os01g03080	expressed protein	NA	0.812493	0.796107	1.71025	0.734899	0.317615	0.000164024	0.58698	0.260428	0.606593	0.474343	0.480208	0.0949145	0.184161	8.88901e-09	0.345038	0.0142781	0.351861	0.151072	0.710782	0.999916	0.752753	0.907635	2.59132	0.00304725	1.83264	0.214277	1.92509	0.773318	1.05643	0.99987	17.9473	10.393	26.2752	4.64671	9.67467	6.941	18.5573	10.0576	17.9473	8.94484	18.1675	10.393	29.447	3.15291	26.2752	6.51138	4.64671
LOC_Os01g03100	protein binding protein, putative, expressed	NA	0.976529	0.988332	0.420038	0.921577	1.70436	0.171227	0.884579	0.893829	1.73765	0.44085	2.34977	0.39138	4.05831	0.01039	2.08944	0.484222	4.07049	0.142885	0.888343	0.999916	1.76597	0.644722	0.5816	0.175635	0.510002	0.26528	1.01313	0.99988	1.98053	0.978157	10.0387	9.28699	6.47518	9.07742	9.29549	9.18209	10.0387	7.59182	14.1523	9.28699	6.081	10.1356	7.71636	5.73544	6.47518	9.07742	7.75108
LOC_Os01g03340	BBTI4 - Bowman-Birk type bran trypsin inhibitor precursor, expressed	negative regulation of endopeptidase activity;negative regulation of peptidase activity	1.08006	0.922127	1.7216	0.491547	0.701413	0.114743	0.906787	0.857916	0.884046	0.864931	0.631869	0.268735	0.403354	2.3117e-06	0.528262	0.173814	0.507923	0.328292	0.825878	0.999916	0.824282	0.937739	1.56029	0.0638069	1.28606	0.621554	1.27358	0.99988	0.99476	0.99987	266.595	256.385	422.421	219.245	279.668	172.34	388.11	221.088	266.595	236.733	438.116	256.385	604.018	157.126	422.421	219.245	224.792
LOC_Os01g03360	BBTI5 - Bowman-Birk type bran trypsin inhibitor precursor, expressed	negative regulation of endopeptidase activity;negative regulation of peptidase activity	1.58093	0.378531	2.78319	0.0060121	0.742802	0.226767	1.2364	0.682228	1.30663	0.730346	0.572835	0.162886	0.264348	6.42804e-13	0.446012	0.0757234	0.464896	0.314796	0.769726	0.999916	0.834623	0.950967	2.15539	0.000982902	1.65676	0.249042	1.78443	0.844276	1.08089	0.99987	116.4	183.451	347.944	113.011	176.632	101.7	199.231	116.4	111.915	161.285	319.002	183.451	451.544	93.2594	347.944	113.011	90.6857
LOC_Os01g03380	BBTI6 - Bowman-Birk type bran trypsin inhibitor precursor, putative, expressed	NA	0.0876098	0.00183226	1.53403	0.999457	0.370636	0.052651	0.0827926	0.000209737	0.146386	0.00646112	0.0575809	4.92347e-05	0.241828	0.00104454	0.0539342	9.34936e-06	0.0937481	0.000370953	0.946784	0.999916	1.70326	0.903545	0.240496	0.0511308	0.219248	0.0515489	0.385205	0.512212	1.80238	0.99987	8.02842	0.853595	7.10079	2.37296	0.399201	1.116	8.02842	1.87551	11.1615	0.853595	0.905264	0	14.6366	3.11134	7.10079	3.26186	1.77689
LOC_Os01g03390	BBTI7 - Bowman-Birk type bran trypsin inhibitor precursor, expressed	NA	0.182632	1.75667e-09	0.218429	0.00014102	0.404006	0.000531873	0.246319	0.000203319	0.282695	0.0139569	0.836281	0.774235	1.82854	0.0504265	1.12481	0.873169	1.27295	0.761485	1.32247	0.999916	1.55551	0.744346	0.45813	0.000608846	0.602498	0.283297	0.705258	0.970958	1.17408	0.99987	285.554	52.2739	42.8485	118.883	72.2867	57.0893	285.554	150.087	339.698	52.2739	53.9073	33.5669	115.043	22.6149	42.8485	118.883	123.762
LOC_Os01g03500	expressed protein	NA	1.92017	0.652598	1.40246	0.999457	4.04813	0.00489423	3.37501	0.194205	2.3494	0.418456	1.38133	0.798759	2.8349	0.0453189	2.38109	0.394997	1.64629	0.670175	1.7118	0.999916	1.21915	0.95161	0.473378	0.0649989	0.80026	0.820582	0.576114	0.868068	0.705678	0.99987	0.459769	1.63391	1.37754	3.49711	2.19113	2.14305	0.385197	1.49524	0.459769	1.63391	1.2242	2.30329	1.05087	3.99831	1.37754	3.49711	3.39098
LOC_Os01g03620	multicopper oxidase domain containing protein, expressed	oxidation reduction	1.14676	0.855185	0.327598	0.0134495	0.623466	0.0364227	0.926838	0.898641	1.15817	0.789153	3.56259	0.000645703	1.88152	0.0220789	2.87247	0.032448	3.52454	0.0206106	0.79643	0.999916	1.01152	0.995392	1.8702	0.00918449	1.49065	0.427894	1.86408	0.330573	1.26241	0.99987	37.6003	33.2393	18.2781	22.3932	25.4198	37.9403	49.2527	37.6003	28.5486	31.8619	63.7715	33.2393	10.5779	18.2781	19.3179	22.3932	27.0492
LOC_Os01g03630	multicopper oxidase domain containing protein, expressed	oxidation reduction	0.71511	0.674684	3.90391	5.70797e-05	0.638305	0.152728	0.584141	0.375025	1.47174	0.565164	0.183816	2.92547e-05	0.160818	2.4425e-09	0.14917	0.000259818	0.371332	0.16511	0.808092	0.999916	2.07744	0.550158	1.1361	0.794063	0.926348	0.940009	2.33786	0.524659	2.55306	0.857895	12.072	10.633	43.177	6.14171	4.43462	10.3826	15.8064	12.072	11.0605	3.73	12.554	10.633	80.8996	17.2561	43.177	6.14171	13.3756
LOC_Os01g03640	multicopper oxidase domain containing protein, expressed	oxidation reduction	1.86636	0.0978308	2.45722	0.100985	0.731669	0.294477	1.27645	0.695251	2.07799	0.162027	0.765849	0.582498	0.294042	4.03056e-06	0.521123	0.268207	0.837339	0.80747	0.676455	0.999916	1.11779	0.958469	2.58383	4.70966e-05	1.75439	0.332649	2.85681	0.0384519	1.64767	0.99987	4.98096	9.17599	14.0447	3.16042	3.74575	7.92133	4.98096	3.83947	5.23744	7.17126	9.17599	9.59076	14.653	9.62358	14.0447	3.16042	4.36877
LOC_Os01g03680	BBTI8 - Bowman-Birk type bran trypsin inhibitor precursor, expressed	NA	1.21392	0.717931	0.029776	1.15455e-37	0.86533	0.52891	0.942288	0.901301	0.942345	0.926381	41.1517	4.95029e-56	28.6999	8.54825e-76	31.7997	1.94609e-29	31.3716	3.6188e-17	0.762594	0.999916	0.779484	0.87303	1.41853	0.0408023	1.07847	0.88011	1.09719	0.99988	1.02018	0.99987	605.687	719.762	21.8091	492.821	598.76	479.017	731.039	605.687	430.264	653.638	740.998	719.762	23.4219	15.7201	21.8091	491.417	492.821
LOC_Os01g03690	TKL_IRAK_DUF26-lg.1 - DUF26 kinases have homology to DUF26 containing loci, expressed	protein amino acid phosphorylation	0.629626	0.5913	0.107004	0.0259096	0.550189	0.114702	0.641908	0.459725	0.412522	0.165439	5.932	0.0526608	5.08253	0.0271868	6.00712	0.0483724	3.70989	0.291758	1.00049	0.999916	0.648405	0.8089	1.16041	0.787918	1.15537	0.863812	0.741379	0.99988	0.64481	0.99987	0.948955	0.658771	0.0739647	0.570204	0.741926	0.369042	0.948955	1.41474	0.891238	0.860573	0.619091	0.658771	0.184533	0.0739647	0.0699246	0.570204	0.415639
LOC_Os01g03710	mannose-6-phosphate isomerase, putative, expressed	GDP-mannose biosynthetic process;carbohydrate metabolic process;cell wall mannoprotein biosynthetic process;embryonic development ending in seed dormancy;protein amino acid glycosylation;response to L-ascorbic acid;response to cadmium ion;response to cobalt ion;response to light stimulus;response to zinc ion	0.721123	0.79183	1.27985	0.999457	1.9182	0.0886232	1.16114	0.856703	1.87558	0.335781	0.569916	0.563039	1.47051	0.428996	0.907728	0.925629	1.44292	0.671871	1.58088	0.999916	2.5876	0.176772	0.379452	0.0140408	0.595998	0.352977	0.973112	0.99988	1.63296	0.99987	1.49032	1.02397	1.69492	2.7266	1.45041	2.98064	1.07977	1.49032	1.61209	1.2582	0.737332	1.02397	1.47146	1.69492	2.07779	2.62321	2.7266
LOC_Os01g03720	MYB family transcription factor, putative, expressed	cell differentiation;cellular response to phosphate starvation;gibberellin biosynthetic process;negative regulation of gibberellin biosynthetic process;negative regulation of transcription, DNA-dependent;phosphate ion homeostasis;regulation of transcription from RNA polymerase II promoter;response to salicylic acid stimulus;root morphogenesis	0.455683	0.427657	1.28989	0.999457	1.07873	0.890227	0.692447	0.633902	1.13244	0.885765	0.353948	0.16494	0.836747	0.746022	0.536725	0.410871	0.868608	0.878673	1.50217	0.999916	2.48982	0.241249	0.423692	0.0408728	0.638618	0.470373	1.04143	0.99988	1.64865	0.99987	2.12509	1.00561	4.04881	3.12759	1.94379	3.25701	4.44876	1.14735	2.12509	1.00561	0.809596	2.09085	5.65964	4.04881	1.97645	3.65148	3.12759
LOC_Os01g03730	nuclease PA3, putative, expressed	NA	1.80625	0.796988	1.0096	0.999495	9.04206	6.46598e-06	2.69902	0.397366	5.30439	0.0554502	1.79617	0.764721	8.77421	0.00014662	2.63723	0.466583	5.15362	0.130028	1.45899	0.999916	2.89745	0.585287	0.199678	0.190814	0.287415	0.0764949	0.577109	0.875278	1.99427	0.99987	1.10952	1.17581	2.01769	6.83439	1.13252	3.1437	1.10952	1.43478	0.662218	2.35283	1.17581	0	2.01769	3.8386	0.945282	6.83439	3.90576
LOC_Os01g03750	expressed protein	abscisic acid biosynthetic process;photoprotection;regulation of superoxide release;xanthophyll biosynthetic process;xanthophyll metabolic process	0.712604	0.603974	1.15912	0.999457	0.477614	0.00853955	0.437102	0.0550592	0.68253	0.4982	0.617735	0.334455	0.405613	0.00408482	0.375402	0.0457902	0.579689	0.413011	0.600445	0.806485	0.95333	0.98503	1.5131	0.184592	0.90583	0.891055	1.4308	0.938437	1.58762	0.99987	13.662	10.0169	15.4025	7.44237	6.78956	10.6337	11.4585	18.5612	13.662	12.1721	9.32338	10.0169	18.003	8.61574	15.4025	7.44259	5.56864
LOC_Os01g03870	expressed protein	ribosome biogenesis;translation	0.489921	0.0552562	0.697136	0.960342	0.523118	0.00759187	0.428013	0.020088	0.689027	0.429299	0.710074	0.50133	0.743565	0.293475	0.617628	0.328543	0.979645	0.978193	0.858209	0.999916	1.4061	0.705021	0.947093	0.875727	0.806965	0.65506	1.31339	0.935378	1.63537	0.859598	11.6004	5.55821	8.2953	6.59359	4.88873	7.80345	14.4667	7.85778	11.6004	4.27168	6.51127	5.55821	8.2953	8.93417	7.74014	5.42227	6.59359
LOC_Os01g03890	DUF260 domain containing protein, putative, expressed	NA	0.337861	0.00371149	1.24202	0.999457	0.387452	0.000298056	0.161694	3.18569e-07	0.550378	0.282299	0.274893	0.000933931	0.309138	3.32542e-06	0.130583	8.60434e-07	0.439371	0.196448	0.471665	0.480905	1.63415	0.658463	0.882595	0.754746	0.414614	0.0361895	1.42018	0.942141	3.46009	0.0479558	17.0709	4.46102	20.9398	9.04794	3.31988	10.9531	18.9129	9.68449	17.0709	4.34147	6.94185	4.46102	20.9398	26.2669	20.7914	8.95957	9.47333
LOC_Os01g03900	expressed protein	NA	1.27544	0.811815	1.99522	0.753263	0.118601	1.08188e-05	0.286075	0.0357596	0.221943	0.0132713	0.644981	0.530538	0.0588363	3.79097e-09	0.143476	0.000657068	0.110269	0.000595684	0.219818	0.00870438	0.173333	0.00148533	10.8441	2.13404e-07	2.41003	0.407013	1.93253	0.947285	0.79861	0.99987	7.30381	10.2649	13.0546	1.20137	2.19831	1.53893	7.30381	5.94796	9.17949	5.18384	11.3095	10.2649	16.6644	4.22116	13.0546	1.32049	0
LOC_Os01g03940	expressed protein	NA	0.728872	0.756491	1.71279	0.958558	0.528178	0.146228	0.674058	0.574517	0.660218	0.548755	0.428116	0.149084	0.305986	0.00476433	0.394998	0.143123	0.381486	0.185374	0.91065	0.999916	0.902088	0.970488	1.39033	0.501591	1.26066	0.782959	1.24091	0.99988	0.992458	0.99987	3.08665	2.81572	5.49662	2.41422	2.81969	2.62707	6.03564	2.63442	3.08665	2.56125	3.12839	2.81572	8.82449	2.59138	5.49662	2.51713	1.51947
LOC_Os01g03950	glycosyl hydrolase, family 31, putative, expressed	carbohydrate metabolic process;metabolic process;response to cadmium ion;xylan catabolic process;xyloglucan metabolic process	0.544208	0.307605	1.14537	0.999457	0.367799	0.000126795	0.431973	0.0748963	0.436438	0.191765	0.477165	0.123058	0.318032	3.25744e-06	0.377022	0.0529172	0.375878	0.167331	0.782411	0.999916	0.80783	0.935359	1.49787	0.186994	1.17131	0.806127	1.19532	0.99988	1.02771	0.99987	34.934	12.7104	21.5235	10.8604	11.6532	7.28602	34.934	14.5447	35.717	8.66411	24.4312	12.7104	45.6338	6.63237	21.5235	10.8881	10.2551
LOC_Os01g03980	expressed protein	NA	0.454918	0.271968	1.51158	0.994183	0.265283	0.000276642	0.308789	0.0339851	0.415271	0.28466	0.302609	0.0237453	0.174817	2.9006e-07	0.204252	0.00417455	0.270959	0.119298	0.670791	0.999916	0.924599	0.98503	1.73681	0.205052	1.16542	0.868715	1.58396	0.978602	1.37346	0.99987	16.7169	4.55719	14.5113	4.35094	3.44859	3.07697	22.1275	6.02362	16.7169	3.96685	11.3575	4.55719	33.5672	3.76295	14.5113	4.78747	3.03653
LOC_Os01g04050	BBTI12 - Bowman-Birk type bran trypsin inhibitor precursor, expressed	negative regulation of endopeptidase activity;negative regulation of peptidase activity;proteolysis	0.562774	0.547344	0.354272	0.497484	0.777456	0.516526	0.222717	0.000607612	0.619721	0.437185	1.62654	0.631147	2.13818	0.125649	0.638578	0.623318	1.74056	0.518933	0.388364	0.386765	1.09554	0.980272	0.732595	0.514738	0.284036	0.000391956	0.795557	0.99988	2.81381	0.0869456	17.6219	11.0785	10.2319	13.8866	4.53512	10.2561	17.6219	28.8896	8.94484	16.9291	2.94482	11.0785	1.78456	12.4968	10.2319	18.6653	11.2635
LOC_Os01g04080	expressed protein	NA	0.717862	0.840622	0.567397	0.999457	0.163954	0.0102108	0.293195	0.200686	0.704222	0.722412	1.27704	0.877672	0.284072	0.205365	0.513902	0.634104	1.23591	0.87094	0.401748	0.906115	0.974945	0.9944	4.38298	0.0425628	1.75411	0.720826	4.21192	0.199517	2.43732	0.909598	2.85408	1.82534	0.730755	0.423318	0.563815	1.57579	3.34943	0.532593	2.85408	0.812554	2.1677	1.82534	1.95961	0.392296	0.730755	0.465811	0.211003
LOC_Os01g04100	expressed protein	NA	0.48943	0.0831679	1.05682	0.999457	0.380948	0.000414163	0.593001	0.293022	0.578787	0.32205	0.463274	0.12141	0.356145	0.00329644	0.557968	0.328219	0.538634	0.382511	1.19038	0.999916	1.18424	0.93469	1.30147	0.45532	1.54185	0.423921	1.52032	0.88453	0.994824	0.99987	12.9089	5.81886	8.44392	4.87313	8.68764	5.77621	12.9089	9.17821	14.4435	5.81886	6.59066	5.48488	18.7121	6.83254	8.44392	4.05543	5.68406
LOC_Os01g04110	mediator of RNA polymerase II transcription subunit 22, putative, expressed	NA	1.06439	0.965566	0.990954	0.999457	2.06852	0.0364299	1.55641	0.452633	1.46673	0.57619	1.07499	0.945246	2.07557	0.062431	1.55964	0.502802	1.45134	0.646472	1.43437	0.999916	1.37125	0.867162	0.520179	0.0551988	0.74115	0.569219	0.708781	0.946834	0.956702	0.99987	8.22059	8.06521	8.64761	13.7056	10.835	12.1639	8.22059	8.85078	3.39163	8.06521	3.13998	9.68966	9.508	8.64761	4.48052	9.65708	13.7056
LOC_Os01g04120	ZOS1-03 - C2H2 zinc finger protein, expressed	cytokinin mediated signaling pathway;gibberellic acid mediated signaling pathway;glucosinolate metabolic process;regulation of transcription, DNA-dependent;trichome morphogenesis	0.604438	0.290174	1.011	0.999457	0.295845	3.06367e-08	0.406831	0.0125479	0.553158	0.290718	0.601875	0.222182	0.290074	2.44575e-09	0.403232	0.0283773	0.540579	0.338329	0.661974	0.907377	0.920237	0.976518	2.0639	0.00112375	1.36105	0.479839	1.87777	0.548188	1.38619	0.99987	59.093	33.5881	44.9597	16.5674	26.0582	23.6069	70.5269	35.7832	59.093	22.438	41.7617	33.5881	68.6437	23.1307	44.9597	16.5674	17.014
LOC_Os01g04160	expressed protein	NA	1.85731	0.574738	1.03538	0.999457	2.74148	0.0354417	2.2072	0.318342	2.63047	0.159941	1.80787	0.566483	2.56284	0.117678	2.12496	0.424119	2.48104	0.319242	1.16782	0.999916	1.41512	0.817724	0.685175	0.41176	0.791392	0.781756	0.956677	0.99988	1.20979	0.99987	0.39865	1.09717	0.823009	1.61966	0.778186	1.42516	0.290214	0.39865	0.867198	0.614152	1.19253	1.09717	0.197538	1.62308	0.823009	0.845155	1.97062
LOC_Os01g04170	expressed protein	NA	0.337436	0.00963456	1.44508	0.953152	0.204837	1.79667e-10	0.194047	1.33416e-05	0.34394	0.0627912	0.235123	0.000479476	0.140512	3.39728e-16	0.134488	3.16801e-06	0.23535	0.0212138	0.567412	0.894081	1.02889	0.9944	1.66663	0.151051	0.945426	0.947309	1.69179	0.842893	1.80602	0.99987	36.9492	13.0289	40.958	7.7567	6.41395	7.92385	50.2422	24.1696	36.9492	6.006	18.1167	13.0289	67.9269	6.66564	40.958	7.7567	8.17542
LOC_Os01g04230	inactive receptor kinase At2g26730 precursor, putative, expressed	NA	0.510257	0.300953	1.80541	0.782301	0.416106	0.00341168	0.513417	0.185275	0.849252	0.844778	0.282988	0.0103365	0.227843	3.21917e-06	0.283342	0.0111641	0.463575	0.338045	0.99035	0.999916	1.68196	0.776079	1.24415	0.600478	1.22595	0.743616	2.06642	0.677754	1.69217	0.99987	8.9026	3.40891	8.94755	3.89578	4.74946	4.1328	12.9902	4.94197	8.9026	2.58838	7.31862	3.40891	24.9752	3.28413	8.94755	3.89578	3.35053
LOC_Os01g04250	expressed protein	NA	1.31007	0.929996	0.0696077	1	3.22997	0.0899031	1.50522	0.804184	2.36485	0.488197	18.8948	0.257338	45.9244	0.0048345	21.1478	0.176621	33.079	0.0989517	1.12886	0.999916	1.78377	0.889194	0.405892	0.244291	0.459754	0.492758	0.743591	0.99988	1.57553	0.99987	0.0897697	0.3179	0	0.529507	0.0654765	0.435581	0.150215	0.0825526	0.0897697	0.3179	0	0.324556	0	0.40982	0	0.48608	0.592314
LOC_Os01g04324	expressed protein	NA	1.23931	0.871143	0.477527	0.990417	0.16051	0.00292113	0.50301	0.424619	0.224864	0.0811204	2.62674	0.287453	0.328873	0.256606	1.03959	0.978857	0.443168	0.567838	0.398075	0.540013	0.185659	0.00727102	7.84896	8.84358e-05	3.06273	0.273656	1.35641	0.99988	0.450781	0.99987	1.04236	1.07662	0.364251	0.22957	0.479599	0.160541	1.65417	1.04236	0.2823	1.40139	1.07662	0.895577	0.96582	0.128999	0.364251	0.22957	0.311126
LOC_Os01g04330	OsCML16 - Calmodulin-related calcium sensor protein, expressed	regulation of flower development;regulation of nitric oxide metabolic process	0.578065	0.457354	1.5585	0.983581	0.491036	0.0766095	0.33128	0.0375808	0.410796	0.149813	0.373551	0.0218074	0.314552	0.000862895	0.213352	0.00179303	0.260724	0.02169	0.563726	0.800439	0.707547	0.763294	1.17856	0.678747	0.663006	0.510472	0.828089	0.99988	1.25816	0.99987	14.7132	8.36904	15.9394	6.44118	5.40536	5.74603	25.2394	6.26288	14.7132	8.34034	8.36904	9.49672	32.9467	13.6478	15.9394	5.82826	6.44118
LOC_Os01g04390	expressed protein	NA	0.305772	0.0503631	1.05294	0.999457	0.321567	0.000308633	0.273722	0.00452752	0.391251	0.20671	0.288554	0.0665555	0.301219	0.00299019	0.256547	0.0212962	0.362959	0.253099	0.883478	0.999916	1.29765	0.941304	0.960233	0.952769	0.847572	0.837274	1.22684	0.99988	1.46212	0.99987	14.2735	6.33158	9.61465	6.18635	3.85557	4.31147	14.2735	12.962	27.1315	1.44546	8.2751	6.33158	30.6715	3.16107	9.61465	6.18635	5.41671
LOC_Os01g04430	expressed protein	NA	0.393755	0.0952693	2.95046	0.10622	0.183706	4.16452e-10	0.306759	0.0120336	0.482318	0.364384	0.133469	2.08813e-05	0.061442	1.31451e-19	0.103459	5.31596e-06	0.161118	0.0173589	0.769428	0.999916	1.2392	0.950967	2.17258	0.0236343	1.67319	0.350701	2.66022	0.45915	1.60177	0.99987	18.035	3.78391	14.3749	2.4857	3.04225	3.42919	23.2989	6.34961	18.035	1.6839	13.0202	3.78391	56.8533	3.65814	14.3749	2.73505	1.96808
LOC_Os01g04510	expressed protein	NA	1.74465	0.643448	0.829419	0.999457	0.497024	0.291654	2.12273	0.301978	1.25067	0.82379	2.12909	0.447435	0.594248	0.560378	2.56878	0.255298	1.50168	0.731625	1.19452	0.999916	0.709376	0.887738	3.55856	0.0155112	4.21126	0.00704279	2.50001	0.622027	0.590551	0.99987	1.16402	2.26518	1.12228	0.60775	2.50287	1.1543	0	1.16402	1.82616	0.873628	4.12177	2.26518	1.40397	1.12228	0.510561	0	0.912765
LOC_Os01g04600	expressed protein	embryonic development ending in seed dormancy;endosperm development	2.66879	0.347856	2.12403	0.997144	3.48717	0.0144069	3.35482	0.112179	3.22957	0.169416	1.26896	0.846912	1.60229	0.429832	1.57888	0.620946	1.49628	0.703916	1.2354	0.999916	1.2084	0.942761	0.768203	0.596137	0.947944	0.954151	0.922211	0.99988	0.973077	0.99987	0.712101	1.80538	1.19524	2.70869	2.33101	2.9067	0.397759	1.1034	0.712101	1.68741	1.80538	2.59554	1.08527	1.19524	2.03113	2.70869	2.62686
LOC_Os01g04620	transposon protein, putative, unclassified, expressed	glutamine metabolic process	0.266583	1.65721e-05	0.891315	0.999457	0.308033	1.62298e-05	0.26883	0.000438323	0.272001	0.00470754	0.300678	8.57113e-05	0.342323	1.31697e-05	0.30224	0.00509914	0.301059	0.0339203	0.989535	0.999916	1.02254	0.99423	0.873205	0.624812	0.859998	0.798587	0.884019	0.99988	1.0327	0.99987	55.6991	14.1677	38.8299	17.3627	15.1823	12.15	55.6991	29.8339	77.3229	13.3257	14.1677	16.2523	64.1041	28.863	38.8299	13.5797	21.7214
LOC_Os01g04630	muconate cycloisomerase, putative, expressed	NA	2.18428	0.00318717	0.172912	3.80163e-08	1.01799	0.931827	1.80358	0.0608264	1.03893	0.940096	12.7936	1.82135e-18	5.7955	1.16243e-14	10.4957	1.06514e-12	5.97016	3.86114e-05	0.810222	0.999916	0.473274	0.0622788	2.16726	1.99962e-05	1.74304	0.0408847	1.01469	0.99988	0.583857	0.645754	89.9087	210.519	19.8984	94.1521	169.801	104.985	83.4306	100.379	89.9087	210.519	142.924	241.978	11.6608	28.0315	19.8984	94.1521	102.397
LOC_Os01g04640	reticulon domain containing protein, putative, expressed	NA	0.785653	0.86527	0.551131	0.997144	2.72032	0.0049183	0.615968	0.527658	0.890623	0.913941	1.44763	0.756256	4.75089	0.00012788	1.1221	0.924363	1.58953	0.68304	0.767352	0.999916	1.11701	0.980888	0.288348	0.000268	0.219782	4.7607e-06	0.323258	0.102972	1.45497	0.99987	4.14855	4.11994	2.9409	11.3011	2.92384	4.61525	1.7398	6.80447	4.14855	1.47861	4.19372	4.11994	1.58472	6.18429	2.9409	11.3011	10.7626
LOC_Os01g04670	expressed protein	NA	0.336666	0.0738422	0.708173	0.999457	0.158014	1.96524e-05	0.250815	0.010232	0.350087	0.184617	0.480854	0.262602	0.223019	0.000823201	0.357008	0.109844	0.491845	0.431234	0.733346	0.999916	1.0466	0.990936	2.14459	0.109472	1.56143	0.580937	2.22379	0.745025	1.43084	0.99987	10.973	3.96193	7.31594	2.35125	3.04694	3.06943	21.0462	4.42297	10.973	3.9155	4.45075	3.96193	9.89111	6.83644	7.31594	2.35125	2.61955
LOC_Os01g04690	expressed protein	NA	0.608607	0.783377	2.22933	0.980587	0.300321	0.12855	0.172955	0.180288	0.573876	0.647086	0.273682	0.184523	0.133436	0.00545449	0.0759194	0.0200083	0.250618	0.223046	0.280196	0.943907	0.932846	0.989676	2.05574	0.445354	0.5777	0.802218	1.89643	0.982541	3.44038	0.99987	0	0	0	0	0	0	0	0	0	0	2.89113	0	0	0	0	0	0
LOC_Os01g04710	aspartic proteinase, putative, expressed	protein catabolic process;proteolysis	0.671668	0.601987	2.18927	0.306235	0.22319	1.37694e-08	0.359471	0.0232066	0.513192	0.313931	0.308026	0.00576295	0.100883	6.7459e-20	0.164111	5.93543e-05	0.231585	0.022726	0.527684	0.705277	0.770091	0.918534	3.05337	5.44651e-05	1.60953	0.36686	2.31872	0.37792	1.45236	0.99987	26.5197	15.352	46.9441	7.22597	10.45	9.95193	52.0683	21.1442	26.5197	14.5721	35.9042	15.352	101.967	12.8157	46.9441	7.22597	8.5685
LOC_Os01g04730	ribosomal protein L24, putative, expressed	cytoplasmic translation;ribosomal large subunit biogenesis;translation	0.806101	0.725528	1.51025	0.808202	0.480947	0.000688832	0.777523	0.599086	0.776795	0.698587	0.538082	0.0608926	0.315822	2.16191e-11	0.516925	0.138242	0.509062	0.308441	0.950308	0.999916	0.970482	0.993314	1.69164	0.00657282	1.60743	0.234506	1.62748	0.832399	1.01754	0.99987	414.024	325.31	508.847	205.36	327.155	208.634	613.756	283.984	414.024	251.769	438.153	325.31	793.598	206.719	508.847	197.91	205.36
LOC_Os01g04750	B3 DNA binding domain containing protein, expressed	regulation of transcription, DNA-dependent;transcription, DNA-dependent	0.845514	0.894817	2.70191	0.391709	0.493353	0.109411	1.40978	0.58725	0.608087	0.462293	0.313651	0.0461094	0.180626	2.56447e-05	0.52004	0.271858	0.221123	0.0199667	1.63978	0.972913	0.717399	0.866253	1.72607	0.27655	2.81835	0.0212967	1.22418	0.99988	0.436891	0.335514	2.51668	1.53447	4.03516	0.99193	2.80405	1.3351	2.52866	1.24145	2.51668	1.07157	1.53447	2.58908	8.42417	3.2216	4.03516	0.819163	1.35755
LOC_Os01g04800	B3 DNA binding domain containing protein, expressed	regulation of transcription, DNA-dependent;transcription, DNA-dependent	1.70379	0.158273	0.98476	0.999457	0.846796	0.537509	1.2152	0.650533	1.22154	0.672231	1.73534	0.215728	0.848292	0.648242	1.22637	0.718682	1.21799	0.770773	0.700587	0.917918	0.71618	0.697797	2.04001	0.00180342	1.41907	0.374504	1.44022	0.820145	1.01976	0.99987	10.0385	16.5006	14.0707	11.5429	14.9485	14.7827	12.0927	9.45345	10.0385	16.5006	21.2023	15.354	14.0707	15.864	7.71137	12.6138	8.42344
LOC_Os01g04814	vacuolar protein sorting-associating protein 4B, putative, expressed	endosome organization;potassium ion homeostasis;sodium ion homeostasis;trichome branching;vacuole organization;vesicle-mediated transport	1.29081	0.725626	0.628006	0.909666	2.05547	0.0060084	1.61806	0.306817	1.53404	0.476896	2.06758	0.055954	3.19015	6.08098e-07	2.56518	0.0274494	2.40822	0.161743	1.22706	0.999916	1.17721	0.933631	0.638671	0.02991	0.775751	0.553544	0.742163	0.951685	0.959551	0.99987	19.0665	36.1703	21.4409	56.303	37.306	49.099	18.9078	43.0703	19.0665	42.6503	25.8375	36.1703	13.048	45.7119	21.4409	56.303	61.9771
LOC_Os01g04950	peptide transporter PTR2, putative, expressed	dipeptide transport;nitrogen compound metabolic process;oligopeptide transport;transmembrane transport;tripeptide transport	0.532934	0.175388	1.028	0.999457	0.455379	0.000881938	0.514011	0.111268	0.563359	0.266029	0.518297	0.18564	0.43692	0.00591705	0.497767	0.176573	0.539324	0.346751	0.947475	0.999916	1.06057	0.98345	1.18296	0.581646	1.11426	0.847022	1.23735	0.99988	1.11581	0.99987	42.5861	20.9923	23.9952	20.205	24.5535	21.5556	63.0462	27.9775	42.5861	14.5793	32.2269	20.9923	69.3568	15.556	23.9952	20.377	19.6269
LOC_Os01g05060	mitochondrial glycoprotein, putative, expressed	NA	0.687421	0.406505	0.550175	0.468063	0.318676	7.62492e-09	0.590812	0.132804	0.421887	0.0155165	1.2602	0.660606	0.572522	0.0384156	1.07554	0.903611	0.759183	0.659221	0.843568	0.999916	0.613134	0.440029	2.18878	0.000461956	1.82975	0.0487653	1.32082	0.937105	0.725577	0.99987	28.7372	19.3773	15.8899	9.66511	18.1472	13.1225	35.7053	27.8902	28.7372	19.3773	25.6177	18.5214	18.1272	12.9305	15.8899	9.56032	10.9712
LOC_Os01g05064	expressed protein	NA	0.665589	0.354011	0.752659	0.987917	0.506464	0.000446039	0.435765	0.00627155	0.45484	0.0264343	0.88459	0.831643	0.662461	0.0984073	0.576692	0.2027	0.594333	0.34745	0.64333	0.721844	0.683919	0.627692	1.3224	0.230564	0.848675	0.712288	0.896508	0.99988	1.06038	0.99987	360.618	248.271	204.682	194.092	171.426	171.43	360.618	311.447	456.763	248.271	176.707	315.702	376.655	193.341	204.682	194.092	158.306
LOC_Os01g05080	thylakoid lumenal protein, putative, expressed	NA	6.19407	0.0322832	1.45817	0.999457	0.997175	0.998415	3.7126	0.234331	1.60475	0.776382	4.26943	0.135979	0.672113	0.75816	2.52769	0.463741	1.07984	0.9718	0.590884	0.999916	0.267759	0.190223	6.28465	0.000810483	3.65014	0.151148	1.61408	0.99988	0.446033	0.99987	0.502724	2.7752	0.511377	0.443593	1.54281	0.938746	0.502724	0.560091	0.299824	2.7752	2.50385	3.01568	0.686429	0.274814	0.511377	0.489505	0.443593
LOC_Os01g05090	expressed protein	negative regulation of gluconeogenesis;proteasomal ubiquitin-dependent protein catabolic process;protein targeting to vacuole;vacuolar protein catabolic process	1.99493	0.393154	0.00804572	0.00265308	0.492492	0.171368	0.486934	0.347518	0.438923	0.354866	249.277	1.7731e-05	59.5997	0.00236428	59.5215	0.00994202	52.2453	0.0392323	0.238085	0.0160062	0.218163	0.0307694	4.1096	0.000373734	0.9667	0.980598	0.878193	0.99988	0.906235	0.99987	3.59766	8.08719	0	2.4084	1.42282	1.22106	2.31963	7.9994	3.59766	14.3758	5.25608	8.08719	0	0.253551	0	2.4084	0.818083
LOC_Os01g05105	expressed protein	NA	0.807898	0.92551	1.91197	0.999457	2.93724	0.0514866	1.37695	0.808084	2.71588	0.238479	0.426122	0.524555	1.50285	0.541746	0.713971	0.814401	1.39008	0.763004	1.67205	0.999916	3.31261	0.253565	0.282882	0.0311715	0.464113	0.407009	0.927685	0.99988	1.97594	0.99987	0	0.0387153	0.099843	0.0801002	0.0788596	0.0881179	0	0	0.0547109	0.0387153	0.0836749	0	0.249062	0.099843	0	0.0295996	0.0801002
LOC_Os01g05140	expressed protein	NA	0.925112	0.92123	0.696346	0.969942	0.100047	1.09597e-17	0.112966	8.39395e-11	0.128052	1.77151e-07	1.33845	0.553792	0.141903	5.78076e-10	0.161258	5.15027e-05	0.18232	0.00327097	0.120043	4.46538e-12	0.137581	2.9356e-08	9.30416	1.56215e-22	1.10988	0.909701	1.29109	0.99988	1.17219	0.99987	37.888	40.8855	29.1708	6.73304	7.42379	6.39628	37.888	35.1687	60.1386	40.8855	34.0409	46.805	40.3516	14.5235	29.1708	6.85173	4.11377
LOC_Os01g05150	expressed protein	NA	0.344968	0.0951069	3.83254	0.0290457	0.00305528	5.94748e-09	0.00327463	6.72961e-08	0.00254194	2.12143e-08	0.0900009	3.70618e-07	0.000786054	8.90732e-14	0.00084848	4.75357e-12	0.000652322	3.69374e-12	0.00933984	0.000538689	0.00736653	7.753e-05	114.243	3.84227e-05	1	1	1	1	1	1	5.85143	2.50942	17.5457	0	0	0	9.16532	5.50262	5.85143	1.39192	2.95372	2.50942	45.6466	4.83504	17.5457	0	0
LOC_Os01g05180	expressed protein	NA	0.924493	0.926116	0.0370675	1.25712e-07	0.000914741	5.09234e-14	0.000982	5.02592e-13	0.000762102	1.72607e-13	25.3147	3.94064e-08	0.0270486	1	0.0296102	1	0.0225479	1	0.00104353	1.45808e-12	0.00082216	1.29957e-13	1019.16	5.27855e-14	1	1	1	1	1	1	10.5385	10.4355	0	0	0	0	10.5385	9.76016	13.3606	10.4355	7.96435	14.3425	0	0	0	0	0
LOC_Os01g05289	expressed protein	NA	0.63556	0.332149	0.00169008	5.40828e-09	0.0014359	5.1223e-24	0.0005602	6.68801e-16	0.000413432	2.77746e-20	380.439	3.45699e-08	0.905326	1	0.352164	1	0.355413	1	0.000866295	1.60087e-13	0.00064955	5.5526e-18	445.465	8.20617e-21	0.375776	1	0.361037	1	1.0381	1	56.7692	37.6091	0	0	0	0	52.4911	56.7692	73.3503	37.6091	25.6708	51.5054	0	0	0	0	0
LOC_Os01g05310	expressed protein	NA	3.03852	1	34.8504	0.0018202	0.107389	1	0.115029	1	0.0888086	1	0.0841563	0.000663318	0.00272834	1.35356e-08	0.00297056	6.2663e-07	0.00227323	2.99088e-07	0.0348892	0.367905	0.0275443	0.137983	30.4819	0.0434798	1	1	1	1	1	1	0	0.567975	7.81903	0	0	0	0	0.290154	0	0.663192	0.235577	0.567975	7.81903	1.56509	8.73028	0	0
LOC_Os01g05420	IWS1 C-terminus family protein, putative, expressed	brassinosteroid mediated signaling pathway;regulation of RNA elongation;regulation of histone H3-K36 trimethylation;regulation of mRNA export from nucleus;regulation of mRNA processing	1.44257	0.5913	0.770333	0.999457	2.41409	0.000317511	1.7763	0.238037	2.08716	0.16937	1.88535	0.174044	3.04702	9.00154e-06	2.29755	0.0971821	2.67494	0.118115	1.20469	0.999916	1.43127	0.768893	0.608072	0.034011	0.723021	0.482158	0.857436	0.99988	1.1887	0.99987	6.27856	9.86488	7.5262	19.2136	10.1133	18.9608	5.56388	11.6895	6.27856	15.2715	9.86488	8.58369	4.49074	17.2647	7.5262	19.2136	19.5228
LOC_Os01g05430	OsRhmbd1 - Putative Rhomboid homologue, expressed	proteolysis	2.75509	0.461741	1.82171	0.999457	4.7993	0.00520405	3.74602	0.136867	3.48282	0.269112	1.52922	0.749456	2.56693	0.124688	2.04882	0.463349	1.88035	0.608365	1.3364	0.999916	1.24787	0.948357	0.576804	0.252289	0.762576	0.714505	0.710303	0.99988	0.933711	0.99987	0.44533	1.26585	1.52549	2.41906	1.86428	2.28016	0	0.827145	0.44533	1.26585	2.20258	1.01367	0.508846	2.54752	1.52549	2.41906	2.79095
LOC_Os01g05500	zinc finger protein, putative, expressed	defense response to fungus;protein ubiquitination;regulation of lipid catabolic process;regulation of seed germination;response to abscisic acid stimulus;ubiquitin-dependent protein catabolic process;ubiquitin-dependent protein catabolic process via the N-end rule pathway	1.61434	0.334587	1.65419	0.885406	2.56894	0.000416185	2.2578	0.0472713	2.19079	0.104387	0.985979	0.985056	1.52932	0.200997	1.36337	0.584352	1.30781	0.69658	1.37119	0.999916	1.34433	0.80687	0.639798	0.095195	0.869004	0.813132	0.845148	0.99988	0.977811	0.99987	1.15433	1.88844	2.20746	2.65409	2.46203	3.02152	0.998604	1.36706	1.15433	1.88844	2.07417	1.62784	1.63026	3.96379	2.20746	2.65409	4.25069
LOC_Os01g05510	expressed protein	NA	0.46409	0.723358	0.0452432	0.576648	4.56364	0.00687766	2.14978	0.491884	2.85708	0.34589	10.3364	1	101.085	0.000236681	47.2126	0.0238093	62.1743	0.0275902	4.55709	0.451046	6.10881	0.135371	0.101626	9.49302e-05	0.458872	0.328087	0.61641	0.980165	1.33851	0.99987	0.321586	0.135697	0	2.23433	0.480717	1.21921	0.269243	0.664859	0.321586	0.318505	0.12256	0.135697	0	0	0	2.23433	0.990111
LOC_Os01g05530	expressed protein	NA	1.22268	0.880468	0.0103052	0.00638252	0.19096	0.00286852	0.072849	0.000177924	0.155839	0.00544729	118.362	0.00073836	17.8429	0.106114	7.06985	1	14.0391	1	0.0587239	3.97766e-05	0.126549	0.00148533	6.41955	0.000740967	0.380215	0.532677	0.791211	0.99988	2.08816	0.99987	1.05528	1.31972	0	0.16934	0.100725	0.168843	1.91844	1.05528	0.937892	2.65804	0.716157	1.31972	0	0	0	0.16934	0.0764465
LOC_Os01g05540	expressed protein	NA	1.11944	0.888509	0.139366	0.00017504	0.0750142	5.48e-18	0.0620532	2.46153e-14	0.1368	1.50685e-05	8.18438	3.48385e-07	0.515987	0.297578	0.428149	0.353676	0.923314	0.947781	0.054186	7.64543e-21	0.12144	2.09228e-08	15.1404	1.05418e-29	0.82217	0.856758	1.80498	0.867073	2.19652	0.927166	11.9263	14.2996	2.80249	0.903372	0.769989	1.82014	7.9306	17.5295	11.9263	12.6976	14.2996	14.9716	2.80249	3.76915	1.0541	0.85647	0.903372
LOC_Os01g05610	Core histone H2A,H2B,H3,H4 domain containing protein, putative, expressed	NA	0.691137	0.356831	1.47835	0.818386	0.225377	4.32849e-15	0.262364	2.26976e-05	0.225722	0.000196143	0.469808	0.0128046	0.150509	1.91292e-21	0.177638	4.06325e-06	0.150727	8.50703e-05	0.373168	0.00689076	0.328078	0.0152425	3.10236	2.23872e-11	1.15566	0.800674	1.00826	0.99988	0.877286	0.99987	201.496	138.751	232.753	48.5934	71.5511	42.4183	201.496	153.598	231.671	114.173	146.998	138.751	332.457	162.684	232.753	48.5934	60.8071
LOC_Os01g05650	metallothionein, putative, expressed	NA	0.574863	0.0404195	0.970768	0.999457	0.589234	0.00265613	0.496599	0.0207212	0.668213	0.337487	0.590049	0.226074	0.594958	0.0826983	0.507119	0.141407	0.675364	0.53557	0.848213	0.999916	1.16459	0.923397	0.983732	0.954008	0.831155	0.664314	1.13551	0.99988	1.37028	0.99987	435.661	217.191	429.637	234.577	209.461	261.512	444.43	380.972	435.661	217.191	212.652	287.259	621.319	429.637	236.04	234.577	222.714
LOC_Os01g05660	expressed protein	NA	3.5213	0.44025	2.12455	0.999457	5.35964	0.0196643	4.46591	0.194281	5.46157	0.116166	1.69013	0.728912	2.52032	0.213703	2.1194	0.53792	2.57196	0.421342	1.24675	0.999916	1.56189	0.844912	0.65861	0.494426	0.811101	0.840962	1.02082	0.99988	1.24886	0.99987	0.0864255	0.33989	0.324232	0.763524	0.392583	0.861985	0	0.0864255	0.281962	0.665799	0.287153	0.33989	0	1.2347	0.324232	0.763524	0.827086
LOC_Os01g05730	retrotransposon protein, putative, unclassified, expressed	NA	1	1	1	1	44.0794	0.00143454	51.2138	0.00930991	39.6613	0.0173911	1	1	36.3125	0.0114487	42.3329	0.0370216	32.6395	0.0876661	73.0471	0.00701045	57.3598	0.0049143	0.0158048	0.000613555	1.14114	0.926783	0.900997	0.99988	0.786105	0.99987	0	0	0	1.16962	0.701598	0.919026	0	0	0	0	0	0	0	0	0	1.16962	0.88225
LOC_Os01g05790	SLT1 protein, putative, expressed	hyperosmotic salinity response;protein insertion into membrane	1.27915	0.652156	0.78358	0.999457	1.02476	0.919685	1.89789	0.0462081	0.98715	0.980366	1.64003	0.161197	1.28545	0.236692	2.41114	0.0104114	1.23858	0.702904	1.45667	0.796479	0.76956	0.749677	1.26422	0.25075	1.83572	0.0174988	0.962189	0.99988	0.526848	0.189118	28.1209	35.3265	24.1833	29.5835	51.347	28.6045	21.4892	34.5868	28.1209	29.2484	35.3265	41.664	24.1833	28.7364	20.8521	29.6032	29.5835
LOC_Os01g05820	gamma-glutamyltranspeptidase 1 precursor, putative, expressed	glutathione catabolic process;proteolysis	0.623337	0.471797	2.44475	0.178796	0.305339	1.65595e-05	0.40194	0.0203024	0.472228	0.174098	0.255864	0.000563192	0.12366	1.25916e-15	0.164038	1.80671e-06	0.190676	0.001297	0.634518	0.879488	0.760479	0.883232	2.06232	0.00975472	1.30049	0.570335	1.54523	0.824462	1.1944	0.99987	13.7182	7.8005	23.8536	3.74549	5.07739	5.32135	18.8204	7.48922	13.7182	4.92587	11.8418	7.8005	52.4296	8.16037	23.8536	3.94492	3.64689
LOC_Os01g05830	expressed protein	NA	1.28247	0.793099	0.575347	0.945951	2.36435	0.00287953	2.20377	0.0942233	1.67815	0.432151	2.23441	0.16881	4.1254	2.65256e-06	3.8103	0.00551242	2.8496	0.151072	1.68069	0.826459	1.29492	0.904462	0.547662	0.0367535	0.91183	0.873644	0.702612	0.938437	0.770271	0.99987	3.28096	6.56162	3.43883	10.6261	11.5703	9.66587	3.28096	7.10136	3.16546	7.69849	3.10341	6.56162	3.43883	8.33591	2.07352	10.6261	9.86096
LOC_Os01g05850	expressed protein	NA	0.645635	0.718455	1.9397	0.895227	0.750013	0.529665	0.531697	0.358242	0.851175	0.836654	0.330435	0.143585	0.380192	0.0439458	0.270844	0.0496902	0.432149	0.307241	0.805919	0.999916	1.32801	0.925434	0.881094	0.858489	0.69797	0.654869	1.13472	0.99988	1.63814	0.99987	5.63073	3.48059	9.3027	3.10205	1.80794	2.48703	6.77704	1.56151	5.63073	3.48059	5.41584	0	18.6403	9.3027	5.34169	3.10205	2.43305
LOC_Os01g05860	PPR repeat domain containing protein, putative, expressed	NA	1.68518	0.839849	1.31138	0.999457	4.47427	0.0249482	3.95365	0.244429	3.45387	0.325193	1.31307	0.90285	3.51428	0.0982721	3.04329	0.38288	2.64866	0.483197	2.31088	0.996895	2.04752	0.791849	0.37427	0.124	0.84684	0.891055	0.764579	0.99988	0.886808	0.99987	0.23054	0.245079	0.297886	0.930595	0.420776	0.748043	0	0.318606	0.23054	0.245079	0.615924	0.104333	0.26275	1.52679	0.297886	1.06172	0.930595
LOC_Os01g06010	Core histone H2A,H2B,H3,H4 domain containing protein, putative, expressed	NA	0.823009	0.712287	1.0288	0.999457	0.362617	2.746e-09	0.410069	0.0069135	0.3988	0.0414687	0.802786	0.638631	0.347629	3.25372e-07	0.397799	0.0271927	0.382065	0.109857	0.490214	0.137115	0.48656	0.254452	2.29617	1.87725e-06	1.12448	0.830638	1.10691	0.99988	0.989701	0.99987	196.729	154.565	147.239	75.035	80.4531	62.5397	196.729	155.422	202.782	122.914	172.513	154.565	239.202	120.234	147.239	68.0808	75.035
LOC_Os01g06050	expressed protein	RNA-dependent DNA replication	1.04876	0.974806	0.545236	0.997144	0.00454254	2.30742e-07	0.00486602	2.45303e-06	0.00377537	8.43191e-07	1.92634	0.51565	0.00786838	0.000288212	0.00846096	0.00257135	0.00654968	0.00242176	0.00458086	1.8327e-06	0.00361052	2.02227e-07	233.38	1.1048e-07	1	1	1	1	1	1	2.0711	1.56344	0.708561	0	0	0	2.59529	2.0711	0.933661	1.46651	2.88681	1.56344	1.57212	0.708561	0.443593	0	0
LOC_Os01g06060	gibberellin receptor GID1L2, putative, expressed	catabolic process;metabolic process	0.673635	0.905533	1.62483	0.999457	4.56859	0.0448817	3.52294	0.265824	5.62832	0.0465718	0.407009	0.706166	2.91749	0.248499	2.23162	0.552342	3.65134	0.268472	5.03195	0.471877	8.12088	0.0133286	0.153172	0.0203524	0.753923	0.806998	1.22785	0.99988	1.63574	0.99987	0.402263	0.341314	0.21978	1.77121	0.92817	2.17997	0.402263	0.446432	0.240046	0.341314	0.365122	0	1.09759	0.21978	0.205376	0.652246	1.77121
LOC_Os01g06220	gibberellin receptor GID1L2, putative, expressed	catabolic process;metabolic process	0.562297	0.162949	0.900344	0.999457	0.413654	1.57048e-05	0.330149	0.00137753	0.432868	0.02557	0.62814	0.277528	0.45406	0.000145082	0.367787	0.0206656	0.474595	0.165609	0.574321	0.643797	0.768183	0.835851	1.37471	0.224099	0.781501	0.616108	1.04118	0.99988	1.33667	0.99987	35.4502	20.3832	35.2071	16.968	11.0637	19.3208	35.4502	33.4864	51.0358	30.6533	16.1091	20.3832	37.9147	20.8817	35.2071	17.6867	16.968
LOC_Os01g06230	OsSAUR1 - Auxin-responsive SAUR gene family member, expressed	NA	0.175118	2.01406e-07	2.00729	0.743911	0.26165	3.02108e-07	0.351504	0.00774642	0.201688	0.0024426	0.0865587	3.93093e-07	0.127258	4.44678e-07	0.172719	0.00108075	0.0986906	0.000613331	1.97276	0.539438	1.16004	0.962243	0.675948	0.272523	1.33004	0.600832	0.775324	0.99988	0.587113	0.99987	70.8108	15.7679	46.4437	24.986	33.7001	8.91914	70.8108	64.8044	112.54	11.7171	15.7679	23.7309	375.551	25.2034	46.4437	25.6802	24.986
LOC_Os01g06250	dirigent, putative, expressed	NA	0.918685	0.943627	2.09404	0.607978	0.488162	0.0631999	0.384471	0.0779261	0.585162	0.355512	0.440096	0.151884	0.22984	0.000180585	0.182496	0.000980338	0.275087	0.0425994	0.410863	0.376498	0.635317	0.729137	1.91421	0.13947	0.779315	0.770909	1.19302	0.99988	1.54137	0.99987	3.49924	3.19817	5.22456	1.58664	1.58533	2.73693	2.44453	3.81084	3.49924	2.90612	5.53589	3.19817	10.6797	4.00857	5.22456	1.58664	2.58769
LOC_Os01g06280	TKL_IRAK_CrRLK1L-1.4 - The CrRLK1L-1 subfamily has homology to the CrRLK1L homolog, expressed	phosphorylation;protein amino acid phosphorylation	0.255735	0.00841457	0.287787	0.240664	0.110163	3.11577e-08	0.227858	0.00201411	0.217172	0.00377766	0.885028	0.928615	0.375104	0.14616	0.779837	0.814832	0.735688	0.774489	0.878179	0.999916	0.848096	0.953894	2.34011	0.131391	2.04853	0.362119	1.95327	0.787936	0.96111	0.99987	3.06232	0.738946	0.698877	0.305382	0.621394	0.642377	3.37093	1.25906	3.06232	0.399462	0.738946	0.873677	1.10126	0.698877	0.556433	0.305382	0.2953
LOC_Os01g06310	glycine-rich cell wall structural protein precursor, putative, expressed	NA	0.417381	2.31503e-05	0.241723	2.46226e-06	0.153648	1.45005e-19	0.138808	4.31382e-15	0.231058	0.000437749	1.72911	0.135556	0.625162	0.138254	0.570791	0.23298	0.938392	0.940138	0.326927	0.00011957	0.556654	0.52531	2.75201	1.29676e-06	0.898287	0.861593	1.51923	0.931845	1.69969	0.99987	268.732	111.012	114.465	40.8063	47.4107	57.8765	268.732	267.564	282.566	111.012	103.521	122.487	115.41	114.465	58.6821	40.8063	70.9894
LOC_Os01g06420	expressed protein	NA	0.0317462	0.00519874	1.71685	0.997144	0.0217613	0.000142224	0.0246505	0.00139465	0.00523829	1.35038e-05	0.0184752	0.00069843	0.0124914	1.44258e-05	0.0142278	0.000286767	0.00299151	4.14377e-06	0.809064	1	0.166747	1	1.60281	1	1.30924	1	0.265283	1	0.202735	1	4.41903	0	4.43084	0	0	0	4.41903	1.49909	5.25938	0	0.396649	0	6.05317	0	4.43084	0	0
LOC_Os01g06454	heat shock protein DnaJ, putative, expressed	NA	2.65933	1	3.63897	1	8.08086	0.0277297	1.39574	0.923136	5.66372	0.270892	0.739563	0.8963	2.25451	0.351628	0.370104	0.675155	1.5749	0.768579	0.504939	0.999916	2.17285	0.758334	0.327257	0.128063	0.165638	0.111351	0.706804	0.99988	4.21868	0.977054	0	0.371843	1.02854	2.20659	0	0.906167	0	0.761226	0	1.15452	0.306005	0.371843	0.927953	2.59908	1.02854	1.10294	3.00443
LOC_Os01g06460	uncharacterized Cys-rich domain containing protein, putative, expressed	NA	0.573022	0.164752	1.05172	0.999457	0.360688	2.21658e-06	0.490694	0.0680015	0.46548	0.132133	0.548176	0.097056	0.339612	3.86337e-08	0.46744	0.07669	0.437282	0.171311	0.842798	0.999916	0.816122	0.916616	1.60316	0.0239304	1.34871	0.500113	1.29567	0.994465	0.965252	0.99987	232.08	118.287	169.976	74.791	109.028	70.3362	239.261	130.318	232.08	83.5764	137.995	118.287	263.916	68.8098	169.976	79.5049	69.3532
LOC_Os01g06470	expressed protein	NLS-bearing substrate import into nucleus;protein import into nucleus;protein transport	1.35414	0.718526	0.722724	0.999457	1.69656	0.100829	1.71943	0.324912	1.35756	0.693252	1.87897	0.176631	2.28624	0.00234774	2.3621	0.094127	1.84361	0.428247	1.23835	0.999916	0.990016	0.996842	0.809465	0.435362	0.990686	0.989832	0.790787	0.99988	0.798247	0.99987	3.92018	9.49918	5.2859	11.6513	11.7517	11.2012	3.43931	9.50953	3.92018	9.80768	6.82536	9.49918	4.26236	11.7816	5.2859	11.6513	9.61978
LOC_Os01g06500	PHLOEM 2-LIKE A5, putative, expressed	response to insect	0.515064	0.447854	0.522858	0.948596	1.26033	0.54169	0.779275	0.720634	1.1318	0.85165	1.00335	0.998434	2.33886	0.0720289	1.50111	0.654986	2.13369	0.354223	1.48073	0.999916	2.18373	0.378081	0.413294	0.0286917	0.606132	0.373767	0.89515	0.99988	1.4761	0.99987	4.71915	3.15903	3.47036	5.8004	4.84721	6.64044	4.71915	6.43975	3.76599	3.34475	0.949172	3.15903	2.15542	6.16919	3.47036	5.8004	5.79679
LOC_Os01g06520	verticillium wilt disease resistance protein, putative, expressed	NA	1.07149	0.966904	0.0637512	0.190453	0.00575425	1.79723e-06	0.00616381	1.8714e-05	0.00478383	7.12647e-06	16.7279	0.0262635	0.106006	1	0.115435	1	0.0884292	1	0.00570086	1.03187e-05	0.00449462	1.06022e-06	186.521	6.52427e-07	1	1	1	1	1	1	0.621049	0.574597	0.0584225	0	0	0	0.905341	0.621049	0.338222	0.574597	0.517079	0.854935	0	0.154344	0.0584225	0	0
LOC_Os01g06560	transcription factor HBP-1b, putative, expressed	transcription, DNA-dependent	0.447448	0.329307	1.29224	0.999457	0.191027	0.000530457	0.0926689	0.00094743	0.111854	0.000439587	0.348857	0.150912	0.145897	0.000399089	0.0723976	0.00198501	0.0865753	0.00268775	0.206121	0.354407	0.251678	0.185601	2.37654	0.190814	0.496891	0.656958	0.597543	0.99988	1.24875	0.99987	1.84921	0.915614	2.45471	0.455993	0.245917	0.365952	2.7536	1.7104	1.84921	0.715797	1.15311	0.915614	3.06941	0.922281	2.45471	0.455993	0.370979
LOC_Os01g06580	fasciclin domain containing protein, expressed	secondary cell wall biogenesis	0.923108	0.899931	1.03498	0.999457	0.509391	0.000448728	0.427236	0.00728785	0.859776	0.729809	0.892397	0.837577	0.484387	0.00256325	0.408672	0.0275269	0.815668	0.734891	0.454713	0.0256181	0.928552	0.957888	1.83401	0.000919883	0.827093	0.666079	1.68245	0.208651	2.04137	0.150211	50.0505	43.4222	37.5681	23.8603	17.4977	42.8752	52.5233	50.0505	37.51	45.9736	37.3409	43.4222	63.7625	36.1552	37.5681	23.6066	23.8603
LOC_Os01g06590	zinc finger, C3HC4 type domain containing protein, expressed	NA	1.4373	0.680191	1.34028	0.999457	2.50621	0.00137404	1.38334	0.627423	1.85033	0.280243	1.08233	0.941435	1.8015	0.166102	1.04006	0.968779	1.36145	0.716357	0.948153	0.999916	1.27949	0.8901	0.587274	0.0832332	0.548199	0.217033	0.740856	0.939683	1.34833	0.99987	1.41066	2.12183	2.9862	3.77807	1.51624	3.15233	1.98724	1.41066	1.21672	2.89869	2.12183	1.43181	0.901908	6.11395	2.9862	3.59224	3.84712
LOC_Os01g06660	thiamine pyrophosphate enzyme, C-terminal TPP binding domain containing protein, expressed	NA	0.685663	0.288072	0.718183	0.932812	1.32913	0.185219	1.50956	0.212667	1.29838	0.499532	0.961641	0.947088	1.8264	0.0115938	2.10254	0.0411041	1.78541	0.268472	2.16054	0.008761	1.88953	0.0537266	0.522533	0.00107993	1.1212	0.802379	0.975067	0.99988	0.873272	0.99987	20.332	13.8851	15.3308	29.099	30.7272	26.4119	20.9336	20.332	20.2938	14.2998	13.5084	13.8851	15.3308	19.8322	14.6335	32.8602	29.099
LOC_Os01g06680	retrotransposon protein, putative, unclassified, expressed	NA	2.0346	0.271643	0.190167	0.451034	0.476332	0.13828	2.21348	0.192164	0.844158	0.852794	10.5913	0.00190945	2.4713	0.360955	11.5924	0.00252275	4.49502	0.238336	1.0724	0.999916	0.412664	0.322739	4.28906	0.000107586	4.62639	0.00141407	1.78859	0.919895	0.387902	0.702622	0.429489	1.12446	0.0426342	0.303411	0.953689	0.21937	0.625063	0.429489	0.37353	1.12446	1.06992	1.26632	0	0.0426342	0.0805379	0.303411	0.136944
LOC_Os01g06900	verticillium wilt disease resistance protein Ve2, putative, expressed	NA	0.840192	0.895169	0.00888936	0.00464083	0.00368871	1.03854e-07	0.00394918	9.11338e-07	0.00305955	4.43897e-07	95.5607	0.00129565	1	1	1	1	1	1	0.00456309	1.55126e-06	0.00359709	1.50813e-07	233.134	9.03084e-08	1	1	1	1	1	1	1.03993	0.926898	0	0	0	0	0.290017	1.83254	1.03993	0.736481	0.926898	1.33137	0	0	0	0	0
LOC_Os01g06960	POEI34 - Pollen Ole e I allergen and extensin family protein precursor, putative, expressed	NA	0.21654	1	8.1252	1	60.1008	2.0146e-06	25.2396	0.00595989	19.9848	0.0192082	0.0263019	1	6.85918	0.000329565	3.04897	0.271544	2.37718	0.456688	122.358	8.15476e-05	98.8829	0.000129076	0.00334479	3.82868e-09	0.404501	0.0422842	0.324317	0.00624556	0.806568	0.99987	0	0	1.35919	5.63111	1.91903	2.02719	0	0.511759	0	0	0	0	0	1.73398	1.35919	6.48026	5.63111
LOC_Os01g06990	POEI36 - Pollen Ole e I allergen and extensin family protein precursor, putative, expressed	NA	0.286206	0.196498	1.06926	0.999457	1.22942	0.689584	0.531793	0.524906	0.465123	0.336792	0.271768	0.224022	1.12165	0.866944	0.497796	0.554739	0.432357	0.427598	1.81455	0.999916	1.61859	0.86951	0.236199	0.0090851	0.422554	0.303791	0.373723	0.259671	0.898363	0.99987	3.11608	1.14961	4.83973	5.41893	1.37825	2.08777	3.11608	4.72687	2.47023	1.77302	0.929007	1.14961	2.84932	4.83973	6.73047	5.41893	5.09505
LOC_Os01g07020	POEI39 - Pollen Ole e I allergen and extensin family protein precursor, putative, expressed	NA	0.0869383	1	51.4466	9.87351e-07	16.3172	9.86294e-05	6.2015	0.147982	6.57618	0.127264	0.00186118	1.40585e-09	0.310685	0.000520737	0.124012	5.15027e-05	0.127879	0.000254601	65.7278	0.00522838	70.4054	0.00150331	0.00593318	5.28365e-07	0.387245	0.0929011	0.407053	0.256854	1.06248	0.99987	0	0	16.4886	5.87971	1.83476	2.39471	0	0	0	0	0	0	16.4886	10.4352	17.5061	5.87971	7.59124
LOC_Os01g07060	POEI43 - Pollen Ole e I allergen and extensin family protein precursor, putative, expressed	root hair elongation;unidimensional cell growth	0.395597	0.0262207	1.57794	0.852764	0.252663	5.3855e-07	0.201382	1.41686e-06	0.290137	0.00309487	0.253717	9.92377e-05	0.159355	5.63891e-16	0.128383	1.1789e-09	0.182593	0.000100725	0.501619	0.363273	0.735256	0.83022	1.57308	0.152259	0.786421	0.655729	1.14266	0.99988	1.46123	0.99987	35.6036	19.3356	59.8045	11.9371	8.97118	12.7124	67.7143	21.7225	35.6036	10.0456	19.3356	20.0622	87.4495	21.7806	59.8045	13.433	8.74239
LOC_Os01g07150	expressed protein	NA	0.488971	0.129669	2.26297	0.31275	0.578998	0.0601731	0.46304	0.106901	0.791711	0.728951	0.216144	4.77136e-05	0.252137	1.11814e-06	0.203876	0.000388043	0.344911	0.110042	0.931071	0.999916	1.62889	0.679478	0.857532	0.668221	0.793558	0.698719	1.3788	0.978602	1.74715	0.99987	14.618	9.0397	30.4636	8.61394	8.95433	11.5811	32.2699	14.618	14.2621	9.0397	10.3356	7.12022	77.0646	12.1225	30.4636	9.9109	8.61394
LOC_Os01g07212	staphylococcal nuclease homologue, putative, expressed	NA	0.82121	0.827235	0.716132	0.999457	2.06802	0.0123915	2.52559	0.0138188	1.96438	0.136806	1.16389	0.878437	2.81051	0.00750119	3.52863	0.010304	2.71547	0.142885	3.02244	0.0020671	2.38554	0.0286019	0.400708	0.00125047	1.20545	0.712903	0.945559	0.99988	0.787205	0.99987	1.12682	0.955027	0.767861	2.92029	3.6863	3.09134	1.12682	0.777975	1.68221	0.955027	0.897453	1.37433	0.767861	1.07671	0.722446	2.92029	2.35109
LOC_Os01g07240	expressed protein	NA	0.800543	0.748935	1.7238	0.693607	0.858417	0.579477	0.680602	0.454078	0.878801	0.836654	0.465414	0.0700535	0.491546	0.00957531	0.392997	0.0643581	0.500944	0.290121	0.835396	0.999916	1.1002	0.970764	0.945107	0.874575	0.788583	0.686591	1.02714	0.99988	1.31288	0.99987	15.9414	12.3999	21.4899	14.9836	13.9455	12.0539	15.9414	13.8506	22.2738	10.6017	18.2684	12.3999	40.5173	11.2807	21.4899	14.329	14.9836
LOC_Os01g07260	expressed protein	DNA replication;DNA-dependent DNA replication;postreplication repair;sister chromatid cohesion	1.23244	0.852303	0.746892	0.999457	1.92958	0.0910403	1.08074	0.918859	1.49249	0.585656	1.6489	0.431113	2.46961	0.00870665	1.43451	0.586328	1.96114	0.35586	0.857503	0.999916	1.20167	0.925434	0.651843	0.108343	0.554241	0.0886624	0.773964	0.982541	1.40044	0.99987	2.5403	4.81049	4.13711	7.59203	4.0641	6.37226	2.5403	7.69636	1.77049	6.2756	3.66707	4.81049	1.44171	9.82136	4.13711	7.19641	8.7288
LOC_Os01g07270	transposon protein, putative, unclassified, expressed	NA	0.581647	0.754752	0.925574	0.999457	0.126627	0.00634388	0.26205	0.217563	0.431104	0.444354	0.625507	0.769014	0.134565	0.0362304	0.279852	0.340735	0.461871	0.568221	0.444445	0.999916	0.750107	0.950503	4.65046	0.0990638	2.06501	0.697651	3.43134	0.747377	1.70127	0.99987	5.61282	1.07514	1.56722	0	0	1.11859	5.69286	2.23363	5.61282	0	1.66452	1.07514	10.4855	1.56722	0	0.623205	0
LOC_Os01g07360	KIP1, putative, expressed	phosphorylation	0.79359	0.837291	1.00919	0.999457	2.42042	0.00984237	1.61416	0.428116	2.19113	0.226327	0.792634	0.79871	2.33182	0.0238408	1.59271	0.486386	2.14628	0.307305	1.99329	0.665044	2.73515	0.156263	0.334583	0.000716638	0.659153	0.440147	0.902645	0.99988	1.37409	0.99987	3.28288	1.91506	3.88991	6.24256	3.74418	6.36316	3.28288	4.18076	1.80988	3.85214	1.49624	1.91506	2.06453	4.96456	3.88991	5.47483	10.089
LOC_Os01g07370	KIP1, putative, expressed	NA	2.1259	0.059294	1.24738	0.999457	2.58987	0.000243825	2.15822	0.154123	1.88015	0.229123	1.72468	0.359566	2.04218	0.0634593	1.74712	0.427373	1.50027	0.601415	0.99752	0.999916	0.878684	0.947286	0.832949	0.548561	0.817039	0.767512	0.721123	0.934646	0.881915	0.99987	3.22546	5.88821	5.70444	8.02716	4.39721	6.47975	3.22546	2.66401	3.73344	8.45122	5.79091	5.88821	1.92182	10.5626	5.70444	8.02716	10.4325
LOC_Os01g07420	hydrolase, alpha,beta fold family protein, putative, expressed	NA	0.675242	0.330364	1.21171	0.999457	0.465116	6.2853e-05	0.492806	0.0258102	0.589068	0.258357	0.559358	0.0982235	0.379136	3.17579e-06	0.405954	0.0154426	0.47969	0.204084	0.718007	0.926592	0.875327	0.941231	1.46417	0.0447131	1.0477	0.929154	1.27029	0.99261	1.21675	0.99987	125.824	89.6066	116.753	59.8031	64.4448	62.8443	153.693	95.6761	125.824	68.5847	89.6066	92.0059	192.519	61.2041	116.753	59.8031	54.8086
LOC_Os01g07480	DUF260 domain containing protein, putative, expressed	organ boundary specification between lateral organs and the meristem	0.692823	0.613628	1.00244	0.999623	0.4631	0.00652024	0.472266	0.113303	0.551838	0.292061	0.695915	0.583136	0.456404	0.025962	0.471247	0.196637	0.545491	0.400313	0.67077	0.999916	0.800589	0.922659	1.51685	0.262211	1.01424	0.987733	1.19608	0.99988	1.19163	0.99987	6.78042	4.71166	6.67354	2.73032	3.31992	2.76688	8.67537	6.3552	6.78042	2.81427	6.73118	4.71166	8.1846	4.5403	6.67354	3.65388	2.61159
LOC_Os01g07490	RST1, putative, expressed	alkane biosynthetic process;cuticle hydrocarbon biosynthetic process;embryonic development ending in seed dormancy;seed development	1.67555	0.579412	1.25015	0.999457	3.49071	8.41709e-05	2.07416	0.297904	3.18472	0.0552706	1.35558	0.732205	2.71306	0.00628352	1.66214	0.536312	2.51393	0.231228	1.21194	0.999916	1.88058	0.518171	0.485637	0.0151028	0.578595	0.35173	0.896024	0.99988	1.54976	0.99987	0.536939	0.999588	1.0521	2.1678	0.836388	1.6915	0.301483	0.536939	0.946295	1.4027	0.999588	0.650076	0.410177	1.93216	1.0521	2.07175	2.27514
LOC_Os01g07530	uncharacterized glycosyltransferase, putative, expressed	carbohydrate metabolic process;mannitol biosynthetic process;raffinose family oligosaccharide biosynthetic process;response to abscisic acid stimulus;response to oxidative stress;response to water deprivation;sucrose biosynthetic process	0.772678	0.712583	1.12866	0.999457	0.268842	1.64414e-08	0.524817	0.120478	0.470596	0.157199	0.686759	0.46781	0.235525	1.21777e-08	0.463315	0.0953767	0.410844	0.166873	0.669904	0.943907	0.611928	0.647673	2.9019	2.81395e-06	1.94214	0.0665632	1.75511	0.666087	0.910237	0.99987	25.5306	16.7917	16.8908	6.29298	9.34477	8.38223	26.9501	13.7183	25.5306	10.9535	22.3679	16.7917	34.1888	6.30829	16.8908	6.29298	5.09897
LOC_Os01g07610	PPR repeat domain containing protein, putative, expressed	NA	1.31225	0.73574	0.889999	0.999457	0.561796	0.100406	1.97623	0.148637	1.10256	0.872543	1.48824	0.558396	0.623935	0.311514	2.22997	0.148044	1.22392	0.798099	1.47712	0.978793	0.838138	0.919837	2.36237	0.00806635	3.46571	0.000272503	1.95308	0.359337	0.56605	0.778555	3.03635	3.74929	2.36267	1.49492	4.829	2.99255	3.14696	2.13604	3.03635	2.76876	3.74929	4.32566	2.63847	2.11439	2.36267	1.41109	1.91251
LOC_Os01g07620	expressed protein	NA	1.21672	0.949774	7.08328	0.273106	1.55328	0.667466	0.694424	0.849444	2.27675	0.556863	0.172375	0.0707468	0.217689	0.0256582	0.0965045	0.0180642	0.309849	0.313578	0.560533	0.999916	1.86882	0.869489	0.799964	0.850079	0.44612	0.598787	1.45306	0.99988	3.35639	0.978157	0.499201	0.423943	2.03142	0.648078	0.218841	0.493408	0.499201	0.55609	0.297726	0.423943	0.904176	0.272202	4.77117	0.13644	2.03142	0.648078	0.440452
LOC_Os01g07730	phosphate,phosphoenolpyruvate translocator-related protein, putative, expressed	carbohydrate transport;phosphoenolpyruvate transmembrane transport;phosphoenolpyruvate transport;transmembrane transport;triose phosphate transmembrane transport	1.37409	0.578345	1.21551	0.999457	0.66716	0.152269	0.772938	0.597056	0.886546	0.832754	1.14013	0.827399	0.540214	0.0503818	0.634508	0.378365	0.717954	0.612538	0.551645	0.377231	0.641834	0.544261	2.09076	0.00236712	1.1424	0.82256	1.31844	0.967441	1.16001	0.99987	7.38771	10.4741	9.29428	5.01598	5.58563	6.74261	7.38771	10.0452	7.12633	10.1148	10.4741	12.785	9.29428	8.53318	10.638	4.6946	7.11468
LOC_Os01g07750	expressed protein	NA	1.10363	0.946247	1.19141	0.999457	2.15502	0.0228907	1.25058	0.754868	2.13915	0.178943	0.928211	0.947356	1.79339	0.125806	1.04321	0.963638	1.76973	0.41597	1.10879	0.999916	1.92609	0.524435	0.516696	0.0954454	0.565778	0.244989	0.983555	0.99988	1.73921	0.941561	3.84522	2.75871	5.02754	9.1124	4.8411	8.48086	1.84169	5.37729	3.84522	7.42653	1.87805	2.75871	5.02754	10.1911	4.69096	9.1124	6.29182
LOC_Os01g07760	phospholipase D, putative, expressed	abscisic acid mediated signaling pathway;fatty acid metabolic process;leaf shaping;lipid catabolic process;lipid metabolic process;phosphatidylcholine metabolic process;positive regulation of abscisic acid mediated signaling pathway;regulation of stomatal movement;response to abscisic acid stimulus;response to cadmium ion;seed germination	1.30772	0.589245	1.04888	0.999457	0.744271	0.106862	1.58155	0.200332	0.888969	0.809976	1.25423	0.617846	0.699711	0.0804333	1.50804	0.341365	0.835934	0.769321	1.18786	0.999916	0.680788	0.659327	1.77904	0.00445284	2.10603	0.00770126	1.19872	0.99988	0.571537	0.800178	146.664	212.967	141.351	109.638	278.44	126.68	146.664	135.221	169.478	143.127	233.432	212.967	178.997	130.808	141.351	109.638	132.375
LOC_Os01g07770	peroxidase precursor, putative, expressed	cellular oxidant detoxification;hydrogen peroxide catabolic process;lignin metabolic process;oxidation reduction;plant-type cell wall organization;response to oxidative stress	1.33778	0.686871	0.753326	0.999457	1.18311	0.566316	1.77365	0.193529	2.58424	0.0336463	1.78392	0.292891	1.56603	0.195802	2.34556	0.0913871	3.36328	0.0428548	1.30193	0.999916	1.93372	0.338658	1.13901	0.694708	1.4806	0.356745	2.17998	0.11971	1.48057	0.99987	9.48492	12.8763	6.04977	10.8838	18.6785	22.4263	9.48492	9.40193	11.9403	8.05705	12.8763	16.39	9.35528	6.04977	5.62286	10.777	12.0948
LOC_Os01g07780	embryo-specific 3, putative, expressed	NA	1.2305	0.768241	1.07711	0.999457	0.504861	0.00607462	1.16751	0.773988	0.916143	0.903545	1.14536	0.831795	0.463587	0.00531093	1.08079	0.912238	0.837922	0.822826	0.935527	0.999916	0.749381	0.879112	2.4624	2.36019e-05	2.30379	0.0152856	1.82755	0.668152	0.79812	0.99987	76.0659	78.5879	45.9708	33.4517	71.3252	40.538	82.8528	40.5584	76.0659	58.4234	105.04	78.5879	101.472	30.4684	45.9708	30.4767	33.4517
LOC_Os01g07800	thiol-disulphide oxidoreductase DCC, putative, expressed	NA	1.58473	0.742721	0.581274	0.999457	0.347976	0.190671	0.896835	0.9283	0.801466	0.847439	2.70655	0.398402	0.590387	0.685267	1.54291	0.772014	1.3577	0.849219	0.560286	0.999916	0.506239	0.660958	4.53115	0.0239608	2.53845	0.419424	2.27274	0.898038	0.900821	0.99987	0.282675	0.486328	0.199198	0.0755785	0.345003	0.350386	0.514774	0.282675	0.230759	0.599075	0.470255	0.486328	0.175174	0.210644	0.199198	0.29146	0.0563487
LOC_Os01g07850	glyoxalase family protein, putative, expressed	NA	1.78248	0.292278	1.70301	0.828378	0.185621	4.65146e-09	0.140038	1.07546e-07	0.355747	0.0758071	1.04734	0.956456	0.10739	2.99423e-11	0.0814978	1.9324e-08	0.206182	0.0168346	0.077252	1.48936e-13	0.201126	0.00150331	9.76186	2.00297e-16	0.746527	0.721653	1.9343	0.758699	2.61322	0.592381	11.6908	17.898	13.9636	2.54448	1.87802	3.55311	17.151	9.54939	11.6908	15.6044	33.9565	17.898	30.775	5.89278	13.9636	2.54448	3.02597
LOC_Os01g07890	expressed protein	NA	1.13802	0.88667	0.717852	0.999457	1.36347	0.324316	1.88197	0.160388	0.880468	0.836478	1.59753	0.367626	1.89238	0.0343457	2.61736	0.0312262	1.20554	0.791222	1.61809	0.657997	0.768627	0.809481	0.842577	0.544388	1.3543	0.45801	0.640614	0.60974	0.474666	0.183331	22.3796	24.7847	17.9554	29.4408	36.4576	18.8676	10.3212	22.3796	28.5404	24.7847	18.2593	27.1089	19.1635	17.9554	11.8925	33.0872	25.1618
LOC_Os01g07920	prolyl 4-hydroxylase, putative, expressed	NA	1.95514	0.726845	0.740299	0.999457	3.87215	0.0278473	1.29049	0.865798	3.27428	0.287979	2.71629	0.482078	5.43706	0.0174852	1.74848	0.725827	4.48195	0.228561	0.642336	0.999916	1.67819	0.827553	0.501705	0.191583	0.32056	0.0699672	0.83842	0.99988	2.60387	0.863154	0.49	1.34006	0.560185	2.53018	0.718928	1.48059	0	1.36811	0.49	1.91621	0.558905	1.34006	0.560185	1.45889	0.419314	2.12949	2.53018
LOC_Os01g08010	expressed protein	NA	1.21147	0.833194	0.360555	0.465393	0.201559	1.40978e-06	0.804892	0.730605	0.36828	0.0387094	3.3716	0.0443056	0.545375	0.342686	2.19926	0.293055	0.993756	0.995432	0.650792	0.996895	0.302926	0.0046816	6.07321	2.23357e-09	3.9361	0.00127782	1.81479	0.666087	0.464249	0.668374	4.27369	7.57178	2.00895	1.25042	4.55509	1.98259	4.27369	4.05956	7.51837	3.82288	7.57178	7.71507	3.55812	2.00895	0.731916	0.845748	1.25042
LOC_Os01g08090	flavonol-3-O-glycoside-7-O-glucosyltransferase 1, putative, expressed	NA	1.45658	0.615769	0.751535	0.999457	2.06708	0.0180921	2.97616	0.00628791	1.67456	0.374832	1.95144	0.204932	2.73766	0.00264937	3.93576	0.00233917	2.18045	0.250179	1.99713	0.217112	1.14185	0.942606	0.71506	0.238626	1.41263	0.431022	0.805342	0.99988	0.570771	0.817021	3.80372	6.04361	3.80073	8.12684	14.2828	8.14401	3.80372	6.85563	2.87758	7.95004	5.31228	6.04361	3.80073	6.299	2.4739	8.04862	8.12684
LOC_Os01g08100	flavonol-3-O-glycoside-7-O-glucosyltransferase 1, putative, expressed	metabolic process	3.13067	0.714399	0.192293	1	4.97543	0.106944	3.97921	0.404864	4.15764	0.429748	17.0136	1	27.2971	0.0293602	21.5949	0.152306	22.0374	0.221809	1.2613	0.999916	1.32848	0.967521	0.611686	0.628888	0.768345	0.854191	0.837919	0.99988	1.06806	0.99987	0	0.400255	0	0.691717	0.27512	0.512597	0	0.174062	0	0.400255	0	0.512292	0	0.687531	0	0.30597	0.691717
LOC_Os01g08130	phototropic-responsive NPH3 family protein, putative, expressed	NA	0.586434	0.432274	1.45423	0.993602	0.299574	4.74848e-05	0.575024	0.263588	0.672759	0.576327	0.404542	0.0554209	0.20434	3.65101e-08	0.394408	0.0510765	0.456629	0.285643	0.967099	0.999916	1.15685	0.956585	1.97556	0.0184687	1.90565	0.0840933	2.25913	0.39029	1.19255	0.99987	37.5739	21.5626	32.3062	11.8465	20.1202	17.9568	62.5084	20.1195	37.5739	13.0625	32.0718	21.5626	86.6729	12.0119	32.3062	11.4107	11.8465
LOC_Os01g08140	phototropic-responsive NPH3 family protein, putative, expressed	NA	0.527474	0.280689	1.2098	0.999457	0.388814	0.00234823	0.624315	0.375626	0.62545	0.546428	0.440329	0.0396391	0.321002	4.72536e-07	0.518895	0.171471	0.512761	0.385533	1.16833	0.999916	1.19884	0.94985	1.36527	0.280989	1.59467	0.287915	1.62314	0.922189	1.0233	0.99987	59.4772	27.6086	67.7672	27.6621	29.3054	21.9373	99.031	35.4423	59.4772	21.7303	46.0883	27.6086	104.112	16.8587	67.7672	30.3895	24.8289
LOC_Os01g08150	expressed protein	NA	1.42458	0.61531	1.10182	0.999457	2.66395	0.00014784	1.43792	0.520588	1.95449	0.254034	1.30424	0.717176	2.34812	0.0134415	1.31051	0.712635	1.76293	0.459035	0.993343	0.999916	1.36292	0.843807	0.545064	0.0140381	0.536206	0.130876	0.731234	0.963724	1.36929	0.99987	2.72846	3.66261	3.72174	6.45979	3.50519	5.1312	2.72846	2.82362	1.72636	3.80456	3.66261	2.77494	1.52962	6.61223	3.72174	5.71338	7.59584
LOC_Os01g08170	expressed protein	NA	0.650033	0.502228	1.49878	0.858426	0.725203	0.204667	0.45447	0.0622577	0.869041	0.810274	0.437241	0.0623568	0.478267	0.00277311	0.303901	0.0074055	0.573069	0.361139	0.688125	0.999916	1.34142	0.874544	0.912396	0.826838	0.626223	0.340072	1.20385	0.99988	1.93909	0.877954	8.19718	4.40156	12.3055	6.38572	3.92974	6.84698	11.7377	7.665	8.19718	3.71208	9.5948	4.40156	16.1441	7.68445	12.3055	5.55607	8.65657
LOC_Os01g08200	ubiquitin carboxyl-terminal hydrolase 14, putative, expressed	embryonic development ending in seed dormancy;protein deubiquitination;proteolysis;root hair elongation;ubiquitin-dependent protein catabolic process	1.47505	0.463889	1.11215	0.999457	2.3643	0.000223921	1.69004	0.299018	2.16335	0.0926652	1.34248	0.616473	2.09594	0.0164621	1.53086	0.49402	1.93241	0.310932	1.12909	0.999916	1.45581	0.712823	0.632904	0.0713237	0.709465	0.532419	0.906267	0.99988	1.28463	0.99987	4.27678	5.44563	6.14113	9.73662	8.07523	10.73	4.27678	3.77773	4.92904	8.14605	5.36885	5.44563	3.32712	11.5015	6.14113	8.40255	13.1839
LOC_Os01g08220	gibberellin 3-beta-dioxygenase 2-2, putative, expressed	gibberellic acid mediated signaling pathway;gibberellin biosynthetic process;response to gibberellin stimulus;response to red light;response to red or far red light	3.51857	5.19189e-05	0.8302	0.999457	0.587586	0.0901052	1.76329	0.247381	0.750394	0.594969	4.28079	0.000174828	0.700119	0.408783	2.11012	0.183336	0.885717	0.882629	0.494912	0.290296	0.212964	5.22945e-07	6.06183	4.84423e-15	2.9798	0.0024617	1.27102	0.996099	0.428331	0.301393	5.18732	19.8181	6.21301	3.82867	11.6235	4.88664	7.03749	4.82613	5.18732	15.1053	26.1074	19.8181	6.21301	6.22022	3.80265	3.22222	3.82867
LOC_Os01g08270	aminotransferase, classes I and II, domain containing protein, expressed	L-phenylalanine metabolic process;aromatic amino acid family metabolic process;auxin biosynthetic process;auxin homeostasis;biosynthetic process;methionine metabolic process;negative regulation of ethylene biosynthetic process;phenylpropanoid metabolic process;shade avoidance;tryptophan catabolic process;tryptophan metabolic process;tyrosine metabolic process	1.09871	0.934065	1.12997	0.999457	4.9726	1.06935e-09	2.192	0.210037	3.63009	0.0651984	0.97898	0.983033	4.25187	3.17358e-07	1.94138	0.3499	3.19839	0.163703	1.9662	0.808118	3.28348	0.154495	0.225752	7.38488e-10	0.435732	0.0957566	0.725517	0.99988	1.67182	0.99987	2.99362	2.53836	4.05443	14.4606	3.55406	12.6386	3.94706	2.99362	1.76824	4.49382	2.35966	2.53836	2.00886	12.794	4.05443	14.4606	12.2364
LOC_Os01g08280	expressed protein	NA	1.66627	0.561621	0.970149	0.999457	2.69444	0.00355471	2.10757	0.217458	2.26501	0.202066	1.72176	0.508664	2.67741	0.0204712	2.15848	0.283539	2.28807	0.318121	1.24217	0.999916	1.35256	0.864058	0.627873	0.168755	0.772492	0.665608	0.838563	0.99988	1.08581	0.99987	1.68799	2.59252	1.87591	4.23721	2.58073	4.02309	1.68799	1.84737	1.00799	3.33818	1.96302	2.59252	1.15026	3.92567	1.87591	4.92148	4.23721
LOC_Os01g08320	OsIAA1 - Auxin-responsive Aux,IAA gene family member, expressed	NA	0.915846	0.893817	0.799868	0.999457	0.511504	0.000907349	1.13372	0.774483	0.783598	0.624764	1.14843	0.803634	0.630478	0.077753	1.41192	0.466683	0.962971	0.960211	1.21416	0.999916	0.856754	0.931902	1.811	0.00453961	2.18445	0.00450287	1.53415	0.774059	0.704481	0.99987	51.936	49.5071	36.2807	30.9217	61.5023	38.6377	51.936	45.5935	64.5326	39.2528	57.1472	49.5071	55.4075	36.2807	32.71	30.9217	23.312
LOC_Os01g08340	zinc finger family protein, putative, expressed	proteasomal ubiquitin-dependent protein catabolic process;protein ubiquitination	1.34922	0.782263	0.493597	0.985809	2.03455	0.0540715	2.16971	0.22929	1.90976	0.295814	2.75815	0.236029	4.07725	0.00601123	4.38248	0.0495335	3.8106	0.12486	1.57662	0.999916	1.40725	0.820541	0.672581	0.318496	1.04589	0.959977	0.93594	0.99988	0.892113	0.99987	1.14384	1.38132	0.579565	2.42644	2.04222	2.39587	1.06374	1.17198	1.14384	1.89208	1.16377	1.38132	0.579565	2.26438	0.547049	1.99751	2.42644
LOC_Os01g08350	ATP synthase subunit alpha, mitochondrial, putative, expressed	NA	1.07815	1	0.17107	1	12.2545	0.00152764	2.37137	0.648793	1.62151	0.818456	6.32336	1	70.248	0.000963885	13.7061	1	9.30784	1	2.1617	0.999916	1.49721	0.943868	0.0886942	0.000504385	0.19194	0.0110365	0.129786	0.00136306	0.688264	0.99987	1.26097	0.915127	0	7.0215	1.40089	1.01284	2.12387	1.26097	0	0.915127	0	1.21052	0	4.68267	0	12.5767	6.77062
LOC_Os01g08380	transferase family protein, putative, expressed	NA	0.414754	0.0339298	1.16362	0.999457	0.459792	0.0119638	0.337074	0.00880751	0.470837	0.234264	0.358371	0.00298723	0.392234	0.000404833	0.290477	0.00355761	0.400031	0.167806	0.798804	0.999916	1.14169	0.955932	0.912218	0.774046	0.725311	0.517134	1.02934	0.99988	1.42563	0.99987	84.0544	25.3483	57.4284	34.9491	29.1083	22.2861	95.3444	31.55	84.0544	25.3483	36.9632	23.299	108.455	31.7875	57.4284	34.9491	42.4554
LOC_Os01g08430	expressed protein	NA	1.53101	0.5913	1.12104	0.999457	2.66327	0.00204454	2.06044	0.251922	2.31698	0.181364	1.37844	0.673417	2.37651	0.0246258	1.80423	0.425102	2.0217	0.367671	1.31725	0.999916	1.4933	0.79716	0.585679	0.102128	0.757912	0.704389	0.856497	0.99988	1.13216	0.99987	0.83567	1.36132	1.26755	1.83508	1.10199	2.44518	0.592827	0.83567	1.01261	1.36132	1.51015	0.867628	1.26755	3.37221	0.700302	1.83508	3.07569
LOC_Os01g08440	UDP-glucoronosyl and UDP-glucosyl transferase domain containing protein, expressed	NA	0.599853	0.682563	0.663522	0.999457	0.206599	0.000413907	0.281845	0.0221722	0.75388	0.775536	0.893647	0.940094	0.300412	0.0778397	0.4188	0.322723	1.10573	0.938565	0.461572	0.936932	1.28123	0.953885	2.97467	0.101899	1.35543	0.792061	3.76199	0.403777	2.76277	0.898075	3.21097	1.52551	1.05154	0.663351	0.785878	1.11125	3.58422	1.97774	3.21097	0.3254	3.26442	1.52551	2.79076	0.209655	1.05154	0.663351	0.224801
LOC_Os01g08460	TMS membrane protein,tumour differentially expressed protein, putative, expressed	L-serine transport;protein amino acid phosphorylation	0.703314	0.580731	0.828906	0.999457	0.194207	9.67904e-07	0.168423	1.70624e-06	0.26472	0.00809818	0.851745	0.817304	0.230991	0.000373858	0.202772	0.00176955	0.314414	0.106415	0.235485	0.000810794	0.377869	0.171575	3.67987	0.000162745	0.862483	0.878681	1.36753	0.99988	1.60032	0.99987	7.77725	2.48623	5.76251	1.71219	0.924001	1.6125	8.45135	4.29056	7.77725	2.38918	7.04001	2.48623	5.76251	6.34737	4.8635	1.71219	1.85876
LOC_Os01g08520	DUF581 domain containing protein, expressed	NA	0.987109	0.98877	1.74872	0.646043	0.425162	0.000707507	0.591495	0.260619	0.701358	0.563202	0.56656	0.166039	0.240006	8.69523e-08	0.338083	0.0177266	0.396238	0.168638	0.589897	0.696428	0.715207	0.829076	2.34922	0.00032517	1.38202	0.553544	1.66472	0.821494	1.21193	0.99987	8.16609	8.21011	10.8122	4.50555	6.09844	4.81602	10.5414	6.92473	8.16609	8.21011	9.46467	7.72251	18.6383	3.18905	10.8122	4.61487	4.50555
LOC_Os01g08650	expressed protein	NA	1.1522	0.846812	0.637611	0.951279	2.25716	0.000517718	2.66977	0.00272586	2.36138	0.0237491	1.82505	0.215553	3.4932	7.60732e-06	4.19586	0.000297617	3.657	0.0118177	2.2721	0.024109	2.03867	0.0571136	0.517149	0.00331266	1.171	0.743616	1.04171	0.99988	0.894025	0.99987	6.37442	6.77958	4.06189	13.1576	17.7	14.1294	4.52041	6.89872	6.37442	6.42203	6.77958	7.78024	4.06189	4.07346	3.9576	12.682	17.5331
LOC_Os01g08670	expressed protein	NA	0.44284	0.155118	1.26549	0.999457	0.206988	4.52016e-06	0.270688	0.00301217	0.329784	0.0871239	0.351797	0.0197107	0.162723	7.02869e-09	0.214276	0.000671996	0.257543	0.0428548	0.601809	0.891092	0.750548	0.903545	2.14954	0.0189653	1.28918	0.690551	1.5983	0.922258	1.24375	0.99987	70.0717	30.2354	52.9033	15.9345	23.6978	14.2861	109.796	27.2984	70.0717	16.8514	43.3873	30.2354	127.898	21.6803	52.9033	20.2687	9.19905
LOC_Os01g08690	holocarboxylase synthetase, putative, expressed	NA	1.20303	0.890081	0.59982	0.999457	2.36304	0.0234663	1.87918	0.359694	1.39524	0.69431	2.02453	0.498449	3.77486	0.0102397	3.12168	0.167312	2.27939	0.43805	1.52727	0.999916	1.15077	0.96331	0.513282	0.0746235	0.774108	0.697527	0.58427	0.813136	0.751044	0.99987	1.71981	1.95649	1.47342	4.56068	3.6232	2.00042	1.08049	1.99531	1.71981	2.74928	1.47254	1.95649	0.491185	2.26246	1.47342	4.67019	3.48594
LOC_Os01g08750	expressed protein	NA	1.18275	0.895807	1.15593	0.999457	2.38089	0.0302581	1.59614	0.465647	1.90729	0.382759	1.03045	0.980612	2.03274	0.14106	1.37864	0.683781	1.62066	0.591793	1.32379	0.999916	1.59143	0.799962	0.507683	0.111075	0.667239	0.511124	0.79047	0.99988	1.19662	0.99987	0.4569	0.92968	1.36402	1.78009	0.960432	1.75962	0.337388	0.808754	0.4569	1.43739	0.92968	0.254865	1.36402	1.86636	0.64833	1.83308	1.78009
LOC_Os01g08780	endonuclease,exonuclease,phosphatase family domain containing protein, expressed	phosphoinositide dephosphorylation	0.893264	0.899931	1.20066	0.999457	0.535309	0.0362624	1.11268	0.847068	1.09998	0.891056	0.747343	0.638419	0.441154	0.0120612	0.9247	0.90909	0.903739	0.900422	1.22589	0.999916	1.23912	0.918534	1.69034	0.0804695	2.06278	0.0416076	2.06627	0.42156	1.00873	0.99987	4.30778	4.95318	4.81371	2.63459	5.95024	4.76479	7.79485	4.07652	4.30778	3.21809	5.86536	4.95318	8.49261	4.04149	4.81371	2.46021	3.50356
LOC_Os01g08790	histone-like transcription factor and archaeal histone, putative, expressed	NA	0.681562	0.765302	2.06868	0.852764	0.561824	0.250446	0.362102	0.199889	0.749713	0.795656	0.33268	0.0980334	0.270303	0.00188175	0.175281	0.00953185	0.35653	0.302475	0.525085	0.999916	1.11298	0.984037	1.22649	0.753387	0.644917	0.653692	1.34793	0.99988	2.12587	0.99987	3.76418	2.89347	6.06856	1.55917	0.45174	1.01041	3.76418	2.11734	4.93171	0.320419	3.72782	2.89347	7.21066	0.206034	6.06856	1.95897	1.0014
LOC_Os01g08810	cytochrome P450, putative, expressed	oxidation reduction	0.653992	0.441815	0.696219	0.986326	0.702168	0.196399	0.339909	0.00200334	0.851369	0.803438	0.943729	0.940946	1.00099	0.997818	0.486038	0.160241	1.20162	0.81447	0.511314	0.274346	1.30624	0.882123	0.939769	0.861111	0.477775	0.0260901	1.21262	0.99988	2.55133	0.247446	12.1225	7.754	7.03269	6.51287	3.49505	9.09474	12.4911	6.46273	12.1225	4.96155	7.93911	7.754	9.92882	7.03269	5.34341	8.00728	6.51287
LOC_Os01g08830	OsFBDUF1 - F-box and DUF domain containing protein, expressed	NA	1.33517	0.60612	0.65501	0.852764	1.5249	0.0428131	2.1101	0.0409298	1.27608	0.633945	2.04183	0.0408087	2.2924	6.03196e-05	3.1939	0.00271363	1.90771	0.264717	1.54561	0.806411	0.948616	0.982778	0.885054	0.62066	1.35453	0.449943	0.828902	0.99988	0.613085	0.950066	31.0954	44.5918	22.7361	47.9328	75.8003	43.9433	22.4031	38.1089	31.0954	44.5918	30.0103	47.6641	22.7361	44.7278	16.9961	47.9328	43.6687
LOC_Os01g08890	expressed protein	NA	0.549222	0.413643	1.53884	0.990417	0.404258	0.017838	0.44179	0.15409	0.506542	0.33288	0.358812	0.0544908	0.260101	0.000599793	0.286023	0.0265327	0.323886	0.142611	0.792788	0.999916	0.923612	0.983064	1.37284	0.50975	1.08671	0.93217	1.24965	0.99988	1.16512	0.99987	1.79107	1.04034	1.59404	0.784903	0.65777	0.738716	1.79107	0.805728	2.72435	0.827101	1.04034	1.14374	3.76873	1.46603	1.59404	0.843103	0.784903
LOC_Os01g08970	SSRP1-like FACT complex subunit, putative, expressed	DNA repair;DNA replication;karyogamy;polar nucleus fusion;regulation of transcription, DNA-dependent;response to DNA damage stimulus;transcription, DNA-dependent;vegetative to reproductive phase transition of meristem	1.46304	0.559547	1.38367	0.997144	3.25157	1.58139e-09	2.8903	0.0338356	2.91199	0.0688046	1.06936	0.933971	2.31022	0.00130717	2.08871	0.245837	2.0879	0.329871	1.93787	0.772497	1.96513	0.54871	0.455533	0.00184283	0.868142	0.856373	0.879515	0.99988	1.01589	0.99987	5.12769	6.08874	8.65414	16.8117	7.60587	19.4491	4.46968	5.60664	5.12769	11.1269	4.97545	6.08874	5.356	18.8796	8.65414	15.1614	18.81
LOC_Os01g09000	glutaminyl-tRNA synthetase, putative, expressed	glutaminyl-tRNA aminoacylation;ovule development;tRNA aminoacylation;tRNA aminoacylation for protein translation;translation	1.09266	0.909566	0.695639	0.987073	1.94155	0.00337683	1.18397	0.777748	1.74274	0.257964	1.58902	0.372502	2.74443	0.000323453	1.71087	0.383053	2.48688	0.148543	1.06507	0.999916	1.58351	0.600037	0.569649	0.0213784	0.598692	0.29978	0.887593	0.99988	1.48649	0.99987	5.20057	5.36389	4.71063	10.1511	4.16616	9.24555	5.20057	4.76474	5.93302	8.0716	4.89135	5.36389	2.78925	15.6508	4.71063	9.23075	10.1511
LOC_Os01g09030	2-aminoethanethiol dioxygenase, putative, expressed	oxidation reduction	0.491031	0.0346171	1.08311	0.999457	0.843082	0.474326	0.426665	0.0274577	0.691932	0.501368	0.4575	0.0282002	0.768759	0.277658	0.395651	0.0399323	0.630587	0.468205	0.854679	0.999916	1.41226	0.809481	0.587713	0.0248757	0.503187	0.0806432	0.820608	0.99988	1.64356	0.99987	15.9432	9.05574	20.7563	14.0078	8.38763	13.2302	15.6908	15.9432	21.8504	5.76403	9.05574	10.8735	20.7563	25.4826	19.9184	19.1596	14.0078
LOC_Os01g09100	WRKY10, expressed	regulation of transcription, DNA-dependent;transcription, DNA-dependent	0.294839	0.0197188	1.22422	0.999457	0.403535	0.0134222	0.289867	0.0182062	0.417681	0.210098	0.240425	0.0152667	0.326438	0.0102783	0.235437	0.0203689	0.336326	0.189878	0.966918	0.999916	1.42568	0.882883	0.739323	0.547858	0.707787	0.641606	1.03424	0.99988	1.47676	0.99987	9.71686	2.29461	5.34218	3.4128	2.43027	2.43123	11.5641	4.39608	9.71686	2.00928	3.09231	2.29461	15.7928	2.58636	5.34218	3.4128	3.7122
LOC_Os01g09120	Twin LOV 1, putative, expressed	intracellular signal transduction;protein amino acid phosphorylation	0.565022	0.208218	1.10101	0.999457	0.519678	0.0273978	0.606198	0.233347	0.556548	0.237889	0.513262	0.133797	0.463728	0.0247472	0.546162	0.209465	0.495334	0.258449	1.05321	0.999916	0.982273	0.9944	1.09798	0.792694	1.14927	0.801835	1.06563	0.99988	0.930248	0.99987	15.2993	11.29	16.4025	11.3983	12.5601	12.142	15.2993	14.573	28.9475	9.83195	12.9794	11.29	33.4023	16.4025	13.2674	11.3983	6.58898
LOC_Os01g09230	expressed protein	NA	0.207172	0.0483345	0.517081	0.993724	0.640599	0.362969	1.09862	0.915676	0.891019	0.905083	0.389236	0.514661	1.22226	0.811712	2.11716	0.438088	1.69996	0.650238	5.21479	0.0723106	4.36051	0.181822	0.327026	0.0989636	1.69996	0.493472	1.39818	0.99988	0.830295	0.99987	2.31591	0.53874	1.80436	1.46091	2.79602	1.2972	2.31591	1.46466	2.37011	0.561065	0.150399	0.53874	1.80436	1.80693	0.508124	1.60835	0.872811
LOC_Os01g09260	cytokinin dehydrogenase precursor, putative, expressed	cytokinin metabolic process;oxidation reduction	0.983908	0.988261	2.18798	0.335876	1.38551	0.249266	0.664805	0.424195	1.35491	0.538778	0.452655	0.044826	0.622378	0.0837126	0.304531	0.00637517	0.611112	0.394577	0.662858	0.943907	1.37228	0.707139	0.721918	0.232887	0.474764	0.0358525	0.976052	0.99988	2.06535	0.290704	5.00713	4.86842	10.8395	6.48902	3.39246	6.39668	5.00713	5.04565	3.51742	4.86842	5.09229	4.47203	10.8395	12.7862	10.4188	6.48902	7.8941
LOC_Os01g09290	transposon protein, putative, unclassified, expressed	NA	0.286206	0.364127	3.17245	0.465393	0.223333	0.02645	0.36301	0.264286	0.696575	0.764565	0.0912291	0.00191697	0.0705426	2.22373e-06	0.114535	0.00112798	0.215106	0.128493	1.24952	0.999916	2.50091	0.77456	1.31319	0.839296	1.62229	0.739883	3.18235	0.747377	1.97144	0.99987	3.55071	0.848957	6.45846	0.59054	1.21403	1.69771	5.97058	1.13017	3.55071	0.848957	2.22726	0	19.101	0.818036	6.45846	1.62173	0.443357
LOC_Os01g09300	oxidoreductase, putative, expressed	NA	0.668462	0.398781	0.57864	0.69811	1.15258	0.575055	1.68578	0.178916	1.16123	0.761707	1.16371	0.798929	1.95641	0.00730339	2.90433	0.00634719	1.97998	0.228196	2.47107	0.00719396	1.72824	0.242289	0.587879	0.011441	1.43926	0.31994	1.0042	0.99988	0.699592	0.99987	13.9655	11.0239	9.91188	18.9673	25.9608	18.4004	13.7492	20.71	13.9655	11.0239	9.49657	11.7875	9.1455	20.2588	9.91188	18.9673	21.0313
LOC_Os01g09320	NADP-dependent malic enzyme, chloroplast precursor, putative, expressed	fatty acid biosynthetic process;malate metabolic process;oxidation reduction;protein homotetramerization;pyruvate metabolic process	0.446515	0.0163909	0.801053	0.999457	0.249996	5.54647e-09	0.353818	0.0022291	0.302567	0.00332313	0.558279	0.109585	0.306561	4.09805e-07	0.440064	0.0452817	0.371364	0.0719279	0.777562	0.999916	0.678923	0.675657	1.8066	0.0047164	1.39871	0.414281	1.21602	0.99988	0.871448	0.99987	184.364	113.169	138.336	56.1659	85.2923	58.4154	166.823	184.364	337.203	77.6527	113.672	113.169	239.681	135.651	138.336	45.7892	56.1659
LOC_Os01g09420	expressed protein	NA	1.00883	0.991436	0.400397	0.118717	0.561888	0.00429693	1.309	0.493664	0.767847	0.550482	2.51465	0.0302005	1.38189	0.374841	3.23368	0.00709063	1.87461	0.326159	1.2723	0.999916	0.760921	0.812875	1.82093	0.00835778	2.30028	0.00241444	1.3674	0.90539	0.597061	0.810001	22.0746	21.3848	13.0551	13.7418	29.7349	16.6205	22.0746	20.969	24.3185	17.6639	28.0424	21.3848	13.7013	13.0551	5.29114	13.7418	14.319
LOC_Os01g09450	OsIAA2 - Auxin-responsive Aux,IAA gene family member, expressed	auxin mediated signaling pathway;regulation of transcription, DNA-dependent;response to auxin stimulus;transcription, DNA-dependent	0.662902	0.592638	0.865255	0.999457	0.39133	0.0039812	0.654818	0.464471	0.633873	0.45133	0.769563	0.716391	0.448866	0.0320834	0.755349	0.69214	0.721119	0.657438	0.970091	0.999916	0.956149	0.987552	1.71108	0.111024	1.65397	0.361167	1.61287	0.797618	0.98356	0.99987	8.90213	4.96485	4.70387	3.56183	6.63126	4.71773	8.90213	4.47968	11.662	3.77178	7.62987	4.96485	9.98987	2.18974	4.70387	3.56183	2.52924
LOC_Os01g09470	IQ calmodulin-binding motif family protein, expressed	NA	0.888453	0.88767	2.39951	0.138601	0.467171	0.00302992	0.471316	0.0946206	0.813093	0.779522	0.370863	0.0146372	0.191937	1.39388e-09	0.195923	0.000191215	0.334082	0.129596	0.521887	0.52791	0.924154	0.982778	1.93282	0.0194447	1.0036	0.996199	1.76236	0.822945	1.76575	0.99987	9.22761	7.40405	16.7767	4.84199	5.41877	4.83662	13.4239	7.96536	9.22761	7.40405	12.2269	6.85953	33.8208	4.35566	16.7767	4.10155	5.67088
LOC_Os01g09540	HAD superfamily phosphatase, putative, expressed	dephosphorylation	0.230422	2.75472e-05	1.64271	0.752975	0.311878	0.000173539	0.14808	1.62234e-10	0.0826166	4.7554e-10	0.139915	8.46646e-07	0.187065	1.72909e-06	0.0896776	1.30471e-10	0.049837	1.47573e-09	0.630596	0.986531	0.365337	0.268801	0.749503	0.543012	0.467708	0.119402	0.267993	0.0548533	0.576341	0.99987	23.4262	5.25421	26.3504	8.51862	3.27535	1.56622	29.0836	18.2409	23.4262	8.02362	5.25421	2.66417	53.0398	11.1009	26.3504	8.51862	10.6349
LOC_Os01g09590	myb-like DNA-binding domain containing protein, putative, expressed	cell differentiation;regulation of transcription from RNA polymerase II promoter	1.16801	0.834503	0.666883	0.940485	0.492595	0.00924554	1.25031	0.632881	0.669982	0.469004	1.76477	0.153396	0.734878	0.303169	1.87795	0.143392	0.992181	0.992541	1.05277	0.999916	0.575187	0.405899	2.38619	2.02795e-05	2.49712	0.000488633	1.35597	0.947285	0.545282	0.699799	34.1224	45.0731	17.5919	18.5877	45.614	24.9782	52.5621	22.4158	34.1224	33.7218	46.9257	45.0731	30.4091	16.543	17.5919	22.0941	15.1877
LOC_Os01g09660	expressed protein	NA	0.441828	0.180809	1.03279	0.999457	0.19438	1.23873e-08	0.418367	0.0707121	0.379401	0.181792	0.426942	0.178705	0.185461	4.61882e-06	0.402561	0.129175	0.3609	0.236035	0.931725	0.999916	0.868359	0.971254	2.30504	0.0255699	2.1375	0.100321	1.975	0.789654	0.92817	0.99987	44.4213	9.74685	19.3494	7.78281	20.4537	8.56744	60.1963	19.9547	44.4213	6.69202	33.6177	9.74685	70.1575	3.92997	19.3494	7.78281	6.96634
LOC_Os01g09700	aminotransferase, classes I and II, domain containing protein, expressed	biosynthetic process	0.639717	0.636791	0.683693	0.999457	1.5353	0.205741	0.662899	0.50189	1.33489	0.66328	0.952311	0.96664	2.18229	0.048491	0.975269	0.97862	1.93443	0.390669	1.01541	0.999916	2.06688	0.475564	0.426762	0.0176243	0.427101	0.0438762	0.864083	0.99988	2.03356	0.81225	3.7445	2.67077	2.98947	4.56373	1.76746	4.00888	5.3347	3.7445	1.73801	2.67077	2.7615	0.919139	1.65186	4.10361	2.98947	6.83193	4.15086
LOC_Os01g09800	BTBA1 - Bric-a-Brac,Tramtrack, Broad Complex BTB domain with Ankyrin repeat region, expressed	cell death;defense response;defense response to bacterium;defense response to fungus;induced systemic resistance;negative regulation of defense response;positive regulation of transcription, DNA-dependent;regulation of jasmonic acid mediated signaling pathway;regulation of salicylic acid mediated signaling pathway;regulation of systemic acquired resistance;response to bacterium;response to heat;r…	1.49218	0.373261	0.754684	0.997144	0.855198	0.55347	1.934	0.108298	1.15626	0.767361	1.98805	0.0266812	1.11687	0.67583	2.55801	0.0253778	1.50791	0.442186	1.2655	0.999916	0.771448	0.726717	1.7671	0.00158763	2.21437	0.0102855	1.3485	0.832399	0.609615	0.901084	21.8778	32.8206	17.8631	18.457	36.6264	25.2872	14.8782	21.8778	28.0704	34.5669	29.0143	32.8206	17.8631	24.3069	15.1113	16.4768	18.457
LOC_Os01g09830	OsGrx_A2 - glutaredoxin subgroup III, expressed	cell redox homeostasis;electron transport chain;oxidation reduction	0.447844	0.202614	2.22113	0.55233	0.161102	1.17567e-09	0.360523	0.0262271	0.517434	0.410032	0.201488	0.00120738	0.0716249	4.63635e-16	0.161582	0.000143334	0.22953	0.0672908	0.792191	0.999916	1.16772	0.964685	2.81006	0.000640809	2.21461	0.0262706	3.24472	0.14703	1.46988	0.99987	349.835	108.007	269.975	51.4882	128.936	80.7448	462.365	116.872	349.835	64.2245	235.848	108.007	1163.94	150.217	269.975	51.4882	49.517
LOC_Os01g09880	harpin-induced protein 1 domain containing protein, expressed	NA	0.9735	0.971329	1.24003	0.999457	0.437545	9.52165e-05	0.635298	0.231477	0.709551	0.482297	0.790823	0.57197	0.349201	4.63722e-07	0.513464	0.0901162	0.566294	0.318385	0.642518	0.636821	0.731026	0.758334	2.2485	7.22843e-06	1.44077	0.343278	1.62683	0.666087	1.13536	0.99987	45.7365	50.524	57.9103	21.8449	32.3416	32.5893	66.0899	41.846	45.7365	43.4925	50.524	53.3605	70.3832	25.9489	57.9103	21.8449	26.8893
LOC_Os01g09990	helix-loop-helix DNA-binding domain containing protein, expressed	regulation of transcription, DNA-dependent;response to chitin	2.15494	0.67893	0.547766	0.999457	6.40195	0.0018222	5.79547	0.0204437	8.21138	0.00488746	3.82668	0.44389	10.2671	0.00630725	9.664	0.032463	13.3246	0.0259978	2.6451	0.551393	3.81018	0.113506	0.337593	0.0470898	0.885333	0.893939	1.2696	0.99988	1.43951	0.99987	0.286179	0.769931	0.141558	2.34713	1.57811	2.1091	0.259286	0.286179	0.309707	0.769931	0.235703	0.841242	0	0.141558	0.26621	2.34713	0.912356
LOC_Os01g10010	prenylated rab acceptor, putative, expressed	NA	0.863461	0.828085	1.60053	0.759359	0.746558	0.244827	0.788851	0.6079	1.05226	0.94105	0.543055	0.109473	0.46045	0.00131822	0.493485	0.106153	0.650539	0.517306	0.898996	0.999916	1.2255	0.920554	1.17254	0.589815	1.05066	0.939504	1.42268	0.947077	1.36035	0.99987	20.851	17.6269	33.459	18.2584	17.1711	17.8934	27.4384	20.851	18.6624	17.6269	21.8559	16.166	41.9283	15.5078	33.459	18.2584	14.1439
LOC_Os01g10020	ectonucleotide pyrophosphatase,phosphodiesterase family member 1, putative, expressed	metabolic process	0.953996	0.952478	1.78117	0.472819	0.705408	0.155431	0.910159	0.851137	0.981207	0.977064	0.540913	0.0914204	0.391303	0.000105909	0.513653	0.124826	0.546393	0.333389	0.938739	0.999916	1.03331	0.990362	1.3709	0.228275	1.28329	0.613357	1.39954	0.951685	1.0981	0.99987	14.0683	14.2181	25.8896	11.255	13.6445	11.2829	17.7511	14.0683	13.1406	11.4392	16.7389	14.2181	25.8896	9.28135	27.7326	11.255	12.7314
LOC_Os01g10050	DEAD-box ATP-dependent RNA helicase, putative, expressed	RNA secondary structure unwinding;nuclear-transcribed mRNA catabolic process, nonsense-mediated decay;rRNA processing;ribosome biogenesis	1.33633	0.739956	0.829544	0.999457	1.74124	0.117657	1.97417	0.185773	1.64612	0.464006	1.61537	0.365972	2.03966	0.0283345	2.36058	0.0785297	1.95226	0.342946	1.44788	0.958742	1.22209	0.916616	0.782326	0.382778	1.12242	0.841048	0.941795	0.99988	0.842502	0.99987	3.48383	5.53309	3.8065	7.13572	6.93049	7.82152	3.48383	6.71839	2.08116	5.53309	5.16074	5.53787	2.96595	10.1338	3.8065	5.78094	8.75108
LOC_Os01g10150	CK1_CaseinKinase_1a.1 - CK1 includes the casein kinase 1 kinases, expressed	peptidyl-serine phosphorylation;phosphorylation;protein amino acid phosphorylation;regulation of cell shape	1.30295	0.719094	0.830084	0.999457	2.32746	0.000269969	2.0088	0.147162	1.91843	0.322517	1.58009	0.3805	2.74836	4.4596e-05	2.4052	0.0874687	2.27436	0.270653	1.50955	0.978547	1.45219	0.831536	0.565263	0.0147324	0.84402	0.772266	0.808233	0.99988	0.961378	0.99987	4.62415	7.07335	4.4588	11.0939	7.15245	10.7714	3.50654	6.48954	4.62415	7.8018	4.37085	7.07335	3.76398	15.9895	4.4588	11.0939	11.07
LOC_Os01g10195	expressed protein	NA	0.533603	0.545486	1.32891	0.999457	0.255307	0.00231177	0.514248	0.352937	0.819296	0.854918	0.404454	0.237381	0.190664	0.000508557	0.388393	0.200844	0.609255	0.647417	0.946859	0.999916	1.56399	0.893595	2.12009	0.206927	1.99191	0.397113	3.27961	0.512592	1.64928	0.99987	2.80922	1.91952	3.60639	0.863452	1.96082	1.1142	4.70735	1.95833	2.80922	0.832031	2.84914	1.91952	6.42152	0.642942	3.60639	0.636003	0.863452
LOC_Os01g10210	lachrymatory factor synthase, putative, expressed	NA	0.0458192	6.56973e-17	2.3413	0.985974	0.164471	1.27757e-06	0.0485329	2.02623e-13	0.139519	0.000269827	0.0194217	4.20678e-20	0.0685333	0.000514793	0.0205342	5.52242e-15	0.0583723	1.8969e-06	1.03652	0.999916	3.05934	0.130047	0.279568	0.000187735	0.288159	0.00729422	0.85498	0.99988	2.95774	0.520388	50.9913	3.46219	58.2186	11.3142	2.62484	6.97178	50.9913	42.1072	155.258	2.72536	3.46219	5.4588	350.017	35.4275	58.2186	7.81217	11.3142
LOC_Os01g10230	lachrymatory factor synthase, putative, expressed	NA	0.124712	0.0964505	1.41772	0.999457	0.117215	0.00599462	0.0863864	0.0227939	0.311244	0.268489	0.087525	0.0377669	0.0817317	0.00280624	0.0597985	0.0133055	0.216898	0.188449	0.656803	0.999916	2.56003	0.812645	1.05893	0.977361	0.692004	0.899672	2.67699	0.90539	3.80975	0.994259	2.87233	0.259671	1.4569	0.186568	0.252149	0.761678	2.87233	0.641802	3.42466	0	0.259671	0.62777	5.494	0.785364	1.4569	0.186568	0.507619
LOC_Os01g10400	expressed protein	cellular copper ion homeostasis;oxidation reduction	0.203997	2.93185e-09	0.747189	0.997144	0.501157	0.00150028	0.279631	0.000576642	0.167718	5.71885e-06	0.272641	0.00016846	0.66142	0.127251	0.373817	0.04582	0.221249	0.00706004	1.34575	0.999916	0.826224	0.930602	0.40975	6.23102e-06	0.550978	0.155541	0.336832	0.0189958	0.613017	0.99987	504.665	110.574	315.228	232.525	140.655	71.8085	504.665	323.917	567.27	116.218	59.2469	110.574	471.734	315.228	225.531	221.227	260.661
LOC_Os01g10430	protein kinase family protein, putative, expressed	NA	1.52742	0.480797	0.901829	0.999457	2.27	0.00329251	2.99026	0.00270205	1.99741	0.168032	1.70375	0.215962	2.47953	0.000795838	3.28725	0.00238365	2.17126	0.180764	1.91789	0.182936	1.29773	0.802194	0.684711	0.112473	1.30279	0.547857	0.875309	0.99988	0.675219	0.99987	4.03837	7.90753	4.35698	11.8342	13.4372	11.3239	3.18726	6.61027	4.03837	8.33438	5.99006	7.90753	4.35698	12.5313	4.05242	11.8342	13.2379
LOC_Os01g10460	expressed protein	NA	0.550306	0.512807	1.43517	0.999457	0.26401	0.000677138	0.515934	0.273948	0.739268	0.72949	0.386216	0.0781639	0.183852	5.17679e-08	0.360422	0.045076	0.509823	0.388686	0.923973	0.999916	1.35508	0.909292	2.1071	0.0406539	1.9376	0.13902	2.81157	0.202179	1.46051	0.99987	19.3394	8.70752	17.7884	7.03492	11.846	10.7977	46.2764	6.9763	19.3394	6.16982	27.0889	8.70752	54.7851	11.149	17.7884	8.75699	7.03492
LOC_Os01g10520	expressed protein	NA	18.4292	1	4.60414	1	24.697	0.01985	41.7167	0.0181702	7.41521	1	3.76485	1	4.64865	0.289958	8.00842	0.230335	1.54699	1	2.1904	0.999916	0.424872	0.882198	0.772244	0.834083	1.66238	0.681569	0.342361	0.845142	0.203882	0.755226	0	0.148564	0.0838651	0.28531	0.283841	0.0524839	0	0	0	0.413393	0.148564	0	0	0.177632	0.0838651	0.158021	0.28531
LOC_Os01g10580	B-box zinc finger family protein, putative, expressed	NA	0.78962	0.767754	0.974954	0.999457	0.308361	0.000124395	0.817453	0.703222	0.622837	0.417631	0.814544	0.740474	0.314615	0.000155346	0.838463	0.763267	0.630809	0.477919	1.01826	0.999916	0.789951	0.882883	2.57752	0.000133492	2.60752	0.00103057	2.01161	0.3137	0.773976	0.99987	20.7408	13.7974	14.6514	6.83423	17.271	11.0689	28.8453	9.7756	20.7408	12.3585	19.6082	13.7974	26.6376	14.6514	12.7131	6.83423	4.63488
LOC_Os01g10680	GIL1, putative, expressed	NA	0.50673	0.180527	1.33932	0.999457	0.285221	5.18947e-07	0.464693	0.0526134	0.440611	0.207304	0.378714	0.0361432	0.21029	5.06556e-08	0.345544	0.0182579	0.323971	0.127741	0.900639	0.999916	0.876722	0.966515	1.79959	0.0441497	1.60803	0.203169	1.55816	0.931845	0.971678	0.99987	32.6426	12.3619	22.656	8.80566	15.554	8.33483	39.7383	17.8692	32.6426	9.51004	23.5502	12.3619	60.045	13.0485	22.656	7.63869	8.80566
LOC_Os01g10690	POLD3 - Putative DNA polymerase delta complex subunit, expressed	DNA replication;DNA strand elongation during DNA replication	1.13483	0.932738	0.977177	0.999457	2.16867	0.0381295	1.56788	0.559524	1.8815	0.38299	1.17649	0.911809	2.11214	0.180546	1.60685	0.64074	1.88292	0.529756	1.35513	0.999916	1.63916	0.772535	0.537156	0.137293	0.715211	0.634709	0.869077	0.99988	1.20887	0.99987	1.01745	1.40387	1.58397	2.17221	1.16425	2.19052	1.23166	1.01745	0.858451	1.4778	1.40387	0.555226	0.279589	3.13712	1.58397	2.12661	2.43092
LOC_Os01g10790	WD domain, G-beta repeat domain containing protein, expressed	NA	1.231	0.869403	0.830167	0.999457	3.23021	0.000553716	2.32765	0.214914	2.17609	0.353208	1.48871	0.696333	3.68252	0.00189009	2.78976	0.191019	2.59739	0.332517	1.85704	0.924017	1.75167	0.758334	0.38848	0.00329833	0.709784	0.61941	0.669155	0.978602	0.943386	0.99987	1.93866	1.9514	2.13116	5.96047	2.33864	5.30903	1.93866	2.44706	0.992321	3.16869	1.5127	1.9514	0.754874	5.74621	2.13116	6.99781	5.96047
LOC_Os01g10830	carnitine racemase like protein, putative, expressed	metabolic process	0.852274	0.885454	2.50724	0.399839	0.222024	2.35165e-05	0.622157	0.415268	0.539199	0.440639	0.340082	0.0329805	0.0877131	2.92052e-12	0.247453	0.00549677	0.212264	0.0408707	0.718724	0.999916	0.63981	0.827179	3.86146	3.98099e-06	2.76539	0.00760045	2.45145	0.508408	0.88812	0.99987	34.589	30.133	42.25	7.10666	28.7449	10.5753	68.3616	14.7614	34.589	17.5752	47.7794	30.133	159.326	14.6078	42.25	6.90302	7.10666
LOC_Os01g10850	peroxidase precursor, putative, expressed	NA	0.86062	0.856761	1.66884	0.746754	0.48195	0.00702802	0.554148	0.234853	0.808306	0.689573	0.519416	0.143688	0.285659	2.16976e-06	0.332498	0.0215188	0.478662	0.203312	0.635414	0.961332	0.939796	0.981772	1.81265	0.0501845	1.15139	0.846003	1.67548	0.628307	1.4721	0.99987	9.066	7.31518	15.4301	4.96293	4.42118	8.55289	14.9008	9.00648	9.066	7.14851	13.3074	7.31518	21.8407	5.75666	15.4301	6.64871	4.07536
LOC_Os01g10870	CAMK_KIN1,SNF1,Nim1_like.7 - CAMK includes calcium,calmodulin depedent protein kinases, expressed	NA	0.489125	0.471853	0.59484	0.997144	0.264363	0.00299758	0.255945	0.0205308	0.295067	0.0728181	0.845428	0.905975	0.44504	0.226647	0.438101	0.382185	0.506428	0.514598	0.514736	0.996895	0.612587	0.846014	1.86803	0.340162	0.956189	0.97585	1.11869	0.99988	1.17919	0.99987	2.77134	1.16926	1.25928	0.598658	0.53818	0.601527	2.77134	1.19175	2.94163	0.261044	1.82073	1.16926	1.25928	0.504468	2.05114	0.598658	0.947312
LOC_Os01g10880	expressed protein	NA	0.842458	0.857255	1.57137	0.955745	0.550299	0.0928984	0.740958	0.627785	0.784124	0.748181	0.540692	0.172095	0.349654	0.000244087	0.474026	0.165694	0.4941	0.318385	0.866202	0.999916	0.935732	0.98345	1.54362	0.133555	1.33416	0.628816	1.4299	0.967441	1.0788	0.99987	21.6867	18.839	38.917	7.24147	9.88296	26.6002	15.9732	21.6867	27.0358	24.3312	18.839	9.86459	76.9892	4.40277	38.917	5.25738	22.3567
LOC_Os01g10950	peptide-N4-asparagine amidase A, putative, expressed	NA	0.722113	0.660142	1.11817	0.999457	0.373845	2.08328e-05	0.474104	0.0951005	0.538157	0.279124	0.650863	0.423458	0.33146	9.34937e-07	0.425402	0.0809677	0.475514	0.257986	0.645401	0.981401	0.749341	0.889937	1.96	0.0219525	1.25964	0.694477	1.44636	0.942141	1.15639	0.99987	19.5107	10.2489	16.2301	6.91188	9.74058	7.26638	20.8316	11.4647	19.5107	7.31047	19.3457	10.2489	23.2573	8.75711	16.2301	6.01407	6.91188
LOC_Os01g11010	peptide-N4-asparagine amidase A, putative, expressed	NA	0.666882	0.635361	1.31429	0.999457	0.369684	0.000853062	0.33693	0.0114943	0.589746	0.336155	0.510736	0.237194	0.278751	1.95513e-05	0.256576	0.00370768	0.443413	0.185424	0.498654	0.672503	0.888906	0.968465	1.82357	0.115065	0.910077	0.903532	1.59789	0.808674	1.77244	0.986082	14.3851	10.6195	13.6403	4.91664	4.2815	6.71337	19.6217	8.47869	14.3851	3.49425	13.8201	10.6195	24.2991	5.59869	13.6403	3.75424	7.33728
LOC_Os01g11020	expressed protein	NA	0.506832	0.677016	4.58767	0.259064	0.105695	0.00808158	0.473061	0.461952	0.472261	0.570987	0.11042	0.00283659	0.0231194	1.6893e-07	0.102406	0.00129309	0.0990396	0.0296236	0.917681	0.999916	0.950682	0.9944	4.8553	0.138359	4.41193	0.283034	4.69554	0.76468	1.03379	0.99987	1.02374	1.13259	4.08449	0.333765	0.938578	0.692579	1.02374	0.582011	3.65233	0.436814	1.37392	1.13259	18.2517	0	4.08449	0.333765	0
LOC_Os01g11040	SCAR-like protein 2, putative, expressed	actin cytoskeleton organization	1.70809	0.627797	2.17638	0.905784	2.63686	0.0313688	1.96713	0.366167	3.27256	0.0744544	0.791025	0.786991	1.18482	0.726047	0.908934	0.919654	1.48407	0.600632	1.13718	0.999916	1.91198	0.338658	0.656979	0.224307	0.737903	0.633166	1.23657	0.99988	1.67979	0.99987	0.660461	0.915977	1.72416	1.49566	0.866747	1.6961	0.660461	0.155225	1.01526	1.3571	0.819463	0.915977	0.770332	1.72416	1.80353	1.31221	2.0646
LOC_Os01g11054	phosphoenolpyruvate carboxylase, putative, expressed	carbon fixation;leaf development;tricarboxylic acid cycle	0.422238	0.096699	1.52858	0.98203	0.151357	2.26825e-13	0.317885	0.00227985	0.297157	0.0302508	0.275496	0.0134669	0.097504	7.95994e-12	0.206431	0.00115883	0.191122	0.0146343	0.740259	0.999916	0.708291	0.875446	2.82139	0.000308231	2.07554	0.0236503	1.9704	0.579374	0.953747	0.99987	371.628	121.052	199.473	55.6041	131.732	83.6755	524.513	175.602	371.628	74.6333	249.105	121.052	962.868	150.09	199.473	63.5947	55.6041
LOC_Os01g11110	14-3-3 protein, putative, expressed	NA	0.901402	0.918792	0.369597	0.614378	1.3427	0.373782	1.15707	0.821511	1.04854	0.952799	2.4745	0.212142	3.5196	0.00692532	3.15565	0.100921	2.8233	0.247646	1.25379	0.999916	1.15215	0.950503	0.681394	0.179449	0.843915	0.777106	0.775919	0.999274	0.918653	0.99987	4.49934	5.45957	4.22204	8.66772	7.37887	7.51655	3.23057	10.3402	4.49934	6.84999	3.91367	5.45957	0.489528	9.90167	4.22204	7.44709	9.94864
LOC_Os01g11120	CID11, putative, expressed	NA	0.963247	0.970717	0.677983	0.956487	1.48804	0.128975	0.814669	0.68617	1.10601	0.885765	1.42495	0.480091	2.15202	0.00078182	1.19138	0.759803	1.60016	0.487304	0.828931	0.999916	1.13693	0.955413	0.654167	0.085795	0.538118	0.0585049	0.735367	0.967441	1.37094	0.99987	15.9379	20.9566	13.2313	32.2368	14.7129	28.7298	14.2565	28.5054	15.9379	20.9566	12.0043	23.5267	13.2313	25.2604	13.058	32.2368	24.6602
LOC_Os01g11160	amino acid permease family protein, putative, expressed	L-glutamate import;transmembrane transport	1.30402	0.758575	0.744449	0.999457	0.235405	9.62674e-05	1.57421	0.41361	0.232793	0.0126512	1.768	0.311095	0.314197	0.00819445	2.11577	0.183365	0.308948	0.144247	1.19226	0.999916	0.177419	8.0866e-05	5.60242	2.83858e-10	6.6656	9.06422e-09	0.986816	0.99988	0.149505	0.000183862	6.09704	6.31009	2.3569	1.34695	6.72462	0.834307	7.28988	2.29437	6.09704	5.11587	8.45101	6.31009	5.6738	1.70523	2.3569	0.876608	1.55308
LOC_Os01g11230	SOUL heme-binding protein, putative, expressed	NA	0.731691	0.693534	1.15329	0.999457	0.331745	8.48847e-06	0.62743	0.294938	0.722065	0.58604	0.636293	0.427401	0.284367	1.44193e-06	0.542477	0.202279	0.617086	0.470211	0.843444	0.999916	0.990835	0.997181	2.23462	0.00458708	1.87348	0.0596933	2.18337	0.225938	1.17073	0.99987	130.18	60.8287	76.7287	38.588	69.622	56.9047	132.407	61.793	130.18	45.447	125.358	60.8287	175.518	50.6824	76.7287	39.5423	31.3994
LOC_Os01g11240	DUF538 domain containing protein, putative, expressed	NA	0.465541	0.0318797	1.51986	0.792142	0.441245	4.87458e-05	0.389781	0.0148768	0.356189	0.0296107	0.307722	0.000738372	0.286475	3.04943e-09	0.25645	0.00148969	0.23119	0.00703879	0.824031	0.999916	0.768813	0.894274	1.06788	0.847263	0.879385	0.839269	0.81264	0.99988	0.92912	0.99987	271.988	107.261	290.455	114.437	102.788	70.3637	271.988	184.404	297.061	74.4874	160.986	107.261	481.368	138.102	290.455	128.966	97.0762
LOC_Os01g11300	cytochrome P450, putative, expressed	oxidation reduction;sterol biosynthetic process	1.82145	0.639399	2.43097	0.906713	0.521896	0.439624	1.57246	0.667116	1.00575	0.997092	0.755835	0.777757	0.214936	0.0307981	0.652453	0.680649	0.407866	0.361387	0.85837	0.999916	0.546962	0.708875	3.45793	0.0356181	2.98701	0.258334	1.92502	0.951685	0.648893	0.99987	1.00601	1.36978	1.29617	0.616662	1.83972	0.549095	1.68467	0.155078	1.00601	1.30883	1.78904	1.36978	2.67865	0.689888	1.29617	0.0909581	0.616662
LOC_Os01g11340	cytochrome P450, putative, expressed	oxidation reduction;sterol biosynthetic process	0.466204	0.104456	2.05103	0.406581	0.245368	1.07547e-07	0.359528	0.0257031	0.492756	0.307524	0.228358	4.79309e-05	0.118574	1.04521e-19	0.17555	0.000124974	0.237534	0.0325388	0.760678	0.999916	1.06682	0.98503	1.91948	0.0101707	1.46183	0.487936	2.02729	0.643688	1.39581	0.99987	97.6729	45.2394	149.706	26.2477	38.4646	28.9968	173.533	61.884	97.6729	32.5068	75.3413	45.2394	316.439	33.875	149.706	25.8831	31.1776
LOC_Os01g11350	bZIP transcription factor domain containing protein, expressed	positive regulation of transcription, DNA-dependent;regulation of transcription, DNA-dependent;transcription, DNA-dependent	0.781946	0.72225	1.73354	0.680426	0.646387	0.134878	0.648481	0.358279	0.897523	0.846455	0.453546	0.0575952	0.367965	0.00085605	0.373154	0.0306438	0.511556	0.265583	0.817055	0.999916	1.14835	0.941726	1.2284	0.568985	0.999633	0.999673	1.39121	0.942141	1.40335	0.99987	6.02149	5.38582	11.6424	4.24081	3.82687	6.46823	8.00428	6.02149	5.92562	4.47901	6.98801	5.38582	14.8409	4.19649	11.6424	3.83892	6.61505
LOC_Os01g11370	ATP-dependent RNA helicase, putative, expressed	RNA processing	0.942637	0.971706	0.594106	0.999457	2.24837	0.0326874	1.28963	0.773692	1.51746	0.612215	1.61912	0.738498	3.59157	0.0346495	2.18245	0.493017	2.5021	0.43159	1.34098	0.999916	1.58993	0.825974	0.424904	0.0357504	0.562221	0.389154	0.667602	0.951685	1.18241	0.99987	0.828944	0.656088	0.982469	2.245	0.797465	1.5668	0.693644	1.24	0.828944	1.32145	0.553855	0.656088	0	2.88628	0.982469	2.245	2.50833
LOC_Os01g11414	sodium,calcium exchanger protein, putative, expressed	calcium ion homeostasis;calcium ion transport;ion transport;sodium ion transmembrane transport;sodium ion transport;transmembrane transport	0.856243	0.797043	1.48429	0.743364	0.513485	0.000590924	0.695777	0.379924	0.752191	0.594418	0.582188	0.135311	0.342323	4.35067e-08	0.470328	0.0675639	0.501276	0.251459	0.80006	0.999916	0.882051	0.953894	1.68978	0.021276	1.35112	0.514623	1.47543	0.892679	1.09839	0.99987	205.409	168.385	281.749	100.373	127.5	122.948	205.409	166.261	211.016	123.798	205.501	168.385	288.284	122.248	281.749	100.373	126.783
LOC_Os01g11460	zinc finger, C3HC4 type domain containing protein, expressed	proteasomal ubiquitin-dependent protein catabolic process;protein ubiquitination	0.431264	0.331365	0.680816	0.999457	0.25134	0.00138157	0.245348	0.0653057	0.485942	0.398163	0.636524	0.651221	0.367271	0.0605597	0.359939	0.311135	0.703491	0.739779	0.560583	0.999916	1.13814	0.97683	1.7376	0.341421	0.972814	0.986975	1.9417	0.868749	2.04073	0.99987	4.54376	1.58522	2.7474	1.14148	1.41872	1.37521	4.54376	1.79558	6.39411	0.825547	2.95123	1.58522	3.9824	2.7474	1.99433	1.15697	1.14148
LOC_Os01g11470	expressed protein	NA	0.399016	1	4.4119	0.699158	0.560125	0.653244	0.0652736	0.211698	0.391355	0.604327	0.0898295	0.0654461	0.125865	0.0269029	0.0145223	0.00471265	0.0827519	0.0730708	0.159836	1	1.03117	0.997747	0.733619	0.883784	0.116523	1	0.722901	0.99988	6.61599	0.99987	0	0	2.00752	0	0	0.249115	0	2.48196	0	0	0.913868	0	2.89512	0.576658	2.00752	0	0
LOC_Os01g11480	zinc finger, C3HC4 type domain containing protein, expressed	NA	0.106493	0.00118906	2.52446	0.559721	0.106869	1.376e-05	0.0481404	4.7317e-06	0.227486	0.0835432	0.0420936	1.45293e-06	0.04171	1.90727e-09	0.0189014	5.21712e-09	0.0884432	0.00283521	0.454885	0.999916	2.25045	0.812645	0.998933	0.999398	0.444617	0.636983	2.18533	0.942732	4.97626	0.71941	4.3346	0	6.02283	0.397208	0.376683	0.553996	12.1633	1.39357	4.3346	0	1.62519	0	21.7204	6.00634	6.02283	0.397208	1.08867
LOC_Os01g11500	zinc finger, C3HC4 type domain containing protein, expressed	NA	0.235644	0.00516839	1.42695	0.999457	0.136071	8.01595e-07	0.148578	1.79794e-05	0.182113	0.00486438	0.164318	0.00295938	0.0931722	2.29556e-06	0.103171	8.09674e-05	0.125827	0.00653796	0.621398	0.999916	0.788107	0.947286	1.75179	0.396295	1.08511	0.95204	1.36972	0.99988	1.26387	0.99987	15.1955	4.17528	11.2178	1.14424	2.69165	1.89408	15.466	7.40056	15.1955	0.987571	4.17528	5.09791	34.9231	11.2178	6.22871	2.76729	1.02904
LOC_Os01g11520	RING-H2 finger protein, putative, expressed	proteasomal ubiquitin-dependent protein catabolic process;protein ubiquitination	0.76008	0.724014	0.709615	0.999457	0.331095	0.000633426	0.671913	0.452177	0.57457	0.316898	1.08166	0.918346	0.463743	0.0312161	0.954504	0.950712	0.80368	0.760613	0.868749	0.999916	0.754252	0.79716	2.30797	0.00246216	1.99206	0.0957566	1.72112	0.584166	0.867887	0.99987	12.1288	8.16155	7.9974	3.80199	6.4619	6.57483	15.2428	5.85314	12.1288	8.28971	8.16155	8.07465	7.9974	8.32756	7.586	3.80199	3.09695
LOC_Os01g11550	TCP family transcription factor, putative, expressed	cell differentiation;cotyledon morphogenesis;embryonic development ending in seed dormancy;leaf development;leaf morphogenesis;leaf senescence;positive regulation of development, heterochronic;regulation of transcription, DNA-dependent	0.353538	0.0815809	2.19424	0.557168	0.957634	0.912489	0.534966	0.292302	0.799859	0.7498	0.160752	0.000186025	0.431763	0.0116851	0.241465	0.00718822	0.357254	0.131626	1.48905	0.999916	2.26465	0.384501	0.375411	0.00511127	0.556197	0.25284	0.83013	0.99988	1.51389	0.99987	2.83056	1.08896	5.20212	4.04904	1.76268	2.66948	2.7557	2.83056	6.47628	1.08896	2.34647	0.794582	13.5094	3.00779	5.20212	3.68681	4.10765
LOC_Os01g11570	GDSL-like lipase,acylhydrolase, putative, expressed	NA	1.71148	0.326697	0.724086	0.997144	1.31913	0.362705	1.73893	0.209407	1.13376	0.84076	2.37193	0.0175625	1.78228	0.021531	2.39038	0.0290975	1.53683	0.472932	0.993755	0.999916	0.657802	0.620464	1.312	0.300104	1.29446	0.535244	0.853548	0.99988	0.660785	0.99422	26.3242	50.0556	20.0468	38.2614	48.5106	33.7141	15.2899	38.5947	26.3242	50.0556	29.9131	55.6459	19.077	34.376	20.0468	38.2614	28.2951
LOC_Os01g11580	bromodomain containing protein, expressed	NA	1.40483	0.556055	0.898862	0.999457	1.91787	0.00837599	1.76519	0.214314	1.73058	0.259673	1.57622	0.39788	2.09134	0.0204538	1.96785	0.213365	1.90588	0.328501	1.23331	0.999916	1.22488	0.891944	0.744039	0.265717	0.905886	0.872867	0.896973	0.99988	0.992031	0.99987	5.41784	7.3242	6.16177	11.3696	9.00389	11.5139	5.52213	5.41784	4.77636	9.61341	7.02786	7.3242	3.35725	13.6612	6.16177	10.2496	14.462
LOC_Os01g11600	expressed protein	fruit morphogenesis;organ boundary specification between lateral organs and the meristem	0.462268	0.314612	0.592074	0.999457	0.345804	0.0200739	0.702024	0.617722	0.440452	0.290797	0.771618	0.839263	0.569311	0.465352	1.17007	0.893051	0.732442	0.796128	1.49752	0.999916	0.952313	0.989316	1.34356	0.599814	2.01259	0.288425	1.27423	0.99988	0.636727	0.99987	9.92024	8.1854	5.49911	1.50794	9.46456	3.95658	9.92024	3.2053	22.94	6.49118	8.1854	8.95122	6.90558	5.49911	0	8.22438	0
LOC_Os01g11620	GDSL-like lipase,acylhydrolase, putative, expressed	NA	1.06965	0.940444	0.786803	0.999457	0.486676	0.00366168	0.704011	0.504047	0.81612	0.724389	1.36376	0.577382	0.611273	0.100943	0.891188	0.87441	1.02092	0.98014	0.649713	0.974839	0.765565	0.876193	2.22198	0.00168626	1.4484	0.503774	1.68276	0.698795	1.17252	0.99987	33.7746	38.33	18.2457	18.0336	18.4876	24.2746	33.7746	22.5866	41.7433	20.5682	44.3825	38.33	34.1953	8.28977	18.2457	18.0336	18.1496
LOC_Os01g11670	OsSCP2 - Putative Serine Carboxypeptidase homologue, expressed	NA	0.109686	0.00686906	0.485689	0.960081	0.0646974	8.52733e-06	0.030803	3.8308e-05	0.0349758	5.98026e-06	0.218878	0.291259	0.129281	0.0291013	0.0613886	0.0385489	0.0685808	0.0523733	0.278138	0.999916	0.315868	0.809457	1.71224	0.734423	0.462821	0.780648	0.526421	0.99988	1.14089	0.99987	1.71961	0.244088	0.590686	0.0847318	0	0	2.87978	1.11369	1.71961	0.244088	0.524174	0	1.57	0.314492	0.590686	0	0.126513
LOC_Os01g11700	GDSL-like lipase,acylhydrolase, putative, expressed	NA	2.53139	0.0407957	1.93502	0.734899	0.479435	0.0674008	1.20864	0.776297	0.938123	0.930228	1.31346	0.692062	0.244599	0.000635945	0.623222	0.47205	0.478114	0.290121	0.471525	0.444176	0.371583	0.0805381	5.3185	1.86425e-07	2.51516	0.0917206	1.95802	0.676013	0.786006	0.99987	4.02733	8.98251	5.53215	2.36274	4.42147	3.50571	5.63154	2.81651	4.02733	7.11279	15.4427	8.98251	11.3427	2.55549	5.53215	2.58297	1.01695
LOC_Os01g11710	GDSL-like lipase,acylhydrolase, putative, expressed	NA	1.25602	0.783377	3.12733	0.0387874	0.642407	0.24258	0.912879	0.904244	1.01759	0.983056	0.404383	0.0353258	0.202845	1.14493e-06	0.292046	0.0218008	0.32149	0.0914948	0.7168	0.999916	0.812722	0.930602	1.97717	0.0596371	1.42515	0.64081	1.59627	0.922258	1.1347	0.99987	2.75686	3.51859	7.95568	2.05761	1.96365	2.1956	3.2483	2.75686	2.68628	2.54056	4.55215	3.51859	10.2136	2.04616	7.95568	2.18495	1.09689
LOC_Os01g11730	GDSL-like lipase,acylhydrolase, putative, expressed	NA	1.76175	0.201718	0.607498	0.786777	0.38972	6.79394e-05	1.30995	0.591653	1.00908	0.990578	2.90452	0.00344668	0.633408	0.104176	2.15099	0.114741	1.63563	0.482602	0.731998	0.999916	0.576656	0.589392	4.55262	6.12928e-17	3.33097	3.62534e-05	2.60711	0.101522	0.78544	0.99987	153.227	275.882	52.8717	58.1705	211.985	99.795	153.227	82.0597	179.8	164.931	275.882	281.584	119.982	26.299	52.8717	58.5751	48.8344
LOC_Os01g11760	GDSL-like lipase,acylhydrolase, putative, expressed	NA	1.29287	0.713608	1.67287	0.710221	0.632881	0.0904227	1.08669	0.895286	0.925249	0.915957	0.778744	0.651046	0.37439	0.000141691	0.651204	0.455559	0.547234	0.384774	0.829561	0.999916	0.720596	0.860904	2.07286	0.0061603	1.72033	0.282397	1.47504	0.947285	0.865933	0.99987	15.9228	15.9897	20.7375	8.87067	13.0278	9.49857	15.9354	10.1663	15.9228	13.2202	23.7709	15.9897	26.9262	7.66325	20.7375	8.87067	10.8179
LOC_Os01g11790	GDSL-like lipase,acylhydrolase, putative, expressed	NA	2.38075	0.393091	4.29591	0.284039	1.63012	0.448398	3.99976	0.0395567	1.84349	0.535005	0.556684	0.444974	0.374715	0.0552689	0.931756	0.941567	0.423427	0.343937	1.65221	0.996895	0.773408	0.930602	1.47607	0.473354	2.43413	0.138761	1.13136	0.99988	0.469199	0.963206	0.369062	1.51565	1.54791	0.785266	2.91547	0.978685	0.66686	0.369062	0.199049	0.848193	1.51565	1.62896	3.63699	1.54791	1.53613	1.08064	0.733063
LOC_Os01g11810	powdery mildew resistant protein 5, putative, expressed	cell wall organization or biogenesis	0.779501	0.781994	0.560026	0.913642	1.79999	0.0325477	0.543832	0.300667	1.29691	0.666329	1.39575	0.694615	3.18436	0.000676126	0.964288	0.971415	2.27118	0.26311	0.68358	0.999916	1.6505	0.642505	0.441939	0.00656159	0.297239	0.000827439	0.718025	0.927285	2.41128	0.489105	4.72216	3.0528	2.91093	7.53278	2.6662	5.3624	4.75173	4.72216	3.46075	4.84458	3.0528	2.15111	2.91093	5.44038	1.82266	8.99504	7.53278
LOC_Os01g11830	oryzain alpha chain precursor, putative, expressed	NA	0.931216	0.968179	0.649144	0.999457	0.276324	0.0283567	0.56372	0.623252	0.366421	0.248238	1.4298	0.804859	0.417028	0.370747	0.831969	0.922819	0.553354	0.668031	0.605507	0.999916	0.392401	0.430611	3.40344	0.0327495	2.06611	0.600655	1.31659	0.99988	0.65681	0.99987	2.84542	2.06731	1.8144	0.418219	0.698306	0.936309	2.84542	0.791657	3.11165	1.00662	2.57837	2.06731	3.23687	1.8144	0	0.615537	0.418219
LOC_Os01g11880	DJ-1 family protein, putative, expressed	NA	0.935591	0.949768	0.38355	0.439155	1.33692	0.335451	1.39511	0.534333	0.972688	0.970414	2.46153	0.126777	3.40031	0.00072867	3.63871	0.018011	2.50355	0.242916	1.45703	0.999916	1.0288	0.993517	0.710209	0.27655	1.02062	0.97945	0.71922	0.951685	0.704477	0.99987	3.42811	3.1003	1.74883	4.6234	5.56412	3.98806	2.97549	4.91736	3.42811	4.68048	3.1003	2.87486	1.15797	4.98827	1.74883	6.19297	4.47509
LOC_Os01g11900	hhH-GPD superfamily base excision DNA repair protein, expressed	DNA methylation;DNA repair;base-excision repair;embryonic development ending in seed dormancy;regulation of gene expression by genetic imprinting	1.51222	0.758561	3.5951	0.326662	3.97182	0.000743052	1.15745	0.895955	2.89257	0.155347	0.424859	0.211997	1.0907	0.851088	0.324071	0.138463	0.79634	0.794021	0.757562	0.999916	1.89853	0.602003	0.38932	0.011921	0.29414	0.0201704	0.728524	0.982541	2.46947	0.836623	0.269923	0.30866	0.872457	0.915017	0.193522	0.648706	0.269923	0.110904	0.363117	0.542264	0.30866	0.218213	0.918035	0.736094	0.872457	0.76372	0.915017
LOC_Os01g11910	basic helix-loop-helix, putative, expressed	NA	0.642261	0.197191	0.629523	0.599157	0.434874	2.15769e-06	0.531345	0.0468191	0.508933	0.0745804	1.02498	0.966604	0.681404	0.07557	0.843151	0.730685	0.796878	0.697071	0.811856	0.999916	0.79309	0.845143	1.4929	0.0429947	1.20424	0.653692	1.17022	0.99988	0.975	0.99987	276.847	178.714	156.921	111.246	139.313	124.019	276.847	222.078	301.385	134.743	194.251	178.714	203.631	156.921	139.964	135.897	108.739
LOC_Os01g11952	histone-lysine N-methyltransferase ATX5, putative, expressed	DNA mediated transformation;histone lysine methylation;methylation;positive regulation of histone H3-K4 methylation;transmembrane transport	0.852742	0.935603	1.60094	0.999457	2.6067	0.0423592	1.52105	0.656273	2.01781	0.377653	0.536112	0.610604	1.62907	0.39145	0.94333	0.962959	1.24568	0.834718	1.74837	0.999916	2.34684	0.500842	0.332451	0.0313672	0.573778	0.439762	0.772827	0.99988	1.34144	0.99987	0.363459	0.257312	0.502115	0.749973	0.325992	0.821315	0.243235	0.400582	0.363459	0.257312	0.500021	0.131283	0.496586	0.696677	0.502115	0.747546	1.27808
LOC_Os01g11960	histone-lysine N-methyltransferase ATX5, putative, expressed	NA	1.24231	0.825542	0.416867	0.776671	1.66521	0.141748	1.87873	0.243426	1.39059	0.609273	3.00978	0.0721176	3.92623	0.000748934	4.4946	0.0074525	3.28505	0.120276	1.47933	0.978793	1.11264	0.956003	0.755071	0.38044	1.10672	0.869518	0.830323	0.99988	0.75092	0.99987	2.19491	3.06805	1.05649	4.04662	4.34852	3.79314	1.37582	3.56191	2.19491	3.06805	2.65788	3.12274	0.953617	2.81197	1.05649	3.89636	4.04662
LOC_Os01g11970	expressed protein	NA	0.885307	0.919631	1.70371	0.928757	0.3316	0.00588503	0.772644	0.71398	0.771336	0.758353	0.525898	0.272999	0.193675	3.35994e-06	0.456854	0.19076	0.44938	0.310993	0.862014	0.999916	0.878008	0.970212	2.69935	0.0113254	2.32668	0.13104	2.34042	0.560884	1.01707	0.99987	7.32484	5.02475	10.9283	2.48412	4.03919	3.3181	10.2355	3.13705	7.32484	3.26002	8.57176	5.02475	13.2779	5.03587	10.9283	2.15953	2.48412
LOC_Os01g12060	expressed protein	NA	0.423473	0.399887	1.50741	0.999457	0.226068	0.00796169	0.405447	0.232512	0.557728	0.518513	0.281624	0.0996256	0.148733	0.00127276	0.268505	0.0771685	0.365138	0.285643	0.940784	0.999916	1.32825	0.934121	1.89082	0.3965	1.76242	0.591999	2.48574	0.754272	1.40975	0.99987	5.11653	3.21742	4.23637	1.28647	2.80842	1.82117	11.5007	3.32322	5.11653	0.615734	4.45938	3.21742	15.8274	2.36902	4.23637	2.35173	0.646201
LOC_Os01g12100	expressed protein	NA	0.655449	0.547877	1.34118	0.999457	0.320055	0.000161304	0.636757	0.395649	0.676187	0.580802	0.49031	0.0851144	0.236637	2.20355e-08	0.475133	0.130051	0.497801	0.320973	0.955146	0.999916	1.03809	0.990382	2.06769	0.000732013	1.96614	0.0602907	2.12265	0.436697	1.08381	0.99987	197.445	114.607	141.229	85.0299	151.452	87.1566	197.445	97.203	264.141	114.607	145.393	95.0006	244.937	87.9628	141.229	77.082	85.0299
LOC_Os01g12110	expressed protein	NA	6.42858	0.377056	3.89115	1	23.1941	0.000117742	9.03229	0.206018	11.7697	0.0913997	1.74073	0.761335	6.48455	0.00640782	2.35611	0.613262	3.16034	0.406748	1.34649	0.999916	1.84091	0.811129	0.27289	0.00790951	0.358883	0.237643	0.500586	0.773134	1.35585	0.99987	0	1.05832	0.750348	3.22707	1.76443	2.55438	0	0	0	1.24405	1.05832	0.299942	0.750348	2.05002	0.296849	3.15107	3.22707
LOC_Os01g12130	nodulin MtN3 family protein, putative, expressed	carbohydrate transport	0.705287	0.727028	0.431458	0.710553	1.21319	0.574768	0.487469	0.195101	0.811752	0.77479	1.65589	0.59515	2.7427	0.0179	1.13715	0.903998	1.85891	0.494234	0.676967	0.999916	1.1359	0.970212	0.588832	0.187194	0.395065	0.0228417	0.664204	0.919201	1.67935	0.99987	4.73908	3.63023	4.02073	7.75509	2.33075	5.96767	3.314	7.80186	4.73908	7.61032	1.19594	3.63023	0.906214	9.79065	4.02073	7.75509	6.16038
LOC_Os01g12160	OsGH3.3 - Probable indole-3-acetic acid-amido synthetase, expressed	induced systemic resistance, jasmonic acid mediated signaling pathway;jasmonic acid metabolic process;response to auxin stimulus;response to light stimulus;response to wounding	0.737676	0.686173	1.07546	0.999457	0.317006	4.92954e-05	0.611777	0.366867	0.563706	0.383487	0.684801	0.557135	0.290968	0.000574158	0.565887	0.375784	0.514955	0.393657	0.812335	0.999916	0.769124	0.904987	2.35456	0.000929964	1.89202	0.168728	1.78581	0.76468	0.947201	0.99987	16.3233	9.51386	7.01889	4.377	6.4592	5.79242	19.5209	7.40197	16.3233	7.4426	14.6719	9.51386	24.2692	6.26079	7.01889	3.71407	4.70543
LOC_Os01g12180	expressed protein	NA	1.27136	0.766939	0.70002	0.999457	1.22421	0.569064	2.46073	0.026868	1.24008	0.71858	1.82975	0.291181	1.73857	0.158687	3.51262	0.00718822	1.74152	0.427851	1.89432	0.273855	0.969806	0.988896	1.05544	0.886872	1.98814	0.042713	1.01161	0.99988	0.511154	0.426255	3.89083	5.53065	3.45156	4.64637	9.88878	5.28599	3.89083	5.49879	2.46919	5.56282	4.32015	5.53065	3.97578	3.45156	1.9986	4.64637	5.97727
LOC_Os01g12190	expressed protein	NA	0.360069	0.204936	1.15726	0.999457	1.22548	0.612679	0.37561	0.157559	0.733333	0.635584	0.312938	0.13887	1.05198	0.918885	0.323855	0.14811	0.625518	0.552933	1.03164	0.999916	2.03832	0.579608	0.295275	0.00459795	0.309199	0.0255698	0.593902	0.666087	1.95679	0.994336	7.40075	1.64596	9.20054	9.08023	1.97073	5.11578	9.50189	4.51865	7.40075	0.933077	1.64596	4.81291	10.9991	9.20054	6.26527	9.50785	7.77451
LOC_Os01g12260	vacuolar ATP synthase subunit E, putative, expressed	NA	1.71697	0.443076	1.32046	0.999457	4.43649	5.01013e-07	1.39021	0.615734	2.69295	0.11884	1.31762	0.740671	3.28725	0.00242319	1.05629	0.95468	2.01751	0.398778	0.790989	0.999916	1.54589	0.767661	0.391987	0.000503331	0.306157	0.00133267	0.595301	0.81469	1.9529	0.964474	4.08454	7.04338	9.57726	19.4981	4.56838	12.5909	2.88131	7.18313	4.08454	11.3026	5.89016	7.04338	2.45593	12.0009	9.57726	19.4981	15.6867
LOC_Os01g12280	hAT dimerisation domain-containing protein, putative, expressed	NA	1.88624	0.347079	0.760212	0.999457	2.36622	0.0109486	1.95136	0.311128	2.02705	0.32373	2.5078	0.123024	3.07882	0.00455121	2.54234	0.196637	2.62049	0.253135	1.01202	0.999916	1.06239	0.98503	0.81046	0.543964	0.808347	0.768993	0.846633	0.99988	1.04746	0.99987	1.05846	2.51978	1.19759	3.76955	1.70463	3.80502	1.05846	1.9824	1.01171	3.22745	2.12304	2.51978	0.865027	4.56404	1.19759	3.76955	3.9001
LOC_Os01g12290	S-locus lectin protein kinase family protein, putative, expressed	NA	0.794651	1	0.192293	1	4.45457	0.147487	5.70801	0.236595	5.53668	0.238436	4.25153	1	24.4056	0.0405662	31.117	0.0730458	30.0319	0.116134	7.39495	0.461789	7.27999	0.254161	0.170832	0.1013	1.27102	0.86654	1.25816	0.99988	0.982053	0.99987	0.107872	0.0829706	0	0.380583	0.4507	0.551211	0	0.107872	0.117067	0.0829706	0	0.105971	0	0.427767	0	0.380583	0.429627
LOC_Os01g12381	GDSL-like lipase,acylhydrolase, putative, expressed	NA	0.702685	0.6443	1.07995	0.999457	0.254616	1.76866e-06	0.489582	0.117418	0.482618	0.269112	0.648975	0.51826	0.232203	9.24878e-05	0.450049	0.16338	0.438862	0.300319	0.684373	0.996895	0.692125	0.849694	2.78233	0.000202014	1.89093	0.111914	1.90568	0.723654	1.00985	0.99987	27.9423	17.0643	11.327	6.70351	13.3346	9.27943	33.4766	12.4588	27.9423	9.71875	22.2022	17.0643	50.3036	5.18642	11.327	6.70351	5.42141
LOC_Os01g12390	inactive receptor kinase At2g26730 precursor, putative, expressed	phosphorylation;protein amino acid phosphorylation	0.671147	0.487966	1.55987	0.785354	0.423822	0.000215714	0.469145	0.0536817	0.692676	0.544263	0.433658	0.020571	0.269422	2.05209e-11	0.301742	0.00198501	0.439417	0.193275	0.688084	0.977023	1.03827	0.989835	1.60135	0.0560024	1.09906	0.871125	1.64497	0.787876	1.50405	0.99987	69.3537	42.6703	88.4923	27.6165	33.4212	32.5119	91.1098	43.8531	69.3537	30.0226	62.5046	42.6703	127.192	30.3753	88.4923	27.2711	33.1795
LOC_Os01g12410	receptor-like protein kinase, putative, expressed	phosphorylation;protein amino acid phosphorylation;recognition of pollen	3.38817	0.446615	0.0853288	1	1.21292	0.894413	2.55722	0.51064	3.79932	0.286582	41.6066	0.0321086	14.2069	0.214991	30.7975	0.0761188	45.4704	0.054047	0.72634	0.999916	1.11535	0.983138	2.9097	0.229732	2.08058	0.632696	3.16921	0.770257	1.52648	0.99987	0.109854	0.539566	0	0.262495	0.609259	0.838404	0	0.109854	0.238399	0.929349	0.272935	0.539566	0	1.03449	0	0	0.262495
LOC_Os01g12464	CHCH domain containing protein, expressed	NA	0.438797	0.0687674	1.43647	0.995095	0.601994	0.088939	0.335617	0.0184786	0.467325	0.115479	0.306839	0.00742101	0.412882	0.00518753	0.23153	0.00381679	0.319427	0.058814	0.7501	0.999916	1.05978	0.983064	0.73916	0.426048	0.549148	0.262898	0.772933	0.988483	1.4102	0.99987	14.0875	5.99316	21.1946	8.12288	3.71795	6.79906	14.0875	16.2138	10.0702	5.99316	5.39636	6.1797	21.1946	32.9555	17.0649	7.09939	9.6723
LOC_Os01g12480	expressed protein	NA	1.70512	0.584591	1.65501	0.997144	3.80677	3.60906e-05	2.56132	0.126131	2.90172	0.085302	1.03616	0.973438	2.23427	0.0194768	1.53789	0.56164	1.7247	0.472249	1.47002	0.999916	1.68623	0.686811	0.451851	0.0148396	0.655985	0.468033	0.754396	0.988755	1.14771	0.99987	2.7716	6.65963	8.44124	14.2195	8.02641	13.3948	2.7716	6.49749	2.31345	10.1263	2.75749	6.65963	5.30042	10.4568	8.44124	14.2195	13.2197
LOC_Os01g12540	GTPase of unknown function domain containing protein, putative, expressed	NA	1.30867	0.733503	0.638368	0.990417	1.53598	0.17421	1.88505	0.176205	1.54121	0.470697	2.06058	0.140394	2.34864	0.00773096	2.93734	0.0210617	2.37601	0.198743	1.41111	0.978088	1.16997	0.931325	0.866796	0.633086	1.21195	0.689947	0.998831	0.99988	0.827152	0.99987	3.10659	4.09505	2.19831	5.34684	5.65677	6.39114	3.10659	4.82362	1.97139	5.01507	4.07316	4.09505	1.85098	6.67596	2.19831	5.34684	6.05618
LOC_Os01g12550	expressed protein	protein transport	1.68788	0.799147	0.802462	0.999457	4.81762	0.00979461	2.26585	0.525909	5.05395	0.0560898	2.08557	0.719246	5.34788	0.0432593	2.75685	0.540439	5.69244	0.164489	1.32309	0.999916	2.97492	0.269576	0.357585	0.0714398	0.469615	0.390142	1.05268	0.99988	2.2258	0.99987	0.251186	0.386044	0.351334	1.33988	0.611745	1.32824	0.227856	0.251186	0.272214	0.386044	0.622986	0.246669	0	1.24378	0.351334	0.811586	1.39974
LOC_Os01g12560	3-methyl-2-oxobutanoate hydroxymethyltransferase, putative, expressed	pantothenate biosynthetic process	0.941274	0.954733	1.56307	0.936855	0.27254	8.18897e-07	0.771783	0.628513	0.707927	0.660461	0.601664	0.38883	0.171838	1.8658e-08	0.49087	0.198491	0.444642	0.325963	0.806046	0.999916	0.759415	0.923389	3.4993	3.08281e-06	2.80888	0.00270501	2.62947	0.383866	0.940104	0.99987	27.8494	21.551	20.8377	6.97001	23.1392	8.29606	27.8494	15.6142	33.8714	13.5804	35.1177	21.551	58.8639	7.41561	20.8377	6.43178	8.26825
LOC_Os01g12580	late embryogenesis abundant protein, putative, expressed	defense response to fungus;response to desiccation;response to high light intensity;response to wounding	0.790698	0.899396	4.17812	0.299285	1.38857	0.67011	1.39279	0.737679	0.957842	0.969951	0.191049	0.0133442	0.332229	0.0717844	0.334566	0.117069	0.226724	0.0613467	1.72815	0.999916	1.20244	0.953885	0.568915	0.433388	0.97542	0.986194	0.678242	0.99988	0.69348	0.99987	1.15254	0.876781	3.15708	0.876658	1.13089	0.885818	1.93122	0.428388	1.15254	0.819183	0.876781	1.04982	6.84926	1.16055	3.15708	0.876658	0.510039
LOC_Os01g12640	expressed protein	NA	1.24331	0.815126	3.16687	0.0428507	1.0941	0.812451	1.1079	0.885933	1.32175	0.660051	0.395399	0.0454272	0.340272	0.000162225	0.349464	0.0432969	0.412005	0.173037	0.876676	0.999916	1.06494	0.984177	1.15564	0.735151	1.01253	0.989196	1.21005	0.99988	1.21202	0.99987	3.45061	3.42447	9.12192	3.53542	2.75471	3.30275	3.45061	3.48353	2.73846	2.68134	5.61242	3.42447	11.3518	3.44897	9.12192	2.97141	3.53542
LOC_Os01g12650	reticulon domain containing protein, putative, expressed	NA	0.739915	0.426774	1.30328	0.967853	0.548416	6.37435e-05	0.548866	0.0672397	0.672408	0.374278	0.572921	0.0719517	0.415938	1.60736e-07	0.422645	0.0200993	0.510274	0.225937	0.729552	0.973758	0.910902	0.959374	1.36376	0.0881463	0.993708	0.991588	1.23166	0.99988	1.24492	0.99987	320.683	242.675	410.662	181.769	179.894	198.946	336.32	302.1	320.683	196.896	242.675	262.538	410.662	146.552	427.228	172.148	181.769
LOC_Os01g12670	expressed protein	NA	1.19755	0.894817	1.19989	0.999457	2.27023	0.0349456	1.88403	0.376098	2.01808	0.319425	1.00492	0.997665	1.89113	0.190197	1.55936	0.611309	1.65254	0.578075	1.54411	0.999916	1.67359	0.721935	0.531623	0.124232	0.813514	0.789875	0.882628	0.99988	1.08132	0.99987	1.03666	1.52866	1.64828	2.50758	1.42016	2.12102	0.967774	1.03666	1.08195	1.63998	0.771456	1.52866	1.64828	3.39998	0.930994	3.0751	1.91165
LOC_Os01g12680	C4-dicarboxylate transporter,malic acid transport protein, expressed	transmembrane transport	0.398086	0.114564	1.85864	0.743364	0.138094	1.803e-09	0.0822618	9.18865e-11	0.164537	0.00140166	0.215302	0.000823817	0.0738727	3.52755e-18	0.0441409	5.01985e-15	0.0872731	2.02397e-05	0.203295	0.00152981	0.41702	0.460581	2.90448	0.00511634	0.585289	0.416759	1.19094	0.99988	2.05382	0.99422	7.96576	3.61566	9.50361	1.07736	0.657899	1.20255	11.4423	3.56844	7.96576	1.30304	4.57875	3.61566	21.0839	2.18932	9.50361	1.07736	0.875199
LOC_Os01g12690	plant-specific domain TIGR01568 family protein, expressed	negative regulation of transcription, DNA-dependent	0.619776	0.667733	1.96213	0.883315	0.711172	0.480394	0.478043	0.350874	0.988795	0.991028	0.316753	0.0844621	0.358192	0.0269121	0.243165	0.053335	0.497705	0.430794	0.763816	0.999916	1.61179	0.830542	0.887922	0.860685	0.677857	0.688579	1.40762	0.99988	2.11358	0.99987	2.1185	1.23081	3.13883	1.41817	0.846058	1.47185	3.22592	1.78458	2.1185	1.23081	2.05346	0.875305	6.15728	1.5856	3.13883	1.25449	1.41817
LOC_Os01g12710	oxidoreductase, short chain dehydrogenase,reductase family domain containing protein, expressed	PSII associated light-harvesting complex II catabolic process;chlorophyll catabolic process;oxidation reduction	0.856714	0.876415	0.378878	0.456404	1.7495	0.0426085	1.15853	0.808059	1.23006	0.75348	2.26389	0.229369	4.6233	1.7629e-05	3.04987	0.0649329	3.17962	0.131746	1.32548	0.999916	1.42755	0.826667	0.497072	0.0186069	0.652129	0.346306	0.703099	0.931845	1.07506	0.99987	3.28186	3.35209	1.74043	6.01599	4.17841	5.18902	4.4722	3.28186	2.81041	4.19739	1.74754	3.35209	1.74043	3.39562	1.01826	6.01599	5.76443
LOC_Os01g12740	cytochrome P450, putative, expressed	oxidation reduction;secondary metabolite biosynthetic process	0.278139	0.191145	0.707823	0.999457	0.140724	0.0040463	0.188891	0.0554045	0.403817	0.373302	0.380347	0.571378	0.195006	0.187176	0.255751	0.375834	0.572042	0.738821	0.672635	0.999916	1.47776	0.927977	1.97374	0.537922	1.32093	0.894204	2.91814	0.830113	2.21919	0.99987	1.3804	0.292349	0.37676	0.135292	0.200031	0.223554	1.3804	0.50729	1.51169	0.292349	0.419333	0.249078	1.88051	0.37676	0	0.074498	0.403825
LOC_Os01g12790	receptor protein kinase, putative, expressed	NA	1.70244	0.681231	1.01505	0.999457	0.693064	0.582404	3.37857	0.040869	0.919388	0.941074	1.69113	0.629184	0.678101	0.625964	3.34988	0.0786377	0.892741	0.932721	1.94443	0.785841	0.540236	0.705708	2.47496	0.0923503	4.79069	0.000279108	1.32376	0.99988	0.279466	0.0676708	0.355038	0.801224	0.258257	0.278007	1.32799	0.36993	0.355038	0.194879	0.424426	0.801224	0.324405	0.830311	0.483215	0.258257	0.244335	0.191425	0.362723
LOC_Os01g12830	erythronate-4-phosphate dehydrogenase domain containing protein, expressed	oxidative photosynthetic carbon pathway	0.703641	0.543138	0.951751	0.999457	0.459657	0.00139206	0.572225	0.164076	0.541989	0.19825	0.74408	0.521029	0.479485	0.000829805	0.602091	0.240617	0.562787	0.305489	0.799604	0.999916	0.771117	0.825974	1.54464	0.0424158	1.228	0.621554	1.17539	0.99988	0.961734	0.99987	72.8448	46.956	52.9793	33.9675	44.7478	36.5899	97.626	43.8661	72.8448	39.8979	61.4958	46.956	84.932	38.8887	52.9793	33.9675	30.6964
LOC_Os01g12840	expressed protein	NA	1.19754	0.909118	1.08692	0.999457	3.10414	0.00369372	1.73147	0.513275	2.37716	0.312434	1.10584	0.944139	2.7511	0.0284379	1.58395	0.643581	2.15682	0.443611	1.42584	0.999916	1.96924	0.696167	0.396561	0.0250628	0.560252	0.373158	0.773504	0.99988	1.38024	0.99987	0.474004	0.543574	0.667279	1.90054	0.660935	1.75967	0.862722	0.474004	0.429657	1.03455	0.262605	0.543574	0.587217	2.0398	0.667279	2.04712	1.44873
LOC_Os01g12870	eukaryotic translation initiation factor 3 subunit E-interacting protein, putative, expressed	NA	1.47265	0.63494	0.779906	0.999457	2.02094	0.0266606	1.69636	0.377054	1.91631	0.352526	1.89261	0.183392	2.50937	0.000713091	2.15362	0.184387	2.41415	0.224087	1.12643	0.999916	1.2839	0.909477	0.739775	0.271345	0.822902	0.759462	0.93596	0.99988	1.14027	0.99987	5.39954	10.6905	6.84442	15.2532	7.58042	17.4228	4.04413	12.3304	5.39954	14.1079	7.15296	10.6905	4.53737	16.103	6.84442	15.2532	12.4243
LOC_Os01g12910	thioesterase family protein, putative, expressed	NA	0.461308	0.0870025	1.29587	0.999457	0.244252	8.64229e-08	0.321672	0.00256756	0.378725	0.0990596	0.356189	0.0198453	0.186063	1.79129e-08	0.247292	0.00188566	0.287751	0.0693517	0.686213	0.996895	0.826589	0.940551	1.905	0.0203415	1.30257	0.609605	1.55735	0.91019	1.20046	0.99987	138.798	54.005	84.6422	30.5418	44.7965	36.194	164.119	68.6213	138.798	34.0523	78.8117	54.005	245.201	31.1365	84.6422	30.5418	24.3099
LOC_Os01g12930	U-box domain containing protein, expressed	NA	7.91374	3.88359e-06	1.05164	0.999457	0.852416	0.851579	14.9587	5.85347e-11	1.00294	0.998536	7.29849	0.000580124	0.798419	0.836412	13.6572	9.23229e-07	0.938205	0.968701	1.8595	0.36327	0.127577	2.57307e-07	9.21376	3.45628e-10	17.0773	8.57344e-16	1.16071	0.99988	0.0681518	4.73476e-12	0.211841	1.54292	0.144145	0.186586	3.28875	0.102081	0.211841	0.174335	0.253261	1.52367	1.74257	1.54292	0.144145	0.115563	0.218786	0.239832	0.0463657
LOC_Os01g12940	phosphorylase domain containing protein, putative, expressed	nucleoside metabolic process	0.748127	0.847567	0.944266	0.999457	0.574422	0.319331	0.142562	0.0176649	0.509332	0.404951	0.790702	0.871169	0.599321	0.492913	0.149296	0.0792377	0.529003	0.560658	0.1884	0.23751	0.680585	0.894274	1.31253	0.718944	0.248009	0.147244	0.87773	0.99988	3.60025	0.690549	2.67162	1.22375	1.13707	1.15742	0.491604	1.11063	2.8007	1.56362	2.67162	0.713943	2.27951	1.22375	4.59115	0.459432	1.13707	1.27325	0.742227
LOC_Os01g13040	expressed protein	NA	0.65875	0.516608	1.99756	0.458521	0.317157	9.36189e-05	0.404277	0.0348621	0.475114	0.231567	0.332124	0.00186522	0.157297	1.29865e-13	0.203139	4.49444e-05	0.236015	0.0154976	0.605646	0.80927	0.726985	0.862838	2.09112	0.00813436	1.26602	0.693411	1.50771	0.942141	1.20028	0.99987	13.6089	11.0896	29.7031	6.02726	6.87339	6.92288	28.4167	13.6089	13.4828	11.0896	10.7464	14.8952	45.9569	6.02572	29.7031	6.02726	6.40629
LOC_Os01g13080	60S acidic ribosomal protein, putative, expressed	translational elongation	0.67447	0.345631	1.34031	0.968911	0.492013	0.000490974	0.596217	0.21645	0.670726	0.463196	0.507719	0.0218275	0.364055	2.14704e-09	0.447035	0.0543056	0.495705	0.244413	0.871378	0.999916	0.999402	0.999748	1.383	0.0809326	1.20636	0.714833	1.37086	0.951685	1.14274	0.99987	354.822	249.077	434.216	175.334	197.069	194.399	440.623	255.314	354.822	196.43	249.077	252.478	506.592	156.068	434.216	168.501	183.696
LOC_Os01g13150	metallo-beta-lactamase family protein, putative, expressed	RNA phosphodiester bond hydrolysis, endonucleolytic;tRNA 3'-end processing;tRNA 3'-trailer cleavage;tRNA 3'-trailer cleavage, endonucleolytic;tRNA processing	1.43371	0.738461	1.09231	0.999457	2.53905	0.0117541	2.21275	0.256023	2.51924	0.214376	1.32213	0.795948	2.24009	0.103401	2.03342	0.406483	2.2868	0.381214	1.52292	0.999916	1.74357	0.721626	0.576111	0.14467	0.86375	0.867704	0.985506	0.99988	1.14314	0.99987	0.900061	0.998391	1.19411	2.03837	1.32952	2.31566	0.900061	0.353023	0.922202	1.46913	0.998391	0.694124	0.350031	2.42022	1.19411	2.03837	2.3087
LOC_Os01g13160	expressed protein	NA	1.34842	0.64707	1.01226	0.999457	2.49207	5.22216e-05	2.03274	0.17047	2.09329	0.202484	1.34287	0.577396	2.41222	0.00037459	1.99873	0.231865	2.04263	0.298115	1.47738	0.999916	1.53364	0.740984	0.550062	0.00821299	0.801413	0.733491	0.829926	0.99988	1.03914	0.99987	7.74234	10.3289	11.2369	23.4691	12.5309	24.7421	6.95207	12.5075	7.74234	16.5195	9.5916	10.3289	7.09879	36.2108	11.2369	23.4691	25.8938
LOC_Os01g13170	ubiquitin-conjugating enzyme E2, putative, expressed	intracellular protein transport;protein ubiquitination	1.76375	0.310452	0.588919	0.828752	1.5224	0.145201	1.66464	0.303221	1.30289	0.642443	3.00177	0.00580154	2.53951	0.000644548	2.80387	0.0281611	2.16792	0.200994	0.922158	0.999916	0.733597	0.82591	1.16928	0.646084	1.0674	0.922781	0.848604	0.99988	0.795068	0.99987	8.62052	22.3498	7.45931	17.7304	22.6014	14.365	8.46088	16.3357	8.62052	22.3498	10.8808	24.3942	7.45931	18.8835	6.13433	17.7304	12.2348
LOC_Os01g13200	abscisic acid insensitive 8, putative, expressed	cell differentiation;cellular response to light stimulus;cellulose biosynthetic process;cellulose microfibril organization;developmental growth involved in morphogenesis;maintenance of root meristem identity;plant-type cell wall modification during multidimensional cell growth;plasmodesma organization;regulation of plant-type cell wall cellulose biosynthetic process;response to abscisic acid stim…	1.10373	0.903589	0.956613	0.999457	2.19682	1.42147e-05	1.55337	0.42417	2.00035	0.153088	1.17215	0.833138	2.26278	0.0071901	1.63533	0.462261	2.07998	0.286403	1.38117	0.999916	1.79499	0.500842	0.509934	0.00618571	0.692781	0.522374	0.899734	0.99988	1.30136	0.99987	9.43163	8.13337	12.937	21.9329	8.68907	21.7149	9.38215	10.3432	9.43163	15.702	8.13337	7.80361	5.29949	24.9825	12.937	21.9329	22.2916
LOC_Os01g13210	salt stress root protein RS1, putative, expressed	cellular response to stimulus	1.06006	0.953905	0.764326	0.999457	2.01959	0.00411197	1.18499	0.736477	1.13895	0.834224	1.38905	0.489338	2.58177	9.95012e-08	1.53914	0.32186	1.46304	0.521219	1.0931	0.999916	1.06605	0.981772	0.532064	0.00747476	0.576324	0.0772728	0.561493	0.42156	0.975442	0.99987	165.887	236.174	151.715	409.293	268.519	244.956	124.467	292.264	165.887	262.913	115.464	236.174	149.343	253.52	151.715	409.293	344.77
LOC_Os01g13285	expressed protein	NA	1.29118	0.922712	0.686855	0.999457	4.41517	0.029879	1.61527	0.73422	2.13531	0.543321	1.90737	0.743152	6.35488	0.0236094	2.35267	0.579596	3.07361	0.437447	1.22301	0.999916	1.67885	0.825699	0.288461	0.0281377	0.349979	0.124108	0.48015	0.72401	1.37061	0.99987	0.972979	1.44876	0.800565	5.40137	2.93433	3.44019	0	3.82729	0.972979	1.40937	1.44876	3.69615	0	1.35455	0.800565	5.92044	2.96472
LOC_Os01g13320	pectinesterase, putative, expressed	cell wall modification;negative regulation of catalytic activity;pectin catabolic process;regulation of stomatal movement	1.00407	0.998187	1.34997	0.999457	0.53764	0.16008	0.422752	0.205985	0.723132	0.635237	0.747531	0.746613	0.394863	0.0437075	0.313391	0.0969716	0.527317	0.391727	0.41344	0.551358	0.716809	0.860957	1.89843	0.157263	0.77643	0.780648	1.33977	0.993478	1.72689	0.99987	1.63853	1.97973	2.23221	1.14257	0.87674	1.4066	3.88599	1.638	1.63853	1.06504	3.54154	1.97973	4.3596	1.68451	2.23221	0.962236	1.50457
LOC_Os01g13370	seven in absentia protein family domain containing protein, expressed	multicellular organismal development;protein ubiquitination;ubiquitin-dependent protein catabolic process	0.844708	0.785774	1.12545	0.999457	0.515413	0.00148789	0.985637	0.97941	0.829724	0.782563	0.751858	0.570561	0.451284	0.00160318	0.872575	0.827801	0.725058	0.668344	1.14746	0.999916	0.988653	0.996427	1.65665	0.0210185	1.89857	0.0808816	1.62531	0.854697	0.859296	0.99987	49.3945	41.2028	37.8309	25.7334	52.7253	24.769	49.3945	37.0692	59.3113	30.2294	49.7416	41.2028	74.0739	20.8319	37.8309	25.7334	21.9179
LOC_Os01g13390	expressed protein	NA	1.24911	0.934065	0.229957	0.999457	1.16903	0.897324	4.26985	0.121712	1.67474	0.697179	5.37649	0.418823	4.85379	0.328009	17.6094	0.028063	6.93929	0.298232	3.38177	0.369647	1.32875	0.939171	1.08492	0.947509	3.61057	0.13359	1.44596	0.99988	0.391839	0.817021	0.546378	0.971909	0.125139	0.297158	2.15552	1.23968	0	1.27332	0.546378	0.971909	0.415129	0.997719	0	0.125139	0.233311	0.297158	0.201863
LOC_Os01g13404	ATP binding protein, putative, expressed	DNA methylation;RNA-directed DNA methylation;gene silencing by RNA;regulation of production of siRNA involved in chromatin silencing by small RNA	2.98491	0.512807	2.7929	0.997873	5.59073	0.00566345	3.66507	0.240585	5.14905	0.103219	1.08001	0.967002	1.94394	0.346953	1.31117	0.846337	1.81124	0.619866	1.20572	0.999916	1.73001	0.797002	0.53057	0.252789	0.633035	0.566611	0.915041	0.99988	1.43594	0.99987	0.302886	0.743232	1.16995	1.38557	0.764389	1.62781	0	0.302886	0.364953	1.21666	0.374537	0.743232	0	1.53649	1.16995	1.38557	1.65566
LOC_Os01g13470	KH domain containing protein, putative, expressed	NA	1.53394	0.580724	0.907634	0.999457	3.02952	0.000149205	2.271	0.126516	2.47352	0.127429	1.6978	0.329274	3.25432	1.93118e-05	2.47797	0.0998167	2.67669	0.144046	1.44811	0.999916	1.59347	0.650647	0.51519	0.00560092	0.73684	0.572508	0.807312	0.99988	1.09887	0.99987	2.09027	3.60061	2.74613	8.1942	4.91482	8.48881	1.66574	4.39681	2.09027	5.42965	3.5727	3.60061	2.26803	9.86245	2.74613	8.1942	9.70948
LOC_Os01g13480	glutaredoxin, putative, expressed	actin filament bundle assembly;cell redox homeostasis;chloroplast relocation;electron transport chain;oxidation reduction	0.428457	0.276802	0.606037	0.997873	0.239867	0.00230649	0.634737	0.582023	0.444383	0.230893	0.706656	0.767004	0.386599	0.175967	1.043	0.973762	0.724209	0.762256	1.44709	0.999916	1.03712	0.993517	1.81727	0.372899	2.58835	0.27372	1.85782	0.879247	0.723275	0.99987	2.90272	0.916307	1.34915	0.542898	1.25946	1.20953	3.397	2.90272	1.84383	0.916307	1.54504	0.83762	2.10489	1.34915	1.26585	0.400263	0.542898
LOC_Os01g13520	auxin response factor 1, putative, expressed	auxin mediated signaling pathway;regulation of transcription, DNA-dependent;response to hormone stimulus;transcription, DNA-dependent	1.46638	0.542273	1.21045	0.999457	3.10478	1.95739e-07	2.01315	0.183011	3.01411	0.0110764	1.22197	0.758243	2.52721	0.000227519	1.65556	0.419871	2.45632	0.150251	1.34608	0.999916	2.03551	0.254724	0.479181	0.00154931	0.634813	0.38037	0.957873	0.99988	1.51216	0.99987	3.1022	4.45911	4.25054	11.0315	4.53278	10.5511	2.39489	3.1022	4.03781	5.96372	4.45911	3.35177	3.5909	11.9395	4.25054	9.17897	11.0344
LOC_Os01g13530	ABIL2, putative, expressed	NA	0.98048	0.990446	0.62867	0.999457	2.0493	0.0534157	1.34941	0.680193	1.52104	0.643647	1.57387	0.688936	3.17854	0.0206629	2.14388	0.372233	2.38835	0.423977	1.35201	0.999916	1.53645	0.861796	0.485158	0.0566861	0.651235	0.44399	0.736907	0.99988	1.13396	0.99987	1.34377	1.31069	0.965404	2.76701	1.44399	2.7139	1.34377	1.33531	1.44449	1.59427	1.10115	1.31069	0.732479	1.98091	0.965404	2.69867	3.06859
LOC_Os01g13540	NIN, putative, expressed	regulation of transcription, DNA-dependent;transcription, DNA-dependent	1.15433	0.862301	1.12776	0.999457	2.43305	7.58876e-05	1.58322	0.444654	2.07659	0.224582	1.03235	0.967167	2.11989	0.0034655	1.39526	0.640263	1.81598	0.405628	1.34385	0.999916	1.77426	0.607962	0.482599	0.00375832	0.637719	0.450633	0.83817	0.99988	1.32029	0.99987	4.29072	5.10023	5.69222	10.6674	4.83712	10.7391	3.32366	5.33005	4.29072	6.80771	5.10023	3.15823	4.1622	22.5584	5.69222	10.6674	12.9846
LOC_Os01g13560	membrane associated DUF588 domain containing protein, putative, expressed	NA	0.726568	0.670464	0.840263	0.999457	1.65404	0.0466906	1.03542	0.95833	1.17104	0.795345	0.860085	0.846697	1.93862	0.035706	1.21024	0.796948	1.35766	0.670613	1.3936	0.999916	1.59613	0.70502	0.443258	0.00576951	0.60962	0.343903	0.700064	0.931879	1.14643	0.99987	15.8158	13.9516	19.2951	24.3659	19.5444	24.3847	14.5804	20.1347	15.8158	16.126	6.21032	13.9516	19.2951	32.8368	10.5861	24.3659	21.2217
LOC_Os01g13610	isoflavone reductase homolog IRL, putative, expressed	NA	1.20157	0.828296	0.369074	0.349285	1.2573	0.501752	0.768919	0.658714	1.41547	0.590867	3.29073	0.0104559	3.43855	0.000315806	2.07969	0.257127	3.78328	0.0529063	0.631967	0.897588	1.18558	0.93469	0.96692	0.92298	0.60997	0.284775	1.13446	0.99988	1.8723	0.936297	7.3277	9.80755	4.92436	11.7554	6.94903	12.1517	14.4431	6.00135	7.3277	13.0158	9.67762	9.80755	4.92436	6.80465	2.21567	12.7587	11.7554
LOC_Os01g13690	ligA, putative, expressed	folic acid biosynthetic process;metabolic process	1.13993	0.829405	0.897436	0.999457	0.567178	0.00505272	1.59166	0.228078	0.631221	0.361834	1.27516	0.594241	0.624447	0.0430359	1.7679	0.191089	0.693662	0.562883	1.37661	0.981766	0.555864	0.393197	2.03159	7.30993e-05	2.79231	9.67282e-05	1.1167	0.99988	0.402593	0.237705	102.366	118.167	71.8346	61.5826	145.293	54.1425	129.611	80.456	102.366	97.159	137.103	118.167	119.982	50.3863	71.8346	61.5826	65.8377
LOC_Os01g13720	expressed protein	karyogamy;polar nucleus fusion	0.957848	0.967117	1.59839	0.902194	0.703204	0.256423	0.981279	0.976893	0.846213	0.781253	0.604297	0.265918	0.434775	0.00262703	0.619043	0.363901	0.525965	0.297366	1.01031	0.999916	0.883567	0.94627	1.37668	0.2581	1.38783	0.517627	1.20033	0.99988	0.873395	0.99987	20.4667	20.1817	32.7428	14.6861	21.8187	16.4493	27.5905	14.641	20.4667	21.452	17.5153	20.1817	32.7428	16.0298	33.4197	16.4213	14.6861
LOC_Os01g13730	WD domain, G-beta repeat domain containing protein, expressed	NA	2.1148	0.128322	0.964179	0.999457	2.61463	2.55804e-05	2.94799	0.0212695	2.47036	0.0803543	2.20816	0.108575	2.65743	0.000182628	3.04049	0.0422369	2.53027	0.159447	1.36655	0.999916	1.15601	0.951744	0.817537	0.559687	1.10245	0.898176	0.934153	0.99988	0.8479	0.99987	4.82043	11.1806	6.21957	14.6043	9.74246	16.3922	4.50986	7.32928	4.82043	18.1988	6.4883	11.1806	4.52725	17.4924	6.21957	14.6043	17.6051
LOC_Os01g13760	dnaJ domain containing protein, expressed	protein folding	1.26965	0.759238	0.556389	0.788623	1.49228	0.168847	1.71821	0.275322	1.04845	0.944591	2.29342	0.0475908	2.61816	0.000265907	3.0752	0.014659	1.85344	0.321196	1.32215	0.999916	0.820174	0.903973	0.86023	0.6115	1.12571	0.840318	0.698538	0.829509	0.61997	0.996218	3.447	4.66578	2.11622	5.26498	6.76738	4.04754	1.92192	4.76382	3.447	4.66578	2.94195	5.27147	1.70545	5.5151	2.11622	4.29687	5.26498
LOC_Os01g13770	DUF250 domain containing protein, putative, expressed	carbohydrate transport;phosphoglycerate transport;photosynthetic acclimation;transmembrane transport;triose phosphate transmembrane transport;triose phosphate transport	1.42294	0.645076	1.54608	0.951897	0.615151	0.140628	0.963579	0.95277	0.894307	0.864515	0.928752	0.922534	0.394024	0.00115325	0.624786	0.348314	0.572875	0.371857	0.666325	0.941177	0.629124	0.612231	2.3478	0.00220665	1.55421	0.307348	1.45124	0.868068	0.940863	0.99987	58.4545	77.6822	57.5568	62.903	79.8264	55.5811	51.4835	69.941	58.4545	77.6822	62.7871	80.0214	43.1071	58.8407	57.5568	58.7701	70.4761
LOC_Os01g13780	expressed protein	NA	1.62573	0.505454	1.56436	0.999457	0.253406	0.00148176	2.10199	0.178596	0.314697	0.0633879	1.03144	0.97856	0.15786	0.00133812	1.32613	0.743126	0.198199	0.0608144	1.27734	0.999916	0.192485	0.000163263	6.44065	1.31692e-07	8.2515	2.70901e-07	1.24566	0.99988	0.151308	0.000335018	3.47015	6.68753	1.58419	1.02381	8.31173	1.14313	5.42705	2.79479	3.47015	4.43972	6.68753	7.165	11.1045	0.741223	1.58419	0.628467	1.02381
LOC_Os01g13800	receptor-like protein kinase 5 precursor, putative, expressed	phosphorylation;protein amino acid phosphorylation	0.885095	0.88314	1.48902	0.833046	0.45376	6.86749e-05	0.866563	0.781002	0.739695	0.620743	0.598233	0.273089	0.301316	7.69437e-10	0.582458	0.266346	0.490585	0.280046	0.964394	0.999916	0.841024	0.943868	1.97475	0.00868365	1.90305	0.0869434	1.64255	0.808031	0.868327	0.99987	77.5624	65.057	92.9632	36.588	64.5646	38.0625	99.3912	57.6688	77.5624	38.0554	101.668	65.057	144.603	42.1987	92.9632	36.588	37.8261
LOC_Os01g13930	expressed protein	NA	0.597488	0.413596	1.64696	0.801249	0.481023	0.012278	0.489041	0.127378	0.656072	0.498494	0.366365	0.012527	0.290125	5.83887e-07	0.298508	0.00494319	0.394622	0.142708	0.805241	0.999916	1.10345	0.973152	1.25776	0.524472	1.00793	0.991954	1.36819	0.981063	1.36613	0.99987	17.5871	7.66634	21.5926	7.11763	8.10731	7.37734	19.4394	8.62644	17.5871	6.24156	13.1328	7.66634	28.5039	7.23748	21.5926	9.16097	7.11763
LOC_Os01g13940	expressed protein	NA	2.09235	0.611915	1.41209	0.999457	3.07184	0.0469115	3.08203	0.159015	3.50392	0.118874	1.4847	0.746161	2.10641	0.201758	2.15979	0.356961	2.43171	0.311694	1.44851	0.999916	1.67386	0.738382	0.690596	0.496931	0.994335	0.99555	1.14828	0.99988	1.15647	0.99987	0.274557	1.24404	1.063	1.62175	1.49851	2.49066	0.229819	1.26685	0.274557	2.04423	0.523604	1.24404	0.626161	2.38357	1.063	1.33952	2.72287
LOC_Os01g14020	expressed protein	regulation of lipid metabolic process	1.41012	0.793507	1.05433	0.999457	3.03896	0.00385792	1.34286	0.749242	2.11618	0.288141	1.34278	0.805032	2.8415	0.0247038	1.26356	0.838619	1.96832	0.444721	0.942773	0.999916	1.48588	0.851755	0.471328	0.0775541	0.444787	0.183869	0.699495	0.951685	1.56775	0.99987	1.7964	3.32963	2.51928	5.84992	3.02846	5.00879	2.7685	1.7964	1.65151	3.32963	1.04599	4.02553	2.51928	4.59505	1.88041	4.9228	8.1362
LOC_Os01g14040	D-tyrosyl-tRNA, putative, expressed	tRNA metabolic process	1.35676	0.783915	0.539715	0.997144	1.98025	0.083588	1.20123	0.818355	1.49483	0.616611	2.51127	0.233836	3.46117	0.00723543	2.21626	0.338426	2.71765	0.282895	0.864772	0.999916	1.09237	0.978483	0.696061	0.281325	0.594908	0.29922	0.752227	0.993849	1.26204	0.99987	3.66595	7.14387	4.52446	11.0952	6.20127	10.2069	3.66595	9.63504	2.49837	9.78679	4.5031	7.14387	0.715202	8.15989	4.52446	10.0305	11.0952
LOC_Os01g14050	C2 domain containing protein, putative, expressed	NA	1.8479	0.157371	0.738251	0.999457	3.04008	4.67953e-07	2.91585	0.0380934	2.5776	0.104176	2.519	0.0373467	4.00502	3.17398e-07	3.94275	0.0191665	3.45776	0.0810192	1.55056	0.999916	1.38126	0.856836	0.618494	0.0349526	0.942612	0.946919	0.837594	0.99988	0.89023	0.99987	3.20996	6.14255	2.64568	9.47413	5.49941	9.49175	3.20996	3.50848	2.54046	6.15009	6.14255	4.50072	1.94262	10.8278	2.64568	9.17417	9.94008
LOC_Os01g14080	lipase class 3 family protein, putative, expressed	lipid metabolic process	0.53222	0.252752	0.72713	0.999457	0.39156	0.00143131	0.753229	0.598116	0.598159	0.367342	0.733075	0.696849	0.532431	0.14867	1.0304	0.971678	0.810272	0.805317	1.38867	0.999916	1.12571	0.963382	1.37482	0.445086	1.89927	0.183612	1.52829	0.909447	0.809867	0.99987	6.14081	3.66414	3.14663	2.5867	5.06991	3.89844	6.14081	5.26237	7.14962	2.21247	3.91036	3.66414	6.27824	3.10192	3.14663	2.5867	2.69877
LOC_Os01g14100	BT1 family protein, putative, expressed	NA	1.42104	0.826291	1.83212	0.999457	4.0544	0.00134943	2.44208	0.298526	2.9988	0.186019	0.786287	0.856471	2.15671	0.128036	1.33033	0.793838	1.61044	0.641481	1.68778	0.999916	2.10229	0.540038	0.351636	0.00786499	0.587435	0.406824	0.730689	0.993849	1.23878	0.99987	0.563009	0.690444	1.26266	2.11135	1.01942	1.45538	0.204216	0.563009	0.610806	0.690444	0.932485	0.553015	0.278157	1.5017	1.26266	2.11135	2.23466
LOC_Os01g14110	expressed protein	NA	0.808922	0.810647	2.07412	0.465494	0.491884	0.0162645	0.559057	0.216384	0.651616	0.536393	0.39138	0.0431738	0.23453	5.17133e-07	0.268996	0.00237571	0.310144	0.0940312	0.678884	0.999916	0.812942	0.936084	1.66754	0.115382	1.12362	0.849683	1.33624	0.99988	1.19483	0.99987	11.0907	8.85854	24.6618	4.76656	8.5889	5.96276	22.8682	8.60718	11.0907	7.21594	19.022	8.85854	56.831	6.95729	24.6618	4.68712	6.0199
LOC_Os01g14140	X8 domain containing protein, expressed	NA	0.613648	0.253858	2.00041	0.199393	0.553733	0.0025787	0.513638	0.125029	0.738586	0.627386	0.308007	0.000392185	0.27319	3.30913e-10	0.256585	0.00166078	0.364212	0.125254	0.824896	0.999916	1.21143	0.93469	1.12161	0.688699	0.926281	0.910061	1.34594	0.995847	1.46183	0.99987	322.967	169.92	444.446	166.349	141.794	143.453	352.011	227.592	322.967	133.259	244.41	169.92	782.923	114.558	444.446	166.349	160.547
LOC_Os01g14370	histone acetyltransferase HAC5, putative, expressed	NA	0.349498	0.517054	1.33964	0.999457	1.84866	0.272594	0.544617	0.590326	1.71091	0.581784	0.26234	0.290846	1.37169	0.619333	0.405538	0.429383	1.26176	0.842515	1.52999	0.999916	4.83275	0.161783	0.192056	0.00701117	0.291309	0.0688378	0.92071	0.99988	3.15371	0.682152	0.195534	0.0540681	0.414303	0.529847	0.115131	0.354182	0.195534	0.164981	0.53944	0.212086	0.045808	0.0540681	0.40933	1.10583	0.414303	0.681085	0.526633
LOC_Os01g14410	early light-induced protein, chloroplast precursor, putative, expressed	NA	1.32217	0.848	0.892071	0.999457	0.203218	0.00214802	0.704777	0.674354	0.858765	0.892337	1.51351	0.717124	0.228152	0.0283869	0.805457	0.847175	0.967826	0.981873	0.521912	0.997245	0.660932	0.914161	6.63958	0.00128325	3.41961	0.125878	4.2765	0.346452	1.26081	0.99987	4.40992	3.14109	2.88571	0.685954	3.053	1.92005	4.7542	2.35642	4.40992	3.14109	10.2784	1.44133	2.88571	0.433199	3.75767	0.685954	1.16587
LOC_Os01g14520	C4-dicarboxylate transporter,malic acid transport protein domain containing protein, expressed	NA	0.96434	0.970717	1.47036	0.935528	0.502964	0.0084242	0.727733	0.475836	0.979853	0.9791	0.658086	0.401209	0.33813	7.98501e-05	0.493877	0.112158	0.657155	0.561343	0.742515	0.999916	1.02371	0.9944	1.93948	0.0108194	1.43452	0.394274	1.96416	0.605733	1.37574	0.99987	19.8499	18.5683	19.3076	8.84592	15.5526	12.5859	25.0363	13.0463	19.8499	12.1914	24.4948	18.5683	39.435	18.1266	19.3076	7.73172	12.7647
LOC_Os01g14530	AWPM-19-like membrane family protein, putative, expressed	NA	0.438078	0.0570745	1.08124	0.999457	0.537165	0.0329934	0.276662	0.00140748	0.50138	0.234306	0.407309	0.0506458	0.493268	0.0253269	0.255565	0.00512576	0.458083	0.262691	0.622614	0.943335	1.14783	0.951707	0.82311	0.5833	0.51114	0.131264	0.932929	0.99988	1.84322	0.943963	17.1212	7.12875	13.1438	8.70553	4.2009	6.82404	20.2715	10.0611	17.1212	5.74184	7.12875	7.38185	22.3082	5.85028	13.1438	8.22859	8.70553
LOC_Os01g14550	pathogen-related protein, putative, expressed	NA	2.62505	0.0883068	0.679774	0.999457	1.98274	0.0508683	2.41264	0.0786487	1.0541	0.948222	3.87391	0.0327941	2.81498	0.0292273	3.53239	0.0446499	1.52451	0.669241	0.904372	0.999916	0.400711	0.157723	1.33124	0.462596	1.20187	0.749609	0.53043	0.472648	0.443032	0.306219	2.87094	5.8528	1.96148	5.78535	6.63204	2.58964	2.87094	2.66296	3.13949	5.07846	5.8528	11.2128	1.30641	1.96148	2.43585	6.05554	5.48607
LOC_Os01g14580	dehydrogenase, putative, expressed	isocitrate metabolic process;oxidation reduction;tricarboxylic acid cycle	0.975264	0.988118	1.12925	0.999457	2.27877	0.0268792	1.3023	0.748581	2.00382	0.315615	0.87258	0.906719	1.96629	0.120132	1.1564	0.890418	1.7496	0.502125	1.31606	0.999916	2.04208	0.454618	0.434935	0.0185867	0.56548	0.349106	0.874033	0.99988	1.54534	0.99987	1.36161	1.33062	1.60167	2.58165	1.19308	1.9485	1.36161	0.535399	1.74322	1.56492	1.33062	0.841549	1.05964	4.40568	1.60167	2.58165	2.47359
LOC_Os01g14590	pathogen-related protein, putative, expressed	NA	1.14276	0.923746	0.691374	0.999457	1.07859	0.895007	3.2338	0.0202437	2.45521	0.157322	1.65773	0.583172	1.53627	0.472569	4.64676	0.00487141	3.48766	0.0889357	2.75868	0.0361247	2.1343	0.200994	1.07436	0.899794	2.93175	0.00288083	2.2615	0.168928	0.773259	0.99987	3.70909	3.95557	2.96406	4.2273	10.5884	10.1052	5.90171	2.57632	3.70909	5.39828	3.95557	3.03314	2.96406	4.66475	2.38713	4.2273	3.68603
LOC_Os01g14610	PSF2 - Putative GINS complex subunit, expressed	DNA duplex unwinding;DNA replication;double-strand break repair via break-induced replication	1.34554	0.809272	0.678768	0.999457	2.78476	0.0115741	2.38018	0.182132	2.39472	0.258086	1.98828	0.409139	3.94198	0.00158306	3.47606	0.0625679	3.45136	0.148543	1.72377	0.865413	1.76238	0.600567	0.488051	0.02273	0.830701	0.768809	0.848922	0.99988	1.01908	0.99987	1.90116	2.86873	1.80975	6.55978	6.06959	6.66933	0.70737	3.51649	1.90116	2.99404	2.73303	2.86873	0.964808	5.6012	1.80975	7.11235	4.67019
LOC_Os01g14630	polyprenyl synthetase, putative, expressed	isoprenoid biosynthetic process	2.34804	0.323116	3.85135	0.25377	0.121578	0.00223876	0.519125	0.548579	0.251202	0.175011	0.609142	0.559659	0.0313091	1.82206e-08	0.133799	0.0153073	0.0629786	0.000694384	0.219739	0.134661	0.104829	0.00146906	19.1915	6.40675e-08	4.35148	0.257559	2.16395	0.985741	0.507484	0.99987	1.8551	4.23679	2.65017	0.151868	0.603971	0.263442	2.07181	0.764752	1.8551	1.61056	4.23679	4.5	9.88799	0.660109	2.65017	0.111922	0.151868
LOC_Os01g14640	expressed protein	NA	0.297693	0.308736	0.716494	0.999457	0.289624	0.0441782	0.460973	0.425938	0.283961	0.176978	0.415583	0.559404	0.399312	0.301499	0.639962	0.75106	0.389775	0.487525	1.5286	0.999916	0.955219	0.9944	1.0411	0.974668	1.59573	0.738471	0.972278	0.99988	0.618671	0.99987	1.74592	0.480888	0.875646	0.25865	0.770109	0.586552	1.74592	1.48006	2.07806	0.371958	0.783758	0.480888	2.39133	0.717174	0.875646	0	0.77598
LOC_Os01g14660	expansin precursor, putative, expressed	NA	0.328907	0.0176872	2.68261	0.322317	0.118078	9.79001e-13	0.225116	0.000713696	0.360268	0.153853	0.122098	1.0799e-05	0.043337	3.78848e-17	0.0832714	1.71715e-06	0.132216	0.00513708	0.675825	0.999916	1.10722	0.980198	2.81508	0.00104812	1.90323	0.236804	3.07925	0.193	1.63108	0.99987	49.7043	14.6295	44.1625	5.7672	8.59191	9.80724	83.4133	23.7327	49.7043	9.69852	24.6993	14.6295	267.272	8.91262	44.1625	5.71807	5.7672
LOC_Os01g14700	expressed protein	cellular transition metal ion homeostasis;metal ion transport	7.23466	0.0611937	1.0414	1	12.4985	0.000144597	3.90748	0.294469	10.4986	0.016564	6.12083	0.123118	9.81402	0.00313727	3.44919	0.408351	8.65928	0.0873184	0.529056	0.99516	1.44745	0.88548	0.588862	0.281506	0.307822	0.0450275	0.84433	0.99988	2.72496	0.767729	0.807791	2.48348	2.06546	5.03017	1.63989	5.30985	1.39987	0.807791	0	2.39748	2.48348	4.69461	0	4.22842	2.06546	7.78359	5.03017
LOC_Os01g14790	expressed protein	NA	1.11878	0.905404	0.641079	0.942023	1.63398	0.054497	1.35764	0.503269	1.30883	0.617061	1.7565	0.283283	2.48484	0.000306624	2.11293	0.0853095	2.01148	0.247145	1.19008	0.999916	1.1623	0.939911	0.691742	0.193916	0.819132	0.617646	0.796558	0.972041	0.976107	0.99987	17.7575	29.0746	15.3994	34.9904	29.5551	31.2332	15.6727	31.7453	17.7575	30.3975	12.2945	29.0746	12.1285	33.5591	15.3994	33.7485	38.5064
LOC_Os01g14810	5-nucleotidase domain-containing protein, putative, expressed	dephosphorylation	1.65756	0.521594	0.935354	0.999457	2.07033	0.0405817	1.80471	0.41043	1.90113	0.402813	1.78328	0.403754	2.17038	0.0665127	1.91288	0.421551	1.9991	0.436958	1.06791	0.999916	1.13381	0.968837	0.813174	0.600164	0.856978	0.862306	0.906686	0.99988	1.05768	0.99987	1.30733	2.12971	1.27171	2.53912	1.71813	3.07635	1.30733	1.95291	1.11586	3.08406	2.12971	1.81769	1.27171	3.92426	1.24989	2.53912	2.53848
LOC_Os01g14820	expressed protein	ER to chloroplast lipid transport;acylglycerol transport	1.71744	0.427151	0.749206	0.999457	2.04783	0.0260374	2.17634	0.106444	1.71045	0.402002	2.29868	0.0700059	2.64222	0.0011181	2.88585	0.0223038	2.24662	0.229939	1.2394	0.999916	0.986782	0.995392	0.851924	0.599889	1.04629	0.942432	0.831402	0.99988	0.796352	0.99987	4.64747	13.006	6.2333	13.0412	13.8824	12.4489	3.66133	10.9739	4.64747	13.2788	7.19491	13.006	3.42908	10.9298	6.2333	13.0412	16.1664
LOC_Os01g14840	ZOS1-06 - C2H2 zinc finger protein, expressed	NA	1.33938	0.698553	1.22076	0.999457	2.16883	0.00321544	1.34544	0.598656	1.8627	0.224946	1.10885	0.894581	1.74806	0.0694228	1.09858	0.901993	1.50511	0.541411	0.982873	0.999916	1.38031	0.762158	0.625325	0.0694095	0.608057	0.237937	0.851658	0.99988	1.40319	0.99987	2.65102	3.41217	3.34006	5.35693	2.75291	4.97865	1.87701	3.00317	2.65102	2.81727	3.81522	3.41217	2.78811	5.95951	3.34006	5.35693	6.1328
LOC_Os01g14880	expressed protein	NA	0.849834	0.867593	0.794986	0.999457	0.621547	0.150632	0.314993	0.0179064	1.0273	0.970135	1.07064	0.946087	0.771596	0.601616	0.392448	0.18931	1.26788	0.779584	0.365169	0.17743	1.21224	0.933908	1.3759	0.43285	0.50426	0.238982	1.65274	0.808652	3.30661	0.11908	18.0493	9.38372	11.998	16.4631	4.14003	19.9253	18.0493	17.3163	31.419	5.90137	9.38372	10.7918	50.2907	6.25398	11.998	16.4631	4.21033
LOC_Os01g14920	zinc knuckle family protein, putative, expressed	NA	2.34224	0.660886	0.598925	1	5.65973	0.00555757	3.30747	0.314351	6.42476	0.0242513	3.81456	0.430503	8.56213	0.0114237	5.26338	0.2471	9.84531	0.0599903	1.38263	0.999916	2.78361	0.215702	0.411914	0.0886768	0.562011	0.481929	1.1293	0.99988	2.01269	0.996059	0.440528	0.901026	0.405483	2.09755	0.868785	2.42075	0	0.440528	0.473853	1.34741	0.901026	0.647663	0	2.16911	0.405483	1.80242	2.09755
LOC_Os01g14932	NAK-like ser,thr protein kinase, putative, expressed	NA	1.33386	0.686072	0.660592	0.967853	1.92987	0.0168128	1.6245	0.314788	1.68769	0.403762	2.02616	0.0577365	2.84068	7.60965e-06	2.44173	0.0407786	2.51464	0.15938	1.19235	0.999916	1.25146	0.903276	0.703845	0.0901985	0.830507	0.696123	0.867393	0.99988	1.04872	0.99987	6.27834	10.7922	6.46939	16.9463	10.957	17.763	6.27834	13.3112	5.52826	12.9002	10.0204	10.7922	4.34289	19.0689	6.46939	16.9463	17.8711
LOC_Os01g14950	importin subunit alpha, putative, expressed	NLS-bearing substrate import into nucleus;negative regulation of catalytic activity;protein import into nucleus;protein transport;viral reproduction	1.36316	0.502703	0.79968	0.999457	0.955895	0.845693	1.84637	0.0542221	1.08369	0.862793	1.71055	0.0978042	1.17379	0.438228	2.30072	0.0154975	1.33287	0.589424	1.32866	0.982573	0.793876	0.80687	1.44305	0.0441861	1.9093	0.00801052	1.13462	0.99988	0.596359	0.540006	180.952	196.921	146.53	156.292	294.355	181.48	124.71	184.093	180.952	196.921	194.656	270.44	146.53	151.129	120.337	156.292	168.411
LOC_Os01g15010	miro, putative, expressed	intracellular protein transport;protein transport;vesicle-mediated transport	0.557961	0.1322	1.12054	0.999457	0.441641	0.000270352	0.585762	0.198794	0.504715	0.227575	0.498428	0.0698716	0.388565	0.000132637	0.520934	0.163535	0.443533	0.222621	1.03312	0.999916	0.909694	0.971316	1.27531	0.248713	1.31507	0.52322	1.15005	0.99988	0.878178	0.99987	275.863	148.493	182.951	116.417	163.324	86.8502	275.863	161.991	332.544	110.504	165.112	148.493	407.505	112.497	182.951	116.417	114.853
LOC_Os01g15020	lissencephaly type-1-like homology motif, putative, expressed	primary shoot apical meristem specification;regulation of transcription, DNA-dependent	1.36576	0.675036	1.20215	0.999457	3.58115	9.87552e-08	2.8001	0.0310567	3.25289	0.0405793	1.1432	0.839453	2.93255	3.79388e-06	2.30648	0.128924	2.65725	0.165051	2.00714	0.549914	2.3453	0.294315	0.387623	3.40303e-05	0.765768	0.663233	0.889627	0.99988	1.16814	0.99987	3.6578	4.14543	4.05286	10.713	6.1734	11.9613	1.93928	3.6578	3.84601	5.80131	4.14543	3.02268	3.81215	14.5333	4.05286	10.713	13.9076
LOC_Os01g15110	syntaxin, putative, expressed	amyloplast organization;intracellular protein transport;late endosome to vacuole transport;membrane fusion;negative gravitropism;protein targeting to vacuole;regulation of transcription, DNA-dependent;stomatal movement;transcription, DNA-dependent;vacuole organization;vesicle docking;vesicle fusion;vesicle-mediated transport	1.26041	0.720079	0.5617	0.56996	1.05651	0.850271	1.41977	0.411305	0.876698	0.803784	2.24965	0.00837772	1.84289	0.00201013	2.51245	0.0110351	1.53228	0.422819	1.10208	0.999916	0.692398	0.565986	1.20972	0.380873	1.32342	0.437749	0.829105	0.988755	0.62784	0.793494	55.0572	69.1928	33.2402	58.8004	76.3396	46.4525	33.6389	72.2651	55.0572	69.1928	52.8546	79.5666	33.2402	64.9787	28.608	58.8004	62.2328
LOC_Os01g15120	hydrolase, alpha,beta fold family domain containing protein, expressed	NA	1.99896	0.0731194	0.812472	0.999457	1.59951	0.0742715	2.31325	0.0215556	1.55889	0.385494	2.47434	0.0144464	1.93434	0.0194736	2.84152	0.0105517	1.88654	0.296223	1.13191	0.999916	0.774527	0.854631	1.26242	0.40927	1.41753	0.406824	0.965874	0.99988	0.682727	0.99987	11.3622	28.7589	10.7149	19.7969	31.7472	19.9465	11.3622	16.717	10.5971	28.7589	17.9066	31.0497	10.6528	12.8006	10.7149	19.7969	16.0881
LOC_Os01g15220	expressed protein	NA	0.352	0.214637	0.874106	0.999457	0.105527	1.36718e-05	0.18108	0.00587005	0.295079	0.126567	0.404047	0.306394	0.119777	0.000425145	0.205684	0.0434955	0.333744	0.264514	0.506609	0.999916	0.846839	0.969578	3.37402	0.0802596	1.69326	0.683625	2.80425	0.680189	1.66942	0.99987	7.23999	1.0332	3.27886	0.277585	0.725928	1.15595	8.4254	1.59115	7.23999	0.798237	2.93746	1.0332	5.13163	1.28224	3.27886	0.30498	0
LOC_Os01g15260	dynein light chain type 1 domain containing protein, expressed	cilium morphogenesis;microtubule-based process;microtubule-based transport;positive regulation of ATP-dependent microtubule motor activity, plus-end-directed	0.763852	0.590585	1.24829	0.999457	0.617678	0.0136585	0.758748	0.521589	0.732889	0.531973	0.615039	0.18326	0.488065	0.000596451	0.606894	0.272109	0.578411	0.353891	0.975836	0.999916	0.960445	0.986152	1.24987	0.315479	1.219	0.681794	1.18996	0.99988	0.981995	0.99987	54.3849	40.4542	61.6242	36.1783	45.2685	36.2838	48.2804	54.3849	65.8546	37.5172	40.4542	50.4315	79.2547	35.0979	61.6242	36.1783	37.171
LOC_Os01g15270	expressed protein	NA	0.601191	0.422975	1.53244	0.961673	0.126916	1.44261e-12	0.413601	0.0514052	0.376132	0.228419	0.392998	0.0206237	0.0819908	4.29735e-20	0.269781	0.00305768	0.24241	0.0860908	0.676877	0.949153	0.634086	0.843135	4.76081	4.23597e-15	3.21082	6.55438e-05	3.00347	0.34465	0.936008	0.99987	8135.15	4578.42	5948.96	834.176	3339.69	1073.09	10168	2846.38	8135.15	2783.44	5183.91	4578.42	16229.4	2399.89	5948.96	759.049	834.176
LOC_Os01g15320	RALFL9 - Rapid ALkalinization Factor RALF family protein precursor, expressed	calcium-mediated signaling	0.418431	0.0190215	1.48843	0.909666	0.24272	1.24872e-10	0.291254	0.000512615	0.439602	0.233761	0.282144	0.00042631	0.161089	1.20121e-16	0.195506	5.46873e-05	0.291415	0.0945564	0.685654	0.996895	1.06102	0.987552	1.74143	0.0218288	1.19306	0.748457	1.83406	0.814499	1.54292	0.99987	700.011	247.402	599.102	150.892	177.255	135.42	700.011	366.772	721.506	152.809	335.305	247.402	1205.74	128.565	599.102	150.892	141.071
LOC_Os01g15340	flowering promoting factor-like 1, putative, expressed	negative regulation of mitotic metaphase/anaphase transition;regulation of flower development;regulation of root development;response to auxin stimulus	1.49961	0.401993	1.11362	0.999457	0.718919	0.184158	1.21719	0.659377	0.92542	0.900344	1.35732	0.468205	0.637991	0.0445795	1.09616	0.866933	0.820923	0.766814	0.797673	0.999916	0.618033	0.545005	2.10387	6.56281e-05	1.67444	0.0984147	1.28886	0.988435	0.773414	0.99987	41.9361	72.7418	54.7793	38.6696	67.0715	40.5281	41.9361	40.1126	67.8082	72.7418	59.7242	90.3989	57.2946	43.8233	54.7793	32.6494	38.8328
LOC_Os01g15448	expressed protein	NA	1.45781	0.744827	0.563667	0.999457	5.18677	1.02812e-05	1.75582	0.474988	2.52342	0.276804	2.59736	0.364065	9.49742	0.0527057	3.11483	0.258166	4.40118	0.189912	1.17716	0.999916	1.70811	0.797935	0.283436	0.000370367	0.329313	0.0303086	0.478732	0.758699	1.45142	0.99987	3.02736	7.06515	3.81245	19.6946	6.66393	13.9709	3.02736	6.38682	2.25356	8.37552	3.06598	7.06515	0	6.21403	3.81245	19.6946	13.0885
LOC_Os01g15470	protein kinase, putative, expressed	cell surface receptor linked signaling pathway;protein amino acid phosphorylation;transmembrane receptor protein serine/threonine kinase signaling pathway	1.07407	0.922772	0.493075	0.263993	1.04554	0.868139	1.21761	0.6607	0.973686	0.961963	2.18911	0.0158067	2.08133	0.000444026	2.45755	0.0200194	1.94174	0.218529	1.10993	0.999916	0.901428	0.948026	1.04023	0.889017	1.14417	0.772266	0.926452	0.99988	0.811736	0.99987	30.3588	32.7606	15.5242	32.7066	41.4022	33.6137	22.2484	38.7043	30.3588	32.7606	25.5388	39.3413	15.5242	53.0195	15.2439	32.7066	35.7932
LOC_Os01g15480	EMB3013, putative, expressed	cellularization;cellularization of endosperm;cytokinesis by cell plate formation;microsporogenesis;phosphorylation;phragmoplast assembly;pollen development;protein amino acid phosphorylation;radial microtubular system formation	1.36054	0.756363	1.55171	0.999457	2.09881	0.0436767	1.50143	0.531203	1.4503	0.650474	0.884072	0.895643	1.32447	0.531607	0.965057	0.968139	0.922824	0.938785	1.0814	0.999916	1.05043	0.988896	0.659285	0.24398	0.707466	0.549588	0.682619	0.977274	0.970117	0.99987	0.71569	0.943647	1.42742	1.54882	1.16319	1.01119	0.460457	1.11096	0.71569	1.36352	0.799876	0.943647	0.877176	1.50702	1.42742	1.54882	2.17626
LOC_Os01g15490	phosphoadenosine phosphosulfate, putative, expressed	metabolic process	1.48756	0.667896	0.516943	0.947534	2.11412	0.0350815	2.06951	0.236162	1.78623	0.482835	2.86744	0.0578049	3.88057	0.000135297	3.9682	0.0225045	3.40708	0.161105	1.35627	0.999916	1.18212	0.951707	0.715395	0.227424	0.955849	0.955022	0.832078	0.99988	0.871241	0.99987	1.79218	4.21853	2.06633	6.23072	5.51948	6.85245	1.60666	5.17535	1.79218	5.41982	3.28285	4.21853	0.82032	7.86168	2.06633	6.284	6.227
LOC_Os01g15610	expressed protein	NA	0.961219	0.957689	0.716214	0.922433	1.63311	0.00988719	1.14197	0.756061	1.34785	0.448739	1.34824	0.482625	2.24418	8.81293e-05	1.58905	0.272034	1.85202	0.230558	1.16396	0.999916	1.39672	0.632025	0.594198	0.0107383	0.686209	0.280151	0.821282	0.98643	1.19911	0.99987	262.487	269.392	223.636	510.976	371.161	402.153	242.68	281.363	262.487	269.392	197.831	336.755	223.636	286.889	170.531	510.976	420.898
LOC_Os01g15630	zinc finger, C3HC4 type domain containing protein, expressed	NA	1.25972	0.766626	0.742825	0.999457	2.07322	0.00755886	1.88871	0.164133	1.74153	0.346979	1.70063	0.185892	2.71662	1.59334e-06	2.52178	0.0246435	2.30185	0.169985	1.46631	0.925939	1.36921	0.80687	0.617463	0.0184119	0.896216	0.828584	0.834679	0.99988	0.933662	0.99987	9.83273	17.0766	10.2232	25.9638	22.8546	26.5968	7.56344	20.2004	9.83273	18.6621	11.7312	17.0766	8.76296	25.5534	10.2232	25.9638	28.1206
LOC_Os01g15640	no apical meristem protein, putative, expressed	regulation of transcription, DNA-dependent;transcription, DNA-dependent	1.63431	0.324198	0.732706	0.999457	2.104	0.000485157	2.08593	0.0949933	2.05983	0.173131	2.24851	0.0488743	2.80481	2.23108e-05	2.84494	0.0286508	2.78258	0.1097	1.24849	0.999916	1.2471	0.909013	0.787766	0.354988	0.96978	0.965387	0.968842	0.99988	1.00014	0.99987	8.79528	15.0692	9.22255	22.2104	18.7773	25.8314	8.74253	13.6968	8.79528	23.3879	12.7896	15.0692	5.95496	40.1877	9.22255	23.0199	22.2104
LOC_Os01g15740	expressed protein	NA	10.9152	8.67489e-05	0.55139	1	0.0287843	0.0254099	0.654254	0.849397	14.0007	4.98819e-05	17.684	0.000966403	0.0561433	1	1.28289	0.945189	22.3268	0.00171259	0.0574858	0.495019	1.27792	0.918534	391.462	9.59558e-10	22.2118	0.320232	493.626	3.17416e-09	22.4275	0.540577	0	2.16717	0.362547	0	0	3.24523	0	0	0.263869	1.12624	4.61239	2.16717	0	0.362547	0.450932	0	0
LOC_Os01g15780	glycosyl transferase, group 1 domain containing protein, expressed	NA	1.69945	0.202418	0.605339	0.898956	1.06433	0.841873	1.06904	0.903167	1.52485	0.377146	2.83173	0.0111718	1.7293	0.121664	1.77327	0.292861	2.49538	0.147839	0.61789	0.711498	0.892317	0.949089	1.62377	0.0614217	0.991789	0.990802	1.42298	0.864309	1.44137	0.99987	5.30656	9.56462	4.40345	5.89275	5.55467	9.3247	5.30656	5.31093	4.9462	9.56462	10.0513	7.77117	2.61175	6.68551	4.40345	4.65128	7.43636
LOC_Os01g15860	pre-mRNA-processing factor 6, putative, expressed	RNA processing;RNA-directed DNA methylation;assembly of spliceosomal tri-snRNP;nuclear mRNA splicing, via spliceosome;positive regulation of miRNA metabolic process;positive regulation of primary miRNA processing	0.854126	0.942026	0.681432	0.999457	2.84902	0.0535208	2.00535	0.460494	2.04901	0.471573	1.2671	0.8963	4.33231	0.022034	2.96276	0.288977	3.00882	0.335713	2.31041	0.853638	2.39619	0.522611	0.301819	0.0132855	0.692174	0.647311	0.717177	0.99988	1.03431	0.99987	0.252025	0.237963	0.382699	0.68223	0.484575	0.588384	0.140566	0.617773	0.252025	0.237963	0.128371	0.30363	0.382699	1.03539	0.144981	0.68223	1.41619
LOC_Os01g15900	expressed protein	NA	3.23955	0.386907	1.58116	0.999457	2.85106	0.143836	6.46751	0.014807	3.24611	0.262607	2.11202	0.590266	1.84513	0.48863	4.23196	0.117837	2.06067	0.578075	1.96449	0.95028	1.00087	0.999748	1.14374	0.867357	2.21562	0.240449	1.13851	0.99988	0.513162	0.99987	0.226209	0.936363	0.559448	0.664052	1.61281	0.863352	0.205375	0.226209	0.24539	0.260914	0.936363	0.99989	0.559448	0.952799	0.211297	0.864351	0.450388
LOC_Os01g15910	UTP--glucose-1-phosphate uridylyltransferase, putative, expressed	UDP-glucose metabolic process;glycogen metabolic process;metabolic process	1.22405	0.894017	1.46634	0.999457	0.279596	0.0491672	1.46972	0.649122	0.662687	0.734606	0.837738	0.898642	0.186716	0.030862	1.00129	0.999211	0.441681	0.52708	1.17615	0.999916	0.542756	0.828802	4.42364	0.0133427	5.17292	0.0120421	2.41843	0.900714	0.460705	0.99987	0.404138	0.427842	0.275213	0.177243	0.5423	0.0653282	0.404138	0	0.603609	0.427842	0.737087	0.1093	0.275213	0.0551437	0.311882	0.0654163	0.177243
LOC_Os01g15990	expressed protein	NA	0.295898	0.0217974	0.853812	0.999457	0.0468105	1.3321e-12	0.030469	1.51395e-11	0.349418	0.159078	0.350223	0.0363661	0.0548176	2.20598e-12	0.0358922	1.05836e-08	0.405177	0.260464	0.101663	0.000225164	1.18953	0.953894	6.37536	3.26561e-05	0.656171	0.786352	7.50691	0.00170684	11.6477	0.00176373	6.77414	1.93956	4.59718	0.382685	0.285483	1.5117	12.4302	2.64345	6.77414	1.93956	2.8825	1.53412	8.0204	0.773715	4.59718	0.211823	0.382685
LOC_Os01g16010	BCAS2 protein, putative, expressed	defense response signaling pathway, resistance gene-dependent;defense response signaling pathway, resistance gene-independent;defense response to bacterium;defense response to fungus	0.99576	0.996951	0.532715	0.880784	1.4136	0.317182	0.988303	0.986402	1.15167	0.842442	1.87618	0.257293	2.56302	0.00305632	1.84626	0.279766	2.12545	0.27844	0.971405	0.999916	1.14988	0.94255	0.713546	0.213953	0.688607	0.35682	0.812144	0.99988	1.18171	0.99987	5.87644	8.37192	5.62455	12.8425	9.44792	11.9102	5.32503	14.4981	5.87644	8.37192	6.71266	11.122	3.11268	9.84637	5.62455	11.4374	13.8335
LOC_Os01g16020	FAD binding domain containing protein, expressed	chlorophyll biosynthetic process;cofactor biosynthetic process;mRNA processing;oxidation reduction;photosynthesis	0.905318	0.924748	1.40033	0.999457	0.384153	0.00448921	0.778966	0.688593	0.634742	0.464476	0.652846	0.444974	0.271959	1.79432e-05	0.558633	0.307797	0.449078	0.213292	0.850829	0.999916	0.70292	0.811222	2.38857	0.00583822	2.03183	0.154654	1.6503	0.775606	0.823385	0.99987	5.77879	6.77351	9.53369	2.90647	4.31552	4.6422	12.7832	5.77879	4.85745	4.5557	9.51807	6.77351	11.8795	5.55239	9.53369	2.44723	3.82918
LOC_Os01g16030	ADP-ribosylation factor, putative, expressed	NA	1.56816	0.551888	0.768858	0.999457	1.62349	0.108567	1.08428	0.893605	1.2455	0.746408	2.04814	0.107316	2.05624	0.00137029	1.40458	0.485824	1.59355	0.467982	0.675335	0.968759	0.787263	0.906619	0.980713	0.961024	0.656831	0.214201	0.765279	0.980355	1.16579	0.99987	62.6712	156.266	82.7281	154.98	109.468	113.087	53.9999	154.674	62.6712	197.169	69.3154	156.266	53.3703	111.8	82.7281	154.98	133.946
LOC_Os01g16040	mitochondrial carrier protein, putative, expressed	ATP transport;mitochondrial transport;response to nematode;transmembrane transport	1.39284	0.758416	1.1966	0.999457	2.14192	0.0320287	1.40837	0.704312	2.03095	0.288051	1.17511	0.88034	1.74	0.211227	1.17465	0.891872	1.67044	0.541031	0.985104	0.999916	1.4472	0.819107	0.654749	0.242899	0.634713	0.565128	0.939395	0.99988	1.46672	0.99987	1.4924	2.33583	2.5683	3.53014	1.18951	3.53049	0.908511	2.25339	1.4924	2.88606	1.34551	2.33583	1.23763	4.95922	2.5683	3.53014	3.28881
LOC_Os01g16080	expressed protein	NA	1.5257	0.7249	0.879449	0.999457	2.10462	0.0469468	1.51411	0.54954	2.27751	0.211356	1.75368	0.572903	2.30729	0.0796376	1.71623	0.510352	2.53961	0.2709	0.976467	0.999916	1.48298	0.843807	0.725565	0.491823	0.707404	0.536516	1.07441	0.99988	1.52122	0.99987	2.09347	4.79481	2.98639	5.28179	3.14711	6.63509	1.55908	3.67506	2.09347	4.79481	1.2386	5.08566	1.06339	5.11058	2.98639	4.54985	5.66206
LOC_Os01g16090	RNA binding protein, putative, expressed	cell death;defense response;ethylene biosynthetic process;leaf senescence	0.816143	0.721488	1.17925	0.999457	0.571186	0.00351499	0.775875	0.536341	0.691541	0.46646	0.698648	0.356891	0.479795	2.49227e-05	0.660793	0.331075	0.580592	0.35426	0.93466	0.999916	0.850237	0.932168	1.44449	0.0746235	1.34495	0.439354	1.21598	0.99988	0.907618	0.99987	94.0741	71.9159	99.9951	51.3141	75.0588	51.6985	101.741	66.637	94.0741	54.7044	85.5585	71.9159	109.629	51.0024	99.9951	52.1957	51.3141
LOC_Os01g16120	zinc finger, C3HC4 type domain containing protein, expressed	proteasomal ubiquitin-dependent protein catabolic process;protein ubiquitination	0.627581	0.697705	0.807962	0.999457	0.297215	0.0455131	0.602821	0.538983	0.742298	0.736616	0.781311	0.828688	0.363386	0.177765	0.745214	0.779286	0.909702	0.933034	0.951873	0.999916	1.18215	0.954358	2.10954	0.255038	2.01476	0.47738	2.49508	0.700214	1.24503	0.99987	2.99074	2.12964	2.23658	1.42634	1.72741	2.03689	6.83686	2.99074	1.74762	1.65873	3.09659	2.12964	4.00029	1.33466	2.23658	1.42634	0.215391
LOC_Os01g16140	expressed protein	NA	0.152029	1.0289e-07	1.1592	0.999457	0.134149	9.68458e-12	0.0744799	2.84877e-15	0.112677	4.25199e-06	0.131761	3.19188e-07	0.114381	2.84144e-12	0.0641669	1.26213e-12	0.0958478	2.685e-05	0.483277	0.643797	0.749981	0.920509	1.14384	0.798283	0.552198	0.314717	0.850632	0.99988	1.54704	0.99987	158.836	22.1232	226.905	8.22726	12.2141	11.2463	186.07	47.1535	158.836	5.40309	27.7103	22.1232	288.081	226.905	103.782	8.22726	7.70267
LOC_Os01g16146	phenazine biosynthesis protein, putative, expressed	biosynthetic process;cell redox homeostasis;oxidation reduction	0.34036	0.00016164	1.01925	0.999457	0.286727	4.14743e-10	0.237941	2.26839e-06	0.281368	0.0005263	0.335275	0.00172562	0.278024	1.39412e-08	0.232789	0.000175056	0.272205	0.0118906	0.688976	0.975552	0.828647	0.919687	1.20055	0.515385	0.825994	0.713466	0.981178	0.99988	1.19856	0.99987	82.5386	25.4727	57.2329	21.626	14.4027	18.3635	86.8792	54.1005	82.5386	17.7164	31.3757	25.4727	100.131	28.921	57.2329	20.3816	22.8497
LOC_Os01g16170	PQ loop repeat domain containing protein, expressed	basic amino acid transmembrane transport	1.36135	0.635491	1.14597	0.999457	0.672472	0.15107	1.19614	0.721594	0.897907	0.846866	1.20102	0.781112	0.576458	0.106944	1.04775	0.948279	0.778936	0.720102	0.864693	0.999916	0.658149	0.575622	2.04594	0.00280298	1.76263	0.118222	1.33325	0.931845	0.76091	0.99987	6.97427	7.81357	4.59699	4.29938	7.70346	5.98066	6.97427	7.31543	4.43487	7.81357	6.77413	10.5935	4.59699	4.54371	9.32563	3.97491	4.34329
LOC_Os01g16200	serpin domain containing protein, putative, expressed	negative regulation of endopeptidase activity;negative regulation of peptidase activity	1.88703	0.51294	1.39181	0.999457	0.324554	0.0570861	0.631641	0.63604	0.555622	0.512212	1.37271	0.713908	0.232734	0.0115982	0.456984	0.401944	0.395177	0.305416	0.331336	0.250513	0.293648	0.0212198	5.83325	9.49429e-06	1.93751	0.515127	1.69175	0.936541	0.884882	0.99987	2.0432	2.8945	1.94371	0.616665	1.75482	1.12133	2.28234	0.421802	2.0432	2.42018	3.79989	2.8945	3.632	1.03903	1.94371	0.616665	0.669669
LOC_Os01g16260	major facilitator superfamily antiporter, putative, expressed	transmembrane transport	0.939366	0.946217	0.359172	0.0728187	0.393244	0.000146696	0.789295	0.637773	0.686452	0.428818	2.63513	0.0141412	1.0773	0.839327	2.20049	0.102808	1.88426	0.275095	0.821923	0.999916	0.728668	0.734016	2.40882	0.000110955	1.96676	0.0526972	1.73762	0.235722	0.885592	0.99987	16.3778	11.8882	5.51009	5.87905	10.5787	10.1768	9.79537	16.3778	17.6387	11.8882	10.4569	20.4011	5.69143	5.50125	5.51009	5.87905	6.44156
LOC_Os01g16290	DNA gyrase subunit B, chloroplast,mitochondrial precursor, putative, expressed	DNA topological change;chromosome segregation	1.43029	0.735818	0.908568	0.999457	2.91679	0.00411869	2.72164	0.140055	3.06271	0.0458004	1.56904	0.63905	3.0505	0.0178388	2.98901	0.168922	3.26824	0.13548	1.88984	0.906115	2.13273	0.248399	0.499794	0.0463303	0.935722	0.947309	1.05164	0.99988	1.12348	0.99987	0.726568	1.30026	1.07478	2.26243	2.21297	3.04983	1.50312	0.705702	0.726568	1.42617	0.951922	1.30026	0.43687	3.06412	1.07478	1.97297	3.44496
LOC_Os01g16350	hydroxymethylglutaryl-CoA lyase, putative, expressed	ketone body biosynthetic process	1.33725	0.672981	0.572886	0.7749	1.16506	0.620723	1.25838	0.662412	0.932937	0.915238	2.34493	0.0157312	1.9845	0.00468309	2.19084	0.0876494	1.60148	0.440227	0.918377	0.999916	0.692751	0.665778	1.16265	0.541442	1.05738	0.925436	0.796061	0.981063	0.752857	0.99987	16.0962	22.8385	10.4766	19.9343	22.0376	17.8356	9.42002	23.2511	16.0962	22.8385	17.2759	25.5178	8.55749	21.2861	10.4766	20.9341	17.464
LOC_Os01g16400	NB-ARC domain containing protein, expressed	defense response;signal transduction	0.571077	0.318256	1.27618	0.999457	0.330442	6.03521e-05	0.520233	0.203152	0.730795	0.643948	0.4472	0.112599	0.255606	4.95364e-05	0.40478	0.114576	0.562759	0.450659	0.899831	0.999916	1.2886	0.910336	1.74581	0.057535	1.57434	0.41092	2.22403	0.407004	1.42695	0.99987	7.42317	3.75383	4.04055	2.2489	2.12695	3.03273	8.133	3.57536	7.42317	2.06538	4.59069	3.75383	12.8837	1.25062	4.04055	2.2489	2.3322
LOC_Os01g16450	peroxidase precursor, putative, expressed	cellular oxidant detoxification;hydrogen peroxide catabolic process;oxidation reduction;plant-type cell wall organization;response to oxidative stress	0.801903	0.728228	1.79155	0.384819	0.352881	7.93593e-07	0.504559	0.109597	0.619853	0.426835	0.452187	0.0158867	0.195398	2.08517e-20	0.283296	0.00213121	0.342875	0.0863442	0.620025	0.849425	0.778224	0.904792	2.29894	6.07874e-05	1.42625	0.468909	1.77173	0.731404	1.24987	0.99987	136.847	117.102	267.318	56.6942	73.5195	64.9433	214.647	118.699	136.847	89.8946	164.137	117.102	299.38	61.9525	267.318	56.6942	61.669
LOC_Os01g16460	expressed protein	NA	0.302845	0.0732406	2.89545	0.296104	0.154128	1.45591e-05	0.17889	0.00506193	0.306571	0.174987	0.10453	3.12048e-05	0.0525194	1.33486e-11	0.0613915	3.08139e-06	0.104118	0.00437943	0.586037	0.999916	1.03697	0.9944	1.9945	0.2918	1.17759	0.909306	2.04612	0.924257	1.77219	0.99987	4.2585	1.77855	8.2148	0.633395	0.571031	1.00639	11.6943	3.2758	4.2585	0.828755	2.63842	1.77855	31.0863	0.710831	8.2148	0.633395	0.28747
LOC_Os01g16520	glutamyl-tRNA synthetase, cytoplasmic, putative, expressed	glutamyl-tRNA aminoacylation;tRNA aminoacylation;tRNA aminoacylation for protein translation;translation	1.38194	0.830687	1.18099	0.999457	3.51884	0.0045638	1.87827	0.510746	3.4059	0.101313	1.1909	0.897061	3.01457	0.0230799	1.58677	0.673734	2.872	0.235649	1.33798	0.999916	2.46595	0.262847	0.392814	0.012536	0.524653	0.34928	0.957473	0.99988	1.82312	0.99987	0.401062	0.694354	0.744426	1.91727	1.11747	1.5297	0.182223	0.401062	0.871022	0.694354	0.581879	0.886617	0.744426	2.08836	0.562932	1.82843	1.91727
LOC_Os01g16540	NEDD8-activating enzyme E1 catalytic subunit, putative, expressed	protein neddylation	1.21314	0.838793	0.77932	0.999457	1.94603	0.012638	1.56181	0.381864	1.65923	0.43549	1.56566	0.454532	2.43089	0.000688912	1.99488	0.179622	2.09793	0.295801	1.2596	0.999916	1.35036	0.887964	0.632187	0.126843	0.787362	0.626606	0.841373	0.99988	1.07207	0.99987	8.01411	9.55136	8.50833	19.5255	12.4094	19.5591	5.78862	13.7965	8.01411	17.3914	6.34946	9.55136	5.73672	18.8186	8.50833	16.1075	19.5255
LOC_Os01g16550	expressed protein	NA	1.2407	0.820494	0.739373	0.999457	2.6093	0.00123983	1.38831	0.634109	1.92981	0.32891	1.68783	0.445022	3.54528	0.000198533	1.8472	0.407532	2.55429	0.232573	1.10071	0.999916	1.54797	0.748216	0.483899	0.00546776	0.5249	0.19591	0.736401	0.983404	1.40359	0.99987	14.3689	27.0563	21.25	59.4063	10.702	31.2131	15.2525	14.3689	4.45009	34.8441	22.4978	27.0563	21.25	40.145	12.0829	59.4063	58.4855
LOC_Os01g16600	expressed protein	NA	1.89289	0.570641	0.963509	0.999457	3.14376	0.0094814	2.36026	0.252298	3.50314	0.0547611	1.96804	0.505288	3.16214	0.0334916	2.43159	0.308713	3.54108	0.147878	1.22949	0.999916	1.83793	0.612207	0.608651	0.278412	0.742476	0.696641	1.10645	0.99988	1.49156	0.99987	1.04159	2.04921	1.04345	3.20241	1.45095	3.02545	1.1629	0.642531	1.04159	2.46422	0.793709	2.04921	0.792508	3.17496	1.04345	3.20241	1.9159
LOC_Os01g16714	flavin monooxygenase, putative, expressed	oxidation reduction	1.34081	0.724565	1.58732	0.933768	0.572535	0.0706232	1.09807	0.877139	0.998354	0.99867	0.847149	0.824214	0.357265	0.00114155	0.689393	0.520344	0.619831	0.501447	0.806406	0.999916	0.748201	0.884645	2.37597	0.00294887	1.90811	0.0990334	1.75132	0.711304	0.924635	0.99987	13.8325	12.3952	11.5024	7.33197	11.7966	9.25704	15.5637	6.70257	13.8325	10.119	23.7327	12.3952	26.8825	6.89517	11.5024	5.60522	7.45369
LOC_Os01g16770	expansin precursor, putative, expressed	cell wall organization;plant-type cell wall organization	0.572153	0.255838	2.24088	0.151386	0.438573	0.000469604	0.394041	0.0176649	0.733775	0.595965	0.256518	7.8635e-05	0.193549	2.70037e-14	0.175978	1.09833e-05	0.323493	0.052755	0.676841	0.982065	1.28838	0.892531	1.32178	0.311147	0.890823	0.847949	1.68209	0.704662	1.89697	0.907702	72.219	37.5171	146.539	30.6092	37.3487	45.9376	144.257	62.7579	72.219	32.4931	75.7778	37.5171	288.188	47.3887	146.539	34.6812	30.6092
LOC_Os01g16890	ribosomal protein L7Ae, putative, expressed	NA	1.00422	0.995353	1.55512	0.647669	0.590641	0.00118887	0.833376	0.677655	0.794455	0.678399	0.647698	0.229176	0.374107	5.24837e-07	0.535055	0.158691	0.503577	0.270981	0.816157	0.999916	0.794877	0.896707	1.71759	0.00139129	1.40088	0.419298	1.35528	0.967441	0.971002	0.99987	974.359	999.558	1151.62	556.463	864.307	624.409	1033.73	847.937	974.359	794.729	999.558	1037.64	1851.83	493.606	1151.62	556.463	540.298
LOC_Os01g16930	presenilin, putative, expressed	Notch signaling pathway;protein processing;proteolysis	0.801776	0.742766	1.08311	0.999457	0.492178	0.00354832	0.869362	0.783577	0.730587	0.585085	0.743225	0.577241	0.449993	0.00314141	0.801569	0.699413	0.664942	0.545885	1.06646	0.999916	0.915345	0.972092	1.64584	0.0397798	1.74836	0.125324	1.48952	0.875278	0.856356	0.99987	19.7916	15.428	14.7374	10.0734	19.095	11.5115	24.3457	13.2909	19.7916	11.9342	18.2839	15.428	27.9862	11.7724	14.7374	10.0734	8.89235
LOC_Os01g16940	MazG nucleotide pyrophosphohydrolase domain containing protein, expressed	histidine biosynthetic process	2.04377	0.278055	0.90878	0.999457	2.65689	0.00178192	2.35085	0.0888867	1.85482	0.385229	2.2545	0.107434	2.82807	0.00011484	2.56628	0.0569002	2.00537	0.348555	1.12545	0.999916	0.897375	0.971316	0.777289	0.426932	0.86708	0.795161	0.69033	0.941801	0.797278	0.99987	5.12791	19.5173	8.25942	20.3177	18.2983	18.6007	5.12791	13.5667	4.70794	19.5779	8.2363	19.5173	5.91915	17.6714	8.25942	19.8258	20.3177
LOC_Os01g16950	zinc finger, C3HC4 type domain containing protein, expressed	NA	0.492571	0.252343	2.03573	0.614378	0.190797	2.22925e-08	0.52913	0.236873	0.487396	0.371673	0.2421	0.00225723	0.0926696	1.9865e-14	0.259032	0.00853137	0.236149	0.0745876	1.06004	0.999916	1.0014	0.999748	2.60806	0.00107731	2.7649	0.00768451	2.58673	0.480377	0.940837	0.99987	64.815	26.4169	63.0886	12.9504	31.041	14.3423	107.007	30.0128	64.815	17.3545	52.3356	26.4169	219.02	16.2605	63.0886	10.0503	12.9504
LOC_Os01g16960	pyruvate kinase, putative, expressed	glycolysis;phosphorylation	0.612779	0.12696	1.0986	0.999457	0.41534	4.31987e-08	0.583918	0.143533	0.527269	0.136098	0.56164	0.079143	0.373527	6.38612e-09	0.532236	0.130763	0.474138	0.179914	0.938068	0.999916	0.862806	0.934192	1.491	0.0384849	1.39808	0.40747	1.2747	0.987576	0.916562	0.99987	154.714	99.049	144.819	62.5643	83.5557	72.0514	156.062	123.167	154.714	70.4161	100.169	99.049	174.358	62.462	144.819	62.5643	62.7225
LOC_Os01g16970	glucosidase II beta subunit-like domain containing protein, expressed	defense response to bacterium	1.32615	0.753485	2.04841	0.759375	3.01163	4.18114e-05	1.73968	0.381169	3.30525	0.012037	0.657276	0.568062	1.44007	0.366947	0.858904	0.866313	1.60369	0.533009	1.29548	0.999916	2.47278	0.150191	0.448212	0.00586164	0.57424	0.324007	1.09101	0.99988	1.9057	0.986082	2.45706	2.57839	6.63759	6.25272	3.4775	8.2419	2.45706	1.66437	2.48434	4.24136	2.57839	2.17135	2.57282	8.37753	6.63759	6.25272	5.92968
LOC_Os01g17010	phospholipid-transporting ATPase, putative, expressed	phospholipid translocation;phospholipid transport	0.944183	0.957533	0.671995	0.999457	1.6567	0.0667495	1.33825	0.658749	1.8791	0.312006	1.41749	0.638293	2.43836	0.00919639	1.97653	0.334456	2.75008	0.178062	1.3913	0.999916	1.96825	0.459289	0.576551	0.0537929	0.793488	0.742451	1.11652	0.99988	1.41051	0.99987	1.77768	1.55363	1.11427	2.9233	1.74525	3.39392	1.31937	1.77768	1.79228	1.87786	1.26028	1.55363	0.979481	4.18789	1.11427	2.48334	2.94102
LOC_Os01g17050	VQ domain containing protein, putative, expressed	NA	1.30116	0.838431	2.55454	0.717569	0.408448	0.14238	0.59397	0.552621	0.906096	0.922027	0.515071	0.368847	0.158563	0.000829805	0.234486	0.0359792	0.352441	0.230709	0.448015	0.715454	0.687524	0.860957	3.22551	0.0266778	1.43758	0.750414	2.22098	0.771899	1.54591	0.99987	1.95563	2.87866	4.67237	0.862562	1.29709	1.4501	1.95563	1.36101	3.20763	2.90612	2.87866	2.39863	4.67237	2.806	7.46366	0.475993	0.862562
LOC_Os01g17150	plastid-specific 50S ribosomal protein 5, chloroplast precursor, putative, expressed	plastid translation	1.60292	0.685781	0.504384	0.972313	0.627089	0.311485	1.69383	0.402334	0.893533	0.887608	3.22157	0.1507	1.22166	0.781477	3.36031	0.0779729	1.7564	0.555228	1.03281	0.999916	0.555662	0.689759	2.60969	0.0433533	2.64403	0.0324094	1.41486	0.967441	0.536159	0.856662	5.84894	6.43122	2.06766	3.34999	9.74855	5.08661	3.022	8.07523	5.84894	6.43122	16.6635	3.73362	2.06753	2.06766	3.42531	3.19467	3.34999
LOC_Os01g17170	magnesium-protoporphyrin IX monomethyl ester cyclase,chloroplast precursor, putative, expressed	chlorophyll biosynthetic process;chloroplast organization;oxidation reduction;photosynthesis;regulation of tetrapyrrole metabolic process	1.29518	0.769931	0.162292	1.13993e-07	0.176098	1.37069e-13	0.906539	0.835855	0.431315	0.0462568	7.9731	4.68683e-06	1.06183	0.90336	5.5447	1.69878e-05	2.60432	0.136512	0.683376	0.999916	0.333653	0.10507	7.54058	0.000404848	5.05255	1.43114e-08	2.47014	0.129683	0.487844	0.539933	21.7804	17.7756	3.06694	3.52203	20.8681	10.4726	21.5565	25.4084	21.7804	17.7756	55.1744	14.84	4.68609	3.06694	3.06436	2.82178	3.52203
LOC_Os01g17180	proteasome subunit, putative, expressed	negative regulation of transcription, DNA-dependent;photomorphogenesis;protein catabolic process;protein deneddylation	1.34835	0.698471	1.04995	0.999457	2.5179	7.70265e-05	1.65642	0.3765	2.70911	0.0268277	1.30557	0.7472	2.35231	0.0242124	1.59273	0.53425	2.56371	0.197826	1.20741	0.999916	1.9912	0.337525	0.541522	0.0248007	0.647991	0.427184	1.06401	0.99988	1.64671	0.99987	4.12211	4.54971	5.72911	9.41985	5.72565	11.6321	3.10616	4.12211	4.45091	6.97827	3.10795	4.54971	2.11718	12.0435	5.72911	8.75656	9.41985
LOC_Os01g17300	expressed protein	NA	0.955407	0.971651	0.999583	0.999932	0.301497	0.00296122	0.366713	0.0960065	0.589824	0.438236	0.967933	0.974597	0.299019	0.0128951	0.371881	0.175396	0.590678	0.529476	0.378914	0.275561	0.617308	0.722675	3.19391	0.0036258	1.21356	0.852899	1.95831	0.743448	1.63472	0.99987	3.29822	3.59851	2.69814	1.06801	1.00931	1.72064	3.29822	2.0076	3.938	1.67797	3.59851	3.75942	2.69814	0.720533	3.54601	0.855128	1.16013
LOC_Os01g17330	eukaryotic translation initiation factor 6, putative, expressed	assembly of large subunit precursor of preribosome;integrin-mediated signaling pathway;maturation of 5.8S rRNA;maturation of LSU-rRNA;mature ribosome assembly;ribosomal large subunit biogenesis;ribosomal subunit export from nucleus;ribosome biogenesis;translation;translational initiation	0.161178	0.0361655	0.810431	0.999457	0.266932	0.0104828	0.192528	0.0220341	0.191281	0.0192226	0.204504	0.194929	0.328161	0.124701	0.243365	0.172553	0.23911	0.203927	1.17556	0.999916	1.21736	0.977007	0.605432	0.655955	0.708105	0.814426	0.717951	0.99988	1.02537	0.99987	2.81322	0.689138	1.72809	0.929773	0.371694	0.600417	3.79943	2.81322	2.01512	0.716508	0	0.689138	1.72809	0.922696	2.58445	0.95846	0.929773
LOC_Os01g17420	expressed protein	NA	0.30529	0.11717	0.939732	0.999457	0.268192	0.000531958	0.254344	0.0117575	0.454013	0.332492	0.327514	0.150886	0.284416	0.00173549	0.271361	0.0426479	0.478136	0.416147	0.816373	0.999916	1.51481	0.903545	1.15499	0.848531	0.928139	0.945423	1.71322	0.942141	1.85318	0.99987	13.0038	3.38207	5.42054	3.57487	1.88342	1.68614	21.8939	4.8775	13.0038	0	4.87558	3.38207	11.6956	4.00423	5.42054	3.57487	1.633
LOC_Os01g17470	plastocyanin-like domain containing protein, putative, expressed	electron transport chain	1.06181	0.957533	1.90643	0.684937	0.713653	0.338323	0.624068	0.416464	0.670975	0.496602	0.559348	0.302169	0.369108	0.00416817	0.326623	0.0396802	0.347682	0.104428	0.579102	0.896239	0.633357	0.695833	1.50655	0.276759	0.871902	0.865722	0.940742	0.99988	1.09249	0.99987	5.85726	8.30259	10.2658	5.20026	4.21307	3.91576	8.70143	5.85726	5.46378	4.47078	8.30259	8.97947	15.6264	4.37996	10.2658	5.20026	6.25776
LOC_Os01g18050	tubulin,FtsZ domain containing protein, putative, expressed	cytoskeleton organization;microtubule-based process	0.622065	0.301496	1.54177	0.783317	0.358672	9.09878e-07	0.505879	0.106007	0.643758	0.464239	0.405295	0.0106725	0.229899	7.78068e-12	0.328045	0.0104112	0.412299	0.176884	0.80155	0.999916	1.04139	0.989142	1.75473	0.0133335	1.40782	0.484449	1.81022	0.691666	1.29352	0.99987	677.865	397.504	797.698	251.41	315.641	313.304	903.412	496.223	677.865	298.906	579.761	397.504	1386.38	276.817	797.698	251.41	289.722
LOC_Os01g18160	expressed protein	NA	0.367803	0.0870962	1.03969	0.999457	0.159292	6.78758e-09	0.310301	0.0191912	0.31697	0.154075	0.353513	0.0867291	0.151462	3.80797e-07	0.297279	0.0442709	0.299859	0.189912	0.830066	0.999916	0.873972	0.976518	2.34133	0.0312371	1.93429	0.246653	2.02085	0.844276	1.04915	0.99987	111.029	28.0562	45.6968	13.6404	37.2751	13.3352	132.433	45.5088	111.029	16.1621	70.9616	28.0562	174.857	10.8873	45.6968	13.6404	12.5691
LOC_Os01g18170	Cupin domain containing protein, expressed	NA	1.05593	0.942876	2.2554	0.0632178	0.88653	0.621371	1.05945	0.911702	0.802386	0.703055	0.470912	0.0177263	0.388955	3.46077e-07	0.470584	0.0649329	0.351715	0.0687317	0.986216	0.999916	0.762911	0.862838	1.20361	0.397697	1.18258	0.722058	0.9099	0.99988	0.771741	0.99987	471.941	449.544	839.41	414.74	560.758	329.243	579.91	322.825	471.941	394.491	587.404	449.544	1261.06	391.941	839.41	414.74	409.291
LOC_Os01g18230	FAD-linked oxidoreductase protein, putative, expressed	NA	0.538686	0.433	0.780392	0.999457	0.185025	5.97696e-05	0.626944	0.487799	0.348981	0.139426	0.687797	0.71478	0.23218	0.0180679	0.793681	0.818439	0.440883	0.417347	1.14285	0.999916	0.649084	0.844979	2.94987	0.0320623	3.36402	0.0498606	1.89964	0.891908	0.569344	0.99987	4.9349	1.80982	2.06645	0.974189	1.81244	1.6638	4.9349	3.24735	6.36504	1.40115	3.6965	1.80982	4.50421	1.12588	2.06645	1.07074	0.730375
LOC_Os01g18240	MYB family transcription factor, putative, expressed	cell differentiation;regulation of stomatal movement;regulation of transcription from RNA polymerase II promoter	1.40861	0.724264	1.09502	0.999457	3.02297	0.00082553	1.11351	0.8955	1.99316	0.416757	1.28918	0.716169	2.68009	0.000440471	1.00399	0.99629	1.78305	0.509147	0.772585	0.999916	1.38896	0.903545	0.474212	0.00686464	0.361435	0.0154595	0.645889	0.961453	1.79812	0.99987	2.81252	4.10623	4.84364	11.5964	2.8252	9.39837	1.84217	6.6506	2.81252	7.88776	4.10623	3.98606	3.62418	12.4006	4.84364	11.5964	9.24671
LOC_Os01g18280	SNF7 domain containing protein, putative, expressed	vacuolar transport	0.630044	0.506101	1.2793	0.999457	0.461312	0.0191331	0.737199	0.580077	0.715831	0.591197	0.488639	0.252463	0.353803	0.0170129	0.567406	0.376079	0.55045	0.442361	1.15324	0.999916	1.13997	0.954811	1.37979	0.414457	1.58048	0.38329	1.55671	0.880917	0.990097	0.99987	1.688	1.11349	2.034	1.7476	1.67605	1.78451	2.5694	1.55961	1.688	2.61262	0.819035	1.11349	3.50107	2.034	1.45104	1.7476	1.2409
LOC_Os01g18390	OsRCI2-1 - Putative low temperature and salt responsive protein, expressed	NA	1.13733	0.86527	0.97025	0.999457	0.691703	0.174613	1.76763	0.174843	1.39084	0.599597	1.16698	0.835218	0.702053	0.379452	1.80394	0.289827	1.40575	0.670175	1.53372	0.817969	1.23274	0.921924	1.65528	0.0212869	2.54089	0.00132025	2.02776	0.478372	0.802372	0.99987	0	0.645419	0.484296	0.191756	0.455367	0	1.18072	0	0	0.501782	0.800271	0.645419	0.806681	0.484296	0	0.191756	0.260914
LOC_Os01g18400	CHIT10 - Chitinase family protein precursor, expressed	carbohydrate metabolic process;cell wall macromolecule catabolic process;chitin catabolic process;metabolic process;polysaccharide catabolic process;response to oomycetes	0.917804	0.921685	0.890759	0.999457	0.388196	0.000541294	0.9981	0.997596	0.470463	0.155098	1.032	0.966596	0.431619	0.00565053	1.11661	0.882513	0.520562	0.315663	1.07452	0.999916	0.513786	0.245355	2.38334	5.74221e-06	2.56823	0.0095206	1.21053	0.99988	0.476381	0.751061	71.0952	59.0366	31.6652	24.152	52.2256	23.8802	85.2683	31.9769	71.0952	44.5967	66.3851	59.0366	83.599	21.1133	31.6652	24.152	26.3793
LOC_Os01g18450	expressed protein	response to auxin stimulus	0.695772	0.650344	1.9971	0.550761	0.641692	0.159568	0.539151	0.248222	0.792552	0.72949	0.350679	0.0169218	0.315996	3.72424e-05	0.269764	0.00589653	0.391482	0.160792	0.759246	0.999916	1.1411	0.957542	1.10287	0.828517	0.832586	0.792003	1.24087	0.99988	1.50116	0.99987	49.6357	15.737	55.9905	20.575	16.3358	26.7433	49.6357	51.9489	18.3277	15.737	30.0279	8.09385	75.436	23.7651	55.9905	17.9598	21.0517
LOC_Os01g18584	WRKY9, expressed	regulation of transcription, DNA-dependent;transcription, DNA-dependent	0.527316	0.285078	1.34826	0.999457	0.603409	0.157738	0.724361	0.592279	1.09277	0.910876	0.390636	0.0649516	0.442992	0.038155	0.532983	0.310919	0.79688	0.786644	1.35046	0.999916	2.08303	0.328496	0.876002	0.704306	1.1703	0.80281	1.8051	0.67787	1.54645	0.99987	9.0925	4.391	7.61871	4.9999	6.40748	9.96601	13.4478	3.49987	9.0925	3.97739	4.391	4.8103	17.6321	7.61871	4.16902	6.40986	4.23294
LOC_Os01g18620	transferase family protein, putative, expressed	NA	0.659045	0.579306	1.06722	0.999457	0.36477	0.000733292	0.507629	0.17502	0.625467	0.507315	0.618436	0.436455	0.338698	0.00168648	0.47391	0.194187	0.576632	0.488302	0.758118	0.999916	0.956632	0.98946	1.83077	0.0531215	1.38135	0.559477	1.72509	0.831519	1.25769	0.99987	7.85907	3.8993	5.10016	2.57296	3.90207	3.12395	11.4204	3.83467	7.85907	3.36569	6.6717	3.8993	10.4863	2.43965	5.10016	2.57296	2.83357
LOC_Os01g18630	aspartic proteinase oryzasin-1 precursor, putative, expressed	lipid metabolic process;protein catabolic process;proteolysis	1.26686	0.610056	0.618168	0.546762	0.903362	0.637527	1.55131	0.16223	1.04504	0.92259	2.05708	0.0164007	1.43715	0.101346	2.49919	0.00545316	1.66384	0.321735	1.20271	0.999916	0.823412	0.856625	1.41981	0.0759494	1.70055	0.0513504	1.15706	0.99988	0.68325	0.904605	151.584	179.852	104.342	128.684	231.787	157.951	127.813	151.584	156.625	154.054	179.852	213.657	104.342	164.557	78.9929	128.684	157.179
LOC_Os01g18660	aminotransferase, putative, expressed	NA	0.549517	0.16408	1.07963	0.999457	0.315365	1.00864e-06	0.528183	0.108919	0.523121	0.25649	0.511314	0.0832337	0.289287	4.57082e-08	0.48888	0.0925836	0.478413	0.256745	0.946758	0.999916	0.957341	0.987552	1.75968	0.0097907	1.66111	0.137322	1.66557	0.76581	1.00823	0.99987	107.557	52.8346	77.5066	33.6243	52.5445	39.6668	137.366	61.4913	107.557	39.5415	71.3787	52.8346	145.389	48.3041	77.5066	33.6243	34.7625
LOC_Os01g18744	transferase family protein, putative, expressed	lignin biosynthetic process	0.586524	0.208989	1.38064	0.979867	0.391909	2.16089e-05	0.474366	0.0436252	0.491645	0.170011	0.426243	0.0169456	0.280556	1.7382e-08	0.343212	0.00749409	0.351504	0.0785775	0.795584	0.999916	0.841804	0.933437	1.5132	0.0605309	1.19963	0.69998	1.26013	0.99988	1.05499	0.99987	558.684	275.202	519.016	224.496	273.408	209.596	710.738	351.34	558.684	247.619	414.717	275.202	1007.98	250.25	519.016	231.714	224.496
LOC_Os01g18850	OsSPL1 - SBP-box gene family member, expressed	regulation of transcription, DNA-dependent;transcription, DNA-dependent	1.51685	0.622515	0.774561	0.999457	2.55803	0.00226043	2.35987	0.172911	2.79011	0.111461	1.97589	0.341738	3.29297	0.00233682	3.01488	0.123435	3.53573	0.120601	1.52499	0.999916	1.81957	0.619396	0.60289	0.118163	0.901742	0.90388	1.07361	0.99988	1.19131	0.99987	0.940853	1.43792	0.974405	2.83225	1.49727	2.95059	0.865442	1.1798	0.940853	2.06004	1.43792	1.237	0.974405	4.18832	0.664121	3.10353	2.83225
LOC_Os01g18860	S-adenosylmethionine synthetase, putative, expressed	S-adenosylmethionine biosynthetic process;one-carbon metabolic process	0.0421295	7.20149e-10	0.0960446	0.000915375	0.0611864	5.82019e-12	0.0375904	9.08018e-11	0.0412011	8.44414e-11	0.462488	0.695873	0.663623	0.726339	0.399923	0.589613	0.457412	0.647729	0.85886	0.999916	1.00561	0.999551	0.683874	0.754785	0.586691	0.750414	0.673267	0.99988	1.16463	0.99987	5.95445	0.254751	0.409655	0.389495	0.174985	0.228771	3.70373	6.29521	5.95445	0.254751	0.136697	0.325979	0.409655	0.246155	0.616154	0.389495	0.528253
LOC_Os01g18880	ubiquitin carboxyl-terminal hydrolase, family 1, putative, expressed	NA	1.84067	0.406738	1.32739	0.999457	1.80481	0.13982	2.6207	0.0424982	1.68239	0.384529	1.40156	0.670327	1.34861	0.551385	1.97855	0.249639	1.2516	0.784571	1.39719	0.999916	0.910989	0.970212	1.02746	0.959415	1.42541	0.521559	0.925807	0.99988	0.651383	0.997057	1.91196	4.07153	2.86956	3.21506	5.59627	2.84265	1.45561	2.25111	1.91196	4.07153	2.51998	4.58607	3.17437	2.86956	2.23898	3.21506	2.30584
LOC_Os01g18890	peroxidase precursor, putative, expressed	NA	0.71293	0.809631	1.97016	0.959086	0.559062	0.321281	0.577991	0.539247	0.942259	0.953245	0.365351	0.221554	0.279554	0.0275066	0.294022	0.127312	0.474685	0.418163	0.794962	0.999916	1.31727	0.926795	1.29336	0.739125	1.02103	0.988688	1.68646	0.944998	1.65792	0.99987	0.822953	0.881403	3.83672	1.021	0.533573	1.86219	0.690693	1.55029	0.822953	0.881403	1.8682	0.757176	4.72285	0.755862	3.83672	0.449076	1.22346
LOC_Os01g18910	peroxidase precursor, putative, expressed	NA	0.308402	0.12194	0.973675	0.999457	0.353515	0.0275051	0.0645808	0.000220961	0.55698	0.425498	0.316264	0.148435	0.356715	0.0558333	0.0637713	0.00294406	0.561383	0.498561	0.201956	0.508135	1.79994	0.686811	0.887391	0.878876	0.179266	0.0804439	1.5653	0.931845	8.81897	0.0285267	4.06505	1.26942	3.2393	1.28302	0.223932	2.24121	4.06505	7.13841	1.73091	0.987087	2.09968	1.26942	6.34755	1.11152	3.2393	0.943047	1.28302
LOC_Os01g18970	peroxidase precursor, putative, expressed	cellular oxidant detoxification;hydrogen peroxide catabolic process;oxidation reduction;response to oxidative stress	0.680606	0.454645	1.16583	0.999457	0.418573	0.000106723	0.378419	0.00368365	0.582861	0.302036	0.588724	0.147929	0.356041	8.42454e-08	0.325567	0.00211014	0.495033	0.233073	0.547357	0.327619	0.859722	0.939583	1.64401	0.0239772	0.897081	0.838346	1.39779	0.931879	1.56603	0.99987	108.942	83.3009	146.063	52.3547	46.7628	63.6415	199.949	96.5742	108.942	71.4202	121.715	83.3009	179.131	61.4746	146.063	61.2973	52.3547
LOC_Os01g19150	CGMC_GSK.3 - CGMC includes CDA, MAPK, GSK3, and CLKC kinases, expressed	protein amino acid phosphorylation	1.41288	0.660845	0.827709	0.999457	3.05049	5.12695e-06	2.37849	0.141613	2.59	0.163282	1.71119	0.304092	3.6193	1.0452e-08	2.83134	0.0900672	3.06734	0.140838	1.64493	0.996827	1.80708	0.675418	0.469425	0.00257281	0.758203	0.696641	0.834327	0.99988	1.10169	0.99987	4.63821	8.05754	5.20928	19.2128	9.57234	20.9552	4.63821	8.97857	4.45767	12.3605	5.14023	8.05754	5.20928	24.3871	4.97144	17.4586	19.8643
LOC_Os01g19160	protein kinase domain containing protein, expressed	NA	2.35824	0.691376	0.382789	1	4.46368	0.0498492	3.29637	0.366867	4.31638	0.20671	6.0103	0.354967	10.7104	0.0359096	8.23552	0.212431	10.4514	0.165911	1.3802	0.999916	1.8592	0.728077	0.525812	0.306757	0.722325	0.762009	0.968851	0.99988	1.33208	0.99987	0.178167	0.68273	0.164937	1.04381	0.832052	0.944712	0	0.178167	0.576886	0.68273	0.585808	0.699161	0	0.703628	0.164937	1.04381	0.991191
LOC_Os01g19220	beta-D-xylosidase, putative, expressed	carbohydrate metabolic process	0.777211	0.686072	1.35266	0.997144	0.648866	0.0967584	0.45123	0.0335166	0.658104	0.408947	0.580384	0.117125	0.474304	0.000648022	0.335496	0.00346096	0.482594	0.189912	0.571157	0.346391	0.847359	0.914331	1.21292	0.405441	0.690145	0.344572	1.01478	0.99988	1.48018	0.99987	15.3776	11.7725	19.5854	10.9658	6.75907	9.20126	22.2172	15.3776	10.411	11.7725	13.2772	11.572	19.5854	10.597	23.3098	10.9658	11.0665
LOC_Os01g19240	integral membrane protein DUF6 containing protein, expressed	transmembrane transport	0.0625409	0.00816688	0.560669	0.999457	0.13694	0.00239599	0.224928	0.103744	0.444795	0.390113	0.111766	0.160156	0.239325	0.132324	0.401007	0.506078	0.792267	0.867995	3.53155	0.999916	7.25579	0.235186	0.470506	0.649523	1.64553	0.779953	3.26893	0.639375	2.03816	0.99987	1.84169	0.208672	0.469096	0.271497	0.70887	0.908663	1.84169	1.02425	3.84522	0	0.208672	0.250792	1.88533	0.251631	0.469096	0.448151	0.202962
LOC_Os01g19260	ATPase, putative, expressed	NA	0.583989	0.271206	0.615355	0.828378	0.42146	0.00109157	0.646735	0.315536	0.817187	0.723625	0.954982	0.947245	0.680883	0.191329	1.05144	0.937272	1.30976	0.671665	1.09015	0.999916	1.40013	0.745885	1.39469	0.197334	1.51387	0.26868	1.92414	0.248761	1.27875	0.99987	25.2473	16.9054	18.8793	11.9355	18.3468	24.4726	38.6668	16.5551	25.2473	11.1911	18.5996	16.9054	21.9227	18.8793	12.2147	13.4551	9.1706
LOC_Os01g19270	expressed protein	NA	0.534931	0.46186	1.39666	0.999457	0.213662	0.000161233	0.404606	0.178495	0.330952	0.118772	0.383442	0.124944	0.151651	1.43267e-05	0.288494	0.07172	0.233807	0.0617926	0.749371	0.999916	0.622892	0.815799	2.53099	0.0367917	1.90707	0.418826	1.5572	0.973567	0.831799	0.99987	8.27011	2.8356	5.22239	1.6672	2.25216	1.86505	14.895	3.72107	8.27011	2.8356	8.36984	2.52157	20.3397	1.40392	5.22239	1.6672	0.453305
LOC_Os01g19290	integral membrane protein DUF6 containing protein, expressed	transmembrane transport	0.289517	0.0263224	0.873251	0.999457	0.265051	0.00108274	0.186665	0.000755331	0.262742	0.0329065	0.331016	0.0878311	0.299821	0.0128569	0.212252	0.0156693	0.296001	0.134532	0.635499	0.999916	0.907604	0.978482	1.09688	0.874227	0.697104	0.64554	0.984473	0.99988	1.42721	0.99987	8.91941	2.63643	2.77386	2.53899	1.65263	1.84336	8.91941	2.83523	12.7516	1.2598	3.19913	2.63643	12.5233	1.77086	2.77386	2.53899	1.30569
LOC_Os01g19470	nodal modulator 1 precursor, putative, expressed	NA	1.3702	0.596044	1.30952	0.999457	2.0888	0.00973447	1.86432	0.226293	1.91633	0.236478	1.0605	0.938952	1.57572	0.241351	1.42811	0.596179	1.4522	0.61589	1.33624	0.999916	1.38445	0.813019	0.668465	0.152561	0.885562	0.873644	0.911364	0.99988	1.03478	0.99987	4.19795	6.08002	9.01185	8.32637	8.88201	10.3318	4.19795	6.36505	3.82999	7.94605	5.65371	6.08002	3.45794	14.2228	9.01185	8.32637	15.0891
LOC_Os01g19490	pentatricopeptide, putative, expressed	NA	1.44207	0.670426	0.801786	0.999457	2.29859	0.00688553	2.34873	0.11994	2.25632	0.205877	1.80646	0.333271	2.78268	0.00166247	2.90717	0.066579	2.7706	0.169985	1.59427	0.957395	1.54777	0.732861	0.637901	0.104895	1.00315	0.996665	0.972066	0.99988	0.969812	0.99987	1.91547	2.97024	2.16893	5.37534	3.81815	6.93096	1.91547	3.58474	1.48776	4.29857	2.97024	2.79666	1.56516	6.42916	2.16893	5.20838	5.37534
LOC_Os01g19740	calvin cycle protein CP12, putative, expressed	NA	0.506998	0.502692	0.00303622	3.0436e-05	0.29624	0.0110014	0.643127	0.613123	0.324573	0.102883	168.42	0.000161282	96.6309	0.000294285	212.417	0.000133456	105.77	0.00242446	1.23856	0.999916	0.636193	0.788326	1.73566	0.277509	2.09793	0.358219	1.0846	0.99988	0.514955	0.99987	17.0429	11.0634	0	6.34129	16.8675	6.33627	33.946	17.0429	4.73222	11.0634	13.0143	3.16984	0	0.395266	0	6.34129	2.56036
LOC_Os01g19760	expressed protein	NA	1.33838	0.762026	1.05632	0.999457	2.74246	0.00117939	2.34935	0.143912	2.37691	0.137403	1.27824	0.802245	2.49909	0.0307381	2.22646	0.270751	2.21795	0.324699	1.72834	0.931429	1.76211	0.570032	0.498978	0.0288477	0.851672	0.828584	0.864336	0.99988	1.0163	0.99987	1.04051	1.30344	1.40648	2.26133	2.13218	2.61794	1.0663	1.04051	0.708161	1.30344	1.51556	0.831236	0.483752	3.07021	1.40648	2.26133	3.26814
LOC_Os01g19780	expressed protein	NA	0.221355	0.0564468	1.46342	0.999457	0.176024	0.00251065	0.233182	0.0771684	0.289631	0.132784	0.151972	0.00750089	0.119516	0.000213846	0.158974	0.0255261	0.195419	0.0559859	1.04841	0.999916	1.31387	0.940941	1.26191	0.815696	1.32803	0.857397	1.63494	0.993849	1.25449	0.99987	4.50446	1.13017	3.47151	0.893787	0.615954	1.60014	10.3103	1.5426	4.50446	0.292372	1.54943	1.13017	8.45982	0.564147	3.47151	0.893787	1.52184
LOC_Os01g19820	universal stress protein domain containing protein, putative, expressed	response to stress	0.639793	0.339395	1.09922	0.999457	0.358861	7.31868e-06	0.461554	0.0375882	0.52042	0.223888	0.581168	0.268598	0.320694	0.000235246	0.417084	0.0719917	0.464691	0.264752	0.709131	0.999916	0.816883	0.925892	1.80062	0.0203493	1.27292	0.644159	1.4546	0.93867	1.14793	0.99987	88.5746	53.2352	50.2679	33.0951	43.8304	38.8691	88.5746	59.8834	97.7815	35.9191	66.0015	53.2352	135.304	48.1569	50.2679	34.9915	21.5913
LOC_Os01g19870	hydrolase, acting on carbon-nitrogen, putative, expressed	NA	1.85652	0.561158	1.91748	0.983732	2.93285	0.0106296	1.86865	0.44901	2.60211	0.249542	0.975574	0.98238	1.49114	0.361627	0.9723	0.978116	1.33703	0.752685	0.98826	0.999916	1.38687	0.875861	0.635121	0.176887	0.626309	0.465608	0.873097	0.99988	1.39629	0.99987	1.15146	1.95161	2.45022	3.06048	1.87333	3.19437	0.139738	1.15146	1.41973	1.95161	1.02093	2.18829	0.951101	2.82099	2.45022	2.26068	3.06048
LOC_Os01g20030	expressed protein	transcription, DNA-dependent	0.292605	0.0946058	1.96738	0.927497	0.00683957	1.3602e-06	0.231292	0.0580653	0.125874	0.00286306	0.147736	0.00643913	0.00340709	7.55846e-08	0.116033	0.00744193	0.0634441	0.000584094	0.786102	0.999916	0.442029	0.708875	43.1496	0.00275573	34.4007	0.0254982	19.706	0.286392	0.571327	0.99987	3.45911	1.63495	1.58916	0	0.31943	0.564411	6.53347	2.85538	3.45911	0.61779	1.63495	1.99146	17.8753	1.58916	1.09832	0	0
LOC_Os01g20110	expressed protein	NA	3.87273	0.619816	2.13645	1	9.22289	0.0118876	4.48696	0.381864	8.15416	0.147175	1.92342	0.761335	4.87663	0.0765919	2.21151	0.648317	4.13072	0.33725	1.1405	0.999916	2.11116	0.785909	0.421341	0.223414	0.473845	0.445711	0.88314	0.99988	1.84927	0.99987	0	0.23415	0.131992	1.12877	0.22452	0.500532	0	0	0.307095	0.871401	0.23415	0.139271	0	0.771982	0.131992	0.749424	1.12877
LOC_Os01g20120	expressed protein	NA	1.01873	0.990446	0.809994	0.999457	1.80856	0.08766	1.59859	0.444654	1.87914	0.374995	1.26375	0.814515	2.20869	0.0452529	1.96176	0.312713	2.27708	0.314794	1.53836	0.999916	1.82416	0.6565	0.566706	0.125583	0.865039	0.829042	1.02674	0.99988	1.18692	0.99987	1.9706	3.12975	2.24852	4.57689	3.80436	6.31861	1.94431	3.6443	1.9706	3.23611	1.30411	3.12975	2.24852	3.97883	1.97513	4.57689	3.82662
LOC_Os01g20160	OsHKT1%3B5 - Na%2B transporter, expressed	cation transmembrane transport;cation transport;ion transport;sodium ion transmembrane transport;sodium ion transport;transmembrane transport	2.97881	0.203185	0.8163	0.999457	0.616906	0.525845	0.981	0.987357	2.71387	0.241938	3.75284	0.0668937	0.758783	0.759292	1.21145	0.882782	3.33166	0.186425	0.327609	0.117657	0.907343	0.973278	4.78659	0.000159231	1.57017	0.638431	4.30779	0.0109593	2.77183	0.367033	1.05951	2.5223	0.435915	0.411632	0.736082	1.65202	1.05951	0.116728	1.1393	1.43585	2.70472	2.5223	0.865888	0.346981	0.435915	0.411632	0.371809
LOC_Os01g20820	expressed protein	NA	0.673659	0.669612	1.87639	0.830255	0.423111	0.0349543	0.883156	0.870709	0.685066	0.687053	0.362703	0.0131066	0.225298	1.09795e-06	0.474556	0.18678	0.361478	0.238538	1.28718	0.999916	1.02781	0.9944	1.59939	0.175592	2.05059	0.15583	1.63873	0.964676	0.799808	0.99987	142.155	73.232	145.524	44.6612	98.4044	43.1254	158.481	48.0807	142.155	73.232	67.372	83.0581	262.886	19.6027	145.524	44.6612	35.9173
LOC_Os01g20840	lipase class 3 family protein, putative, expressed	NA	1.31293	0.748935	1.05445	0.999457	3.25962	7.26347e-07	2.26712	0.0990775	2.38545	0.110739	1.24826	0.757295	3.05378	7.60965e-06	2.13109	0.180197	2.2209	0.233912	1.69131	0.902147	1.80198	0.557313	0.40788	0.000584915	0.680742	0.454052	0.725142	0.947285	1.06563	0.99987	4.37712	5.38049	3.89019	12.6884	8.85285	9.64647	4.37712	5.1486	2.61506	7.24546	2.9032	5.38049	3.7936	11.7819	3.89019	12.6884	12.0409
LOC_Os01g20860	phospholipase D. Active site motif family protein, expressed	NA	1.11975	0.971329	1.4369	0.999457	4.02836	0.0318276	2.13585	0.540448	3.07055	0.36419	0.791045	0.914662	2.77666	0.152854	1.49026	0.777632	2.11501	0.572879	1.90669	0.999916	2.76355	0.590604	0.270909	0.0316051	0.519938	0.407009	0.75318	0.99988	1.44855	0.99987	0.24898	0.206816	0.38923	0.399242	0.231408	0.583888	0	0.24898	0.270737	0.063918	0.206816	0.326286	0.205587	0.659196	0.38923	0.342064	0.926282
LOC_Os01g20890	expressed protein	NA	2.75701	0.728228	3.57505	0.999457	10.4365	0.00605026	4.66319	0.350711	7.5187	0.133174	0.794786	0.91739	3.16712	0.148912	1.31553	0.877715	2.2262	0.53557	1.65886	0.999916	2.78145	0.526895	0.260957	0.0378731	0.424939	0.398419	0.714639	0.99988	1.66661	0.99987	0	0.241362	0.414802	0.861095	0.0828773	0.552432	0	0.209165	0	0.241362	0.259989	0.102746	0.517532	0.414802	0.195606	0.861095	0.333256
LOC_Os01g20894	expressed protein	NA	0.866899	0.916561	1.05938	0.999457	0.364476	0.0336682	0.885275	0.889071	0.439565	0.316555	0.821407	0.850353	0.341286	0.0494593	0.834324	0.853649	0.408475	0.337396	0.999733	0.999946	0.507137	0.636966	2.40085	0.0540619	2.37839	0.167387	1.20332	0.99988	0.509034	0.99987	13.9074	6.54956	6.15807	5.00323	10.8598	3.19562	13.9074	2.40671	14.8534	6.54956	15.4238	6.21711	11.4792	3.81879	6.15807	5.00323	3.1228
LOC_Os01g20930	RING-H2 finger protein, putative, expressed	proteasomal ubiquitin-dependent protein catabolic process;protein ubiquitination	0.458927	0.313565	1.23031	0.999457	0.205259	0.000216129	0.32014	0.0408166	0.338938	0.152369	0.373558	0.117387	0.165645	7.60599e-05	0.259234	0.0243159	0.270956	0.118977	0.685149	0.999916	0.73964	0.909013	2.26247	0.0610171	1.53713	0.550767	1.64593	0.944998	1.07727	0.99987	8.18992	1.5069	4.51297	1.01603	1.81355	1.98112	12.3724	2.69954	8.18992	1.46186	6.19771	1.5069	21.6195	2.06854	4.51297	0.67034	2.13058
LOC_Os01g20940	PHS1, putative, expressed	cortical microtubule organization;dephosphorylation;peptidyl-tyrosine dephosphorylation;phosphorylation;protein amino acid dephosphorylation;regulation of gene expression;regulation of stomatal movement;response to abscisic acid stimulus	1.10525	0.935534	0.993049	0.999464	2.76336	0.00044074	1.73239	0.430682	2.69512	0.0962672	1.12	0.917816	2.73728	0.00427502	1.73061	0.498595	2.67259	0.200368	1.54028	0.999916	2.4118	0.284676	0.407595	0.0047369	0.617947	0.454161	0.96697	0.99988	1.56506	0.99987	1.00918	1.0948	1.04145	2.73438	1.25601	3.64541	1.00918	1.17746	0.82937	1.60144	1.0948	0.680947	1.0302	2.92498	1.04145	2.73438	2.54113
LOC_Os01g20950	sulfotransferase domain containing protein, expressed	flavonoid metabolic process	0.526253	0.407563	1.82939	0.834118	0.352568	0.0034384	0.419502	0.129138	0.463936	0.290521	0.289221	0.0124494	0.191712	2.075e-07	0.229658	0.0048503	0.250671	0.0510921	0.784833	0.999916	0.889191	0.973278	1.51376	0.309741	1.18193	0.829306	1.32127	0.99988	1.12967	0.99987	8.1074	3.87111	11.4684	3.59863	5.04749	2.991	17.9952	5.26265	8.1074	3.45505	8.79607	3.87111	27.778	3.89436	11.4684	4.07174	3.43422
LOC_Os01g20980	pectinesterase, putative, expressed	cell wall modification;negative regulation of catalytic activity;pectin catabolic process;response to brassinosteroid stimulus;response to cold;response to fungus	0.804706	0.818402	1.5925	0.958558	0.962871	0.921835	0.4704	0.164133	0.865107	0.825434	0.509413	0.233741	0.594668	0.141283	0.295228	0.0220641	0.536028	0.360379	0.574195	0.896769	1.0728	0.981735	0.849554	0.704424	0.485114	0.12491	0.894842	0.99988	1.86196	0.863154	3.13802	2.2636	4.5591	2.70918	1.18658	2.58202	3.13802	3.34163	1.99964	1.5947	2.86116	2.2636	4.5591	7.13653	4.30403	2.70918	3.21169
LOC_Os01g21034	pectinesterase, putative, expressed	cell wall modification;negative regulation of catalytic activity;pectin catabolic process	1.14534	0.887188	2.52878	0.203838	0.412108	0.00750965	0.537116	0.317478	0.64326	0.50359	0.455005	0.0896082	0.160988	2.4426e-09	0.212628	0.0036655	0.251699	0.0293483	0.464067	0.551358	0.564322	0.598327	2.82514	0.00124161	1.31047	0.74562	1.56874	0.916635	1.21926	0.99987	4.2157	5.26106	10.2023	2.19749	1.99999	2.32002	7.20999	4.2157	4.09563	5.26106	7.63371	4.2337	16.6263	2.31421	10.2023	2.19749	2.2852
LOC_Os01g21070	endoglucanase, putative, expressed	carbohydrate metabolic process;cell wall organization;cellulose catabolic process;metabolic process;polysaccharide catabolic process	0.775471	0.703896	1.94628	0.380996	0.825323	0.454051	0.780422	0.609717	0.919534	0.890338	0.399799	0.0214655	0.418081	0.000760013	0.399823	0.0440235	0.465617	0.221371	0.98862	0.999916	1.18967	0.933908	0.954696	0.904421	0.939285	0.924801	1.11916	0.99988	1.20038	0.99987	7.2243	5.20309	12.359	6.01396	6.67495	5.58722	8.74085	7.2243	7.04908	4.53492	8.06753	5.20309	18.7527	5.84458	12.359	6.01396	7.47772
LOC_Os01g21120	AP2 domain containing protein, expressed	regulation of transcription, DNA-dependent;transcription, DNA-dependent	0.126483	1.19814e-06	1.25493	0.999457	0.183863	5.43355e-16	0.0349557	1.09781e-26	0.119915	4.98992e-05	0.101789	1.31659e-06	0.145075	1.59673e-20	0.0279124	6.18557e-22	0.0944213	9.44556e-05	0.272907	0.0945957	0.960056	0.994198	0.700542	0.68122	0.189656	1.25618e-06	0.660293	0.982541	3.49666	0.459993	118.104	10.2827	157.884	18.2013	3.04582	8.11998	126.06	77.3912	118.104	3.58246	26.0704	10.2827	157.884	218.659	114.878	18.2013	17.5146
LOC_Os01g21160	2-oxo acid dehydrogenases acyltransferase domain containing protein, expressed	cellular response to sucrose starvation;response to absence of light;response to sucrose stimulus	0.981008	0.98877	0.79761	0.999457	2.29799	0.00133934	1.20686	0.765173	1.21389	0.783844	1.23443	0.803634	2.85013	0.000250931	1.50162	0.536171	1.49229	0.609374	1.20353	0.999916	1.22175	0.934849	0.432127	0.00482228	0.513124	0.0930863	0.520901	0.474536	1.01493	0.99987	3.67453	2.73075	3.15508	9.2376	3.91667	5.63544	2.42614	5.56175	3.67453	6.40335	2.67928	2.73075	3.00436	10.922	3.15508	9.2376	8.73123
LOC_Os01g21250	late embryogenesis abundant protein, putative, expressed	cellular response to water deprivation;leaf senescence;response to abscisic acid stimulus;response to absence of light;response to cold;response to ethylene stimulus;response to insect;response to light stimulus;response to oxidative stress;response to reactive oxygen species;response to stress;response to water deprivation	0.38956	0.00471042	0.885879	0.999457	0.342348	2.49546e-05	0.288051	0.00150283	0.29524	0.00811631	0.442364	0.0242545	0.383703	0.00011003	0.326485	0.0186661	0.329868	0.0672434	0.724825	0.999916	0.760701	0.867055	1.14781	0.64779	0.823717	0.750414	0.862673	0.99988	1.05249	0.99987	61.6323	30.7662	69.8681	22.3494	19.2979	15.7332	164.319	61.6323	58.5498	30.7662	31.5979	26.375	71.7398	33.8811	69.8681	27.7245	22.3494
LOC_Os01g21320	NAD dependent epimerase,dehydratase family domain containing protein, expressed	D-xylose metabolic process	1.44301	0.342026	0.787259	0.999457	1.29504	0.180254	2.18168	0.00697073	1.35694	0.471145	1.84226	0.0552071	1.62024	0.0174875	2.76341	0.00277589	1.69516	0.325144	1.48108	0.705277	0.934915	0.968569	1.12801	0.580366	1.65886	0.0615352	1.04085	0.99988	0.629827	0.771112	33.1205	49.8048	28.2055	44.2059	70.6263	49.8313	27.8556	37.0858	33.1205	49.8048	40.4996	50.9428	28.2055	44.7855	24.4048	45.1922	44.2059
LOC_Os01g21450	expressed protein	NA	1.23789	0.827239	1.13701	0.999457	2.72486	0.000294653	2.05376	0.269587	2.396	0.21494	1.09712	0.922466	2.3506	0.00755994	1.79325	0.435858	2.0757	0.378363	1.62078	0.999916	1.90664	0.61114	0.458981	0.00567542	0.731201	0.658075	0.860848	0.99988	1.17728	0.99987	1.75855	2.38684	2.38575	5.66181	2.56722	5.72148	1.47161	2.53057	1.75855	3.15491	1.60764	2.38684	1.75056	6.54255	2.38575	4.53202	5.66181
LOC_Os01g21560	esterase,lipase,thioesterase family protein, putative, expressed	lipid metabolic process	0.556966	0.375442	1.66516	0.915011	0.283972	0.000114476	0.425493	0.10923	0.576443	0.479264	0.335084	0.0176908	0.169007	5.25325e-08	0.254938	0.00924688	0.341556	0.177181	0.754676	0.999916	1.04647	0.990362	1.98082	0.0243339	1.49538	0.506501	2.04879	0.72401	1.382	0.99987	17.1183	9.23078	16.044	5.57128	6.85134	5.55688	29.3418	8.85748	17.1183	6.78554	14.0956	9.23078	46.8262	5.00795	16.044	6.05156	5.57128
LOC_Os01g21590	homeodomain, putative, expressed	NA	0.121434	1.37832e-08	1.41076	0.996792	0.146883	1.10556e-10	0.168174	2.27143e-05	0.29295	0.0853984	0.0868017	1.80113e-11	0.103483	2.1295e-20	0.119742	2.32032e-06	0.205426	0.0296236	1.36818	0.999916	2.43402	0.485972	0.83503	0.689916	1.14395	0.870196	2.00073	0.787936	1.76767	0.99987	24.7344	2.63274	30.8842	3.6141	3.74379	6.95378	42.2783	12.9401	24.7344	1.57379	4.67992	2.63274	47.1102	30.8842	29.2996	3.60926	4.89415
LOC_Os01g21640	expressed protein	NA	0.26614	0.360715	1.52367	0.999457	0.858617	0.837373	0.110736	0.0788985	0.390992	0.369982	0.177676	0.153751	0.554521	0.442801	0.0730974	0.0466893	0.255267	0.263176	0.403021	0.999916	1.47195	0.935856	0.313514	0.176206	0.125284	0.0728736	0.447529	0.819293	3.66948	0.99987	2.24237	0.401785	0.942805	0.921049	0	0.632426	0.942358	2.67014	2.24237	0.401785	0.422357	0	1.29147	0.258156	0.942805	0.921049	0.419417
LOC_Os01g21740	expressed protein	NA	7.88744	1	8.69618	1	83.4152	5.27801e-05	22.8158	0.168133	52.4669	0.0102869	0.876612	1	7.79107	0.0258869	2.43476	0.707643	5.15169	0.307194	2.89248	0.999916	6.79097	0.214137	0.091745	0.00146172	0.271663	0.173671	0.635507	0.988435	2.30321	0.99987	0	0.479807	1.11644	4.39909	0.497611	4.2549	0	0	0	0.479807	0	1.24634	0	1.5403	1.11644	4.39909	3.01104
LOC_Os01g21860	AGAP010768-PA, putative, expressed	NA	1.26226	0.845958	0.608896	0.999457	2.19833	0.0466782	1.75976	0.364046	1.89806	0.340078	2.08012	0.382776	3.42417	0.00881393	2.86	0.128809	3.03696	0.177003	1.36744	0.999916	1.5001	0.665738	0.578789	0.0747639	0.787913	0.632256	0.859624	0.99988	1.09516	0.99987	3.14219	6.2666	4.81959	10.2638	8.55096	9.57571	2.10776	8.5205	3.14219	6.2666	4.05366	7.18861	0.719637	10.6591	4.81959	10.2638	9.53625
LOC_Os01g21940	WD domain, G-beta repeat domain containing protein, expressed	RNA splicing	1.06823	0.960589	0.837557	0.999457	2.15892	0.00787332	1.52995	0.475526	1.61943	0.456099	1.28211	0.774638	2.53081	0.00385166	1.81595	0.349425	1.90072	0.388289	1.40111	0.999916	1.49762	0.81749	0.500878	0.0394355	0.692299	0.488723	0.739547	0.975138	1.0692	0.99987	3.15401	2.48538	2.94964	6.81751	4.00787	5.651	2.06614	4.42915	3.15401	5.73713	2.09218	2.48538	2.50194	8.39618	2.94964	6.24434	8.56274
LOC_Os01g21960	serine,threonine-protein kinase, putative, expressed	cell surface receptor linked signaling pathway;phosphorylation;protein amino acid autophosphorylation;protein amino acid phosphorylation;transmembrane receptor protein serine/threonine kinase signaling pathway	1.52745	0.509658	1.02318	0.999457	2.21989	0.0050459	1.26655	0.670094	1.80859	0.338207	1.4995	0.39696	2.10808	0.00513088	1.2319	0.731405	1.74146	0.418172	0.812882	0.999916	1.1726	0.93469	0.699533	0.0893149	0.564458	0.0956807	0.808088	0.99988	1.43898	0.99987	4.57659	9.28033	7.36127	13.7961	7.0173	13.3064	4.57659	9.44631	3.64583	9.44683	8.26228	9.28033	4.67446	13.3732	7.36127	11.7899	13.7961
LOC_Os01g21970	protein kinase, putative, expressed	cell surface receptor linked signaling pathway;phosphorylation;protein amino acid phosphorylation;transmembrane receptor protein serine/threonine kinase signaling pathway	3.26399	0.00289244	1.27648	0.999457	0.404258	0.00695978	3.38133	0.0114446	0.544652	0.428741	2.58087	0.0256324	0.315081	0.00032765	2.65176	0.0823088	0.42079	0.287981	1.02597	0.999916	0.168062	0.000958009	8.14238	2.09464e-18	8.41134	3.47072e-09	1.35735	0.99988	0.164017	0.0188568	6.93739	21.8523	5.93608	2.4183	13.2387	1.75079	6.93739	3.11921	8.13311	11.2125	24.688	21.8523	9.80301	0.841655	5.93608	2.66301	2.36898
LOC_Os01g22010	S-adenosylmethionine synthetase, putative, expressed	S-adenosylmethionine biosynthetic process;cellular response to iron ion;ethylene biosynthetic process;one-carbon metabolic process;response to cadmium ion;response to salt stress	0.692015	0.443076	1.57692	0.654669	0.409958	3.8684e-06	0.445429	0.00930991	0.46022	0.0830639	0.441056	0.0163958	0.256807	1.57203e-11	0.282258	0.000281822	0.288175	0.0156737	0.632687	0.719603	0.666572	0.701283	1.71184	0.0167279	1.07808	0.88686	1.12789	0.99988	1.05077	0.99987	886.452	518.702	1141.78	392.429	398.166	371.765	1105.65	709.075	886.452	518.702	837.762	486.081	1752.3	599.077	1141.78	392.429	418.811
LOC_Os01g22100	retrotransposon protein, putative, unclassified, expressed	NA	0.796784	0.786369	1.04548	0.999457	0.317336	0.000576582	0.731463	0.587583	0.598605	0.480474	0.762978	0.704592	0.300186	0.00238222	0.696904	0.590125	0.563183	0.487195	0.902812	0.999916	0.757257	0.903973	2.52643	0.00132489	2.27357	0.0554106	1.90194	0.770114	0.838356	0.99987	5.56707	3.44191	2.15814	1.59314	4.15742	1.60273	8.12065	2.82615	5.56707	3.44191	4.24146	2.77304	7.37951	0.903314	2.15814	1.94899	1.05731
LOC_Os01g22336	peroxidase precursor, putative, expressed	cellular oxidant detoxification;hydrogen peroxide catabolic process;oxidation reduction;response to oxidative stress	0.903461	0.886731	2.23342	0.0712169	0.751665	0.190118	0.597687	0.244012	0.970152	0.9631	0.407726	0.00626651	0.332366	8.97173e-09	0.268357	0.00116707	0.429788	0.162079	0.652295	0.923851	1.07924	0.977303	1.21703	0.45154	0.794633	0.66979	1.29947	0.993849	1.64822	0.99987	25.8381	27.443	59.8392	22.6745	14.8459	21.7914	37.3782	25.8381	25.4125	19.1821	31.7333	27.443	72.9526	19.0003	59.8392	22.8395	20.2984
LOC_Os01g22352	peroxidase precursor, putative, expressed	NA	0.860239	0.880908	0.813824	0.999457	0.369724	0.00155895	1.1417	0.828348	0.498677	0.273014	1.06725	0.93561	0.453568	0.00873288	1.40975	0.544123	0.606777	0.483583	1.30806	0.999916	0.5833	0.648735	2.34492	0.00349951	3.06152	0.000672223	1.35128	0.993849	0.444684	0.67007	14.8319	12.7887	9.46161	5.99974	18.2367	5.39602	23.2504	7.75131	14.8319	7.29089	17.2346	12.7887	15.1974	3.47877	9.46161	6.5023	4.7602
LOC_Os01g22370	peroxidase precursor, putative, expressed	cellular oxidant detoxification;hydrogen peroxide catabolic process;oxidation reduction;plant-type cell wall organization;response to oxidative stress	0.840135	0.792317	1.00481	0.999457	0.381458	7.02453e-06	1.24645	0.636795	0.582093	0.337841	0.838852	0.748254	0.375126	1.4184e-05	1.23867	0.698987	0.571625	0.396152	1.46162	0.933802	0.696905	0.797367	2.22286	2.74653e-05	3.24605	8.0587e-06	1.53549	0.858215	0.475265	0.737357	466.942	368.84	297.744	169.9	525.206	180.147	535.891	274.466	466.942	254.718	437.815	368.84	580.096	188.137	297.744	156.459	172.461
LOC_Os01g22480	OsFBDUF4 - F-box and DUF domain containing protein, expressed	NA	1.02565	0.982964	0.516087	0.854502	1.12192	0.751694	1.52181	0.389961	1.35518	0.581035	2.01071	0.269476	2.13082	0.0547599	2.95197	0.0357055	2.59526	0.162743	1.45603	0.986123	1.31632	0.843923	0.923325	0.847687	1.3386	0.528924	1.20304	0.99988	0.902221	0.99987	2.08906	2.49853	1.41066	2.5453	3.49448	2.99974	1.67238	3.02331	2.08906	1.60827	2.49853	3.12034	1.0349	3.31831	1.41066	2.31192	3.19688
LOC_Os01g22500	craniofacial development protein 1, putative, expressed	NA	1.31954	0.794661	1.64507	0.98203	2.8588	0.000347374	2.08687	0.227504	2.02891	0.234127	0.807252	0.804349	1.70147	0.0989263	1.25987	0.76772	1.21444	0.802539	1.54711	0.999916	1.52354	0.762824	0.466345	0.0170524	0.710693	0.564398	0.702317	0.868302	0.985558	0.99987	3.80141	3.68048	7.9287	12.2651	5.05315	9.25904	2.38881	5.74314	3.80141	8.78276	3.6141	3.68048	5.43142	10.6585	7.9287	12.2651	11.0432
LOC_Os01g22510	cyclase,dehydrase family protein, expressed	NA	1.68938	0.58283	1.01601	0.999457	2.7922	0.00432364	2.61917	0.116186	2.13762	0.392539	1.67068	0.481862	2.68098	0.0058822	2.55411	0.147977	2.06355	0.444126	1.51385	0.999916	1.24189	0.942928	0.611798	0.116087	0.913869	0.903951	0.748117	0.99988	0.819862	0.99987	2.33144	5.43569	3.76388	9.57715	6.84496	9.26659	1.73675	5.78946	2.33144	7.55445	3.93806	5.43569	2.96252	9.96498	3.76388	9.57715	8.60842
LOC_Os01g22590	retrotransposon protein, putative, unclassified, expressed	NA	0.375399	0.332149	1.88071	0.963654	0.379243	0.110324	0.240783	0.0693144	0.49918	0.460821	0.202957	0.0135755	0.201755	0.00298796	0.130033	0.00272775	0.264194	0.131556	0.63493	0.999916	1.33488	0.933908	0.995905	0.996722	0.630502	0.704516	1.31396	0.99988	2.10623	0.99987	1.19817	0.492776	1.98598	0.589282	0.31602	0.591331	2.18761	0.401234	1.19817	0.308734	0.498965	0.492776	1.98598	0.547184	2.53427	0.17702	0.639365
LOC_Os01g22630	ECT protein, putative, expressed	NA	1.50837	0.605775	1.38592	0.999457	2.14015	0.0177039	1.72432	0.411305	1.86364	0.358923	1.10007	0.920904	1.51494	0.322589	1.24733	0.802785	1.33274	0.746114	1.12278	0.999916	1.22284	0.932644	0.713824	0.309541	0.792627	0.752737	0.859646	0.99988	1.08574	0.99987	1.09692	1.79724	2.0606	2.32366	1.68287	2.59845	0.932077	1.09692	1.37791	2.02858	1.34618	1.79724	1.08747	2.94996	2.0606	2.32366	3.14916
LOC_Os01g22640	GDSL-like lipase,acylhydrolase, putative, expressed	NA	0.744905	0.658605	1.19146	0.999457	0.363689	0.000213876	0.413241	0.0280017	0.692717	0.539998	0.628788	0.314892	0.302515	2.18596e-05	0.346963	0.0178131	0.574457	0.403172	0.54681	0.505441	0.935379	0.982425	2.06503	0.00635026	1.1286	0.856373	1.91595	0.575443	1.70573	0.99987	14.9273	11.5802	14.567	4.85157	6.39878	7.97314	22.348	10.7338	14.9273	8.44893	14.888	11.5802	24.2268	6.42784	14.567	4.82477	4.85157
LOC_Os01g22670	fruit bromelain precursor, putative, expressed	proteolysis;proteolysis involved in cellular protein catabolic process	2.15359	0.00562636	0.608558	0.780119	1.48088	0.0823004	3.20333	3.08733e-05	2.53191	0.0100288	3.56563	2.816e-05	2.41839	0.000291348	5.26217	1.04527e-06	4.09554	0.00227181	1.4611	0.744256	1.17179	0.902135	1.4678	0.0454368	2.12972	0.00202714	1.69735	0.320787	0.7998	0.99987	25.1631	49.7902	18.3306	36.7934	72.2223	68.5167	25.1631	19.3786	27.6773	52.1402	45.9568	49.7902	18.3306	32.9828	12.6667	36.7934	31.3884
LOC_Os01g22680	fruit bromelain precursor, putative, expressed	NA	1.83405	0.173432	0.849649	0.999457	0.845778	0.607038	2.73102	0.00914174	1.9086	0.199399	2.15596	0.118814	0.982981	0.971303	3.18853	0.0207907	2.20421	0.2432	1.46627	0.916482	1.04058	0.98503	2.19053	3.91759e-05	3.20669	2.56598e-05	2.25264	0.0277493	0.707257	0.99987	20.4632	33.1356	14.9462	17.3371	56.1291	34.5162	20.4632	10.898	26.6628	33.1356	42.4393	31.5825	27.9208	14.9462	7.45813	17.3371	16.0025
LOC_Os01g22710	organic cation transporter-related, putative, expressed	NA	5.39116	1	12.5827	0.664887	3.92896	0.459907	18.3105	0.0234831	9.90039	0.205877	0.438957	0.619515	0.306469	0.35734	1.53906	0.73835	0.789681	0.890395	3.36159	0.494301	1.80155	0.875065	1.41914	0.797468	4.83549	0.0882696	2.59047	0.934799	0.526345	0.99987	0	0.156771	0.157886	0.255232	1.11004	0.219994	0	0	0.172659	0.122541	0.263145	0.156771	1.5764	0.157886	0.148265	0	0.381091
LOC_Os01g22870	expressed protein	Golgi organization;protein secretion;unidimensional cell growth	1.5238	0.639222	0.490059	0.782928	2.31977	0.00807934	1.80407	0.289368	1.70002	0.449696	3.11263	0.018931	4.56768	1.02818e-08	3.64663	0.00719781	3.40512	0.0714317	1.15652	0.999916	1.10188	0.974019	0.666637	0.179678	0.761852	0.57179	0.72583	0.959869	0.953433	0.99987	9.30273	16.0101	6.3584	28.0389	20.0991	24.887	5.34624	19.5629	9.30273	26.6608	9.69547	16.0101	4.86422	16.5558	6.3584	28.0389	25.3272
LOC_Os01g22910	retrotransposon protein, putative, unclassified, expressed	gibberellin biosynthetic process;oxidation reduction	15.5663	8.41028e-13	0.700382	0.999457	0.564721	0.41899	46.7123	9.46682e-31	0.550963	0.5515	23.2512	1.04492e-09	0.794636	0.830978	69.5989	6.93188e-20	0.783199	0.874913	2.9405	0.00149913	0.0338839	9.25274e-19	28.1767	9.38593e-26	82.2099	3.75445e-51	0.972275	0.99988	0.011348	4.41734e-41	0.685609	9.03597	0.526252	0.452288	27.264	0.559352	0.685609	0.948937	0.613905	14.9713	9.03597	7.6314	1.40233	0.468091	0.526252	0.111111	0.452288
LOC_Os01g22920	gibberellin 2-beta-dioxygenase, putative, expressed	NA	23.8032	2.49122e-06	1.85257	1	0.749972	0.857871	53.6509	2.72556e-12	0.569642	0.807547	11.9085	0.00069843	0.399244	0.572322	26.0763	7.64609e-08	0.306893	1	2.22229	0.160743	0.0180929	4.55426e-11	35.0176	2.80795e-12	77.2186	5.71798e-21	0.726071	0.99988	0.00784885	4.23468e-19	0	13.8775	0.614494	0.332985	23.5266	0.385714	0	0	1.33178	13.8775	19.0059	8.0793	0	0.614494	2.22726	0	0.500493
LOC_Os01g22980	OsSCP3 - Putative Serine Carboxypeptidase homologue, expressed	proteolysis;proteolysis involved in cellular protein catabolic process	1.39303	1	1.45912	1	6.07525	0.0284484	2.2985	0.610629	3.30981	0.479264	0.982349	0.9956	4.58582	0.110354	1.63387	0.796521	2.32567	0.650536	1.6202	0.999916	2.37025	0.797709	0.228144	0.0441643	0.365734	0.248478	0.538915	0.959619	1.46777	0.99987	0.225443	0.221608	0.278985	0.995371	0.536181	0.664667	0.204833	0.225443	0.244566	0.433393	0.186781	0.221608	0.278985	0.670788	0.105372	0.995371	1.43742
LOC_Os01g23380	stripe rust resistance protein Yr10, putative, expressed	defense response;signal transduction	1.2073	0.81134	0.515449	0.622953	1.00149	0.997139	1.2359	0.680999	1.04486	0.950412	2.34917	0.0119777	1.8974	0.00785677	2.37986	0.029948	1.99031	0.246356	1.00095	0.999916	0.859088	0.926994	1.22688	0.374483	1.21634	0.635171	1.04002	0.99988	0.857185	0.99987	7.63745	11.7044	5.38232	10.0277	12.9097	11.9164	7.63745	16.1929	6.24064	14.0528	10.7431	11.7044	5.3051	11.3542	5.38232	11.1975	9.69806
LOC_Os01g23440	expressed protein	NA	0.113707	3.60076e-05	0.668386	0.999457	0.0404849	1.35861e-11	0.17605	0.000412422	0.344242	0.173555	0.168821	0.020219	0.0595897	5.63249e-06	0.259025	0.0669884	0.505301	0.495824	1.52506	0.999916	3.08573	0.468284	2.82617	0.263592	4.29778	0.115551	8.58026	0.0193633	2.01426	0.99987	3.38983	0.328841	1.25106	0.17775	0.644876	0.965028	6.07934	2.34337	3.38983	0.171625	0.831574	0.328841	4.41597	0.387107	1.25106	0.262412	0.17775
LOC_Os01g23580	inorganic H%2B pyrophosphatase, putative, expressed	hydrogen ion transmembrane transport;transmembrane transport	0.613638	0.550989	2.86897	0.108185	0.39996	0.0131836	0.409432	0.157625	0.718788	0.638821	0.216799	0.000278811	0.138068	2.76966e-10	0.144723	0.000223358	0.249394	0.0282322	0.654416	0.999916	1.17736	0.95161	1.55674	0.336915	1.00565	0.99607	1.80269	0.799294	1.80759	0.99987	2.28223	1.0768	5.87849	1.01886	0.636296	1.21994	2.989	1.46101	2.28223	0.984131	1.89448	1.0768	5.87849	1.63107	6.673	0.698635	1.01886
LOC_Os01g23590	suppressor of Mek, putative, expressed	production of small RNA involved in gene silencing by RNA	1.38606	0.784453	2.27994	0.849948	2.70265	0.00876014	1.50601	0.597211	2.57398	0.122282	0.616416	0.5864	1.15683	0.785169	0.663317	0.628003	1.11039	0.911842	1.06818	0.999916	1.84366	0.546212	0.522197	0.102907	0.554519	0.306056	0.948841	0.99988	1.71422	0.99987	0.512775	0.596732	1.46875	1.53172	0.922698	1.76893	0.512775	0.633523	0.459717	0.596732	1.31198	0.553625	0.887073	1.46875	1.65354	1.30614	1.98683
LOC_Os01g23630	transcription initiation factor IID, 18kD subunit family protein, expressed	embryonic development ending in seed dormancy;endosperm development;regulation of transcription from RNA polymerase II promoter;seed development;transcription from RNA polymerase II promoter	0.718617	0.581658	1.2234	0.999457	0.582142	0.0217797	0.768095	0.557906	0.728307	0.58169	0.591168	0.201837	0.471671	0.000657125	0.628283	0.303822	0.588006	0.40346	1.05165	0.999916	1.01803	0.9944	1.247	0.399913	1.30658	0.524757	1.25678	0.99988	0.965994	0.99987	40.8511	19.518	31.5912	19.0087	27.4833	18.4661	45.0372	20.3538	40.8511	18.2966	28.8	19.518	56.0671	16.1821	31.5912	19.0087	17.2588
LOC_Os01g23640	mov34,MPN,PAD-1 family protein, expressed	NA	1.20938	0.823493	1.00944	0.999457	2.12272	0.00444885	1.51601	0.4847	1.9135	0.247705	1.20608	0.794934	2.05641	0.0161369	1.49397	0.553574	1.86774	0.362316	1.22862	0.999916	1.56852	0.659912	0.57842	0.035229	0.701119	0.527596	0.892975	0.99988	1.27505	0.99987	3.44172	4.34707	4.36314	8.0984	3.87223	8.24892	3.44172	5.18562	3.01526	5.92841	3.65935	4.34707	3.12575	10.834	4.36314	8.0984	9.33554
LOC_Os01g23680	rossmann fold nucleotide-binding protein involved in DNA uptake, putative, expressed	NA	1.28079	0.773431	0.626313	0.997144	1.45998	0.253839	1.12624	0.855795	1.18739	0.830502	2.05536	0.253968	2.26173	0.0443542	1.79749	0.388071	1.87727	0.47519	0.863573	0.999916	0.920778	0.98114	0.887682	0.753721	0.761147	0.61306	0.807306	0.99988	1.06317	0.99987	4.57326	5.27556	2.93025	6.08285	3.82108	5.49805	4.57326	4.88008	2.73076	5.58428	3.56525	5.27556	1.67783	8.81956	2.93025	6.08285	4.7029
LOC_Os01g23850	transposon protein, putative, CACTA, En,Spm sub-class, expressed	NA	0.658676	0.50128	1.34082	0.999457	0.344245	2.39942e-05	0.69815	0.488906	0.590373	0.373775	0.49206	0.148072	0.253516	4.63536e-06	0.518352	0.236403	0.433209	0.229923	1.04533	0.999916	0.901478	0.971243	1.93272	0.0242477	2.02361	0.108218	1.72163	0.764341	0.859422	0.99987	10.4013	7.57103	8.18867	3.4156	6.63879	4.8947	11.7731	6.49363	10.4013	4.05231	7.70886	7.57103	19.3823	3.8161	8.18867	3.4156	3.22985
LOC_Os01g23870	expressed protein	NA	0.914472	0.941224	0.916498	0.999457	0.253974	5.77479e-05	0.48656	0.201781	0.509502	0.317452	1.00153	0.998949	0.274413	0.00130774	0.53015	0.345193	0.548492	0.453641	0.523274	0.810998	0.561984	0.68768	3.65067	0.000398322	1.90195	0.291046	2.02225	0.687819	1.07132	0.99987	6.59411	5.23665	3.8238	1.52022	4.09959	2.33187	9.93798	3.96348	6.59411	3.15841	9.80094	5.23665	8.65291	2.41162	3.8238	1.52022	1.33371
LOC_Os01g24020	expressed protein	NA	0.747533	0.707132	1.10078	0.999457	0.516447	0.0320246	0.650941	0.410065	0.835097	0.815381	0.684651	0.510309	0.465935	0.0171859	0.593062	0.3499	0.750028	0.727749	0.856516	0.999916	1.1248	0.968465	1.45877	0.230469	1.24545	0.710049	1.62878	0.88601	1.31275	0.99987	12.7301	7.76265	10.3322	4.01528	6.04836	5.59964	15.6272	4.17516	12.7301	5.60459	7.76265	9.50157	15.7647	4.27835	10.3322	4.01528	3.28669
LOC_Os01g24030	AMP-binding enzyme, putative, expressed	metabolic process	0.379672	0.393627	2.02099	0.840592	0.119814	1.45562e-05	0.0734804	0.000404166	0.036747	8.53465e-05	0.185228	0.0431358	0.0579445	2.20117e-07	0.0355905	3.07726e-05	0.0177901	8.24392e-06	0.193557	0.635083	0.118176	0.272986	3.1988	0.181002	0.617725	0.817389	0.369429	0.965815	0.675665	0.99987	2.07912	0.24047	2.00301	0.195973	0.0969508	0.032312	2.07912	2.32877	1.59255	0.188191	1.72125	0.24047	6.35543	0.972496	2.00301	0.192582	0.389889
LOC_Os01g24060	importin subunit alpha, putative, expressed	NLS-bearing substrate import into nucleus;protein import into nucleus;protein transport	1.28969	0.693382	0.808778	0.999457	0.62306	0.100311	1.10616	0.857977	0.711803	0.50386	1.60625	0.346867	0.762074	0.488784	1.36349	0.608931	0.866976	0.850072	0.839007	0.999916	0.549373	0.284233	2.09224	0.00410444	1.74135	0.191936	1.13861	0.99988	0.655898	0.99987	4.83456	6.43278	4.20151	3.42129	4.87054	4.04648	4.72152	4.83456	6.13208	6.43278	5.42947	7.77316	5.08804	4.20151	3.48474	3.98741	3.42129
LOC_Os01g24340	expressed protein	NA	1.9284	0.332309	0.555428	0.997144	1.39989	0.414667	3.42208	0.00349064	1.7925	0.32016	3.48867	0.0510018	2.46932	0.08655	6.14209	0.000824995	3.17794	0.153434	1.73981	0.636954	0.926018	0.97353	1.39251	0.372776	2.4065	0.0117264	1.2734	0.997187	0.531124	0.489924	1.66585	3.53137	1.3628	2.91543	5.73541	3.37503	1.66585	2.21262	1.59116	3.53137	2.87751	4.15962	1.3628	3.18438	1.0233	2.91543	2.34396
LOC_Os01g24420	expressed protein	NA	0.714726	0.595819	1.45686	0.980587	0.401395	0.000201743	0.631839	0.285921	0.443158	0.171995	0.489362	0.147742	0.270582	5.27906e-05	0.430409	0.0904352	0.298567	0.0905287	0.867461	0.999916	0.624028	0.741482	1.79945	0.0272677	1.54947	0.288766	1.11083	0.99988	0.718468	0.99987	26.4454	13.886	17.5564	9.18014	12.6349	7.33826	26.4454	14.8729	28.1656	9.81814	21.238	13.886	57.9369	4.91555	17.5564	10.2354	6.80623
LOC_Os01g24430	expressed protein	NA	0.710375	0.640688	1.20667	0.999457	0.31055	6.39249e-06	0.714907	0.520264	0.655181	0.558078	0.589433	0.334531	0.254187	4.18019e-06	0.589908	0.351068	0.534172	0.428247	0.991983	0.999916	0.9309	0.984911	2.31288	0.00255618	2.2929	0.0320069	2.133	0.609683	0.935238	0.99987	33.226	17.2085	20.0493	8.76249	18.2457	10.181	34.9456	16.2896	33.226	11.111	29.1292	17.2085	49.408	6.62674	20.0493	10.0665	7.25472
LOC_Os01g24480	DUF1399 containing protein, putative, expressed	NA	1.06499	0.961305	0.604247	0.995019	3.09821	3.99559e-05	2.29198	0.152266	2.50817	0.166595	1.7756	0.432677	4.94064	4.15471e-07	3.77282	0.0306728	4.09394	0.0644312	2.10392	0.581284	2.32085	0.352249	0.348102	4.5101e-05	0.72021	0.585184	0.792907	0.99988	1.10309	0.99987	1.49305	1.8003	1.45888	6.25347	2.36167	6.17857	1.33259	2.83961	1.49305	3.03214	1.67233	1.8003	0.680409	7.27185	1.45888	6.25347	6.86234
LOC_Os01g24500	expressed protein	NA	1.88925	0.338335	1.18435	0.999457	0.73159	0.514331	1.56944	0.489066	1.24865	0.737898	1.60431	0.48125	0.610618	0.346786	1.3369	0.712854	1.04231	0.964844	0.81784	0.999916	0.659852	0.675272	2.58414	0.00821299	2.11209	0.188911	1.69211	0.78147	0.806299	0.99987	1.78206	4.27152	2.43736	1.50634	3.84629	2.68556	3.57449	1.78206	1.70687	3.03165	4.70938	4.27152	2.43736	0.878625	2.92494	1.50634	1.10074
LOC_Os01g24550	fruit bromelain precursor, putative, expressed	proteolysis	1.42724	0.447838	1.14382	0.999457	0.537659	0.000923285	1.12189	0.835244	0.475214	0.0867645	1.25551	0.644018	0.464015	0.000275301	0.983358	0.980497	0.410401	0.119298	0.770489	0.999916	0.333721	0.00765356	2.69748	1.33734e-06	2.06687	0.0656699	0.887559	0.99988	0.432369	0.535497	41.2554	53.7505	49.8724	22.517	56.0028	16.8429	51.201	41.2554	41.2472	53.7505	82.7953	49.7892	58.595	49.8724	44.496	22.517	26.7775
LOC_Os01g24560	fruit bromelain precursor, putative, expressed	NA	1.22959	0.741701	1.32465	0.990128	0.645817	0.046741	1.307	0.561192	0.668347	0.463147	0.935582	0.911809	0.483174	0.000109249	0.990835	0.987807	0.499377	0.253716	1.04396	0.999916	0.545865	0.443417	1.92776	0.00133414	2.00253	0.0339667	1.04057	0.99988	0.52168	0.84613	88.4103	94.2258	111.675	60.4518	139.424	49.0081	123.708	68.4907	88.4103	92.6683	147.889	94.2258	141.51	111.675	108.842	63.1525	60.4518
LOC_Os01g24570	fruit bromelain precursor, putative, expressed	NA	2.40176	0.00176219	1.9887	0.370923	1.25766	0.381557	2.72199	0.00971805	0.998463	0.998536	1.21523	0.695462	0.623303	0.0768605	1.36388	0.586656	0.493807	0.25119	1.1098	0.999916	0.414307	0.04794	1.94028	0.00155023	2.15101	0.0487653	0.794579	0.99988	0.373184	0.258325	8.81431	17.5402	21.5891	9.30366	26.1151	7.31236	7.37716	8.81431	9.42657	16.5617	24.5604	17.5402	21.5891	23.4789	14.4588	9.7506	9.30366
LOC_Os01g24600	fruit bromelain precursor, putative, expressed	proteolysis	3.61386	1.87139e-05	4.78047	9.74574e-05	2.47487	0.00088683	6.17454	2.73429e-08	2.47854	0.0412905	0.75909	0.580241	0.510726	0.0166563	1.28944	0.650044	0.510616	0.25548	1.67339	0.670305	0.683752	0.671161	1.4819	0.137422	2.4686	0.00761757	1.00073	0.99988	0.408215	0.215151	4.63982	16.7541	28.5371	12.5563	35.535	11.3248	4.56468	4.63982	5.90257	21.7816	16.7541	15.0927	28.5371	40.4182	19.4371	15.0466	12.5563
LOC_Os01g24680	3-hydroxyacyl-CoA dehydrogenase, putative, expressed	fatty acid beta-oxidation;fatty acid metabolic process;metabolic process;oxidation reduction	1.34863	0.529993	0.799427	0.999457	1.85684	0.00104904	1.7173	0.222499	1.52334	0.410267	1.70351	0.173961	2.28698	0.000288094	2.15324	0.112807	1.8914	0.309561	1.25332	0.999916	1.12278	0.95317	0.734994	0.142845	0.910835	0.88007	0.813385	0.99988	0.89572	0.99987	9.74608	14.3409	9.3109	18.5247	12.559	19.7436	11.6724	9.49378	9.74608	15.6349	11.1657	14.3409	7.18402	18.6469	9.3109	18.5247	21.5808
LOC_Os01g24710	jacalin-like lectin domain containing protein, expressed	NA	0.268934	0.000347382	0.818482	0.999457	1.1578	0.583277	0.271452	6.10321e-05	0.316727	0.00096608	0.327267	0.00835248	1.38538	0.220913	0.330089	0.00759894	0.380006	0.0647279	0.986052	0.999916	1.16983	0.943868	0.236228	1.20584e-07	0.231397	1.34034e-07	0.273107	1.07715e-05	1.18335	0.99987	837.523	145.024	615.997	956.509	212.39	219.194	574.185	837.523	1019.9	379.752	145.024	124.479	859.921	615.997	498.47	1184.99	956.509
LOC_Os01g24720	expressed protein	NA	0.177107	0.00473372	1.41615	0.999457	0.131635	8.53245e-06	0.164434	0.00321198	0.226145	0.0819286	0.124929	0.00172562	0.0916317	2.56648e-06	0.115689	0.00206755	0.157223	0.0529752	0.923218	0.999916	1.32779	0.95161	1.37487	0.741137	1.26672	0.877697	1.78979	0.995115	1.43548	0.99987	7.10974	2.58842	1.9289	1.31764	1.57937	1.46917	8.01766	5.92293	7.10974	2.58842	2.63106	0	24.9405	0.552097	1.9289	1.31764	0.910881
LOC_Os01g24764	expressed protein	NA	0.676599	0.54561	1.09241	0.999457	0.361094	0.000794908	0.422243	0.0477232	0.430744	0.133949	0.615667	0.461793	0.324592	0.00872625	0.382496	0.103714	0.387851	0.221496	0.613032	0.888909	0.640116	0.737891	1.90021	0.0571425	1.15565	0.846003	1.20017	0.99988	1.04419	0.99987	9.68497	5.98285	5.05186	3.94674	4.33731	3.11505	13.0507	6.83733	9.68497	5.98285	8.17339	4.98077	16.8352	2.88995	5.05186	2.17236	4.49949
LOC_Os01g24820	NB-ARC domain containing protein, expressed	NA	21.6379	1	1	1	3.00809	1	46.3644	0.00955964	0.97799	1	18.1164	1	2.47686	1	38.5406	0.038212	0.804795	1	2.09029	0.999916	0.0485798	0.147922	6.8153	0.160713	13.7842	0.0255211	0.322082	1	0.0238487	0.00728157	0	0.192241	0	0	0.513602	0	0	0	0	0.301131	0	0.192241	0	0	0	0	0
LOC_Os01g25030	dirigent, putative	NA	1.31421	0.769766	1.15888	0.999457	1.78435	0.0982233	0.502755	0.348914	1.89146	0.438986	1.14417	0.894066	1.49504	0.409696	0.437149	0.340384	1.6282	0.627436	0.377304	0.287485	1.42717	0.879621	0.749875	0.348807	0.279479	0.00505676	1.0523	0.99988	3.79735	0.401858	12.2137	11.202	8.45749	19.0942	3.23097	24.4033	13.045	12.2137	2.81795	10.1353	14.2709	11.202	4.88579	8.45749	17.6364	15.0997	19.0942
LOC_Os01g25280	jacalin-like lectin domain containing protein, expressed	NA	2.67554	0.16057	0.835627	0.999457	9.79549	7.19952e-09	7.53777	1.43646e-05	9.81004	1.77151e-07	3.22628	0.0555904	11.6338	4.43417e-09	9.02643	3.31381e-05	11.6486	6.27926e-07	2.74826	0.192636	3.65096	0.0156594	0.274533	0.0588926	0.746065	0.699753	0.990515	0.99988	1.327	0.99987	7.05526	19.0509	8.74824	86.4548	46.7515	69.625	3.64857	10.8421	7.05526	19.0509	8.18199	30.6839	8.74824	35.7271	5.02485	86.4548	21.9091
LOC_Os01g25320	auxilin, putative, expressed	NA	1.40877	0.785646	3.59311	0.305314	8.20797	9.81161e-12	3.60758	0.0168488	6.10671	2.4824e-05	0.39595	0.167293	2.22324	0.0150606	1.00394	0.996126	1.67609	0.455317	2.5209	0.220173	4.32501	9.42836e-05	0.173008	4.52217e-11	0.433916	0.0143198	0.740198	0.895897	1.71141	0.859598	0.38516	0.693076	0.397442	1.20652	0.540841	0.784804	0.38516	0.352489	0.460408	0.760621	0.469126	0.693076	0.349504	0.980639	0.397442	1.53686	1.18072
LOC_Os01g25330	SAC9, putative, expressed	phosphatidylinositol metabolic process;phosphoinositide-mediated signaling;response to osmotic stress	2.19811	0.58495	2.76797	0.930641	6.9963	1.43287e-05	2.61763	0.285846	6.33916	0.0115291	0.801753	0.879835	2.37663	0.107776	0.94516	0.96483	2.22692	0.412546	1.1692	0.999916	2.84287	0.299924	0.325086	0.00561544	0.374723	0.0438141	0.907238	0.99988	2.43017	0.785352	0.345378	0.473512	1.18878	1.76456	0.451481	1.27646	0.345378	0.0631036	0.412903	1.02058	0.473512	0.248485	0.156636	1.44488	1.18878	1.41554	1.76456
LOC_Os01g25460	uncharacterized protein At4g06744 precursor, putative, expressed	NA	0.279342	1	3.4472	0.885564	0.381601	0.441903	0.68672	0.829829	0.956607	0.979054	0.0816057	0.0653859	0.109574	0.0229708	0.197399	0.174923	0.271336	0.289632	2.40478	0.999916	3.42399	0.717802	0.753082	0.903613	1.76484	0.805659	2.50236	0.951685	1.42933	0.99987	0.251935	0.106734	0.905574	0.14819	0.146238	0.326878	0.251935	0.41698	0.15047	0.106734	0.114739	0	1.02982	0.756466	0.905574	0.163189	0
LOC_Os01g25470	flavin monooxygenase, putative, expressed	NA	186.768	1.04417e-09	0.358771	1	0.94691	1	26.0398	0.00558976	0.778481	1	551.596	1.71495e-07	2.62371	1	75.9999	0.00394734	2.13065	1	0.13461	1.00932e-07	0.00420355	3.40321e-20	190.903	4.84053e-19	26.2376	0.000110502	0.816426	1	0.0308786	0.000101012	0	15.5575	0	0	1.42089	0	0	0	0	13.5177	26.0031	15.5575	0	0	0	0	0
LOC_Os01g25484	ferredoxin--nitrite reductase, putative, expressed	response to nitrate	0.604348	0.194935	0.991114	0.999457	0.441408	3.7581e-05	0.550831	0.078333	0.537549	0.170204	0.610935	0.239319	0.439232	0.000555786	0.553613	0.165582	0.534263	0.290529	0.896255	0.999916	0.891422	0.951375	1.38344	0.13143	1.23366	0.584784	1.21741	0.99988	0.99174	0.99987	1438.53	832.924	1043.07	634.275	813.51	716.992	1784.88	1052.44	1438.53	665.617	1074.22	832.924	1926.98	1043.07	952.773	703.127	634.275
LOC_Os01g25540	RALFL6 - Rapid ALkalinization Factor RALF family protein precursor, expressed	calcium-mediated signaling	0.824149	0.705429	1.26974	0.997479	0.5442	0.00136563	0.583419	0.165869	0.643434	0.382066	0.65281	0.223028	0.423727	1.18471e-05	0.460121	0.0638184	0.500781	0.247332	0.697009	0.933802	0.783908	0.870414	1.52991	0.0186852	1.06575	0.914295	1.18844	0.99988	1.12167	0.99987	104.725	85.5288	114.833	60.0745	62.6824	55.5379	124.624	87.8816	104.725	79.9974	85.5288	92.7303	154.153	62.5436	114.833	60.5336	60.0745
LOC_Os01g25560	RALFL7 - Rapid ALkalinization Factor RALF family protein precursor, expressed	NA	0.852396	0.788392	1.31766	0.995095	0.448615	0.000177344	0.991606	0.98842	0.676244	0.504975	0.649137	0.258651	0.335996	8.29582e-07	0.751881	0.597447	0.506095	0.295488	1.14666	0.999916	0.798196	0.909013	1.91495	0.000640713	2.20046	0.0241445	1.51795	0.895618	0.693574	0.99987	352.76	285.644	337.543	140.645	325.15	167.92	352.76	246.278	413.857	231.273	285.644	335.201	567.888	178.321	337.543	187.579	137.825
LOC_Os01g25820	respiratory burst oxidase, putative, expressed	cellular oxidant detoxification;oxidation reduction	2.13803	0.0231516	0.824205	0.999457	1.85215	0.00835344	1.88118	0.09997	1.6189	0.352427	2.61026	0.00160974	2.19625	0.000253808	2.27383	0.0336134	1.93534	0.262429	0.862123	0.999916	0.750508	0.785909	1.17525	0.440218	1.00505	0.993026	0.869028	0.99988	0.868648	0.99987	8.90844	24.7819	10.9272	21.7428	20.9806	21.3213	8.62929	16.3705	8.90844	25.8945	24.7819	21.5994	8.00855	19.8666	10.9272	21.7428	22.3319
LOC_Os01g26020	expressed protein	NA	1.27825	0.887926	0.556538	0.999457	4.93243	0.000161825	2.03259	0.426395	2.77241	0.20536	2.29868	0.432254	8.59501	5.46756e-07	3.59892	0.150498	4.88222	0.0557206	1.55685	0.999916	2.14668	0.551903	0.264137	0.000602764	0.404445	0.122143	0.561345	0.688123	1.38153	0.99987	2.53756	2.21438	1.54844	12.8489	2.54129	8.37324	2.53756	4.80701	0.605336	6.46552	1.37858	2.21438	1.38599	6.79717	1.54844	12.8489	9.40505
LOC_Os01g26039	expressed protein	phytol metabolic process;triglyceride biosynthetic process	17.0424	0.0424428	1.388	1	10.862	0.0452044	16.6632	0.0397025	16.4761	0.110627	11.1014	0.0992829	7.0071	0.146459	10.845	0.112868	10.786	0.223429	0.964085	0.999916	0.966721	0.9944	1.57513	0.508256	1.49863	0.717118	1.49555	0.99988	0.999091	0.99987	0	0.650619	0.091798	0.519285	0.409923	0.748042	0	0	0.106515	0.679246	0.650619	0.481814	0	0.535058	0.091798	0.519285	0.15629
LOC_Os01g26070	expressed protein	NA	0.917936	0.916862	1.5282	0.914135	0.490609	0.0122393	0.646691	0.383496	0.74857	0.660051	0.604562	0.288541	0.31693	0.00019297	0.423774	0.0884424	0.484724	0.311161	0.69326	0.999916	0.820502	0.933136	1.89549	0.0343463	1.3112	0.667571	1.54051	0.934646	1.18281	0.99987	21.9418	18.4724	30.002	9.8445	15.0595	12.2071	24.8939	19.3166	21.9418	18.4724	24.3921	18.3091	40.4273	6.81889	30.002	14.7162	9.8445
LOC_Os01g26120	membrane associated DUF588 domain containing protein, putative, expressed	NA	0.345293	0.082453	1.41805	0.999457	0.303497	0.00144529	0.195251	0.000877562	0.640517	0.54876	0.243686	0.0174504	0.211758	0.000204031	0.13658	0.000469822	0.44504	0.319151	0.557909	0.999916	1.87386	0.687629	1.14592	0.83405	0.640075	0.587947	2.12039	0.671457	3.3516	0.332246	7.3807	2.60433	6.08138	2.21405	1.16855	3.29018	9.72026	3.92873	7.3807	1.12507	2.60433	3.60816	15.6773	1.93158	6.08138	1.57662	2.92042
LOC_Os01g26130	expressed protein	NA	1.05789	0.952478	0.758862	0.999457	1.03518	0.930212	2.1215	0.0635036	1.35561	0.569976	1.40624	0.528724	1.3455	0.458598	2.79951	0.0177575	1.75744	0.362535	1.96037	0.191092	1.27444	0.846633	1.03307	0.939721	2.01103	0.0737743	1.2987	0.993849	0.647757	0.979437	5.34928	6.75412	4.39179	5.6347	11.1344	7.46785	3.41057	5.34928	7.48246	6.75412	4.40259	6.99023	4.25093	5.53997	4.39179	5.6347	4.10656
LOC_Os01g26340	dirigent, putative	NA	10.5174	0.242101	0.242928	1	0.626789	0.868784	64.6196	2.13995e-05	0.207924	1	36.6525	0.06246	2.47686	1	201.385	8.48644e-05	0.869766	1	5.41698	0.0413924	0.0194516	0.0156594	13.5622	0.0224669	69.9446	1.00732e-08	0.334511	1	0.00333062	3.27092e-08	0	0.932478	0	0	7.84204	0	0.84697	0	0	3.24718	0	0.932478	0	0.23191	0	0	0
LOC_Os01g26970	expressed protein	NA	1.13346	0.863026	0.682653	0.952042	1.55753	0.0449194	1.28601	0.579056	0.955759	0.941097	1.67222	0.257132	2.24753	0.00128232	1.88507	0.179382	1.37701	0.631029	1.11	0.999916	0.836859	0.920509	0.734368	0.219619	0.80915	0.644051	0.607339	0.605162	0.751416	0.99987	15.4447	19.5898	10.9164	25.6728	19.1277	15.6788	13.1265	18.2752	15.4447	19.5898	12.539	20.6777	10.4038	27.9187	10.9164	25.6728	20.3727
LOC_Os01g27050	flavin-containing monooxygenase family protein, putative, expressed	NA	0.463367	0.238422	0.680317	0.999457	0.166532	7.39326e-06	0.256522	0.00652797	0.282653	0.0298432	0.682198	0.638419	0.242575	0.00448936	0.373726	0.155021	0.40915	0.272968	0.544896	0.835966	0.608634	0.657191	2.80458	0.0097842	1.50965	0.595169	1.68249	0.858416	1.11946	0.99987	4.72924	2.37898	1.80273	1.16103	1.73159	1.72552	10.8925	3.10508	4.72924	2.37898	2.5509	2.32907	6.30055	1.80273	1.68987	0.855791	1.16103
LOC_Os01g27150	cullin, putative, expressed	SCF complex assembly;embryonic development ending in seed dormancy;jasmonic acid mediated signaling pathway;leaf development;phloem or xylem histogenesis;regulation of circadian rhythm;response to auxin stimulus;response to jasmonic acid stimulus	1.18554	0.815532	1.05691	0.999457	2.74031	1.19731e-07	1.93459	0.236585	2.4204	0.0889006	1.13769	0.859672	2.55633	0.00075837	1.8385	0.358371	2.27955	0.238519	1.60349	0.996895	2.02047	0.416927	0.439564	0.000744978	0.693056	0.565777	0.872853	0.99988	1.2628	0.99987	6.54411	6.29445	9.04783	18.9665	7.57302	20.5217	6.54411	6.88384	6.24105	11.314	6.29445	5.48862	4.54888	27.3109	9.04783	18.9665	20.6754
LOC_Os01g27190	C2 domain containing protein, putative, expressed	NA	0.104072	5.91298e-09	1.35615	0.999457	0.0285203	6.61062e-08	0.0210383	1.86683e-26	0.0274954	2.36013e-10	0.0765781	4.10719e-08	0.0207649	8.82708e-06	0.0154648	1.55848e-19	0.0199876	2.5041e-09	0.199823	0.00406152	0.270054	0.272986	3.67516	0.119818	0.74089	0.778018	0.993108	0.99988	1.35038	0.99987	94.6749	11.608	49.7882	1.68468	2.44865	0.873444	145.464	45.6764	94.6749	3.22115	11.608	14.343	223.525	18.4494	49.7882	1.68468	4.92661
LOC_Os01g27210	glutathione S-transferase, putative, expressed	glutathione metabolic process	0.142906	2.0386e-07	2.37436	0.298747	0.115638	9.7443e-15	0.155245	2.1798e-07	0.266389	0.0431889	0.0602531	4.35103e-12	0.0481128	5.30168e-24	0.0651536	4.69732e-11	0.110635	0.000554694	1.0703	0.999916	1.88295	0.688925	1.24838	0.574193	1.33129	0.598177	2.32502	0.557581	1.75319	0.99987	289.349	30.9943	319.836	31.0332	42.1867	36.9613	401.886	129.692	289.349	19.2667	64.1224	30.9943	1022.56	66.3684	319.836	41.2665	24.6362
LOC_Os01g27360	glutathione S-transferase, putative, expressed	glutathione metabolic process	0.98576	0.992543	1.93188	0.875978	0.218335	0.00088368	0.565574	0.465421	0.519336	0.520101	0.513593	0.319706	0.112323	5.17133e-07	0.294016	0.0800307	0.265307	0.184419	0.56474	0.996895	0.53683	0.798251	4.56629	0.000608659	2.56692	0.23604	2.4348	0.823995	0.954623	0.99987	4.72503	4.04942	6.29761	1.0921	3.05095	0.816239	7.4272	2.48169	4.72503	2.94339	6.9511	4.04942	12.8447	0.947303	6.29761	0.964188	1.0921
LOC_Os01g27390	glutathione S-transferase, putative, expressed	glutathione metabolic process	1.39109	0.4598	0.76923	0.996792	0.66876	0.0471726	0.991267	0.986907	0.642062	0.336937	1.8109	0.0669318	0.852823	0.51253	1.2821	0.626632	0.820002	0.750896	0.696329	0.93974	0.458561	0.0666414	2.10522	5.04137e-05	1.45231	0.35173	0.955543	0.99988	0.658055	0.99987	213.11	325.989	185.8	161.253	197.902	137.043	173.484	263.719	213.11	339.955	231.15	325.989	193.34	185.8	145.39	164.163	119.417
LOC_Os01g27520	tRNA synthetases class II domain containing protein, expressed	NA	1.42529	0.568066	0.880474	0.999457	1.83596	0.0153823	1.7702	0.197579	1.74571	0.305352	1.63103	0.271946	2.04323	0.00642299	2.00395	0.138789	1.95737	0.285643	1.21735	0.999916	1.21338	0.918534	0.789162	0.372946	0.951541	0.938458	0.945092	0.99988	0.996939	0.99987	14.875	25.9044	20.4859	34.0204	26.3288	37.2193	14.2907	26.9609	14.875	35.2137	18.8506	25.9044	12.6823	45.0882	20.4859	34.0204	42.1842
LOC_Os01g27530	expressed protein	NA	0.610937	0.650344	0.91156	0.999457	0.137862	0.000176428	0.567909	0.436417	0.363183	0.188041	0.660336	0.747056	0.146158	0.0185805	0.612489	0.656958	0.395373	0.425674	0.912883	0.999916	0.591299	0.772376	4.47506	0.00959259	4.05984	0.0486673	2.64623	0.67787	0.647648	0.99987	2.52587	1.43458	0.461062	0.498743	0.651938	0.564378	2.52587	0.475253	3.00693	1.43458	1.89116	0.463416	3.45871	0.461062	0	0.548138	0
LOC_Os01g27720	E3 ubiquitin-protein ligase MGRN1, putative, expressed	NA	1.17181	0.88223	0.489469	0.73571	2.21884	0.00515626	1.56339	0.453841	1.82335	0.391679	2.40654	0.124115	4.40383	4.14177e-07	3.17205	0.0432832	3.67067	0.0777472	1.3036	0.999916	1.5333	0.819107	0.536992	0.0477118	0.688418	0.501348	0.808793	0.99988	1.17709	0.99987	5.37819	6.21589	3.66027	16.8086	7.73767	16.4872	4.96986	10.9923	5.37819	13.5615	6.21589	5.05523	2.54062	13.2309	3.66027	16.8086	12.9694
LOC_Os01g27740	dnaJ domain containing protein, expressed	NA	1.71032	0.464886	1.43373	0.999457	2.75256	0.00322921	2.12617	0.228926	2.18064	0.28931	1.20651	0.818132	1.90674	0.105144	1.46923	0.612414	1.49318	0.650536	1.21656	0.999916	1.2556	0.930477	0.631964	0.17127	0.757632	0.691264	0.778181	0.99988	1.03083	0.99987	0.972473	1.40301	1.44681	2.27288	1.35679	2.47007	0.590559	0.972473	1.12959	1.85341	1.40301	1.33864	1.44681	4.57538	1.21929	2.27288	3.56844
LOC_Os01g27790	retrotransposon protein, putative, unclassified, expressed	NA	306.15	4.35565e-08	1	1	1	1	1.59129	1	0.97799	1	258.075	1.69305e-05	1	1	1.31675	1	0.804795	1	0.00587871	6.15762e-08	0.00366918	9.32781e-11	633.234	2.20967e-11	3.14712	1	1.96827	1	0.627467	1	0	0.274425	0	0	0	0	0	0	0	0.215287	0.96958	0.274425	0	0	0	0	0
LOC_Os01g27880	sucrose-phosphatase, putative, expressed	NA	1.66163	0.442603	0.914811	0.999457	2.63484	0.00331365	3.22897	0.0145865	3.02304	0.018861	1.83524	0.23222	2.83901	0.00224502	3.50524	0.0165534	3.25965	0.0385327	1.90527	0.579351	1.80609	0.268305	0.640736	0.124491	1.2151	0.77735	1.14342	0.99988	0.946339	0.99987	4.77891	6.10309	3.63487	10.5407	14.4335	10.7441	1.86716	4.85904	4.77891	6.10309	5.7076	7.37114	3.63487	13.6166	3.42228	10.5407	13.9388
LOC_Os01g27990	NPL4, putative, expressed	proteasomal ubiquitin-dependent protein catabolic process;ubiquitin-dependent protein catabolic process	0.739147	0.559508	1.1792	0.999457	0.549066	0.00374825	0.71614	0.420384	0.761818	0.569165	0.632485	0.240679	0.460695	0.000230885	0.609689	0.266113	0.639709	0.436447	0.953323	0.999916	1.03268	0.988896	1.36225	0.192933	1.29515	0.561272	1.39051	0.886647	1.08021	0.99987	28.7409	21.7769	31.8932	15.5559	21.1317	19.6577	34.1106	22.7687	28.7409	16.2454	24.921	21.7769	36.0326	19.9948	31.8932	14.5009	18.1134
LOC_Os01g28030	peroxidase precursor, putative, expressed	NA	1.23699	0.933724	1.72768	0.999457	1.39646	0.712489	5.46823	0.0187453	2.49131	0.418	0.717633	0.822639	0.774985	0.748902	3.09886	0.106891	1.38947	0.767981	4.34076	0.0215431	1.98987	0.681999	0.912437	0.91545	3.955	0.00227366	1.77122	0.875278	0.451519	0.766374	0.686713	0.582349	1.58126	0.909832	3.30302	1.42192	0.686713	1.52078	0	0.582349	1.56041	0.559302	0.936394	2.15669	1.58126	0.890322	1.35906
LOC_Os01g28150	OsFBX6 - F-box domain containing protein, expressed	SCF-dependent proteasomal ubiquitin-dependent protein catabolic process;protein ubiquitination	1.38986	0.718455	0.432755	0.809446	0.754358	0.5279	1.63382	0.386852	0.752195	0.704063	3.27134	0.037803	1.72968	0.311201	3.78776	0.0196259	1.69639	0.562468	1.15048	0.999916	0.540276	0.443709	1.87123	0.0503851	2.13635	0.0554106	0.994212	0.99988	0.467957	0.497649	1.85552	3.31771	0.959376	1.71812	3.87664	1.40138	1.85552	3.747	1.3591	3.31771	2.82941	3.34983	1.40403	0.959376	0.744485	1.46841	1.71812
LOC_Os01g28600	exo70 exocyst complex subunit family protein, putative, expressed	NA	1.50084	0.639225	0.904968	0.999457	1.91121	0.0530604	3.59717	0.00731718	2.06587	0.215152	1.67756	0.447013	2.09979	0.0497428	3.95209	0.0119468	2.25196	0.254993	2.34442	0.23275	1.36783	0.816138	0.790848	0.495251	1.83319	0.203169	1.07095	0.99988	0.582837	0.99987	1.8748	2.90664	1.51389	3.3433	4.79092	4.20158	0.980626	2.37539	1.8748	2.90664	1.8782	3.07599	1.33552	5.72665	1.51389	3.74584	3.26818
LOC_Os01g28680	WD domain, G-beta repeat domain containing protein, expressed	NA	0.858676	0.909549	1.29545	0.999457	2.45766	0.000764279	1.32815	0.726109	1.95013	0.310855	0.66862	0.666421	1.86465	0.0576978	1.01903	0.985414	1.48446	0.632263	1.51531	0.999916	2.23652	0.531514	0.355632	0.00650497	0.526662	0.329737	0.781188	0.99988	1.47937	0.99987	2.43193	1.83709	3.03203	5.22715	1.26937	4.86232	1.90059	2.43193	2.46243	3.16897	1.83709	0.597035	2.65981	10.3009	3.03203	5.22715	6.11188
LOC_Os01g28690	nucleoporin autopeptidase domain containing protein, expressed	RNA export from nucleus;nucleocytoplasmic transport;posttranscriptional tethering of RNA polymerase II gene DNA at nuclear periphery;protein import into nucleus;telomere tethering at nuclear periphery	3.63987	0.560518	0.147629	1	1.89097	0.631936	5.6908	0.198751	3.85059	0.362352	23.5154	0.13084	12.1089	0.196146	36.173	0.0464363	24.1932	0.153434	1.55063	0.999916	1.05444	0.99158	1.9034	0.495988	2.94329	0.306791	1.98542	0.931845	0.677249	0.99987	0.127842	0.341789	0	0.187777	0.656553	0.350328	0.214009	0	0.127842	0.341789	0.195104	0.579014	0	0.175215	0	0.138571	0.187777
LOC_Os01g28790	PRAS-rich protein, putative, expressed	NA	0.720638	0.619766	1.06527	0.999457	0.476459	0.010687	0.506197	0.164281	0.408809	0.0795515	0.681011	0.379656	0.444403	0.00198548	0.476454	0.146022	0.378734	0.0940312	0.688508	0.986531	0.566994	0.374033	1.52146	0.0701668	1.04142	0.956915	0.854196	0.99988	0.824156	0.99987	51.2407	34.225	37.0911	22.8318	19.9583	17.2806	51.2407	24.0285	61.4292	28.4825	34.5199	34.225	61.7994	30.699	37.0911	22.8318	17.5711
LOC_Os01g28840	C4-dicarboxylate transporter,malic acid transport protein, expressed	cellular ion homeostasis;chloride transport;response to salt stress;response to water deprivation	0.633225	0.5913	1.86487	0.655452	0.565885	0.0531128	0.448032	0.0821203	0.739825	0.623654	0.34037	0.0418806	0.299851	6.17579e-05	0.239565	0.00194907	0.391484	0.15635	0.694849	0.999916	1.17384	0.953192	1.14398	0.784094	0.788264	0.691827	1.31283	0.997187	1.67998	0.99987	5.59613	3.38777	7.83292	3.4985	2.80897	3.59435	9.36665	4.40443	5.59613	3.38777	6.67428	1.68851	16.7428	2.02352	7.83292	3.28479	4.36409
LOC_Os01g28980	proton-dependent oligopeptide transport, putative, expressed	transmembrane transport	0.392072	0.0825411	0.796611	0.999457	0.170592	1.33491e-06	0.327131	0.0195197	0.199853	0.0091824	0.494782	0.20815	0.212799	5.16291e-05	0.410008	0.110067	0.246357	0.0692969	0.822231	0.999916	0.510856	0.60067	2.31094	0.0215252	1.89926	0.24223	1.17018	0.99988	0.619479	0.99987	34.5836	11.2667	18.3217	5.84039	12.1626	7.45934	34.5836	13.6502	53.1299	10.1926	18.5998	11.2667	34.3936	11.122	18.3217	5.84039	3.73401
LOC_Os01g29390	expressed protein	DNA duplex unwinding;DNA recombination;DNA repair;response to DNA damage stimulus;telomere maintenance	1.60808	0.709889	0.471437	0.993602	2.74511	0.0199943	1.7118	0.532084	2.97891	0.133147	3.3986	0.156688	5.50082	0.000590573	3.58388	0.157769	6.11744	0.0269139	1.03846	0.999916	1.8342	0.638806	0.594512	0.216958	0.607492	0.473459	1.07821	0.99988	1.7696	0.99987	1.0359	2.24999	1.23675	5.03768	2.1139	7.43193	1.0359	3.63257	0.47086	4.9781	1.6367	2.24999	0	3.30054	1.23675	3.80536	5.03768
LOC_Os01g29469	dual specificity protein phosphatase, putative, expressed	protein amino acid dephosphorylation	1.11801	0.919056	0.434395	0.502151	1.75141	0.0354073	1.03649	0.955184	1.03609	0.966426	2.59039	0.104917	3.94718	4.4965e-06	2.37809	0.121334	2.35084	0.286527	0.908792	0.999916	0.915582	0.981772	0.643277	0.201724	0.580275	0.171034	0.584053	0.799139	1.00807	0.99987	10.1262	16.0156	5.40694	20.7064	11.5431	16.2042	10.1262	16.3607	8.45466	17.4153	5.50139	16.0156	4.83939	10.7942	5.40694	20.7064	17.8715
LOC_Os01g29530	retrotransposon protein, putative, Ty3-gypsy subclass, expressed	NA	66.9362	0.00157658	1	1	1	1	1	1	1	1	56.356	0.010474	1	1	1	1	1	1	0.00774287	0.000123323	0.00610616	1.51609e-05	137.681	8.51086e-06	1	1	1	1	1	1	0	0	0	0	0	0	0	0	0	0	0	0	0	0	0	0	0
LOC_Os01g29804	expressed protein	NA	0.164085	9.152e-05	0.445772	0.629774	0.282792	0.00130966	0.14573	0.000218779	0.147963	4.13915e-05	0.372392	0.169816	0.628259	0.3733	0.332325	0.177129	0.329216	0.164461	0.872867	0.999916	0.896734	0.974019	0.588464	0.320712	0.508084	0.405253	0.51838	0.727752	1.02806	0.99987	4.38376	1.05792	1.703	1.4202	1.27879	0.953936	3.40376	4.38376	10.8037	1.05792	1.31983	0.904321	3.40216	1.703	1.42311	1.4202	1.28119
LOC_Os01g29830	expressed protein	NA	1.77978	0.393419	0.747579	0.999457	1.51988	0.313854	3.00412	0.00878514	1.49909	0.50996	2.38109	0.128611	1.98175	0.152599	3.98684	0.004758	1.96939	0.36144	1.65004	0.704272	0.839697	0.918654	1.18802	0.67837	1.94062	0.112476	0.981318	0.99988	0.507806	0.364792	4.20486	6.79396	3.38195	4.51247	10.8153	5.36198	4.20486	4.80925	1.88233	6.79396	7.454	5.08572	1.88343	4.3478	3.38195	4.51247	3.81176
LOC_Os01g31020	retrotransposon protein, putative, unclassified, expressed	NA	0.328531	0.0488898	1.29158	0.999457	0.26127	8.81624e-05	0.110317	2.73753e-05	0.151177	0.000321618	0.255324	0.0147363	0.200429	1.12572e-05	0.0851328	7.67485e-05	0.116095	0.000674113	0.328962	0.570619	0.467916	0.620464	1.2798	0.678553	0.410808	0.285402	0.581657	0.922258	1.45064	0.99987	0	0	0	0	0	0	0	0	0	0	0	0	0	0	0.0677411	0	0
LOC_Os01g31050	expressed protein	NA	0.535651	0.257212	1.5045	0.922433	0.509474	0.0197598	0.172491	3.22099e-06	0.329752	0.0548345	0.357048	0.0228662	0.334253	0.000397991	0.114042	9.42668e-07	0.216227	0.0192665	0.31507	0.0577039	0.621319	0.786987	1.06953	0.892094	0.33122	0.0108842	0.651686	0.951685	1.98467	0.996218	0	1.70412	5.29977	1.29793	1.57057	1.50958	0	0	4.56521	1.70412	3.29331	0	10.9095	2.16959	5.29977	1.29793	1.82085
LOC_Os01g31360	expressed protein	NA	1.08526	0.943082	0.961476	0.999457	2.10712	0.0124446	1.49963	0.534825	1.97494	0.32292	1.1395	0.895643	2.13342	0.0490773	1.56395	0.565139	2.0358	0.397651	1.36032	0.999916	1.80465	0.637017	0.523124	0.0377116	0.702619	0.569173	0.926369	0.99988	1.32248	0.99987	1.88283	2.02037	2.84715	4.69235	2.20522	4.09504	2.04092	1.78635	1.88283	2.94257	2.02037	1.56524	1.06348	5.59976	2.84715	4.79131	3.41359
LOC_Os01g31470	mov34,MPN,PAD-1 family protein, expressed	endocytosis;intracellular transport;positive regulation of intracellular protein transport;positive regulation of vacuole organization;protein K48-linked deubiquitination;protein K63-linked deubiquitination;vacuole organization	1.38297	0.698616	1.28676	0.999457	2.23114	0.00233133	1.8714	0.29603	2.17888	0.109784	1.08715	0.929688	1.6914	0.138113	1.46296	0.614047	1.67601	0.459617	1.33384	0.999916	1.56412	0.669495	0.628861	0.13418	0.829264	0.795722	0.972565	0.99988	1.17214	0.99987	2.72758	3.22074	4.08549	5.65916	3.57661	6.35167	2.77896	2.07647	2.72758	4.87509	2.17236	3.22074	2.16272	6.50016	4.08549	5.07638	6.26752
LOC_Os01g31680	uncharacterized protein sll0194, putative, expressed	double fertilization forming a zygote and endosperm;intracellular protein transmembrane transport;protein transport;protein transport by the Tat complex;thylakoid membrane organization	1.06662	0.934968	0.588294	0.748941	0.705976	0.180277	1.64579	0.236585	0.736096	0.526835	1.8264	0.129674	1.18572	0.592495	2.79368	0.0133554	1.23115	0.745886	1.50971	0.837454	0.687388	0.593405	1.52637	0.0636129	2.29401	0.00576501	1.03916	0.99988	0.454936	0.20346	18.9917	18.931	9.55079	12.8495	28.2857	12.6041	12.6604	18.9917	22.8729	16.9506	18.931	22.2966	12.7195	8.09743	9.55079	12.8495	10.8409
LOC_Os01g31690	oxygen-evolving enhancer protein 1, chloroplast precursor, putative, expressed	photoinhibition;photosystem II assembly;photosystem II stabilization;regulation of protein amino acid dephosphorylation	1.0252	0.986084	0.118885	0.637237	0.107389	3.96785e-13	0.785239	0.625974	0.349824	0.05086	8.50965	0.271668	0.877878	0.941693	6.47352	0.27363	2.87778	0.611242	0.747365	0.999916	0.342908	0.272017	9.72737	0.00271334	7.11525	8.20894e-09	3.28532	0.101522	0.459598	0.787848	168.897	98.0137	0.752581	14.3441	124.404	45.0432	261.22	133.122	168.897	98.0137	389.819	76.2229	46.9713	0.752581	0.552492	14.3441	10.9466
LOC_Os01g31770	oxidoreductase, 2OG-Fe oxygenase family protein, putative, expressed	oxidation reduction	1.72536	0.416142	0.805579	0.999457	3.30225	2.53486e-05	2.48493	0.0893769	2.63663	0.108852	2.15129	0.136733	3.95272	2.30396e-06	3.07163	0.0491982	3.22674	0.0920513	1.40584	0.999916	1.50927	0.75629	0.529675	0.00868053	0.733649	0.588427	0.788079	0.99988	1.07463	0.99987	4.301	9.634	6.1601	18.4577	11.2994	19.0534	3.7343	9.37512	4.301	13.3364	6.67911	9.634	2.90789	14.9717	6.1601	18.4577	17.8042
LOC_Os01g31890	transposon protein, putative, unclassified, expressed	NA	0.597665	0.452402	0.634773	0.944345	0.267515	7.8235e-06	0.508379	0.163725	0.515786	0.352427	0.94509	0.94903	0.41847	0.0114081	0.799747	0.741518	0.798037	0.802539	0.835368	0.999916	0.870288	0.964685	2.25682	0.00959259	1.87262	0.150427	1.94069	0.756846	1.03992	0.99987	25.2889	13.1137	8.94308	5.4804	11.8174	7.69166	25.2889	11.2205	29.2553	7.09654	18.5455	13.1137	19.6367	3.61338	8.94308	7.19074	5.4804
LOC_Os01g31940	purine permease, putative, expressed	NA	1.40286	0.609306	0.911897	0.999457	0.63449	0.0911143	1.40959	0.461206	1.09421	0.912573	1.54537	0.412901	0.689437	0.258081	1.54157	0.413094	1.18041	0.852977	0.990894	0.999916	0.788389	0.928869	2.23486	0.00175588	2.21329	0.0201288	1.74513	0.844276	0.794075	0.99987	16.0923	24.7182	10.2312	9.64649	19.4451	10.0383	19.2565	10.664	16.0923	12.9163	25.4542	24.7182	18.6203	10.2312	10.0301	9.64649	11.5501
LOC_Os01g31980	MATE efflux family protein, putative, expressed	multidrug transport;transmembrane transport	1.17171	0.871143	0.515087	0.707337	1.01027	0.981294	1.41626	0.515949	0.987283	0.987995	2.27781	0.0411809	1.90507	0.0221827	2.72642	0.0160176	1.88232	0.323987	1.18147	0.999916	0.835506	0.928869	1.17931	0.592572	1.38022	0.4447	0.974053	0.99988	0.707134	0.99987	8.50932	17.6607	7.58199	13.6099	20.3624	14.6145	8.46501	23.1601	8.50932	19.2337	10.3686	17.6607	6.1753	16.3959	7.58199	16.5844	13.6099
LOC_Os01g32120	OsCML11 - Calmodulin-related calcium sensor protein, expressed	regulation of ion transport	0.691337	0.533166	0.888076	0.999457	0.414745	0.000760078	0.40394	0.0238509	0.554761	0.203277	0.782636	0.703208	0.461079	0.0202629	0.453536	0.140852	0.616961	0.460112	0.575609	0.700846	0.801042	0.878019	1.6848	0.0794473	0.967292	0.966977	1.33385	0.951685	1.39021	0.99987	11.7321	7.98978	9.22593	5.40351	4.76728	7.10621	15.6809	11.7321	11.1063	7.90625	7.98978	10.1511	13.3804	6.16063	9.22593	5.40703	5.40351
LOC_Os01g32130	expressed protein	NA	1.35743	0.84167	0.984506	0.999457	5.47027	2.20658e-05	2.85615	0.196105	4.21092	0.0476166	1.38165	0.830098	5.05159	0.00176929	2.84694	0.3045	4.08301	0.163703	2.06268	0.8692	3.08896	0.0828931	0.251403	5.38953e-06	0.511386	0.26217	0.765474	0.99988	1.49199	0.99987	1.1351	1.54631	1.93352	5.27501	2.03633	4.0844	1.1351	1.88786	0.451634	1.60484	1.54631	1.02819	0	5.2708	1.93352	5.27501	5.16211
LOC_Os01g32150	expressed protein	NA	0.542505	0.305017	0.00126892	8.27055e-08	0.001827	2.0515e-14	0.062984	1.51694e-09	0.000431655	1.65383e-15	432.59	9.47064e-07	1.28628	1	50.8014	0.0219112	1	1	0.114361	3.2346e-05	0.000794142	4.19008e-13	300.637	8.64124e-12	35.7411	0.00495745	0.265283	1	0.00682955	0.000709154	47.552	19.5433	0	0	4.13476	0	47.7799	23.0435	47.552	15.5139	35.3023	19.5433	0	0	0	0	0
LOC_Os01g32259	expressed protein	NA	0.884021	0.884028	1.09941	0.999457	0.589082	0.0985763	1.32343	0.561547	1.06628	0.915068	0.809694	0.745315	0.529942	0.0830822	1.20338	0.758892	0.956602	0.955527	1.46844	0.926592	1.2012	0.904462	1.51758	0.197177	2.21295	0.0263503	1.80255	0.512212	0.816647	0.99987	7.10974	0.862807	2.89335	0.910881	3.94843	1.46917	14.0309	2.36917	7.10974	0.862807	7.01616	0	13.8558	0	2.89335	0.65882	0.910881
LOC_Os01g32300	expressed protein	regulation of transcription, DNA-dependent	1.60259	0.611179	0.532375	0.830523	3.31248	0.000148527	2.43587	0.0977061	1.87455	0.386895	3.0219	0.0279896	5.99466	3.33109e-12	4.54756	0.00181543	3.46252	0.0725715	1.48302	0.999916	1.15573	0.961691	0.490087	0.02572	0.71761	0.542041	0.559932	0.735324	0.780313	0.99987	11.2848	30.9557	11.2752	60.6276	47.1633	42.2024	8.38664	30.2143	11.2848	39.1739	9.73058	30.9557	5.92774	42.2832	11.2752	60.6276	43.2236
LOC_Os01g32350	OsClp2 - Putative Clp protease homologue, expressed	proteolysis	1.11944	0.928606	0.652386	0.999457	1.73519	0.148957	1.43676	0.598116	1.29315	0.765826	1.71788	0.41725	2.54977	0.00715059	2.18431	0.228519	1.94785	0.425513	1.25178	0.999916	1.14021	0.962243	0.65661	0.150012	0.810103	0.732496	0.73731	0.993849	0.909818	0.99987	4.4459	5.39585	4.60357	9.07181	6.80856	8.41318	1.98815	9.90988	4.4459	7.72666	4.21768	5.39585	3.1361	6.91566	4.60357	8.7194	9.47024
LOC_Os01g32364	Os1bglu1 - beta-mannosidase,glucosidase homologue, expressed	carbohydrate metabolic process;glycosyl compound metabolic process;metabolic process	0.487913	0.0234901	0.77844	0.999457	1.10948	0.687325	0.551294	0.0759044	0.73549	0.451691	0.63237	0.303806	1.4037	0.215898	0.708699	0.461286	0.932311	0.915421	1.10923	0.999916	1.50189	0.539391	0.443844	0.000309927	0.490072	0.0144043	0.659215	0.668152	1.35098	0.99987	14.9052	6.5913	12.7348	17.9791	8.63345	11.9188	14.9052	17.513	14.4034	6.5913	6.4938	9.60812	11.9432	14.1181	12.7348	21.6461	13.5593
LOC_Os01g32460	expressed protein	defense response;regulation of systemic acquired resistance	0.301198	0.300953	0.624829	0.999457	0.146919	0.00423514	0.399263	0.306478	0.342855	0.281529	0.488839	0.505077	0.237521	0.0318429	0.647557	0.656002	0.550885	0.551692	1.29996	0.999916	1.14084	0.973278	2.05341	0.345244	2.6567	0.24007	2.31117	0.714741	0.878301	0.99987	2.45304	1.50443	3.11947	0.911615	2.65053	1.85035	15.7837	1.15504	2.45304	2.91899	0.928186	1.50443	4.6923	2.0652	3.11947	0.892341	0.911615
LOC_Os01g32670	expressed protein	NA	0.347555	0.00126755	1.86188	0.546762	0.210634	2.71559e-09	0.211137	1.29682e-05	0.258376	0.0129135	0.187309	3.7064e-07	0.111838	2.02824e-16	0.113368	5.61409e-08	0.136858	0.000521139	0.59697	0.832638	0.748663	0.898347	1.6679	0.0809173	0.989843	0.990631	1.23174	0.99988	1.25288	0.99987	69.6151	22.1504	78.3238	13.0874	14.533	12.1035	73.2305	38.8933	69.6151	17.1266	23.6421	22.1504	152.925	18.5886	78.3238	13.0874	15.4862
LOC_Os01g32730	tetratricopeptide repeat containing protein, putative, expressed	chlorophyll biosynthetic process;oxylipin biosynthetic process;response to singlet oxygen	1.45666	0.688979	0.490575	0.911672	0.626286	0.239687	2.10961	0.11677	0.913193	0.893645	2.98704	0.119826	1.25822	0.730064	4.31711	0.0103893	1.83641	0.484443	1.41565	0.999916	0.624283	0.703122	2.37397	0.0316277	3.30818	0.000721731	1.45163	0.934646	0.438986	0.201615	3.26539	4.42995	1.15918	2.11649	6.85178	3.08696	3.26539	3.6134	2.53428	4.42995	6.38369	2.12666	2.22601	1.15918	1.00317	2.11649	1.43562
LOC_Os01g32750	TATA binding protein-associated factor, putative, expressed	pollen tube growth;regulation of transcription factor activity;transcription initiation	1.38655	0.639242	0.975838	0.999457	2.15413	0.000439052	1.87629	0.121137	1.73738	0.298324	1.42995	0.530653	2.16602	0.00155497	1.91742	0.161986	1.75524	0.387759	1.32723	0.999916	1.24261	0.910336	0.6503	0.102377	0.856649	0.743616	0.799471	0.99988	0.935842	0.99987	5.25877	8.86178	5.72322	12.5441	9.79433	12.2935	5.25877	7.01669	4.47093	9.67842	4.70336	8.86178	5.23401	11.3704	5.72322	11.8516	12.6849
LOC_Os01g32770	DUF260 domain containing protein, putative, expressed	regulation of transcription, DNA-dependent	0.417937	0.0261342	1.12619	0.999457	0.318701	4.67067e-06	0.460206	0.0635377	0.61087	0.454496	0.37446	0.00444483	0.281316	7.9725e-12	0.410342	0.0325462	0.537368	0.365853	1.08643	0.999916	1.47337	0.819107	1.32177	0.28462	1.43611	0.406173	1.93174	0.623907	1.35183	0.99987	131.334	52.1916	119.102	39.1153	48.8914	46.6406	161.69	64.4624	131.334	31.4805	63.4152	52.1916	157.629	119.102	113.332	36.8588	39.1153
LOC_Os01g32780	universal stress protein domain containing protein, putative, expressed	response to stress	0.799364	0.861444	0.657351	0.999457	1.798	0.170725	1.16035	0.86002	1.38517	0.686939	1.22203	0.841888	2.73681	0.0115172	1.74002	0.467802	2.06819	0.36451	1.4175	0.999916	1.71894	0.626839	0.452363	0.0152398	0.632533	0.416056	0.767031	0.998578	1.21066	0.99987	2.79165	3.31461	4.47175	10.0222	4.51124	7.8547	2.33998	9.63295	2.79165	5.36392	3.18102	3.31461	4.47175	11.5101	2.62171	10.0222	6.80895
LOC_Os01g32870	heat shock protein DnaJ, putative, expressed	positive gravitropism;protein folding	1.15819	0.900646	1.53937	0.999457	2.28989	0.0125321	1.70187	0.461206	2.46414	0.183427	0.76067	0.748971	1.46114	0.350441	1.10526	0.921221	1.58363	0.585156	1.44157	0.999916	2.10176	0.479649	0.512199	0.0479675	0.726823	0.664203	1.05832	0.99988	1.45665	0.99987	1.86816	2.01562	3.87631	4.80189	2.19823	6.25371	1.56232	1.86816	2.79919	3.53035	2.01562	1.83389	2.12889	5.79577	3.87631	3.87957	4.80189
LOC_Os01g32920	ZOS1-08 - C2H2 zinc finger protein, expressed	NA	0.663254	0.586104	0.912198	0.999457	0.345333	0.00325708	0.311428	0.0167029	0.605241	0.492066	0.7299	0.668817	0.373461	0.0285597	0.339809	0.0865655	0.651748	0.627672	0.462975	0.494301	0.918364	0.981772	1.93207	0.0894834	0.897234	0.9102	1.76484	0.880778	1.9791	0.99987	11.0864	5.44878	4.22062	3.41988	1.80526	4.45614	11.0864	4.95047	11.2368	4.00342	6.76838	5.44878	11.358	1.81858	4.22062	3.41988	1.71367
LOC_Os01g33020	trafficking protein particle complex subunit 1, putative, expressed	ER to Golgi vesicle-mediated transport;vesicle-mediated transport	1.44926	0.652765	0.941476	0.999457	2.15031	0.00244276	1.54359	0.378052	1.89395	0.215887	1.55634	0.516497	2.22916	0.0114413	1.64185	0.391971	1.98979	0.306806	1.04439	0.999916	1.29642	0.888647	0.679417	0.225564	0.704002	0.397895	0.872534	0.99988	1.24187	0.99987	11.1073	15.8599	13.9096	25.4466	14.9041	25.2809	7.67079	14.6792	11.1073	24.4423	8.18065	15.8599	5.9873	15.1322	13.9096	25.4466	22.7515
LOC_Os01g33040	kinesin motor domain containing protein, expressed	cell cycle;cell division;cellularization of the embryo sac;cytokinesis by cell plate formation;gametophyte development;microtubule-based movement;pollen development	1.75592	0.559547	1.75629	0.999457	2.61577	0.0241617	1.66838	0.482436	2.26058	0.188041	1.00516	0.997487	1.4526	0.538062	0.95541	0.967137	1.26183	0.809594	0.939966	0.999916	1.27986	0.889121	0.681814	0.36841	0.63756	0.474785	0.861659	0.99988	1.35851	0.99987	0.694292	0.940263	1.52084	1.63713	1.15635	1.38958	0.813089	0.31876	0.694292	1.42531	0.689902	0.940263	0.316175	1.52084	1.67883	0.939393	2.18682
LOC_Os01g33204	retrotransposon protein, putative, unclassified, expressed	NA	1.19298	0.810809	0.872089	0.999457	1.85407	0.00430999	1.215	0.665953	1.35786	0.52074	1.3787	0.551446	2.08487	0.00259436	1.39332	0.50262	1.53702	0.467982	0.997424	0.999916	1.1303	0.947165	0.651137	0.0889254	0.643801	0.181712	0.727385	0.841928	1.13263	0.99987	8.8867	11.4457	10.1095	18.3329	12.1435	15.0929	7.62766	12.7	8.8867	16.0677	7.82743	11.4457	7.27139	12.3325	10.1095	18.3329	16.2209
LOC_Os01g33420	glycosyl hydrolase family protein 27, putative, expressed	arabinogalactan protein metabolic process	1.67174	0.592638	2.12705	0.82456	3.23037	0.000428329	3.29882	0.0702726	3.11424	0.085302	0.79109	0.788071	1.51825	0.262225	1.53143	0.613262	1.44123	0.663146	1.94454	0.911509	1.84537	0.614317	0.527834	0.0546259	1.00663	0.995092	0.955592	0.99988	0.947034	0.99987	1.19098	2.08184	3.24408	3.91974	2.58733	4.49108	1.19098	0.765016	1.66026	2.6897	2.08184	1.18094	3.24408	4.27927	2.04274	3.91974	4.2654
LOC_Os01g33450	expressed protein	NA	0.650623	0.406502	1.33792	0.997144	0.45861	0.00108181	0.667451	0.350386	0.638571	0.370334	0.488806	0.0727572	0.33919	1.28454e-05	0.498445	0.117914	0.471478	0.204084	1.0101	0.999916	0.983898	0.9944	1.43512	0.177021	1.44469	0.389643	1.39404	0.916499	0.971623	0.99987	9.78803	10.1582	16.4482	5.36253	8.12539	9.09096	33.8803	6.58941	9.78803	9.49487	19.9455	10.1582	35.8267	7.1609	16.4482	5.36253	5.60371
LOC_Os01g33514	expressed protein	NA	1.11457	0.933332	0.681472	0.999457	2.23907	0.0270566	1.72048	0.358486	1.49991	0.569044	1.64758	0.545189	3.20887	0.00514452	2.52505	0.143897	2.16185	0.343185	1.50768	0.999916	1.33494	0.892704	0.501815	0.056502	0.749592	0.628342	0.66132	0.925637	0.882898	0.99987	4.02305	6.12891	3.6578	11.5997	7.80307	4.53693	2.91812	6.66502	4.02305	6.71114	2.82122	6.12891	2.61576	6.54563	3.6578	11.5997	6.15888
LOC_Os01g33540	transposon protein, putative, unclassified, expressed	NA	1.20707	0.852313	0.412152	0.680426	1.28058	0.527964	1.64539	0.379988	1.11296	0.901741	2.94409	0.0485494	3.02693	0.00423296	3.96535	0.0103528	2.65602	0.246618	1.33393	0.999916	0.911993	0.976518	0.953647	0.905676	1.2611	0.667224	0.861511	0.99988	0.68349	0.99987	1.8023	2.98579	1.16539	2.97579	4.0257	3.44526	1.50949	4.56884	1.8023	2.98579	2.32176	3.67104	1.02773	3.63164	1.16539	3.72298	2.97579
LOC_Os01g33615	expressed protein	NA	1	1	1186.48	1.24339e-12	859.57	1.60752e-13	865.282	8.0338e-13	805.635	9.83543e-12	0.000580868	1.06973e-14	0.715578	0.247199	0.725495	0.520672	0.667253	0.51632	1232.92	6.75399e-14	1169.77	2.23739e-13	0.000810671	4.08946e-15	0.994027	0.991883	0.935946	0.99988	0.945788	0.99987	0	0	49.2969	52.8131	56.7623	48.9261	0	0	0	0	0	0	103.394	37.9744	49.2969	52.8131	46.7783
LOC_Os01g33784	lipase family protein, putative, expressed	lipid metabolic process	1.40841	0.753173	0.636359	0.999457	2.01419	0.0438802	1.85778	0.309944	1.7345	0.446282	2.23935	0.400216	3.02892	0.0391159	2.90974	0.181758	2.68356	0.320973	1.29284	0.999916	1.21753	0.942606	0.707079	0.406874	0.905502	0.893168	0.853527	0.99988	0.94226	0.99987	1.85157	2.67843	2.21366	3.59976	2.96693	3.81811	1.85157	3.07122	1.474	4.3166	1.26322	2.67843	0	4.80286	2.21366	3.59976	3.52627
LOC_Os01g33800	heat shock protein DnaJ, putative, expressed	NA	1.73792	0.333106	0.743785	0.999457	3.02654	7.18754e-06	2.17586	0.25126	2.61197	0.0819165	2.35245	0.132652	3.93002	3.61504e-05	2.93934	0.157607	3.47371	0.0885459	1.22822	0.999916	1.48848	0.762275	0.580773	0.0330675	0.701498	0.640427	0.851068	0.99988	1.21046	0.99987	2.31896	3.79659	2.16675	7.1357	2.30661	6.02923	2.00549	2.31896	2.51598	4.84066	3.10917	3.79659	1.09241	9.46805	2.16675	7.1357	6.33257
LOC_Os01g33810	disease resistance protein RPM1, putative, expressed	NA	1.96866	0.683478	3.11854	0.881134	3.59895	0.0427557	3.6457	0.140055	3.86479	0.10733	0.632788	0.713616	1.12306	0.881288	1.15734	0.89973	1.20588	0.863051	1.81813	0.999916	1.94461	0.60692	0.5594	0.339752	1.00833	0.994353	1.07396	0.99988	1.06765	0.99987	0.19739	0.455691	0.554237	0.754815	0.550019	0.989064	0.358777	0.19739	0	0.455691	0.0818381	0.484867	0.488553	2.83902	0.554237	0.754815	1.10095
LOC_Os01g33869	expressed protein	NA	1.43289	0.744607	0.13194	0.381533	0.137403	0.00126886	0.133532	0.0109013	0.164615	0.0326987	10.7404	0.0208085	1.14254	0.945042	1.14761	1	1.27174	1	0.0910851	0.000492123	0.115239	0.00125324	10.6479	2.53558e-05	0.951312	0.985366	1.12109	0.99988	1.18152	0.99987	0.761745	1.30283	0.155898	0.167001	0.0729987	0.123593	0.761745	1.04818	0.568899	1.37078	1.30283	0.411904	0	0.155898	0.19604	0.184933	0.167001
LOC_Os01g33960	transposon protein, putative, CACTA, En,Spm sub-class, expressed	NA	0.349428	0.0133854	0.705176	0.97918	0.858582	0.642625	0.364186	0.00722357	0.233057	0.00709126	0.49506	0.226973	1.19655	0.672992	0.513239	0.2307	0.324824	0.14476	1.02364	0.999916	0.673341	0.868729	0.413401	0.160351	0.420731	0.0409373	0.274728	0.068275	0.655869	0.99987	0	0	0	0.187966	0.186966	0.0464017	0	0	0.255971	0.0907337	0	0	0	0.116939	0	0.277458	0.187966
LOC_Os01g34010	expressed protein	NA	0.257434	0.00150057	1.32254	0.999457	0.130649	1.66924e-09	0.137972	7.01903e-06	0.0595649	9.08693e-09	0.196021	0.000605582	0.0976963	2.31073e-10	0.104926	1.69846e-05	0.0443817	2.44243e-07	0.529473	0.980444	0.230835	0.113465	2.00177	0.203803	1.05187	0.971529	0.452558	0.85243	0.432651	0.99987	2.68934	0.661938	3.41901	0.31628	0.449458	0.253699	4.68976	2.68934	2.68516	0.661938	0.802009	0.422712	4.52411	0.586562	3.41901	0.31628	0.342754
LOC_Os01g34050	expressed protein	NA	1	1	1	1	32.0064	0.00808717	93.2453	0.000194599	82.2233	0.00126003	1	1	26.3694	0.0357709	77.9667	0.00377795	67.727	0.0193423	133.474	6.8774e-05	119.986	0.000255691	0.0218098	0.0042372	2.92993	0.153617	2.5669	0.741322	0.886682	0.99987	0	0	0	1.07809	1.60747	1.47211	0	0	0	0	0	0	0	0	0	0.39698	1.07809
LOC_Os01g34060	MYB family transcription factor, putative, expressed	NA	0.829439	0.856422	1.24127	0.999457	0.204602	1.90353e-06	0.588195	0.337671	0.301874	0.0538549	0.668466	0.552124	0.16296	2.9544e-07	0.472323	0.194314	0.239255	0.0410228	0.695579	0.999916	0.365897	0.19687	4.09267	1.80743e-06	2.82143	0.00608642	1.47695	0.962449	0.525148	0.979437	31.6487	17.0005	14.7685	5.81023	15.1629	5.62633	31.6487	10.2239	34.0496	11.9546	33.0614	17.0005	50.407	7.52947	14.7685	6.80314	3.58098
LOC_Os01g34100	expressed protein	NA	0.795685	0.852221	0.0108772	0.00806054	0.00445635	1.87712e-07	0.00477759	2.04799e-06	0.00371106	6.93277e-07	73.4507	0.00400201	1	1	1	1	1	1	0.00594114	1.57448e-05	0.00468445	1.73725e-06	179.382	1.00799e-06	1	1	1	1	1	1	4.35089	4.19221	0	0	0	0	6.63831	2.97688	4.35089	2.25844	4.19221	4.36317	0	0	0	0	0
LOC_Os01g34200	AATF, putative, expressed	NA	1.06123	0.976794	1.34017	0.999457	3.3561	0.00686444	1.68816	0.598784	2.57698	0.258686	0.796379	0.875743	2.47647	0.0920933	1.24997	0.86339	1.8881	0.537427	1.56474	0.999916	2.40979	0.469425	0.321978	0.0100039	0.496692	0.346735	0.766928	0.99988	1.53185	0.99987	0.784238	0.711463	0.943633	2.04161	0.802809	1.61976	0.787889	0.579811	0.784238	1.00149	0.597897	0.711463	0.715753	2.07912	0.943633	2.04161	1.84514
LOC_Os01g34330	BAH domain containing protein, expressed	NA	1.27315	0.740758	1.0787	0.999457	2.01764	0.00390471	1.71985	0.320992	1.70175	0.344591	1.18859	0.77963	1.85114	0.0155549	1.5769	0.456634	1.54809	0.51109	1.32344	0.999916	1.32302	0.849296	0.637512	0.0506682	0.834679	0.77793	0.831005	0.99988	0.997528	0.99987	5.27925	6.20363	5.37891	9.34714	5.85248	8.39567	2.82129	5.27925	5.42964	6.92842	4.63257	6.20363	5.37891	11.3982	4.71743	9.89824	9.34714
LOC_Os01g34350	RNA-dependent RNA polymerase, putative, expressed	RNA interference;carpel development;defense response to virus;gene silencing by RNA;gynoecium development;leaf development;posttranscriptional gene silencing;production of siRNA involved in RNA interference;production of ta-siRNAs involved in RNA interference;recognition of pollen;virus induced gene silencing	2.16016	0.0275773	1.00413	0.999495	1.14419	0.64854	2.58256	0.00342891	1.40307	0.480893	2.16838	0.0422898	1.12168	0.732088	2.56561	0.0155711	1.37711	0.60423	1.17259	0.999916	0.646118	0.502288	1.91992	0.00385375	2.23762	0.00284277	1.22364	0.997187	0.549731	0.425747	2.73841	6.38298	3.27955	3.50782	7.81159	4.32567	2.73841	3.96686	2.55354	5.46873	8.0085	6.38298	3.27955	3.46582	3.05402	3.50782	4.12387
LOC_Os01g34590	expressed protein	NA	1.70795	0.741433	3.39986	0.750095	0.469901	0.463701	1.21229	0.890743	1.14868	0.919881	0.504372	0.497693	0.13938	0.0175118	0.357566	0.319918	0.332265	0.31139	0.708064	0.999916	0.668373	0.891529	3.51847	0.0969979	2.54062	0.492883	2.40939	0.916374	0.955554	0.99987	1.0997	2.35497	1.86887	0.59944	1.35068	1.15489	2.46015	0.344105	1.0997	1.30718	2.49973	2.35497	7.56515	0.504603	1.86887	0.59944	0
LOC_Os01g34610	expressed protein	NA	2.03012	0.762297	1.23045	0.999457	7.63252	0.00054646	4.09862	0.245815	6.59951	0.11298	1.65023	0.785522	6.06453	0.00325876	3.27964	0.341993	5.2654	0.183165	1.96991	0.999916	3.2065	0.519216	0.270962	0.0130937	0.521309	0.455306	0.852961	0.99988	1.63014	0.99987	0.374051	0.339739	0.510186	2.64454	0.763668	1.96556	0.374051	0.689216	0	1.27031	0.339739	0.270667	0.510186	1.97806	0.387654	1.8627	2.64454
LOC_Os01g34630	retrotransposon protein, putative, Ty1-copia subclass, expressed	NA	0.859364	0.852817	1.06324	0.999457	0.498669	0.00446422	1.0731	0.906217	0.806108	0.719352	0.812599	0.748472	0.46418	0.00610881	1.00943	0.989145	0.74848	0.681726	1.22854	0.999916	0.943004	0.98438	1.74845	0.0534162	2.14166	0.0522114	1.62594	0.775976	0.765444	0.99987	7.74392	6.39024	6.57315	4.03325	9.22823	5.17235	9.91152	5.97997	7.74392	4.27742	9.47567	6.39024	10.383	3.90094	6.57315	3.94876	4.4295
LOC_Os01g34780	protein binding protein, putative, expressed	RNA splicing	0.842979	0.937698	1.73023	0.999457	3.94779	0.00354472	1.60897	0.649307	3.34131	0.0874518	0.493972	0.604667	2.19086	0.17028	0.931605	0.960543	1.87193	0.500611	1.87754	0.999916	3.87808	0.131306	0.21981	0.00380655	0.408713	0.207449	0.842077	0.99988	2.06176	0.99987	0.457963	0.163745	1.08494	1.27273	0.642373	1.36205	0.574886	0.394949	0.457963	0.730261	0.163745	0.103613	0.52194	1.59726	1.08494	1.27273	1.26041
LOC_Os01g34870	expressed protein	mitotic chromosome condensation;positive regulation of DNA topoisomerase (ATP-hydrolyzing) activity	1.35962	0.869403	0.723153	0.999457	3.316	0.0197031	1.71246	0.621775	2.23262	0.347404	1.88804	0.672434	4.39441	0.023145	2.35371	0.499886	2.9893	0.325697	1.24574	0.999916	1.62152	0.809185	0.422446	0.0926744	0.520894	0.416782	0.672646	0.942141	1.29911	0.99987	1.00307	0.997375	0.516024	2.06885	1.16193	1.59537	1.00817	0.372006	1.00307	0.997375	1.5275	0.364868	0.458214	1.74367	0.516024	1.96051	2.06885
LOC_Os01g34970	MDR-like ABC transporter, putative, expressed	transmembrane transport	2.7514	0.0568745	1.08316	0.999457	0.982734	0.97387	3.43003	0.0322964	1.21013	0.826919	2.54964	0.127706	0.892444	0.854765	3.15734	0.0953492	1.10176	0.931542	1.22827	0.999916	0.437704	0.378993	2.83556	0.00236603	3.44046	0.0122367	1.22284	0.99988	0.353504	0.64318	0.633136	1.73133	0.697532	0.72938	1.55079	0.988572	0.562565	0.633136	0.807057	2.71024	1.18241	1.73133	0.697532	0.630212	0.859933	0.580906	0.72938
LOC_Os01g35050	early-responsive to dehydration protein-related, putative, expressed	cation transport	1.21516	0.773327	0.673507	0.942549	1.73973	0.0278517	1.79085	0.235277	1.70192	0.358442	1.81648	0.103282	2.52933	9.73372e-05	2.64346	0.0418203	2.49099	0.147774	1.44645	0.999916	1.38613	0.811098	0.710465	0.113412	1.01817	0.983364	0.970464	0.99988	0.957926	0.99987	23.153	32.8298	21.5618	50.74	42.2459	57.3709	18.8553	39.4877	23.153	39.1461	26.1571	32.8298	14.84	52.1608	21.5618	50.74	53.4174
LOC_Os01g35170	tRNA methyltransferase, putative, expressed	RNA (guanine-N7)-methylation;methylation;tRNA (guanine-N7)-methylation;tRNA modification	1.4961	0.729684	0.164408	0.465393	1.28321	0.630606	1.89548	0.351674	1.43447	0.63682	8.96369	0.0171992	7.35661	0.00742857	11.1893	0.00531783	8.38928	0.0496909	1.2375	0.999916	0.951465	0.987552	1.18298	0.751485	1.44463	0.57403	1.11262	0.99988	0.769776	0.99987	1.28708	1.66319	0.394096	2.27906	2.84867	2.40383	0.767588	2.52889	1.28708	3.60863	1.45682	1.66319	0	1.80216	0.394096	2.27906	1.40437
LOC_Os01g35184	CAMK_KIN1,SNF1,Nim1_like.10 - CAMK includes calcium,calmodulin depedent protein kinases, expressed	intracellular signal transduction;phosphorylation;protein amino acid autophosphorylation;protein amino acid phosphorylation;response to glucose stimulus;response to nitrate;root development;signal transduction	1.43826	0.6634	0.731294	0.999457	2.65809	0.000303066	2.07864	0.132004	2.64268	0.0543687	1.99279	0.34514	3.51854	0.00137786	2.85283	0.0893094	3.57403	0.0853324	1.41758	0.999916	1.82106	0.490272	0.545885	0.0409599	0.766176	0.59995	0.981327	0.99988	1.28359	0.99987	2.96659	3.84532	3.15698	7.57752	5.25396	8.1172	2.30412	2.96659	3.36387	5.85719	2.79806	3.84532	1.04651	7.19814	3.15698	7.57752	6.37075
LOC_Os01g35230	1-aminocyclopropane-1-carboxylate oxidase homolog 1, putative, expressed	oxidation reduction	0.665497	0.494852	0.85281	0.999457	0.338961	0.00010328	0.688172	0.419756	0.61123	0.440717	0.783879	0.644936	0.394407	0.00069891	0.806633	0.689243	0.707526	0.635563	1.01738	0.999916	0.924637	0.979308	1.98	0.00119198	2.00368	0.0182453	1.8123	0.687963	0.908095	0.99987	57.27	35.9486	30.4725	16.073	37.6002	21.3887	72.4367	25.9964	57.27	26.1443	38.2731	35.9486	60.9463	30.4725	29.2377	16.073	21.0877
LOC_Os01g35330	circumsporozoite protein precursor, putative, expressed	NA	9.83038	2.41962e-15	1.63073	0.914135	0.402137	0.000521325	0.621242	0.336901	0.4549	0.273909	6.00924	1.29297e-05	0.242658	4.06436e-05	0.378349	0.0766843	0.274262	0.111593	0.0621386	2.45655e-19	0.0467761	1.15225e-10	24.7509	1.30266e-55	1.53126	0.369938	1.14627	0.99988	0.751635	0.99987	40.3762	320.15	26.5697	15.9394	29.7158	8.35435	46.5591	19.6333	40.3762	236.434	518.409	320.15	98.1873	12.2136	26.5697	14.1844	18.445
LOC_Os01g35990	RNAse P Rpr2,Rpp21 subunit domain containing protein, expressed	NA	0.941965	0.978764	0.68078	0.999457	2.88057	0.0257502	1.4415	0.718696	2.2534	0.340378	1.39756	0.849811	4.10995	0.02421	2.10672	0.53425	3.22927	0.289632	1.50062	0.999916	2.35959	0.574846	0.332424	0.036584	0.492734	0.324007	0.77597	0.99988	1.57092	0.99987	0.956924	0.580174	0.81686	2.94454	0.857569	1.76678	0.956924	1.0586	0.95218	1.62263	0.580174	0.346162	0.434861	2.70009	0.81686	1.65385	2.94454
LOC_Os01g36080	protein phosphatase 2C containing protein, expressed	intracellular signal transduction;metabolic process;phosphorylation;protein amino acid dephosphorylation;protein amino acid phosphorylation	1.16362	0.886249	1.46985	0.999457	3.13193	4.63782e-05	1.83925	0.332046	2.59124	0.152911	0.792913	0.780077	2.12709	0.0295835	1.22875	0.808197	1.71976	0.513188	1.55441	0.999916	2.20841	0.40057	0.377008	0.000204421	0.579585	0.304126	0.82007	0.99988	1.41878	0.99987	1.55068	1.70283	2.7446	4.16517	1.66352	4.14827	1.55068	1.70477	0.926705	1.90349	1.27484	1.70283	2.7446	4.61162	1.43863	4.16517	4.15097
LOC_Os01g36090	DNA-damage-repair,toleration protein DRT102, putative, expressed	carbohydrate metabolic process;photoreactive repair;response to UV;response to cold	1.15511	0.886044	1.11033	0.999457	0.425701	0.00209073	1.08511	0.895992	0.725509	0.594819	1.04585	0.957941	0.380341	0.000459201	0.976943	0.974435	0.645032	0.508277	0.925949	0.999916	0.630755	0.738506	2.75173	0.000702522	2.54284	0.0105591	1.70715	0.691399	0.677581	0.99987	42.7367	35.6157	32.6041	19.3624	41.5266	22.8094	62.5793	22.0758	42.7367	26.5812	77.6796	35.6157	65.7459	19.1541	32.6041	21.185	19.3624
LOC_Os01g36350	cytochrome P450, putative, expressed	oxidation reduction	0.9068	0.934065	0.217476	0.184765	0.110518	2.72038e-07	1.66378	0.335917	0.5905	0.408867	4.25357	0.0591833	0.517665	0.51429	7.64381	0.00121135	2.71555	0.331836	1.79643	0.798635	0.647844	0.782076	8.33467	3.05536e-06	14.7728	2.41159e-11	5.30615	0.00869732	0.360579	0.186773	2.58357	2.47219	0.655902	0.316407	5.03512	1.79567	2.32645	3.13201	2.58357	1.42513	3.28412	2.47219	0.352215	0.655902	0.796208	0.251157	0.316407
LOC_Os01g36390	MCM4 - Putative minichromosome maintenance MCM complex subunit 4, expressed	DNA unwinding during replication	1.31007	0.783119	0.850637	0.999457	2.64519	0.00447233	1.54927	0.508098	2.14138	0.253655	1.54993	0.603243	2.98764	0.0126713	1.82076	0.445103	2.4831	0.282675	1.16152	0.999916	1.62373	0.612207	0.504223	0.00614289	0.581144	0.251759	0.807499	0.99988	1.3939	0.99987	1.72081	2.3664	2.58003	5.14717	2.8769	4.49362	1.72081	2.92375	0.841365	2.58249	2.285	2.3664	0.425966	5.71926	2.58003	4.25244	5.68943
LOC_Os01g36550	protein kinase family protein, putative, expressed	protein amino acid phosphorylation	7.09781	0.357411	0.263629	1	2.88513	0.562581	14.9597	0.0236253	4.10422	0.541099	28.9839	0.0929595	11.0872	0.298447	61.732	0.00913284	15.8279	0.325144	2.10125	0.996895	0.579261	0.910336	2.63472	0.36315	5.51037	0.0645728	1.44555	0.99988	0.28089	0.859598	0	0.461797	0	0.249471	1.23876	0.184604	0	0.156851	0	0.842339	0.129225	0.461797	0	0	0	0.367958	0.249471
LOC_Os01g36560	auxin-induced protein 5NG4, putative, expressed	transmembrane transport	0.0254618	1.95845e-08	0.388972	0.619836	0.118003	3.84874e-06	0.00623702	1.01491e-07	0.0038413	1.07297e-09	0.064391	0.00354524	0.294233	0.0637547	0.0150124	0.000750848	0.00923282	0.000114503	0.216577	1	0.135951	0.687629	0.218472	0.109433	0.04978	0.0397305	0.0309864	0.0149889	0.627467	1	4.39178	0.181207	4.35737	0.906286	0	0	4.39178	13.2912	4.28856	0.169375	0.181207	0.217113	4.35737	13.6332	1.6309	0.906286	1.40628
LOC_Os01g36580	auxin-induced protein 5NG4, putative, expressed	transmembrane transport	1.44283	0.878535	1.4605	0.999457	5.84031	0.00292937	2.72913	0.351553	3.46792	0.241498	0.995845	0.998569	3.88721	0.0290469	1.85187	0.592291	2.32989	0.450925	1.8782	0.999916	2.43865	0.536545	0.242523	0.0050091	0.454073	0.231152	0.589831	0.898093	1.29827	0.99987	0.392286	0.896191	1.0093	2.61135	1.14903	2.24946	0	1.09078	0.392286	0.278583	0.896191	1.06995	0.447955	1.43551	1.0093	1.70365	5.05589
LOC_Os01g36600	PPR repeat domain containing protein, putative, expressed	RNA modification;nucleic acid phosphodiester bond hydrolysis	0.782129	0.692645	0.724728	0.997144	0.296908	2.80782e-06	0.608455	0.312796	0.531261	0.252961	1.08646	0.904789	0.405491	0.0054257	0.840802	0.803807	0.72545	0.663773	0.768142	0.999916	0.682721	0.763414	2.66005	7.6116e-05	2.04676	0.12411	1.80014	0.711304	0.888757	0.99987	15.01	11.7742	9.63448	5.01732	8.42729	6.04812	19.6501	11.5539	15.01	10.3363	11.7742	12.3933	12.8668	3.00593	9.63448	3.5682	5.01732
LOC_Os01g36640	disease resistance protein RPM1, putative, expressed	defense response;signal transduction	0.123668	0.236041	1.33265	0.999457	0.893188	0.892671	0.536519	0.647514	1.71063	0.582634	0.0941557	0.155226	0.65765	0.641453	0.406482	0.543596	1.24892	0.857787	4.31563	0.999916	13.1899	0.0367049	0.143239	0.0880173	0.609397	0.745816	1.89332	0.890932	3.09607	0.910425	0.195719	0	0.267732	0.156207	0.153772	0.343649	0.356965	0.195719	0.0533501	0.0377511	0	0	0.242859	0.267732	0.322792	0.0865873	0.156207
LOC_Os01g36840	ATP-binding region, ATPase-like domain containing protein, expressed	RNA-directed DNA methylation;positive regulation of defense response to oomycetes;regulation of chromatin silencing	0.988987	0.995182	0.839617	0.999457	2.09992	0.0547973	1.14862	0.885396	2.18611	0.274612	1.18732	0.879496	2.50667	0.0279112	1.34537	0.772014	2.56653	0.245185	1.13283	0.999916	2.18779	0.3782	0.477356	0.036488	0.531729	0.319167	1.02974	0.99988	1.93102	0.99987	1.09662	0.989734	0.908632	2.57106	0.727406	3.24454	0.502666	1.83489	1.09662	1.62438	0.989734	0.811409	0.908632	3.45954	0.86333	2.10575	2.57106
LOC_Os01g36870	phox domain-containing protein, putative, expressed	NA	1.66095	0.435057	0.569442	0.927058	1.14089	0.75589	1.9015	0.195101	1.08746	0.912631	2.93072	0.00786616	1.95862	0.0712061	3.31593	0.00754776	1.87674	0.371835	1.12035	0.999916	0.65049	0.62556	1.48657	0.15435	1.64795	0.225084	0.951599	0.99988	0.579912	0.895868	3.20127	7.45575	2.47068	4.85783	7.68087	4.87172	3.20127	6.94044	2.39069	7.45575	6.11261	7.46708	1.90749	6.60662	2.47068	4.85783	6.40542
LOC_Os01g36890	DEAD-box ATP-dependent RNA helicase, putative, expressed	NA	1.18402	0.815093	0.925653	0.999457	2.06605	0.00194944	1.53889	0.339395	1.60768	0.412104	1.28927	0.635109	2.18177	0.00184793	1.65976	0.30084	1.71618	0.421963	1.27398	0.999916	1.34433	0.837907	0.582121	0.00648397	0.734919	0.445948	0.771038	0.991277	1.05375	0.99987	9.68403	13.5302	13.4286	25.2276	15.2882	24.4504	9.68403	16.7565	7.93721	16.4068	11.0842	13.5302	8.28333	22.8654	13.4286	22.9705	26.4826
LOC_Os01g36920	DEAD-box ATP-dependent RNA helicase, putative, expressed	NA	1.43272	0.552077	0.825627	0.999457	2.04178	0.00176798	1.71176	0.178566	1.58885	0.383547	1.74855	0.178905	2.42078	9.63491e-05	2.07103	0.0755926	1.89852	0.291142	1.16962	0.999916	1.09975	0.96406	0.711619	0.129328	0.825511	0.62196	0.773354	0.965248	0.939527	0.99987	21.7666	40.9729	27.6078	55.8684	47.4107	50.7672	19.8554	39.1503	21.7666	48.7806	26.0756	40.9729	17.5028	42.7172	27.6078	54.1597	55.8684
LOC_Os01g36930	ubiquitin carboxyl-terminal hydrolase 6, putative, expressed	protein deubiquitination;proteolysis;ubiquitin-dependent protein catabolic process	1.17813	0.79798	1.05991	0.999457	2.19915	1.21469e-05	1.3908	0.528092	1.83231	0.284682	1.1232	0.850413	2.04172	0.00263206	1.31117	0.668344	1.71076	0.438361	1.15748	0.999916	1.53848	0.729958	0.543136	0.00313351	0.619866	0.307097	0.821445	0.99988	1.33005	0.99987	18.7183	21.6274	27.0436	45.2643	18.3059	45.4895	18.7183	25.1955	18.4839	32.037	18.9831	21.6274	16.6626	60.1547	27.0436	45.2643	44.81
LOC_Os01g36970	expressed protein	NA	0.597963	0.40535	1.16789	0.999457	0.486572	0.0254082	0.776907	0.668966	0.757159	0.69132	0.515464	0.170361	0.413999	0.00694039	0.667	0.509182	0.639873	0.552896	1.27715	0.999916	1.27277	0.912406	1.23987	0.548226	1.57749	0.392156	1.56099	0.909447	0.995255	0.99987	4.7915	2.20635	3.50925	2.12098	3.53524	2.64582	5.14352	2.24481	4.7915	1.98498	2.76241	2.20635	5.76666	2.31128	3.50925	1.61545	2.12098
LOC_Os01g37050	ribonuclease III domain protein, putative, expressed	RNA phosphodiester bond hydrolysis;RNA phosphodiester bond hydrolysis, endonucleolytic;RNA processing;nucleic acid phosphodiester bond hydrolysis;production of siRNA involved in RNA interference	3.04002	0.0097279	0.6547	0.999457	1.41861	0.311387	1.91667	0.221225	0.941217	0.947466	4.69372	0.00154636	2.14371	0.0716863	2.92522	0.071241	1.40614	0.734072	0.617199	0.910535	0.306496	0.0758636	2.15433	0.010381	1.32072	0.618803	0.656044	0.944998	0.495025	0.930102	2.87369	8.43415	2.18742	4.26357	7.01318	3.34613	2.56715	3.90516	2.87369	8.43415	5.83638	13.7564	2.18742	5.87084	1.97211	4.26357	3.94983
LOC_Os01g37090	expressed protein	NA	1.39048	0.554154	2.03731	0.376632	0.992796	0.982917	1.07995	0.889701	1.28533	0.628742	0.688797	0.417431	0.480656	0.00542343	0.53161	0.17899	0.624717	0.444126	0.762051	0.999916	0.922633	0.970488	1.4169	0.173264	1.07678	0.904263	1.29383	0.982541	1.20952	0.99987	15.8476	21.8957	35.61	12.637	14.0077	14.8657	15.8476	15.1837	21.2059	16.0546	23.9453	21.8957	42.0971	14.6559	35.61	13.5587	11.914
LOC_Os01g37110	ABIL2, putative, expressed	NA	2.59305	0.0860958	1.25001	0.999457	3.02039	0.00145421	3.00326	0.0380154	2.96175	0.0705023	2.10619	0.180639	2.4035	0.0137075	2.39701	0.137127	2.33906	0.233659	1.13381	0.999916	1.13269	0.948759	0.867905	0.6677	0.97891	0.979297	0.971234	0.99988	0.99455	0.99987	2.16802	6.00764	3.46765	7.30061	7.39886	8.63794	1.08969	4.22632	2.16802	6.00764	5.60988	7.30125	3.46765	6.84527	2.97158	7.30061	8.46994
LOC_Os01g37260	OsFBX14 - F-box domain containing protein, expressed	NA	1.36803	0.896856	0.0381741	0.442743	3.51597	0.0118568	3.77376	0.157625	2.84524	0.405672	35.9483	0.447854	90.6409	0.000266894	97.2422	0.00304027	71.4753	0.37888	2.71539	0.926592	2.01162	0.948026	0.389813	0.137422	1.0531	0.969371	0.799219	0.99988	0.756522	0.99987	0.511112	0.974443	0	1.81984	0.784462	1.32582	0.511112	0.705054	0.152629	0.974443	0	1.10745	0	0.906329	0	1.81984	1.68398
LOC_Os01g37350	retrotransposon protein, putative, Ty3-gypsy subclass, expressed	NA	0.748416	0.791081	0.781436	0.999457	0.267738	0.00487586	0.163012	0.0198579	0.150425	0.0301541	0.967787	0.980237	0.33621	0.0949251	0.207673	0.162474	0.186122	0.186919	0.211371	0.206544	0.198353	0.164118	2.84356	0.0543549	0.59476	0.73246	0.552353	0.99988	0.919179	0.99987	0.117964	0.290033	0.117287	0.069536	0.0618056	0.0463083	0.107497	0.117964	0.128519	0.272927	0.343919	0.290033	0	0.117287	0.166536	0.069536	0
LOC_Os01g37470	asp,Glu racemase, putative, expressed	cellular amino acid metabolic process;metabolic process;nitrogen compound metabolic process	2.37603	0.202813	1.35576	0.999457	3.1377	0.0030768	6.51832	0.00028926	3.01838	0.0984738	1.76417	0.458606	2.28789	0.0697802	4.76097	0.0142459	2.19088	0.354022	2.69959	0.223714	1.26463	0.918522	0.769562	0.513691	2.04404	0.217033	0.959371	0.99988	0.467637	0.941561	0.962895	1.89175	1.43315	2.55668	2.98886	2.94493	1.05218	0.962895	0.580548	2.49368	1.5067	1.89175	1.43315	2.02021	1.08231	3.39718	2.55668
LOC_Os01g37490	dynein light chain type 1 domain containing protein, expressed	cilium morphogenesis;microtubule-based process;microtubule-based transport;positive regulation of ATP-dependent microtubule motor activity, plus-end-directed	1.93964	0.463889	1.37269	0.999457	4.89859	1.40632e-07	2.28909	0.205985	3.02615	0.0675261	1.42412	0.71677	3.41412	0.000871137	1.66404	0.533305	2.16729	0.340325	1.15396	0.999916	1.54502	0.786987	0.400123	0.00452655	0.455235	0.0804027	0.612191	0.727752	1.34088	0.99987	2.07994	4.07369	4.88225	12.6417	4.73495	9.68583	2.07994	3.46431	1.24108	8.29559	2.64221	4.07369	1.70275	8.06896	4.88225	13.0868	12.6417
LOC_Os01g37750	glutathione S-transferase, putative, expressed	glutathione metabolic process;toxin catabolic process	0.66493	0.818033	2.6548	0.800092	0.121322	0.0145337	0.214843	0.195125	0.227574	0.156951	0.25368	0.0589603	0.0451302	3.1867e-06	0.0812506	0.00434788	0.0864487	0.000813107	0.320467	0.912914	0.343448	0.475564	5.53483	0.0472432	1.77717	0.807021	1.81927	0.99988	1.03144	0.99987	3.30131	1.54181	4.08252	0.207943	0.41331	0.568953	3.30131	0.262401	3.37582	0.600622	2.35059	1.54181	8.36917	0.773292	4.08252	0.459091	0.207943
LOC_Os01g37770	RWD domain containing protein, expressed	cytoplasmic translation	1.26636	0.761054	0.684634	0.990818	1.93	0.0132393	1.31295	0.624038	1.49939	0.506815	1.85771	0.160392	2.74349	1.80705e-05	1.90641	0.220165	2.15642	0.234442	1.01449	0.999916	1.17343	0.935949	0.665158	0.0821147	0.667072	0.357509	0.77055	0.985157	1.15683	0.99987	13.3018	22.5155	12.623	31.1116	19.2888	30.3377	13.3018	25.0745	10.6606	25.3085	14.1507	22.5155	9.84948	33.3231	12.623	30.1896	31.1116
LOC_Os01g37790	expressed protein	NA	1.08686	0.94312	0.789117	0.999457	2.04414	0.0196998	1.81691	0.332705	1.99261	0.252462	1.39246	0.69952	2.50613	0.0157552	2.315	0.227634	2.49983	0.230811	1.6476	0.974345	1.82216	0.518171	0.542294	0.0444373	0.878601	0.864889	0.970494	0.99988	1.10393	0.99987	2.06472	1.94966	1.80067	3.54645	2.06897	3.89127	2.06472	0.960442	2.08803	1.94966	2.31973	1.28714	0.648712	4.37662	1.80067	3.54645	4.1062
LOC_Os01g37810	expressed protein	NA	1.26792	0.859877	0.891871	0.999457	0.404957	0.11292	0.239723	0.0783875	0.29401	0.142502	1.44146	0.711492	0.452243	0.232377	0.267845	0.181329	0.32538	0.285643	0.18724	0.0150314	0.231178	0.0146741	3.12729	0.0135114	0.587409	0.641103	0.715995	0.99988	1.23338	0.99987	4.99264	5.67067	3.34379	1.9714	1.25497	1.67249	4.99264	1.87805	7.92511	5.67067	4.4867	8.69953	5.69659	1.59476	3.34379	2.43756	1.47812
LOC_Os01g37837	seryl-tRNA synthetase, putative, expressed	seryl-tRNA aminoacylation;tRNA aminoacylation for protein translation	1.28733	0.731285	1.68015	0.913642	2.95524	5.54471e-07	1.65151	0.360074	2.60617	0.0842297	0.777383	0.729638	1.72567	0.115986	0.990881	0.991241	1.54531	0.583419	1.26259	0.999916	2.00761	0.43702	0.443979	0.000711925	0.552462	0.203169	0.873486	0.99988	1.58858	0.99987	4.69324	5.60151	10.8121	14.6003	5.62319	13.714	5.20169	4.69324	4.09562	7.8121	5.60151	4.22436	4.18754	18.6506	10.8121	12.2506	15.0461
LOC_Os01g37920	expressed protein	NA	0.851785	0.833377	2.1143	0.25247	0.369193	0.000118371	0.513016	0.151946	0.612303	0.433415	0.406595	0.00381767	0.173537	8.67492e-21	0.244176	0.000460646	0.287215	0.035044	0.593996	0.709884	0.724001	0.843807	2.32751	1.50274e-05	1.38258	0.519422	1.66744	0.789654	1.21454	0.99987	184.04	166.654	359.482	84.7729	101.991	90.4589	332.05	151.479	184.04	132.343	204.583	166.654	476.384	107.396	359.482	84.7729	85.3785
LOC_Os01g37950	expressed protein	NA	0.727508	0.515564	1.58634	0.663289	0.521917	0.00177288	0.679881	0.355744	0.786925	0.70729	0.462516	0.010089	0.325986	1.90859e-10	0.430224	0.0318017	0.490966	0.278835	0.92032	0.999916	1.08891	0.976518	1.4081	0.0895275	1.29468	0.557133	1.52088	0.90539	1.18005	0.99987	25.6156	8.38047	37.7542	2.11812	8.83342	7.95943	25.6156	4.2526	32.9275	8.38047	25.785	3.91105	97.6517	12.4011	37.7542	2.11812	0
LOC_Os01g37960	hydrolase, putative, expressed	metabolic process;response to wounding	0.843792	0.758694	1.13395	0.999457	0.508401	0.000286471	0.720444	0.401832	0.594236	0.227589	0.748967	0.473308	0.443346	8.72248e-06	0.63607	0.285736	0.517597	0.225937	0.839437	0.999916	0.705069	0.680585	1.67795	0.00461717	1.40362	0.356386	1.17017	0.99988	0.837659	0.99987	98.6458	76.4598	90.3118	46.8922	70.4025	49.2261	98.6458	69.7849	103.37	63.073	87.2606	76.4598	118.272	53.504	90.3118	47.9668	46.3638
LOC_Os01g37980	vesicle transport v-SNARE protein, putative, expressed	ER to Golgi vesicle-mediated transport;Golgi to vacuole transport;intra-Golgi vesicle-mediated transport;intracellular protein transport;membrane fusion;protein targeting to vacuole;retrograde transport, endosome to Golgi;vesicle fusion with Golgi apparatus;vesicle-mediated transport	1.30474	0.731654	0.842513	0.999457	2.22486	0.000257935	1.5216	0.411277	1.55379	0.432151	1.55908	0.433011	2.586	9.23639e-05	1.80082	0.286906	1.81936	0.368415	1.14187	0.999916	1.17936	0.941802	0.593514	0.0612554	0.669062	0.390918	0.690761	0.881287	1.03331	0.99987	13.994	19.8943	14.4905	38.4775	21.6909	28.5154	13.994	20.3215	12.8172	30.1353	11.7679	19.8943	12.2832	31.418	14.4905	38.7682	32.4115
LOC_Os01g38110	cytochrome P450, putative, expressed	oxidation reduction;secondary metabolite biosynthetic process	1.33679	0.874707	0.0325642	0.328471	0.292426	0.130047	0.753834	0.815359	0.600139	0.681573	41.0237	0.0316114	8.92954	1	22.9851	0.11988	18.2182	0.241459	0.556427	0.999916	0.448638	0.706277	4.64173	0.0410555	2.54749	0.457256	2.0323	0.978568	0.8043	0.99987	0.712846	0.707767	0	0.154591	0.457811	0.465824	0.716066	0.263237	0.712846	0.707767	1.0874	0.387708	0	0.0651495	0	0.154591	0.209515
LOC_Os01g38190	plant protein of unknown function domain containing protein, expressed	NA	0.564026	0.362499	0.510022	0.768436	0.237944	1.59981e-05	0.521061	0.242758	0.275609	0.0154452	1.12123	0.899983	0.462636	0.0901124	1.04214	0.964617	0.543878	0.461399	0.910311	0.999916	0.489335	0.399103	2.38627	0.0113036	2.17157	0.147456	1.15581	0.99988	0.538418	0.99422	6.2196	4.45942	2.50587	1.78692	4.70599	1.93306	11.336	4.74275	6.2196	2.98688	4.45942	4.48713	2.50587	2.09137	4.39591	1.78692	1.48111
LOC_Os01g38244	expressed protein	NA	2.16753	0.464398	1.43059	0.999457	5.37282	2.1492e-06	4.19915	0.00729885	3.42428	0.0842297	1.52358	0.675654	3.65171	0.000505619	2.91775	0.0865655	2.35157	0.305416	1.90293	0.919164	1.56202	0.856181	0.402041	0.028837	0.756531	0.665298	0.623306	0.898093	0.822826	0.99987	2.05768	8.32963	5.53474	16.973	11.4501	10.082	1.47858	4.40641	2.05768	8.99844	1.3475	8.32963	2.70908	6.331	5.53474	16.973	9.78304
LOC_Os01g38359	peptidyl-prolyl cis-trans isomerase, FKBP-type, putative, expressed	NA	0.778108	0.827665	2.26101	0.642355	3.29294	0.000552653	6.39104	1.03001e-06	3.70868	0.0142316	0.343976	0.0177263	1.43626	0.200969	2.80561	0.00725662	1.60674	0.436683	8.06099	3.05592e-14	4.73876	1.60203e-06	0.239599	3.42464e-10	1.91806	0.0175105	1.12192	0.99988	0.586976	0.68844	1.41774	2.28296	10.7146	11.1518	22.4176	15.1698	1.41774	6.37672	1.01587	2.97463	1.27789	2.28296	10.7146	14.3573	6.62488	11.5664	10.6066
LOC_Os01g38480	GA18326-PA, putative, expressed	NA	0.782316	0.611179	1.23176	0.999457	0.597158	0.00411197	0.826052	0.651229	0.646954	0.363865	0.636396	0.252053	0.4777	0.00118587	0.668351	0.394659	0.517256	0.273352	1.03809	0.999916	0.829473	0.913924	1.32525	0.161628	1.37204	0.424788	1.08829	0.99988	0.797005	0.99987	134.185	101.916	112.477	75.3393	113.63	68.7618	139.947	105.567	134.185	81.5973	109.942	101.916	201.469	80.6269	112.477	75.3393	80.7285
LOC_Os01g38490	expressed protein	NA	0.642689	0.521503	1.30415	0.999457	0.385882	0.00325574	0.697949	0.540302	0.57077	0.399895	0.496595	0.0900631	0.295269	7.28387e-06	0.537692	0.255291	0.433233	0.217556	1.06937	0.999916	0.892625	0.9638	1.67531	0.0472018	1.7887	0.211051	1.48228	0.932869	0.833967	0.99987	32.5775	19.82	30.7929	13.3681	29.1323	13.8804	52.2029	15.4619	32.5775	18.2741	25.2391	19.82	57.0762	12.093	30.7929	13.3681	10.8623
LOC_Os01g38580	beta,beta-carotene 9,10-dioxygenase, putative, expressed	auxin polar transport;carotene catabolic process;leaf morphogenesis;oxidation reduction;response to auxin stimulus;secondary shoot formation;strigolactone biosynthetic process;xanthophyll catabolic process	3.2481	0.236041	0.497812	0.999457	0.12383	0.0570043	0.0720159	0.131604	0.0642053	0.0968376	6.68803	0.0781014	0.234311	0.429479	0.142087	1	0.111413	1	0.0221337	0.00120336	0.0223845	3.97625e-05	25.3045	3.87954e-05	0.631088	1	0.466715	1	0.719722	1	0.276932	1.20173	0.119121	0.068154	0	0	0.463624	0.255584	0.276932	1.20195	1.20173	0.54833	0.3158	0	0.119121	0.075059	0
LOC_Os01g38620	3-5 exonuclease, nucleic acid binding protein, putative, expressed	nucleic acid phosphodiester bond hydrolysis;nucleobase, nucleoside, nucleotide and nucleic acid metabolic process	1.39216	0.640688	0.678821	0.933671	1.94829	0.00584889	1.81592	0.211698	1.48337	0.500695	2.05758	0.0623387	2.80566	1.91566e-08	2.65481	0.0280307	2.1475	0.20324	1.27519	0.999916	1.05568	0.98503	0.724702	0.22068	0.912415	0.882711	0.75594	0.967441	0.829245	0.99987	105.366	182.531	89.7091	238.683	226.403	225.211	77.368	180.726	105.366	227.283	94.213	182.531	76.7837	209.231	89.7091	238.683	218.44
LOC_Os01g38950	CK1_CaseinKinase_1.2 - CK1 includes the casein kinase 1 kinases, expressed	NA	1.31059	0.719	0.630611	0.922433	1.71865	0.0523492	1.5518	0.377069	1.51215	0.485334	2.0903	0.0571373	2.65433	4.73886e-05	2.44963	0.0456329	2.36231	0.159052	1.15809	0.999916	1.14362	0.942761	0.775378	0.269261	0.888091	0.823004	0.876393	0.99988	0.988494	0.99987	18.2717	30.597	17.3815	36.4966	31.1306	36.7954	12.5932	34.4493	18.2717	34.5351	20.1437	30.597	10.073	35.2932	17.3815	36.4966	41.5522
LOC_Os01g38990	mitochondrial carrier protein, putative, expressed	ADP transport;AMP transport;coenzyme A transmembrane transport;mitochondrial transport;transmembrane transport	1.55287	0.532384	1.4985	0.997144	3.17333	2.61491e-06	1.45392	0.544167	2.22278	0.21974	1.03988	0.964784	2.10979	0.0137421	0.959056	0.962517	1.45005	0.654805	0.919256	0.999916	1.4187	0.857927	0.496521	0.00778747	0.450582	0.0496647	0.692013	0.953211	1.54094	0.99987	2.04863	2.96581	4.00104	6.96518	2.39215	4.30394	1.95855	2.04863	2.10625	4.22955	2.41152	2.96581	4.00104	6.41356	2.5197	7.03755	6.01201
LOC_Os01g39000	ZmGR2c, putative, expressed	NA	1.25187	0.810647	0.915564	0.999457	5.3537	1.07119e-10	1.67779	0.356812	2.67509	0.18051	1.37532	0.62213	5.70898	1.4432e-12	1.82055	0.301082	2.87953	0.188449	1.31221	0.999916	2.10749	0.590552	0.236806	6.92369e-08	0.306522	0.00128186	0.490525	0.734344	1.60741	0.99987	22.1832	33.2261	30.1819	145.125	30.2938	86.0177	22.1832	43.4158	17.5225	51.9948	15.2914	33.2261	18.0307	85.6011	30.1819	145.125	105.339
LOC_Os01g39260	OsFtsH5 FtsH protease, homologue of AtFtsH4, expressed	meristem maintenance;proteolysis	1.25152	0.741701	0.859995	0.999457	2.10765	0.00103301	1.62513	0.339395	1.82408	0.255278	1.46517	0.398247	2.39531	8.67145e-05	1.8791	0.234591	2.09034	0.230558	1.27229	0.999916	1.44259	0.730305	0.604016	0.0127331	0.759032	0.604209	0.857186	0.99988	1.13353	0.99987	8.88466	11.5123	10.6712	22.4764	13.0647	22.3932	7.57907	14.8159	8.88466	16.4708	11.5123	10.9419	7.3414	29.067	10.6712	22.1189	22.7311
LOC_Os01g39290	harpin-induced protein 1 domain containing protein, expressed	NA	0.558735	0.291415	1.53065	0.914426	0.3106	5.19962e-06	0.48357	0.123202	0.544701	0.348307	0.36639	0.0145501	0.200896	1.28468e-10	0.315757	0.0143857	0.351254	0.131148	0.853159	0.999916	0.982147	0.99509	1.81926	0.0251486	1.55133	0.36537	1.76678	0.770114	1.14629	0.99987	78.3513	34.6778	71.3483	23.6672	33.569	24.6426	99.3462	39.5376	78.3513	25.8559	58.9821	34.6778	156.028	20.2764	71.3483	20.4622	23.6672
LOC_Os01g39600	expressed protein	protein amino acid phosphorylation	0.926512	0.921027	1.87469	0.396318	0.804545	0.338642	0.82249	0.687125	1.03996	0.951629	0.496076	0.0797311	0.42323	0.000300988	0.43754	0.0685428	0.546666	0.337822	0.873302	0.999916	1.12693	0.956003	1.16698	0.602388	1.01742	0.982275	1.30053	0.993321	1.28702	0.99987	7.49814	7.11301	10.9947	6.17455	6.17665	6.10312	8.36484	6.66324	7.49814	5.04871	8.48506	7.11301	17.3048	4.616	10.9947	6.17455	6.25235
LOC_Os01g39630	DNA repair protein Rad51, putative, expressed	DNA repair;double-strand break repair via homologous recombination;double-strand break repair via synthesis-dependent strand annealing;female meiosis;male meiosis;male meiosis I;meiotic DNA recombinase assembly;meiotic cell cycle;mitotic recombination;reciprocal meiotic recombination;response to ionizing radiation;somatic cell DNA recombination;strand invasion	1.85839	0.758452	0.600082	0.999457	4.18934	0.0297428	2.54414	0.405511	2.87142	0.375211	3.17262	0.377554	7.12686	0.00398336	4.28693	0.182869	4.8287	0.189481	1.35738	0.999916	1.55962	0.857077	0.44063	0.0968411	0.598617	0.478421	0.688568	0.981063	1.14758	0.99987	0.168122	0.770029	0.384439	2.37588	1.08255	2.01674	0	1.24642	0.168122	0.477913	0.770029	1.68196	0.384439	1.99913	0.289089	2.37588	3.09766
LOC_Os01g39670	OsFBD1 - F-box and FBD domain containing protein, expressed	NA	0.913328	0.940001	0.521797	0.962835	0.519643	0.110808	1.42479	0.549066	0.738221	0.630761	1.77307	0.530897	0.986653	0.985835	2.74456	0.147574	1.40114	0.736447	1.5287	0.996895	0.804022	0.916124	1.78441	0.196864	2.70576	0.0279734	1.41198	0.970766	0.524593	0.711481	2.49211	1.76844	1.36716	1.34421	2.99009	1.62723	2.50393	1.53647	2.49211	1.76844	2.27934	1.50798	0.379164	1.36716	1.42719	0.811133	1.34421
LOC_Os01g39680	expressed protein	double-strand break repair via homologous recombination;protein sumoylation	3.58216	0.219614	0.681136	0.999457	0.923073	0.936204	2.55211	0.360074	1.76335	0.628489	5.01555	0.174657	1.32705	0.850747	3.63224	0.330345	2.46578	0.58607	0.695182	0.999916	0.492609	0.627939	3.99441	0.0204074	2.75674	0.253155	1.91702	0.934646	0.702796	0.99987	0.453812	1.55659	0.225018	0.397744	1.5723	1.02802	0.412071	0.453812	0.737925	1.18714	2.43178	1.55659	0	0.225018	0.626005	0.397744	0.720114
LOC_Os01g39700	expressed protein	NA	1	1	580.573	0.00264504	33.2775	0.00647682	38.9029	0.0214049	61.4706	0.00449442	0.00117479	0.000463107	0.0567153	2.34829e-09	0.0663563	1.19179e-05	0.101633	0.00202569	55.7579	0.0190852	89.5004	0.00108056	0.0209391	0.00329794	1.17052	0.913091	1.81969	0.951685	1.58734	0.99987	0	0	0.735306	0	0	0	0	0	0	0	0	0	0	0.735306	1.34542	0.291445	0
LOC_Os01g39790	esterase,lipase,thioesterase, putative, expressed	NA	1.28395	0.839839	0.603337	0.997144	3.23252	0.00151158	2.24916	0.240957	2.79348	0.144071	2.13167	0.238906	5.2223	1.80016e-08	3.67436	0.0403453	4.54287	0.0206106	1.71095	0.971857	2.1526	0.379645	0.40546	0.00135669	0.680592	0.539382	0.858855	0.99988	1.2604	0.99987	4.31904	4.91001	3.21373	17.6972	7.73218	17.9273	4.31904	9.58299	1.64021	10.4933	4.63408	4.91001	3.21373	11.5836	3.20858	17.6972	16.4208
LOC_Os01g39800	esterase, putative, expressed	NA	1.18454	0.894817	0.327276	0.785503	1.97854	0.0907373	2.35803	0.184383	1.83272	0.371363	3.70667	0.116384	6.18649	0.000635026	7.24812	0.00605444	5.60721	0.0430347	1.94672	0.747252	1.54243	0.680585	0.605226	0.165047	1.16348	0.842976	0.921177	0.99988	0.790232	0.99987	1.5971	2.40994	0.931134	3.79826	3.43371	3.8567	1.0243	3.21331	1.5971	2.75062	1.97118	2.40994	0.931134	4.34139	0.524174	4.75974	3.79826
LOC_Os01g39830	beta-galactosidase, putative, expressed	carbohydrate metabolic process;metabolic process	1.07492	0.954691	1.57789	0.997144	2.47491	0.003668	1.17561	0.830218	2.01446	0.23606	0.685661	0.620529	1.53783	0.245973	0.742601	0.705235	1.2557	0.777452	1.07856	0.999916	1.86804	0.43021	0.442411	0.00666455	0.472813	0.0932154	0.815965	0.99988	1.72563	0.996059	0.905372	1.1125	1.68274	2.64716	0.897869	2.3877	1.23619	0.905372	0.90299	0.988204	1.25447	1.1125	1.68274	2.88525	1.55854	2.66648	2.64716
LOC_Os01g39860	1-aminocyclopropane-1-carboxylate oxidase protein, putative, expressed	oxidation reduction	0.735319	0.627246	1.96782	0.20537	0.834041	0.414763	0.42777	0.00740875	0.895855	0.841994	0.377449	0.0099897	0.417922	4.72027e-05	0.217861	1.02624e-05	0.450395	0.169985	0.570898	0.604363	1.22155	0.922199	0.895232	0.753706	0.507308	0.0305151	1.07989	0.99988	2.1347	0.427367	19.0109	13.1407	37.1728	14.8843	8.88302	14.5007	19.0109	19.6265	18.4278	8.75634	19.5642	13.1407	37.1728	19.9325	38.3061	14.1909	14.8843
LOC_Os01g39890	transposon protein, putative, unclassified, expressed	chloroplast organization	0.460936	0.127258	1.14055	0.999457	0.311833	2.31366e-05	0.407712	0.0307739	0.514965	0.337004	0.407162	0.0327465	0.271494	9.4412e-09	0.358344	0.0137451	0.44664	0.267068	0.872773	0.999916	1.12778	0.971254	1.4896	0.1911	1.29927	0.596157	1.66319	0.874677	1.28762	0.99987	84.4541	37.6709	65.8122	24.9865	28.6413	24.7308	107.543	37.4775	84.4541	16.7914	48.2408	37.6709	108.649	64.1777	65.8122	28.1317	24.9865
LOC_Os01g40050	peptidyl-prolyl cis-trans isomerase, putative, expressed	protein folding;protein peptidyl-prolyl isomerization	0.890236	0.931769	1.44078	0.999457	2.6437	0.00253565	1.48997	0.602258	2.16712	0.249584	0.62599	0.603726	1.78339	0.171651	1.03551	0.974107	1.48235	0.656504	1.63646	0.999916	2.41229	0.284233	0.339706	0.000675302	0.548364	0.304708	0.809398	0.99988	1.47029	0.99987	1.42014	1.41365	2.93131	4.07797	1.76236	3.30941	1.18837	2.09411	1.42014	1.80985	0.973253	1.41365	1.2953	4.92674	2.93131	4.07797	3.96518
LOC_Os01g40070	expressed protein	NA	0.564976	0.222615	1.04641	0.999457	0.385595	0.000291784	0.420969	0.0342548	0.464296	0.138904	0.544375	0.101136	0.366408	5.17813e-06	0.404072	0.0359095	0.439002	0.163918	0.732323	0.999916	0.822778	0.910074	1.48092	0.0885969	1.07895	0.900982	1.20233	0.99988	1.1214	0.99987	23.1139	10.0492	17.0334	7.52133	9.48038	7.29423	23.7315	10.3214	23.1139	10.0492	12.5492	9.38404	23.6297	9.46932	17.0334	7.6825	7.52133
LOC_Os01g40110	ZOS1-11 - C2H2 zinc finger protein, expressed	NA	1.06402	0.973412	1.35673	0.999457	2.49009	0.00911743	1.36851	0.71398	2.19186	0.257964	0.789309	0.845303	1.79883	0.158328	1.00139	0.999023	1.59112	0.583255	1.25933	0.999916	2.03158	0.679478	0.43098	0.0813946	0.534861	0.366888	0.867195	0.99988	1.61803	0.99987	2.56674	1.75189	4.39831	8.231	1.65258	7.25802	1.79175	3.77173	2.56674	6.07862	0.813991	1.75189	2.93222	11.1573	4.39831	4.53043	8.35533
LOC_Os01g40310	expressed protein	granum assembly;nonphotochemical quenching;thylakoid membrane organization	0.741713	0.77273	0.654025	0.999457	0.163238	0.000148527	0.711733	0.622143	0.321432	0.0465864	1.12192	0.930559	0.237045	0.0623081	1.07165	0.952712	0.480035	0.467982	0.94174	0.999916	0.432571	0.37248	4.60472	0.00473403	4.31653	0.0264434	1.98195	0.877056	0.458323	0.830061	4.8671	3.20803	1.47241	0.943047	4.47865	1.73317	8.13009	4.8671	4.84654	3.20803	6.56149	3.17356	7.14099	0.79394	1.47241	0.943047	0.256604
LOC_Os01g40330	DUF630,DUF632 domains containing protein, putative, expressed	NA	1.04694	0.967983	0.600254	0.885675	1.68347	0.12414	1.32424	0.617404	1.34014	0.67499	1.74683	0.178803	2.73154	0.000327201	2.18411	0.0899883	2.1922	0.235453	1.2358	0.999916	1.26672	0.904462	0.634358	0.0938038	0.774609	0.630714	0.793947	0.99988	1.02672	0.99987	8.59381	12.9652	7.77826	21.5429	15.4633	15.4959	7.6218	20.0447	8.59381	16.835	8.93121	12.9652	7.19604	29.8382	7.77826	21.5429	25.2025
LOC_Os01g40340	SIT4 phosphatase-associated protein domain containing protein, expressed	NA	1.37852	0.690731	0.966414	0.999457	2.31311	0.00638565	2.09241	0.178921	1.86818	0.325917	1.44044	0.550256	2.33854	0.010683	2.16374	0.196227	1.91026	0.370138	1.4851	0.999916	1.33859	0.846261	0.607579	0.0387282	0.889531	0.865895	0.798428	0.99988	0.900254	0.99987	4.947	5.97035	5.63114	9.00054	6.47069	9.71519	1.82165	5.37276	4.947	6.79616	5.97035	4.74108	2.25371	14.9526	5.63114	9.00054	11.8282
LOC_Os01g40470	vacuolar ATP synthase subunit d, putative, expressed	ATP hydrolysis coupled proton transport;ion transport;vacuolar acidification;vacuolar transport	1.3006	0.742721	0.731732	0.999457	2.14572	0.00541401	1.51491	0.434703	1.62221	0.44346	1.78559	0.172095	2.86071	1.44528e-06	2.05267	0.139343	2.18121	0.22451	1.14115	0.999916	1.23462	0.921395	0.616675	0.0468541	0.696373	0.440898	0.75238	0.982541	1.08344	0.99987	38.9591	73.055	47.7784	116.11	57.0893	100.588	34.758	89.7067	38.9591	96.1065	42.7855	73.055	32.6171	145.841	47.7784	116.11	134.791
LOC_Os01g40480	anthranilate phosphoribosyltransferase, putative, expressed	plant organ development	0.509647	0.317937	0.985632	0.999457	0.337669	0.00269345	0.364475	0.0367361	0.517906	0.28931	0.52196	0.214675	0.341974	0.000955947	0.37113	0.0433044	0.520434	0.30658	0.70439	0.999916	1.01601	0.994425	1.52721	0.228275	1.06939	0.928887	1.52336	0.823995	1.43634	0.99987	3.98782	1.80064	3.25171	1.2791	1.5073	2.4111	7.66037	1.83146	3.98782	1.46392	3.21708	1.80064	5.88586	2.32556	3.25171	1.2791	1.78542
LOC_Os01g40499	S-locus lectin protein kinase family protein, putative, expressed	phosphorylation;protein amino acid phosphorylation;recognition of pollen	1.15335	0.902154	1.35107	0.999457	0.273617	0.000315864	0.655572	0.479248	0.227231	0.00313917	0.859556	0.850817	0.202097	3.54816e-07	0.486008	0.179254	0.166328	0.000391583	0.559874	0.779349	0.196472	8.80218e-05	4.26459	1.31126e-06	2.37576	0.0269552	0.819401	0.99988	0.348726	0.0681446	3.89422	4.80892	3.68592	0.840496	3.32596	0.922307	7.44101	1.83495	3.89422	3.70038	10.8093	4.80892	6.92475	1.90807	3.68592	0.771542	1.04473
LOC_Os01g40580	hypersensitive-induced response protein, putative, expressed	NA	0.340053	0.00423632	1.45572	0.972889	0.344019	0.00015793	0.37035	0.0161033	0.634782	0.529526	0.234645	3.08822e-05	0.234514	1.03022e-08	0.25473	0.00108687	0.430823	0.255019	1.07078	0.999916	1.88281	0.595111	1.0015	0.996963	1.06634	0.922528	1.8622	0.765839	1.75338	0.99987	40.9438	11.0899	35.8571	10.7105	15.0175	13.3066	49.0108	17.6817	40.9438	11.0899	15.5677	8.4419	72.9965	11.9387	35.8571	10.4639	13.669
LOC_Os01g40610	coiled-coil domain-containing protein, putative, expressed	RNA splicing	1.05466	0.960103	0.704379	0.999457	1.5488	0.148586	1.23073	0.740372	1.33672	0.617346	1.50961	0.537233	2.13979	0.039951	1.75111	0.401707	1.87595	0.382496	1.14581	0.999916	1.25978	0.882883	0.693295	0.199884	0.785429	0.690684	0.85938	0.99988	1.09606	0.99987	5.14846	4.93416	5.0055	8.21034	5.61585	7.65651	5.14846	7.18106	3.56008	6.77431	4.93416	4.84583	2.21562	10.1344	5.0055	6.84638	10.1152
LOC_Os01g40660	methyltransferase, putative, expressed	NA	0.46412	0.12194	1.60917	0.949313	0.315356	0.00013956	0.515944	0.182132	0.554561	0.370937	0.287982	0.0069993	0.193416	2.00412e-06	0.31904	0.0285602	0.338871	0.141073	1.09343	0.999916	1.20078	0.939583	1.48265	0.196969	1.61505	0.305673	1.75794	0.762037	1.09403	0.99987	37.308	14.5345	24.9629	8.21879	19.7253	18.6653	51.2206	15.9314	37.308	9.40941	20.2671	14.5345	89.0295	10.896	24.9629	8.21879	7.55207
LOC_Os01g40670	single myb histone, putative, expressed	nucleosome assembly;regulation of transcription from RNA polymerase II promoter;response to abscisic acid stimulus;response to auxin stimulus;response to cadmium ion;response to ethylene stimulus;response to gibberellin stimulus;response to jasmonic acid stimulus;response to salicylic acid stimulus;response to salt stress;telomeric loop formation	1.37288	0.748774	0.672379	0.999457	2.75122	0.00325209	1.57798	0.486136	1.96276	0.322953	2.0458	0.225971	3.91602	3.36433e-05	2.3317	0.182738	2.86523	0.144046	1.12215	0.999916	1.41562	0.812187	0.506615	0.00913204	0.561069	0.208304	0.707556	0.921745	1.26164	0.99987	2.65462	5.87363	3.69383	12.1384	5.42687	8.58623	1.7807	7.93495	2.65462	7.79205	3.71872	5.87363	1.61432	10.0103	3.69383	12.1384	9.50388
LOC_Os01g40690	holocarboxylase synthetase, putative, expressed	NA	1.33309	0.724311	0.703902	0.996792	1.84544	0.0254632	1.6673	0.298151	1.22821	0.745643	1.90196	0.151454	2.55227	1.77926e-05	2.35362	0.0538609	1.71536	0.381226	1.22402	0.999916	0.914098	0.971316	0.730894	0.25662	0.88625	0.822413	0.661663	0.770257	0.747442	0.99987	29.5078	56.383	30.3248	64.2101	62.6434	51.6797	18.6968	50.3489	29.5078	56.383	23.2243	59.0244	19.2546	60.7378	30.3248	73.5187	60.8576
LOC_Os01g40710	high light inducible protein, putative, expressed	response to light intensity;transmembrane transport	1.56805	0.671732	0.79612	0.999457	0.59218	0.343737	1.25757	0.773621	1.10727	0.907336	1.99925	0.472484	0.727836	0.710932	1.56793	0.652449	1.37656	0.776167	0.783939	0.999916	0.699508	0.839152	2.69644	0.0332009	2.08769	0.273398	1.86627	0.802175	0.893086	0.99987	2.478	4.47687	1.69426	1.4089	3.80963	2.92654	2.478	3.46663	2.2153	4.47687	6.43389	3.05016	4.23353	1.69426	0.627371	1.4089	1.36976
LOC_Os01g40760	expressed protein	NA	0.366523	0.538386	3.42887	0.565993	0.338215	0.167722	0.760346	0.822274	0.213182	0.236478	0.107024	0.00634207	0.0979662	0.000241967	0.220131	0.0679494	0.0613778	0.00546003	2.0348	0.999916	0.574139	0.927179	1.10059	0.946593	2.21568	0.538844	0.619367	0.99988	0.280845	0.963309	1.42521	0.606368	2.15737	0.632203	0.826031	0.474577	1.42521	0.800421	2.54687	0.606368	0.642165	0	8.77248	0.779933	2.15737	0.695118	0.315708
LOC_Os01g40870	aldehyde dehydrogenase, putative, expressed	NA	1.15804	0.811008	0.931501	0.999457	0.765137	0.212377	1.5487	0.237079	0.974784	0.963274	1.24763	0.644352	0.810742	0.3895	1.65964	0.231396	1.03162	0.965522	1.31363	0.999916	0.842287	0.912227	1.53237	0.0348614	2.00154	0.00866574	1.27444	0.962449	0.63946	0.948044	239.724	215.456	154.184	164.79	371.435	184.534	239.724	158.497	253.242	214.987	313.484	215.456	259.929	154.184	154.098	182.85	164.79
LOC_Os01g41010	DUF581 domain containing protein, expressed	seedling development	0.98006	0.985312	0.476417	0.47564	1.13567	0.70978	1.02955	0.959881	0.963273	0.956177	2.06355	0.059807	2.32305	0.000470571	2.14781	0.0556232	1.98483	0.217496	1.02881	0.999916	0.977964	0.991987	0.874969	0.634143	0.895233	0.810973	0.846835	0.99988	0.949366	0.99987	21.4007	22.1804	12.1596	27.7109	25.7747	24.9594	14.1844	37.3052	21.4007	22.1804	17.6312	31.257	11.7528	25.0144	12.1596	31.3582	27.7109
LOC_Os01g41050	sulfate transporter, putative, expressed	sulfate transmembrane transport;sulfate transport;transmembrane transport	0.0097129	0.00122355	3.32621	0.669138	0.409531	0.364576	0.0246873	0.00592104	0.0563404	0.029308	0.00285608	0.00979979	0.118029	0.208579	0.00746863	1.27228e-05	0.0147859	2.83319e-05	2.26284	1	7.3164	1	0.0241319	0.335709	0.0574191	0.124393	0.150975	0.727752	3.09189	1	0.777355	0	1.06064	0.188729	0	0.062797	0.777355	0.106982	1.74163	0	0	0	5.29335	1.06064	0.900122	0.188729	0
LOC_Os01g41120	retrotransposon protein, putative, Ty3-gypsy subclass, expressed	NA	0.769721	0.681558	1.54359	0.807452	0.542741	0.0210141	0.438424	0.0284621	0.601448	0.30413	0.504887	0.048017	0.349407	1.04095e-05	0.286145	0.000863098	0.386859	0.0730708	0.561244	0.469969	0.782972	0.865054	1.43708	0.173234	0.80474	0.683625	1.10949	0.99988	1.38973	0.99987	30.4622	24.0423	54.8541	20.6916	13.848	19.2492	52.7446	28.3391	30.4622	23.7292	36.9081	24.0423	54.8541	23.4741	59.9761	20.6916	26.2125
LOC_Os01g41160	FAD dependent oxidoreductase domain containing protein, expressed	oxidation reduction	0.437055	0.27942	0.460264	0.902194	0.193878	0.000268048	0.0946478	0.000307685	0.194454	0.0040471	0.933209	0.96356	0.400854	0.262743	0.192413	0.19371	0.394796	0.427256	0.213195	0.321067	0.438515	0.544261	2.292	0.193344	0.489954	0.631745	0.983698	0.99988	2.01192	0.99987	1.54333	0.70393	0.43973	0.379868	0.126602	0.519055	2.15559	1.19747	1.54333	0.54884	1.36867	0.70393	1.7649	0.23558	0.43973	0.279681	0.379868
LOC_Os01g41200	heavy metal-associated domain containing protein, expressed	cellular transition metal ion homeostasis;metal ion transport	4.49173	0.234895	0.576872	1	4.20126	0.0476499	2.04339	0.597588	3.30413	0.351183	9.58692	0.106735	9.30493	0.0382918	3.9853	0.418149	6.56034	0.276012	0.440988	0.912752	0.731319	0.933908	1.06326	0.940607	0.468878	0.35914	0.77693	0.99988	1.65425	0.99987	1.21744	4.80496	1.40397	2.73829	2.26346	2.80014	0	1.74603	1.21744	4.80496	1.37392	6.22926	1.40397	3.92798	0	5.67401	2.73829
LOC_Os01g41210	transposon protein, putative, unclassified, expressed	transposition, DNA-mediated	1.27035	0.825526	0.729222	0.999457	2.25051	0.0402461	1.86856	0.35481	2.06599	0.250266	1.75512	0.519235	3.02883	0.0253538	2.5466	0.227454	2.78191	0.216714	1.44387	0.999916	1.61756	0.659442	0.574867	0.15462	0.817831	0.801324	0.913297	0.99988	1.1166	0.99987	1.15032	1.29885	0.783284	2.59188	1.33799	2.75828	1.15032	1.37188	0.916365	1.29885	1.39901	1.03674	0.783284	2.56351	0.690729	1.42739	3.44668
LOC_Os01g41220	DUF538 domain containing protein, putative, expressed	NA	0.780028	0.720344	0.956791	0.999457	0.243635	1.93307e-09	0.554793	0.161175	0.309198	0.011555	0.816118	0.736846	0.251452	1.69476e-07	0.577758	0.269509	0.318415	0.0637171	0.700482	0.97068	0.398318	0.0878297	3.22753	1.23627e-09	2.2559	0.00532681	1.27231	0.99988	0.566989	0.942906	194.294	136.82	92.8607	40.3219	97.0666	37.5253	207.085	93.8006	194.294	86.2225	157.286	136.82	231.841	89.2379	92.8607	43.0848	40.3219
LOC_Os01g41240	hydrolase, alpha,beta fold family domain containing protein, expressed	metabolic process	22.5384	3.25305e-25	0.320986	0.0889419	0.00490371	6.67265e-21	4.6412	1.90262e-05	0.000466381	4.97443e-15	70.9553	2.46737e-35	0.0148494	5.0658e-10	14.4727	5.80125e-11	0.00141698	5.46482e-09	0.202409	3.54236e-06	2.06661e-05	1.03278e-31	4614.8	3.44049e-61	932.94	2.29302e-36	0.104043	1	0.000101601	2.88724e-22	26.034	451.901	5.03623	0.232415	133.018	0	26.034	10.9409	27.306	293.836	714.23	451.901	12.9145	1.40078	5.03623	0.255817	0
LOC_Os01g41430	UDP-glucoronosyl and UDP-glucosyl transferase, putative, expressed	metabolic process	0.474115	0.238327	3.73287	0.0081526	0.129513	2.60977e-07	0.163802	0.000481793	0.232038	0.0360065	0.128193	5.20724e-09	0.0343351	3.16389e-27	0.0441136	2.33238e-12	0.0612192	8.33665e-07	0.34086	0.304402	0.494226	0.6489	3.68409	0.00345072	1.25612	0.855319	1.81645	0.946834	1.46647	0.99987	4.49691	1.82223	13.2975	0.533297	0.812205	0.60983	5.17588	2.07544	4.49691	1.3952	1.82223	2.29269	16.3464	1.73379	13.2975	0.533297	0.619494
LOC_Os01g41450	UDP-glucoronosyl and UDP-glucosyl transferase domain containing protein, expressed	metabolic process	0.291466	1	5.18058	0.664887	1.80815	0.565371	3.47995	0.279072	3.07014	0.352072	0.0586207	0.0326073	0.345533	0.155663	0.669908	0.712635	0.581741	0.619253	10.9166	0.12395	9.77104	0.109119	0.173434	0.142072	1.90986	0.495611	1.67491	0.954124	0.88092	0.99987	0	0	1.11311	0.436458	0.541812	0.808584	0	0.205329	0	0.157129	0	0	3.03181	1.11311	0.75752	0.360331	0.978148
LOC_Os01g41510	calcineurin B, putative, expressed	cellular potassium ion homeostasis;detection of calcium ion;hypotonic salinity response	0.568523	0.753906	0.960719	0.999457	1.67379	0.438298	1.21452	0.871082	1.66081	0.639027	0.592323	0.659822	1.69141	0.331618	1.24639	0.845723	1.69619	0.572796	2.09071	0.926592	2.91911	0.174854	0.34547	0.0182261	0.712681	0.665579	0.998712	0.99988	1.39329	0.99987	1.55904	0.948266	1.99864	3.59429	1.90724	4.0527	0	3.87165	1.55904	1.47857	0.789999	0.948266	1.78298	5.35476	1.99864	3.6731	3.26211
LOC_Os01g41550	aspartic proteinase, putative, expressed	protein catabolic process;proteolysis;response to karrikin	0.624541	0.505894	1.70343	0.782928	0.38612	0.000469529	0.411052	0.038895	0.678121	0.60548	0.368062	0.0274317	0.224433	7.64754e-09	0.241047	0.0010547	0.392973	0.222063	0.648367	0.975552	1.09617	0.981772	1.63793	0.109655	1.05882	0.933408	1.77467	0.832399	1.68482	0.99987	48.5534	22.4085	47.7906	17.6036	17.9579	16.0394	62.4371	22.9583	48.5534	15.3515	44.1664	22.4085	108.754	16.1738	47.7906	17.6036	19.5605
LOC_Os01g41565	ATP-binding domain-containing protein, putative, expressed	tRNA processing;tRNA thio-modification;tRNA wobble uridine modification	1	1	18.4166	1	79.4251	5.99789e-05	41.3471	0.0233079	67.8557	0.00621536	0.0376308	1	4.35037	0.0637024	2.24805	0.605881	3.69446	0.359946	59.0643	0.0227663	97.4706	0.00181921	0.00875915	1.46827e-05	0.514975	0.521983	0.856426	0.99988	1.65145	0.99987	0	0	0.479906	1.42441	0.337913	1.29802	0	0	0	0	0	0	0.599236	0.479906	0.447738	1.42441	0.967412
LOC_Os01g41630	serine,threonine protein phosphatase 2A 55 kDa regulatory subunit B, putative, expressed	developmental process;mitotic cell cycle;peptidyl-serine dephosphorylation;regulation of phosphoprotein phosphatase activity	0.714358	0.628703	0.84137	0.999457	2.32396	0.00010746	1.29113	0.693813	1.96195	0.19825	0.862176	0.857685	2.70221	0.00114661	1.54154	0.558275	2.31234	0.229923	1.77218	0.890093	2.72045	0.0430813	0.31012	4.85466e-08	0.543395	0.239925	0.831954	0.99988	1.5338	0.99987	4.97386	3.85948	5.40579	11.8221	4.10355	9.73829	3.76619	5.78413	4.97386	4.02892	2.44051	3.85948	2.42966	12.6576	5.40579	10.7803	11.8221
LOC_Os01g41650	pentatricopeptide, putative, expressed	NA	2.55932	0.447971	0.876658	0.999457	3.51596	0.0338079	3.77361	0.0994554	4.01546	0.13582	2.96464	0.289319	3.96755	0.0392423	4.32029	0.0903609	4.53143	0.153919	1.4495	0.999916	1.56245	0.814565	0.730653	0.550001	1.04801	0.962966	1.12595	0.99988	1.07628	0.99987	0.417045	0.899314	0.312926	0.89163	1.12461	1.56486	0	0.417045	0.453474	0.899314	0.554244	0.983751	0.206612	1.28356	0.312926	1.66974	0.731428
LOC_Os01g41710	chlorophyll A-B binding protein, putative, expressed	photosynthesis;photosynthesis, light harvesting;photosynthesis, light harvesting in photosystem I;photosynthesis, light harvesting in photosystem II;protein-chromophore linkage;response to light stimulus	0.879741	0.956009	0.0937928	0.3272	0.0433515	7.38348e-08	0.498966	0.0996116	0.245328	0.0178181	9.27328	0.209898	0.45044	0.592149	5.22526	0.266346	2.55969	0.632263	0.553219	0.999916	0.280844	0.254328	20.6712	0.000884581	11.1822	1.75332e-10	5.7252	0.0163843	0.508758	0.99987	424.268	202.057	4.5089	13.6356	185.687	70.0037	685.395	331.358	424.268	202.057	924.093	113.89	95.4286	4.5089	2.81006	13.6356	8.82356
LOC_Os01g41800	cytochrome P450, putative, expressed	oxidation reduction;trehalose biosynthetic process	1	1	18.4166	1	129.71	2.51465e-06	1374.57	4.79972e-14	109.965	0.000123818	0.0376308	1	7.12329	0.00512294	76.6434	1.86188e-12	5.99876	0.115038	1952.85	3.64891e-15	158.534	1.30933e-05	0.00536296	3.66425e-07	10.2795	2.28072e-12	0.845441	0.99988	0.0820858	1.00098e-07	0	0	0.61123	4.22478	46.0995	3.53248	0	0	0	0	0	0	0.61123	2.69224	0.456514	5.2305	2.17112
LOC_Os01g41810	cytochrome P450 72A1, putative, expressed	oxidation reduction	2.80543	0.662689	4.18677	0.931485	6.91827	0.0119329	24.9677	3.05971e-06	9.34449	0.0160887	0.673325	0.82979	1.61211	0.538391	5.90234	0.00826384	2.18427	0.456081	8.70186	8.22721e-05	3.31958	0.252386	0.410113	0.192071	3.53163	0.00256401	1.33648	0.99988	0.379363	0.216231	0.161747	0.476165	1.19694	1.6365	6.72938	2.3866	0	0.161747	0.174787	0.744351	0.133186	0.476165	1.19694	0.799192	1.35068	1.80189	1.41469
LOC_Os01g41870	protein kinase, putative, expressed	protein amino acid autophosphorylation	1.34591	0.662689	1.00996	0.999457	2.28342	0.00038612	1.72881	0.229489	1.88437	0.203631	1.34018	0.629372	2.25839	0.00389321	1.69259	0.327698	1.82396	0.352959	1.25903	0.999916	1.38695	0.757976	0.598414	0.025755	0.747081	0.511905	0.816703	0.99988	1.09772	0.99987	3.441	4.90492	4.80227	8.48601	6.49885	7.85367	2.51926	4.34401	3.441	4.90492	5.21694	3.99354	4.80227	6.4147	2.68115	8.09789	8.61496
LOC_Os01g41890	MLA1, putative, expressed	NA	0.404667	0.308403	0.862784	0.999457	0.182993	0.00095862	0.195333	0.00983141	0.268487	0.060032	0.470584	0.406117	0.210467	0.0113691	0.224458	0.0628049	0.307315	0.1996	0.474956	0.958742	0.662106	0.863691	2.23506	0.222822	1.04631	0.979083	1.45581	0.99988	1.3928	0.99987	1.45009	0.409604	0.703585	0.267298	0.198319	0.392956	1.97153	0.583445	1.45009	0.256764	0.623083	0.409604	1.65172	0.248253	0.703585	0.147225	0.398676
LOC_Os01g41900	Myb transcription factor, putative, expressed	regulation of transcription, DNA-dependent;transcription, DNA-dependent	0.430721	0.0286775	1.03304	0.999457	0.33206	1.618e-05	0.474131	0.0717335	0.527651	0.266603	0.417088	0.0435052	0.317405	0.000113852	0.457369	0.114577	0.503131	0.316978	1.08014	0.999916	1.23218	0.921924	1.30751	0.32793	1.40132	0.439539	1.59544	0.819422	1.13997	0.99987	88.2898	36.8254	46.867	27.3831	35.0981	31.9581	114.64	46.951	88.2898	23.1773	45.6073	36.8254	131.006	26.0859	46.867	22.7597	27.3831
LOC_Os01g41950	expressed protein	NA	0.557662	0.31588	0.0298556	4.10165e-14	0.0161384	5.11661e-36	0.0780906	1.90732e-14	0.0442984	2.08214e-18	19.053	3.29936e-10	0.54596	0.483957	2.68174	0.227042	1.49382	0.714778	0.137576	5.8619e-09	0.0791814	1.96692e-13	34.8598	7.39336e-30	4.76978	0.00258467	2.71828	0.353677	0.572998	0.971973	13.9605	7.10009	0.504951	0.362065	1.17868	0.856681	20.0022	7.22295	13.9605	4.61744	10.6665	7.10009	0.571222	0.381591	0.504951	0.362065	0.24508
LOC_Os01g41980	retrotransposon protein, putative, unclassified, expressed	NA	0.100759	0.352625	3.17829	0.885675	0.783399	0.823778	1.57132	0.721302	1.63708	0.704063	0.030938	0.010154	0.243665	0.0580408	0.496586	0.466008	0.502104	0.520271	15.9442	0.146807	17.0068	0.0833727	0.12609	0.155741	1.98424	0.535407	2.06971	0.915486	1.038	0.99987	0.230954	0	1.27363	0.269832	0.910566	0.682454	0	0.230954	1.24108	0	0	0	1.70275	0.340942	1.27363	0.269832	0.183213
LOC_Os01g41990	OsCML12 - Calmodulin-related calcium sensor protein, expressed	NA	0.722136	0.612993	1.05444	0.999457	0.442029	0.00808717	0.635343	0.34746	0.50914	0.164522	0.68898	0.489074	0.414543	0.0128326	0.602879	0.35708	0.476866	0.244413	0.864415	0.999916	0.702736	0.715448	1.64552	0.119143	1.41931	0.535847	1.14847	0.99988	0.812701	0.99987	9.82297	6.80413	7.80101	4.50115	6.63683	4.68702	9.82297	6.56244	11.3234	6.8936	6.1581	6.80413	12.4703	5.27259	7.80101	4.50115	2.53225
LOC_Os01g42000	skin secretory protein xP2 precursor, putative, expressed	glycerol metabolic process;glycerol-3-phosphate biosynthetic process;phosphorylation;triglyceride metabolic process	0.564026	0.408106	0.435958	0.585016	0.07319	1.52459e-13	0.166198	2.53442e-05	0.198837	0.0173136	1.2969	0.750991	0.166075	0.000170194	0.378931	0.159465	0.447556	0.405173	0.2897	0.0138222	0.356348	0.33271	7.79145	2.3416e-10	2.24526	0.217033	2.74473	0.57361	1.2301	0.99987	9.21252	4.11201	2.01112	0.606066	1.80842	1.02284	14.0416	4.18742	9.21252	3.90009	7.44715	4.11201	6.58535	1.13089	2.01112	0.745382	0.606066
LOC_Os01g42024	expressed protein	NA	0.541072	0.308498	2.05096	0.545874	0.706435	0.274932	0.410578	0.0804027	0.656348	0.494324	0.263923	0.00303455	0.339425	0.000808371	0.199313	0.00141509	0.315304	0.0791534	0.748723	0.999916	1.21856	0.932644	0.778318	0.51389	0.581531	0.329378	0.932129	0.99988	1.62266	0.99987	12.5792	6.76096	19.6721	9.39451	6.35578	9.14348	23.1122	12.5792	11.1852	6.76096	11.3875	6.33968	43.4719	6.5219	19.6721	9.39451	8.32116
LOC_Os01g42040	ubiquitin-conjugating enzyme, putative, expressed	protein polyubiquitination;response to DNA damage stimulus	9.97035	1	4.60414	1	39.688	0.00247727	24.0698	0.146267	36.4042	0.0348006	2.06012	1	7.27616	0.114325	4.81775	0.495733	6.8777	0.317175	2.39816	0.999916	3.66468	0.485972	0.254231	0.1019	0.60971	0.722004	0.930922	0.99988	1.5081	0.99987	0	0.114023	0.108391	0.545856	0.404054	0.570471	0	0	0	0.0892521	0.19215	0.114023	0	0.747703	0.108391	0.545856	0.462225
LOC_Os01g42080	zinc ion binding protein, putative, expressed	NA	1.39445	0.694736	1.13528	0.999457	2.72967	0.000594278	2.54673	0.0627112	2.00523	0.285955	1.23947	0.776885	2.34671	0.00886041	2.23574	0.166438	1.74081	0.468847	1.78866	0.682976	1.42048	0.809185	0.51666	0.00691941	0.916411	0.896814	0.722799	0.953211	0.790757	0.99987	1.71057	2.31862	2.28767	4.35283	3.94695	4.00963	0.858672	2.12295	1.71057	2.42279	2.09101	2.31862	1.16891	4.80225	2.28767	4.35283	4.95265
LOC_Os01g42090	nodulin MtN3 family protein, putative, expressed	protein homooligomerization	0.145524	0.027674	1.13719	0.999457	0.353215	0.0256801	0.0185353	0.000158717	0.272567	0.0786217	0.128053	0.0389629	0.305775	0.0335874	0.0163594	0.000576514	0.232778	0.133413	0.13185	0.943175	1.79963	0.897279	0.413345	0.345007	0.0520867	0.0274477	0.760914	0.99988	14.0239	0.386696	2.68307	0.381769	2.52123	0.991071	0	0.886881	1.79898	3.75032	2.68307	0.381769	0	0.979625	3.6829	1.4747	2.52123	1.16725	0.991071
LOC_Os01g42110	nodulin MtN3 family protein, putative, expressed	protein homooligomerization	0.0252401	1.56304e-22	1.96609	0.469346	0.177556	1.93909e-06	0.0163384	2.15716e-21	0.173574	5.36476e-05	0.0128901	1.66635e-32	0.0893254	4.89105e-12	0.00831723	2.37154e-25	0.0870578	4.34195e-08	0.644186	0.999916	6.88695	0.000663984	0.143683	3.11375e-05	0.0925927	1.8394e-05	0.977866	0.99988	10.6564	0.000909518	44.0396	1.48497	65.3827	8.09892	0.893675	6.68135	44.0396	24.6995	64.5868	0.288168	1.83316	1.48497	96.353	21.8716	65.3827	11.6725	8.09892
LOC_Os01g42140	expressed protein	NA	0.720905	0.650344	1.2669	0.999457	0.460188	0.0101967	0.696508	0.474988	0.836336	0.781043	0.575457	0.234359	0.360345	0.000400978	0.55421	0.231396	0.656522	0.525519	0.950101	0.999916	1.16425	0.941802	1.58511	0.135205	1.49703	0.399335	1.82265	0.606246	1.2233	0.99987	13.5986	8.25823	13.7217	6.63225	11.2388	8.54309	18.4166	10.5693	13.5986	8.25823	10.6471	7.02248	13.7217	8.11233	16.1288	5.60661	6.63225
LOC_Os01g42150	MEGL13 - Maternally expressed gene MEG family protein precursor, expressed	NA	3.69045	0.399887	0.0747539	1	0.477949	0.63429	4.07576	0.166277	1.18444	0.930291	47.7341	0.0270607	6.16248	1	51.866	0.013892	15.2475	0.332939	1.06714	0.999916	0.326033	0.644722	7.36824	0.0448517	7.66417	0.0473024	2.40113	0.99988	0.307206	0.877954	0.783377	4.07379	0	0	4.23226	0.311938	1.35973	0.783377	0	4.07379	4.82895	0	0	0	0	0	0
LOC_Os01g42190	heat shock protein DnaJ, putative, expressed	NA	0.537099	0.505454	0.226886	0.138961	0.0245414	4.0447e-09	0.0859053	4.2376e-06	0.0478012	6.83748e-08	2.41291	0.385686	0.102497	0.0768605	0.391452	0.475007	0.229022	0.304125	0.15801	0.0292141	0.0918559	0.00207758	22.6112	4.43803e-05	3.75539	0.497131	2.35636	0.99988	0.598056	0.99987	4.53238	2.09374	1.03586	0	0.498402	0.207277	6.83484	3.57884	4.53238	2.09374	4.65528	1.03189	1.03586	0.207435	1.16418	0	0
LOC_Os01g42200	expressed protein	NA	0.602934	0.427151	0.632489	0.951279	0.371647	0.000389865	0.156063	3.55579e-06	0.502867	0.22113	0.951654	0.959486	0.579959	0.202677	0.2425	0.0249764	0.779491	0.768211	0.255626	0.0127753	0.838882	0.942088	1.63393	0.172737	0.41902	0.107534	1.35535	0.993713	3.28009	0.224324	24.2691	13.8293	7.92324	9.48732	3.20394	9.66646	24.2691	16.4368	27.2119	7.59236	13.8293	18.792	21.4799	6.24994	7.92324	6.73078	9.48732
LOC_Os01g42260	transcriptional corepressor LEUNIG, putative, expressed	NA	1.32482	0.679215	0.70186	0.997144	2.18974	0.000863802	1.65956	0.319901	1.7902	0.348376	1.90366	0.150913	3.04977	2.17743e-05	2.36144	0.101892	2.5244	0.189878	1.22515	0.999916	1.33366	0.880402	0.614618	0.0353546	0.742258	0.568946	0.806892	0.99988	1.08983	0.99987	6.53544	7.87355	6.00097	14.2475	8.30956	15.4471	4.6265	8.85702	6.53544	11.8075	6.97789	7.87355	3.43751	19.9266	6.00097	13.4726	17.5668
LOC_Os01g42294	inactive receptor kinase At2g26730 precursor, putative, expressed	phosphorylation;protein amino acid phosphorylation	0.713992	0.588604	1.76862	0.568298	0.288241	5.26367e-07	0.42861	0.0353271	0.546485	0.299978	0.407309	0.00441204	0.16186	5.18304e-22	0.243449	0.000173994	0.306264	0.0386828	0.591716	0.636426	0.769742	0.885206	2.50378	4.07396e-06	1.4796	0.37052	1.90569	0.530405	1.2963	0.99987	36.0152	27.7379	68.1371	12.197	17.1396	16.8149	66.768	29.0289	36.0152	25.1001	39.8879	27.7379	88.9156	17.8181	68.1371	12.197	14.4518
LOC_Os01g42330	retrotransposon protein, putative, unclassified, expressed	defense response;signal transduction	0.883373	0.952345	0.554286	0.999457	2.15406	0.114622	1.46135	0.716146	3.06012	0.0962672	1.60829	0.779051	3.77854	0.0481758	2.61784	0.428278	5.36882	0.0810146	1.62659	0.999916	3.43383	0.125575	0.415595	0.108545	0.669601	0.667571	1.4123	0.967441	2.10819	0.99578	0.280849	0.253575	0.159873	0.462884	0.224889	0.55978	0.117466	0.322373	0.280849	0.447335	0.107333	0.253575	0.159873	0.672883	0.121263	0.722005	0.462884
LOC_Os01g42380	pleiotropic drug resistance protein, putative, expressed	transmembrane transport	0.0943101	0.00174408	0.385595	0.849948	0.286907	0.0391471	0.0914563	0.000641244	0.189472	0.053718	0.248763	0.140644	0.744293	0.647623	0.239818	0.128155	0.489924	0.464892	0.956148	0.999916	2.00926	0.692942	0.329181	0.0683238	0.314609	0.122662	0.649323	0.953671	2.08626	0.99987	0.63823	0.122805	0.512842	0.39183	0.137082	0.279498	3.31301	0.63823	0.214116	0.113634	0.122805	0.14486	0.48735	0.512842	0.555209	0.521269	0.39183
LOC_Os01g42460	BAH domain containing protein, expressed	negative regulation of DNA methylation;negative regulation of chromatin silencing;regulation of DNA methylation;regulation of histone H3-K9 methylation;regulation of histone methylation	3.45861	0.351418	0.807925	0.999457	4.28375	0.0234918	3.42751	0.227402	4.95669	0.0679134	4.0903	0.310526	4.72957	0.0708747	4.0021	0.278657	5.55624	0.170921	0.97638	0.999916	1.43092	0.888571	0.81371	0.762445	0.793669	0.806851	1.15965	0.99988	1.46234	0.99987	0.207371	0.897477	0.320001	1.00052	0.795108	1.27961	0.207371	0.342638	0	1.05382	0.283626	0.897477	0	1.01866	0.320001	0.738495	1.00052
LOC_Os01g42520	expressed protein	response to karrikin;root morphogenesis	0.714484	0.589245	2.40953	0.064144	0.379867	4.95179e-05	0.478759	0.0825445	0.635213	0.466723	0.298608	0.000119183	0.156265	1.01761e-21	0.199239	2.90139e-05	0.260884	0.0214193	0.660005	0.933802	0.894793	0.96748	1.90306	0.00365673	1.25522	0.664362	1.68549	0.784465	1.35037	0.99987	195.047	149.851	489.092	89.6116	113.149	106.29	371.979	179.041	195.047	133.115	240.486	149.851	730.125	115.078	489.092	89.6116	110.734
LOC_Os01g42700	expressed protein	NA	0.703519	0.488482	1.15861	0.999457	0.469912	0.000176668	0.770078	0.554834	0.579474	0.308809	0.607853	0.254124	0.399485	0.000182535	0.66217	0.410044	0.492352	0.274238	1.07598	0.999916	0.827499	0.927891	1.51324	0.0542179	1.6225	0.169665	1.23993	0.99988	0.767091	0.99987	174.973	112.33	121.616	75.8451	143.309	66.4759	174.973	110.905	194.445	80.7782	141.115	112.33	263.11	81.5055	121.616	81.6223	72.0924
LOC_Os01g42710	retrotransposon protein, putative, unclassified, expressed	NA	1.75453	0.219113	0.857094	0.999457	1.4234	0.221122	2.19476	0.0305621	1.60075	0.315215	2.06453	0.0984141	1.63031	0.14244	2.55914	0.0277871	1.84208	0.315071	1.22569	0.999916	0.907509	0.95161	1.25457	0.42953	1.52582	0.251284	1.12028	0.99988	0.738521	0.99987	1.70056	3.08905	1.71118	2.60525	4.11074	3.07325	1.70056	2.40462	1.55169	2.87751	3.84629	3.08905	1.46144	2.51431	1.71118	2.60525	3.32915
LOC_Os01g42730	GDSL-like lipase,acylhydrolase, putative, expressed	NA	1.181	0.85407	0.760129	0.999457	1.70316	0.0729658	1.4921	0.449888	1.68105	0.372624	1.56464	0.436036	2.18023	0.0107886	1.95735	0.212157	2.17944	0.238572	1.23862	0.999916	1.41208	0.741352	0.700773	0.154885	0.862285	0.777924	0.978012	0.99988	1.13763	0.99987	5.40459	6.1684	4.4245	8.43097	6.4316	9.42867	2.42735	6.32309	5.40459	6.1684	4.32463	6.44873	2.70532	7.94973	4.4245	8.43097	8.03558
LOC_Os01g42790	xylem cysteine proteinase 2 precursor, putative, expressed	proteolysis;proteolysis involved in cellular protein catabolic process	0.384493	0.448487	0.728002	0.999457	0.3369	0.036178	0.332272	0.141114	0.588801	0.502586	0.543779	0.659904	0.457632	0.241571	0.463447	0.437531	0.801707	0.836906	0.845012	0.999916	1.51804	0.900782	1.17535	0.870095	0.978093	0.987736	1.73117	0.868068	1.7862	0.99987	1.52575	0.584236	2.06959	0.811362	0.903749	1.46152	4.47804	1.52575	1.43937	0.584236	2.03503	0.187042	1.40914	2.06959	2.11507	0.669904	0.908988
LOC_Os01g42800	MEE18, putative, expressed	embryonic development ending in seed dormancy;pollen tube development	1.06521	0.976753	0.483646	0.999457	1.79218	0.286636	1.19487	0.877221	1.64859	0.593105	2.23711	0.542565	3.86592	0.0469538	2.44573	0.456415	3.42834	0.276154	1.09249	0.999916	1.5338	0.85811	0.604519	0.356178	0.647563	0.617629	0.917424	0.99988	1.40394	0.99987	0.996194	0.885835	0.757832	1.96311	0.850109	2.02361	0.278033	1.689	0.996194	1.53164	0.885835	0.452097	0.757832	1.74579	0.285253	1.26094	2.19817
LOC_Os01g42810	leaf senescence related protein, putative, expressed	NA	0.934397	0.967983	2.56048	0.757642	0.798566	0.68723	0.849649	0.875332	1.13335	0.897518	0.36224	0.217441	0.305759	0.0455773	0.325768	0.213047	0.434103	0.396418	0.901228	0.999916	1.21823	0.951248	1.18701	0.795142	1.07548	0.956915	1.4199	0.99988	1.35383	0.99987	1.45406	1.32091	1.248	1.07021	0.620568	0.993343	1.82647	0.841419	1.45406	0.774169	1.66162	1.32091	7.05428	0.332467	1.248	1.38088	1.07021
LOC_Os01g42820	RNA recognition motif containing protein, putative, expressed	NA	0.978697	0.982303	1.49728	0.885675	0.635303	0.0644117	0.92008	0.872923	0.803533	0.682792	0.658419	0.366555	0.420364	0.000112857	0.615363	0.28647	0.530688	0.275387	0.925318	0.999916	0.822863	0.915401	1.56065	0.0846114	1.43858	0.372147	1.26685	0.99261	0.886444	0.99987	18.516	16.1067	22.0889	11.4752	16.383	12.9215	22.6518	12.338	18.516	11.9063	23.4131	16.1067	32.1585	13.6538	22.0889	11.4752	13.0056
LOC_Os01g42850	ThiF family domain containing protein, putative, expressed	C-terminal protein lipidation;autophagic vacuole assembly;autophagy;cellular response to nitrogen starvation;defense response to fungus;leaf senescence;mitochondrion degradation;piecemeal microautophagy of nucleus	1.28707	0.791795	0.594039	0.997144	3.05019	4.72393e-05	1.10431	0.905335	1.76301	0.461325	2.18892	0.286588	4.9313	1.06602e-05	1.86997	0.468982	2.94966	0.239101	0.842035	0.999916	1.35252	0.906074	0.429002	0.00265587	0.355324	0.0177411	0.568373	0.81469	1.60487	0.99987	1.02478	1.75528	0.925289	3.61194	0.735847	2.43039	1.02478	0.984292	1.45468	1.84306	1.75528	0.968115	0.174358	4.09028	0.925289	3.47966	4.03967
LOC_Os01g42860	inhibitor I family protein, putative, expressed	negative regulation of endopeptidase activity;proteolysis;response to wounding	1.09299	0.964501	1.06028	0.999457	6.38016	1.22827e-05	0.868884	0.891389	1.4388	0.721939	1.02602	0.986338	6.05546	0.000133959	0.809864	0.856385	1.32414	0.810832	0.775274	0.999916	1.30397	0.940941	0.174513	1.2693e-05	0.133093	7.47025e-07	0.224008	0.0347693	1.67701	0.99987	7.62394	5.66149	8.73114	50.6896	5.9249	5.30471	7.62394	9.4832	2.26339	10.8681	2.82612	5.66149	8.73114	24.4081	3.76752	51.8927	15.9394
LOC_Os01g42870	transferase family protein, putative, expressed	NA	0.597255	0.370919	1.94578	0.514831	0.276393	6.63082e-07	0.492247	0.127854	0.582801	0.409798	0.307821	0.00253545	0.140535	1.92712e-14	0.252733	0.00214274	0.295716	0.0690409	0.812267	0.999916	0.983326	0.995392	2.18463	0.00141288	1.7732	0.177046	2.12468	0.482719	1.20564	0.99987	102.897	57.7274	131.377	28.9323	53.8945	38.7593	164.588	63.2509	102.897	42.4568	93.3948	57.7274	307.029	42.903	131.377	28.9323	35.9631
LOC_Os01g42900	ABC-2 type transporter domain containing protein, expressed	transmembrane transport	0.630989	0.670734	0.236784	0.128087	0.251149	0.000804318	0.251815	0.00756592	0.481879	0.30019	2.72007	0.179703	1.05686	0.936627	1.08264	0.943158	2.0261	0.409199	0.393532	0.337743	0.763692	0.914331	2.52673	0.0299837	0.99057	0.992674	1.90269	0.637423	1.93388	0.865117	5.09719	3.51185	0.95252	0.953748	1.2135	2.20382	5.09719	1.53271	6.22777	0.981388	3.58935	3.51185	0.946906	1.64416	0.95252	0.825273	1.01672
LOC_Os01g42990	PPR repeat domain containing protein, putative, expressed	oxidation reduction	0.761558	0.639225	1.3776	0.980587	0.517692	0.00282563	0.81456	0.652994	0.736972	0.530146	0.555488	0.142725	0.371325	2.99644e-05	0.590635	0.257955	0.528051	0.274791	1.05261	0.999916	0.968852	0.988896	1.49164	0.105765	1.56394	0.255195	1.42461	0.854853	0.917891	0.99987	8.92206	5.90496	12.3036	4.81061	6.93409	6.40043	12.5661	8.88986	8.92206	5.72473	9.18161	5.90496	16.7968	5.50074	12.3036	5.06742	4.78657
LOC_Os01g43010	transposon protein, putative, unclassified, expressed	RNA modification;nucleic acid phosphodiester bond hydrolysis	0.992063	0.995353	1.68931	0.986335	0.65837	0.347886	1.06677	0.936884	1.06292	0.939352	0.590066	0.482193	0.385048	0.0429976	0.62629	0.537227	0.620291	0.557225	1.05411	0.999916	1.0637	0.98413	1.53013	0.357803	1.61114	0.491407	1.60483	0.868068	1.00948	0.99987	0.71532	0.726592	0.885256	0.501366	0.561169	0.802831	0.71532	0.943214	0.683998	0.726592	0.979832	0.618091	1.94753	0.663503	0.885256	0.462911	0.501366
LOC_Os01g43030	tetratricopeptide repeat domain containing protein, expressed	N-terminal peptidyl-methionine acetylation;embryonic development ending in seed dormancy;response to water deprivation	1.39076	0.565856	1.4972	0.98203	2.15584	0.00251217	1.58196	0.42179	1.87153	0.175619	0.941259	0.938047	1.4218	0.331333	1.06438	0.942755	1.24104	0.766814	1.1206	0.999916	1.33799	0.780994	0.654464	0.0958891	0.727326	0.610662	0.861962	0.99988	1.18949	0.99987	2.50518	3.4902	5.17075	4.96581	4.36502	5.61844	2.50518	2.33825	2.91979	3.81636	3.4902	3.44828	2.55735	7.61969	5.17075	4.82233	7.51469
LOC_Os01g43050	CENP-C1, putative, expressed	NA	1.51233	0.748774	1.5656	0.999457	2.56884	0.0192661	2.18694	0.26276	3.19616	0.0204883	0.979205	0.98834	1.59884	0.377063	1.39474	0.718731	2.00702	0.365741	1.41708	0.999916	2.10195	0.468284	0.601094	0.305473	0.839713	0.835316	1.24271	0.99988	1.48546	0.99987	0.649873	1.20554	1.52136	2.19064	1.24992	2.23115	0.621422	0.853944	0.649873	1.64397	1.20554	0.335709	0.634523	2.45837	1.52136	1.15629	2.24637
LOC_Os01g43070	psbP-related thylakoid lumenal protein 4, chloroplast precursor, putative, expressed	photosynthesis	1.59794	0.469436	0.450165	0.713502	0.759508	0.457551	2.21624	0.0656691	0.846404	0.795345	3.58316	0.00595425	1.65757	0.259281	4.91995	0.000469191	1.85345	0.408243	1.35479	0.999916	0.525308	0.223577	2.14025	0.00511127	2.87367	0.000305114	1.10767	0.99988	0.386975	0.0232958	3.397	6.28654	1.61696	2.91193	8.38229	3.57128	2.84358	5.74903	3.397	5.52077	7.01734	6.28654	1.61417	1.61696	1.82626	2.60903	2.91193
LOC_Os01g43140	lipase, putative, expressed	fatty acid transport;lipid metabolic process;triglyceride biosynthetic process	0.8287	0.838337	1.43092	0.997144	0.633201	0.189435	0.623345	0.365617	0.811618	0.744835	0.58546	0.295424	0.438329	0.00743695	0.438417	0.0835614	0.563538	0.371758	0.740836	0.999916	0.981341	0.9944	1.31889	0.427311	0.972161	0.971185	1.27779	0.999274	1.32177	0.99987	3.06625	4.05066	5.9929	2.43672	2.66935	3.18247	6.71144	3.04295	3.06625	2.59116	4.05066	4.05684	6.18325	3.23202	5.9929	3.45064	2.33722
LOC_Os01g43150	OsFtsH9 FtsH protease, homologue of AtFtsH11, expressed	PSII associated light-harvesting complex II catabolic process;proteolysis;response to heat	1.3396	0.720079	0.599489	0.964159	1.66591	0.062766	1.72486	0.332116	1.4888	0.598017	2.24997	0.162886	2.7331	0.0034389	2.86497	0.0815577	2.44761	0.29636	1.2608	0.999916	1.09739	0.980817	0.816044	0.561859	1.01302	0.987928	0.879346	0.99988	0.869591	0.99987	3.03056	3.49676	2.71845	5.70823	4.74061	6.08309	2.76506	4.17032	3.03056	6.25366	3.38143	3.49676	2.71845	6.30057	1.78377	5.04593	5.70823
LOC_Os01g43160	polygalacturonase, putative, expressed	carbohydrate metabolic process;cell wall organization;metabolic process	0.593834	0.289326	1.47749	0.891862	0.363858	6.02128e-06	0.491422	0.0818491	0.580675	0.322123	0.404704	0.0127757	0.24408	1.91059e-12	0.333363	0.00749034	0.388608	0.115715	0.814429	0.999916	0.982176	0.9944	1.65199	0.0449004	1.34146	0.53787	1.60314	0.780175	1.20166	0.99987	58.6911	26.924	66.0302	20.9245	27.2717	23.0142	69.2296	35.9745	58.6911	23.3528	45.8511	26.924	99.1536	21.271	66.0302	21.8976	18.8384
LOC_Os01g43280	hydroquinone glucosyltransferase, putative, expressed	NA	1.25243	0.810461	1.43405	0.999457	0.337453	0.00238156	0.60756	0.378718	0.84785	0.821992	0.879778	0.869305	0.23425	2.45287e-05	0.423865	0.107097	0.58478	0.44826	0.478755	0.372812	0.679844	0.796469	3.74377	1.36517e-05	1.78845	0.278491	2.51446	0.189411	1.41666	0.99987	5.10677	5.50359	5.46229	2.0382	2.72295	3.36806	8.31828	2.80229	5.10677	4.50214	9.6862	5.50359	10.3877	2.71182	5.46229	2.16982	1.31814
LOC_Os01g43290	expressed protein	NA	0.828193	0.877661	0.779899	0.999457	0.312093	0.00402676	0.629208	0.46878	1.02498	0.979739	1.06507	0.956795	0.394967	0.0828958	0.801607	0.803227	1.28995	0.799675	0.749544	0.999916	1.24887	0.942606	2.68366	0.0319397	2.00745	0.281406	3.31293	0.19764	1.66121	0.99987	13.045	9.88414	5.87881	4.93772	6.96329	9.43774	13.045	6.10685	16.2032	4.05413	16.3851	9.88414	14.6574	4.22875	5.87881	5.03325	2.12158
LOC_Os01g43330	extra-large G-protein-related, putative, expressed	NA	1.64452	0.61983	1.4838	0.999457	4.00097	2.33608e-05	1.5147	0.610133	3.57877	0.0266014	1.11404	0.927049	2.56632	0.0201008	1.02648	0.981025	2.3648	0.287112	0.911777	0.999916	2.16328	0.347488	0.418474	0.00507546	0.378842	0.0441493	0.894011	0.99988	2.36286	0.777626	0.784083	1.06239	1.35358	2.52804	0.854125	2.2796	0.787134	0.432266	0.784083	1.44345	0.719002	1.06239	0.535711	2.29042	1.35358	2.46178	2.52804
LOC_Os01g43340	retrotransposon protein, putative, unclassified, expressed	NA	0.486588	0.133157	0.895898	0.999457	0.354127	0.000601827	0.42695	0.0588173	0.581667	0.384965	0.541401	0.329354	0.389036	0.024163	0.472312	0.226293	0.637781	0.580329	0.863553	0.999916	1.20343	0.939583	1.39168	0.401321	1.1951	0.802313	1.65151	0.861053	1.39147	0.99987	1.07632	0.428558	0.581003	0.429572	0.539272	0.509336	1.68811	0.864633	1.07632	0.428558	1.07987	0.182183	1.2253	0.552558	0.581003	0.473269	0.295621
LOC_Os01g43350	protein kinase family protein, putative, expressed	NA	0.733954	0.686003	0.834563	0.999457	0.229832	7.93779e-08	0.533433	0.160729	0.418067	0.0940255	0.889419	0.86458	0.273663	5.42319e-07	0.642643	0.376079	0.496847	0.263029	0.716503	0.999916	0.572131	0.563379	3.23009	1.41972e-05	2.30818	0.0219916	1.81964	0.605733	0.795564	0.99987	11.864	8.81252	9.20172	2.93829	5.76942	4.05457	17.8523	7.27465	11.864	5.08104	12.7858	8.81252	11.3142	3.52698	9.20172	2.93829	3.30414
LOC_Os01g43360	myosin-Ie, putative, expressed	NA	1.64539	0.569589	0.750863	0.999457	2.7877	0.000505954	1.52792	0.48607	1.841	0.393252	2.19538	0.162485	3.60212	2.66766e-07	2.01514	0.226738	2.4064	0.235265	0.907972	0.999916	1.10405	0.978215	0.596961	0.114374	0.535705	0.135406	0.651031	0.898783	1.21747	0.99987	9.77413	22.5437	11.4739	40.5729	17.6153	33.897	7.91468	23.3609	9.77413	36.0299	9.71268	22.5437	9.26785	30.1408	11.4739	40.5729	35.7113
LOC_Os01g43380	glycosyltransferase family protein 1, putative, expressed	NA	1.19953	0.891846	1.07471	0.999457	2.63148	0.00334147	1.5311	0.593528	2.32288	0.196114	1.12154	0.925903	2.42461	0.0254926	1.40922	0.721271	2.12351	0.355544	1.25149	0.999916	1.91337	0.600138	0.463328	0.0434006	0.570685	0.386272	0.873352	0.99988	1.52644	0.99987	0.924537	1.01214	1.25902	2.99259	1.20485	2.32877	0.924537	1.32279	0.88384	2.1138	1.01214	0.699801	1.25902	2.77508	1.14233	2.99259	3.2427
LOC_Os01g43410	CAMK_CAMK_like.9 - CAMK includes calcium,calmodulin depedent protein kinases, expressed	abscisic acid mediated signaling pathway;phosphorylation;protein amino acid autophosphorylation;protein amino acid phosphorylation;regulation of anion channel activity;regulation of stomatal movement;response to salt stress	1.60825	0.205644	1.13017	0.999457	2.0371	0.000287562	1.65401	0.222994	1.88754	0.169492	1.44068	0.444394	1.7785	0.039951	1.46783	0.470597	1.65647	0.430794	1.00923	0.999916	1.164	0.932644	0.801538	0.339544	0.800873	0.642635	0.92001	0.99988	1.15308	0.99987	15.0257	23.3707	23.4001	30.9179	22.485	34.1612	15.0257	19.1957	13.9633	31.6391	22.0725	23.3707	12.5068	37.3608	23.4001	30.6063	39.2695
LOC_Os01g43420	expressed protein	actin nucleation;trichome morphogenesis	1.58527	0.57595	0.932545	0.999457	3.01197	9.55818e-05	2.80919	0.0634194	2.4021	0.205904	1.70144	0.353499	3.16081	3.1873e-06	2.96851	0.0635243	2.52249	0.215698	1.72965	0.951981	1.49312	0.843964	0.532804	0.0376111	0.905718	0.903969	0.784066	0.99988	0.865498	0.99987	5.96396	10.5362	7.01419	23.493	15.263	23.6292	4.46751	11.6036	5.96396	18.1494	5.86307	10.5362	6.80395	25.1084	7.01419	23.493	17.6551
LOC_Os01g43430	expressed protein	NA	0.277195	0.00374047	1.93722	0.686374	0.186777	1.07738e-07	0.253911	0.0039466	0.419462	0.327812	0.143432	3.16954e-06	0.0955232	2.70982e-14	0.130831	3.94688e-05	0.213516	0.0807672	0.90484	0.999916	1.53731	0.888194	1.502	0.302409	1.359	0.676733	2.28388	0.774059	1.69255	0.99987	31.9813	6.26355	31.1567	5.67939	6.6185	4.19268	45.8183	13.8227	31.9813	5.38098	12.2549	6.26355	89.801	3.46214	31.1567	5.67939	6.12972
LOC_Os01g43460	C4-dicarboxylate transporter,malic acid transport protein, expressed	transmembrane transport	1.6386	0.194496	1.23675	0.999457	0.769326	0.415546	1.87052	0.0939126	1.41883	0.464392	1.33626	0.517658	0.616319	0.153688	1.51677	0.365221	1.13715	0.846891	1.12589	0.999916	0.867705	0.93148	2.15746	0.00299264	2.42064	0.0113474	1.84795	0.533144	0.76921	0.99987	7.35043	13.8081	10.3923	5.12563	14.6789	10.9876	11.065	7.35043	7.06482	12.0522	14.6882	13.8081	10.3923	10.3077	10.8983	5.12563	9.90109
LOC_Os01g43490	polygalacturonase, putative, expressed	carbohydrate metabolic process;cell wall organization;metabolic process	0.183223	0.0227691	0.633661	0.999457	0.485734	0.0701465	0.316227	0.0484669	0.266072	0.0323843	0.283851	0.261307	0.759148	0.673644	0.49096	0.439308	0.415266	0.385362	1.69816	0.999916	1.48105	0.921247	0.384558	0.15386	0.64543	0.576494	0.542802	0.81469	0.8551	0.99987	3.55772	0.607338	1.22764	2.31882	1.38587	1.0842	3.34538	3.55772	4.13914	0.607338	1.52405	0.258763	3.25553	0.587003	1.22764	2.631	1.88776
LOC_Os01g43510	expressed protein	NA	0.424305	0.0731194	1.96793	0.59154	0.512769	0.0340733	0.446899	0.14161	0.807559	0.77167	0.216792	0.000115558	0.25837	3.88662e-06	0.227139	0.00347983	0.405038	0.207968	1.03889	0.999916	1.91321	0.548615	0.835094	0.666823	0.869691	0.865359	1.58424	0.909878	1.8408	0.99987	6.5559	2.68243	9.90216	3.17062	2.72264	3.74027	6.5559	3.80884	7.63199	2.08454	2.68243	3.02447	15.6422	2.86439	9.90216	3.6119	3.17062
LOC_Os01g43520	neutral ceramidase precursor, putative, expressed	NA	1.33109	0.575737	0.589237	0.747306	1.97242	0.000199562	2.21011	0.0672278	1.81383	0.240766	2.28479	0.0293202	3.28609	1.13294e-06	3.76051	0.00523086	3.05585	0.0700113	1.62951	0.856269	1.34937	0.823059	0.68284	0.0525492	1.10015	0.886754	0.908171	0.99988	0.828084	0.99987	10.1519	13.5192	7.10055	19.4773	15.8681	22.2177	7.90912	10.6237	10.1519	14.3373	10.4305	13.5192	3.99409	14.1834	7.10055	19.4773	19.9442
LOC_Os01g43550	WRKY12, expressed	regulation of transcription, DNA-dependent;transcription, DNA-dependent	0.351916	0.01935	1.39081	0.999457	0.250105	7.33998e-06	0.480423	0.150306	0.431982	0.210756	0.251665	0.00915437	0.176485	1.74524e-05	0.342478	0.07172	0.305278	0.144247	1.34341	0.999916	1.24009	0.939583	1.4264	0.419961	1.90633	0.237366	1.74319	0.869427	0.920827	0.99987	7.93817	2.46401	5.31423	1.99613	4.11115	2.54232	11.9994	5.562	7.93817	2.19978	4.1286	2.46401	19.0125	1.06267	5.31423	1.99613	1.85349
LOC_Os01g43560	expressed protein	NA	0.309862	0.158511	0.717259	0.999457	0.0712955	9.67904e-07	0.224463	0.0187378	0.155096	0.0144171	0.434004	0.382653	0.0987531	0.000243898	0.312616	0.160395	0.215316	0.139411	0.714617	0.999916	0.51249	0.797452	4.40211	0.0414638	3.13156	0.258334	2.22277	0.926568	0.712264	0.99987	2.70801	1.31357	1.26578	0	0	0	4.58926	0	2.70801	0	1.99528	1.31357	0	1.26578	4.37112	0	0
LOC_Os01g43580	kinesin motor domain containing protein, putative, expressed	microtubule-based movement;regulation of cell wall organization or biogenesis	1.16884	0.849394	0.655474	0.996792	1.92058	0.0158043	1.22906	0.741409	1.87233	0.271236	1.79599	0.292109	2.84517	0.0013756	1.88109	0.328935	2.83429	0.136861	1.0335	0.999916	1.58988	0.625855	0.618889	0.0497157	0.632542	0.366912	0.968884	0.99988	1.53674	0.99987	4.26253	4.42305	3.60088	8.11566	4.18159	9.47025	4.26253	5.3451	2.6489	5.7022	4.12338	4.42305	1.6251	8.60646	3.60088	6.67701	9.34129
LOC_Os01g43680	CPuORF29 - conserved peptide uORF-containing transcript, expressed	positive regulation of transcription from RNA polymerase II promoter;transcription from RNA polymerase II promoter	0.870171	0.837283	0.717979	0.97167	1.48575	0.0704507	1.13311	0.815253	1.49367	0.410076	1.21655	0.695592	2.03403	0.000641156	1.56482	0.37606	2.04335	0.207572	1.27365	0.999916	1.70389	0.380873	0.593657	0.00747982	0.746844	0.524454	0.998779	0.99988	1.33884	0.99987	16.2761	18.3116	15.0688	28.0382	22.7489	33.6845	15.7421	25.3162	16.2761	18.6115	13.0989	18.3116	15.0688	35.1876	12.9167	28.0382	31.7375
LOC_Os01g43700	cytochrome P450 72A1, putative, expressed	oxidation reduction	0.506865	0.235912	0.945393	0.999457	0.483579	0.00446818	0.509754	0.112333	0.683136	0.457443	0.536703	0.318033	0.504785	0.0420728	0.534706	0.249154	0.709078	0.620509	0.985102	0.999916	1.34859	0.871762	1.06357	0.90398	1.03617	0.961797	1.40726	0.921407	1.36522	0.99987	5.70865	2.82059	4.35527	3.04894	3.08166	4.21061	5.21246	6.82081	5.70865	1.56369	4.45471	2.82059	7.10015	3.73425	4.35527	2.53149	3.04894
LOC_Os01g43710	cytochrome P450 72A1, putative, expressed	NA	0.869598	0.89219	1.33636	0.999457	3.63987	4.65867e-06	1.78642	0.499508	3.06079	0.123942	0.657249	0.561349	2.67299	0.00364561	1.33062	0.792901	2.26606	0.349889	2.01622	0.968759	3.4748	0.135663	0.242658	3.3088e-07	0.475414	0.627318	0.823384	0.99988	1.72731	0.99987	1.99815	1.77969	2.86941	8.41945	1.13444	6.06016	1.85793	2.04488	1.99815	2.04528	1.77969	1.20543	2.2771	11.0521	2.86941	8.41945	4.56161
LOC_Os01g43750	cytochrome P450 72A1, putative, expressed	oxidation reduction	1.16137	0.903177	2.87799	0.474932	2.33348	0.0198634	0.722202	0.662592	1.63021	0.43826	0.410129	0.189307	0.795585	0.661119	0.253585	0.0315706	0.560521	0.466515	0.611609	0.999916	1.3992	0.827553	0.503319	0.0626468	0.306892	0.00364531	0.697553	0.926568	2.28118	0.422814	1.716	1.53702	2.11854	3.94462	1.09376	2.64356	1.81387	1.716	1.0833	1.53702	1.41592	2.52681	2.11854	1.55617	6.65116	3.94462	4.66468
LOC_Os01g43774	cytochrome P450 72A1, putative, expressed	oxidation reduction	1.54677	0.704617	2.03633	0.67937	0.328617	0.0120083	0.484943	0.253892	0.279332	0.0175968	0.771276	0.794242	0.160726	7.0691e-05	0.242328	0.0171371	0.137293	0.000786852	0.307435	0.234274	0.182545	0.0158126	4.77608	0.00228876	1.4612	0.694477	0.856641	0.99988	0.589126	0.99987	2.37095	1.63282	4.11033	0.76037	1.40511	0.627714	2.37095	1.89999	2.96149	8.3982	1.57196	1.63282	4.11033	0.764717	6.20674	1.32593	0.378221
LOC_Os01g43844	cytochrome P450 72A1, putative, expressed	NA	0.762771	0.674001	0.867355	0.999457	0.511086	0.00320538	0.49118	0.0327747	0.626417	0.339001	0.882937	0.846598	0.581762	0.0478787	0.564675	0.19196	0.711593	0.593908	0.633489	0.800578	0.824075	0.922931	1.50819	0.141253	0.950809	0.933461	1.2279	0.99988	1.29707	0.99987	43.7794	31.0792	26.3034	20.0363	20.1848	21.1093	46.6992	30.4153	43.7794	18.6436	41.343	31.0792	45.6564	18.7218	26.3034	26.8413	15.8819
LOC_Os01g43870	NLI interacting factor-like phosphatase, putative, expressed	dephosphorylation;protein amino acid dephosphorylation	1.07723	0.957074	0.603307	0.997144	2.47692	0.00721887	1.81366	0.328853	1.89481	0.371098	1.79336	0.434409	3.96159	7.3246e-05	2.98021	0.0696897	3.08554	0.147733	1.64606	0.943175	1.73685	0.648597	0.442169	0.00623198	0.717959	0.534224	0.755737	0.997003	1.05479	0.99987	2.52058	2.49025	2.16627	7.83144	4.03241	7.59498	1.5437	4.94193	2.52058	4.83773	2.49025	2.42595	1.02229	11.7167	2.16627	7.83144	8.19295
LOC_Os01g43890	OsSCP4 - Putative Serine Carboxypeptidase homologue, expressed	NA	0.340209	0.0272543	1.06798	0.999457	0.255815	2.04598e-05	0.44162	0.0815455	0.387851	0.0928823	0.319717	0.0216898	0.237835	1.41383e-05	0.4132	0.0824783	0.358547	0.120977	1.27608	0.999916	1.14393	0.958306	1.34865	0.484674	1.70825	0.269716	1.51254	0.90539	0.892063	0.99987	12.2412	2.92455	8.01538	2.83411	5.73508	3.57142	18.0421	5.89201	12.2412	2.92455	6.59832	2.41099	18.5087	4.07304	8.01538	4.11092	2.83411
LOC_Os01g43895	expressed protein	NA	0.523757	0.29775	3.49119	0.0157895	0.348797	0.000321727	0.470346	0.154077	0.588272	0.51077	0.150389	2.14252e-06	0.0988226	4.48233e-17	0.134679	1.66208e-05	0.166336	0.0116933	0.884274	0.999916	1.13638	0.973278	1.51771	0.199711	1.33942	0.633973	1.70792	0.915486	1.28057	0.99987	65.723	27.4822	127.405	22.6626	34.8179	19.0287	94.3723	30.1855	65.723	16.6803	46.1056	27.4822	354.526	22.447	127.405	22.6626	20.9106
LOC_Os01g43910	CGMC_MAPKCMGC_2.4 - CGMC includes CDA, MAPK, GSK3, and CLKC kinases, expressed	MAPKKK cascade;phosphorylation;protein amino acid phosphorylation;regulation of gene expression	1.25526	0.767919	0.720575	0.999457	1.66501	0.0779012	1.57724	0.360627	1.50429	0.513839	1.74856	0.16318	2.24555	0.000599793	2.17584	0.0863983	2.05437	0.259426	1.22706	0.999916	1.18604	0.928973	0.767885	0.228275	0.930203	0.898349	0.897982	0.99988	0.966607	0.99987	7.22302	11.6686	8.80296	17.2114	16.3007	18.3303	6.93006	16.7467	7.22302	15.4862	11.5482	11.6686	6.14394	17.5007	8.80296	17.2114	16.1731
LOC_Os01g43950	expressed protein	NA	0.653284	0.513634	1.5774	0.902194	0.354359	0.00046241	0.414927	0.0650198	0.512622	0.298501	0.41816	0.0184825	0.223556	3.194e-10	0.264787	0.00305179	0.322386	0.0805246	0.626102	0.916333	0.789029	0.914069	1.8612	0.0186276	1.16372	0.823587	1.45365	0.95294	1.2589	0.99987	21.7271	12.5742	27.393	7.43724	8.94805	8.02586	28.8684	10.8612	21.7271	10.5555	16.1092	12.5742	36.9734	4.97548	27.393	6.91572	7.43724
LOC_Os01g43980	retrotransposon protein, putative, unclassified, expressed	NA	2.27122	1	6.56982	1	31.5103	0.00766114	30.1979	0.073944	35.4183	0.420665	0.34857	1	4.01936	0.269677	4.09994	0.480252	4.82906	0.433758	12.4984	0.51774	15.091	0.26967	0.0775842	0.0434006	0.94687	0.978902	1.16951	0.99988	1.21471	0.99987	0	0	0.0528165	0.132314	0.0391483	0.19707	0	0	0	0.0432658	0	0	0	0.33472	0.0528165	0.132314	0.17905
LOC_Os01g44050	siroheme synthase, putative, expressed	cobalamin biosynthetic process;metabolic process;methylation;oxidation reduction;siroheme biosynthetic process	0.412377	0.000265258	0.782772	0.990417	0.39922	6.29528e-08	0.312823	3.91939e-06	0.44044	0.0245336	0.530017	0.0490891	0.502005	0.000426964	0.39888	0.00718822	0.554474	0.279487	0.746237	0.996895	1.06995	0.974889	1.04493	0.879525	0.778556	0.528753	1.10689	0.99988	1.42976	0.99987	259.999	104.863	212.48	107.235	71.8947	97.7333	227.802	269.971	259.999	78.3779	104.863	126.276	212.48	244.065	190.503	114.02	107.235
LOC_Os01g44090	X8 domain containing protein, expressed	NA	0.52018	0.305134	1.24172	0.999457	0.667735	0.249569	0.334976	0.0308195	0.697481	0.581035	0.419693	0.140326	0.531533	0.11718	0.26882	0.0269678	0.55527	0.445816	0.63456	0.999916	1.34619	0.885198	0.788502	0.595993	0.497996	0.207456	1.04596	0.99988	2.12325	0.810204	3.75558	2.38638	4.06811	3.1119	1.59225	2.37527	5.29763	3.66452	3.75558	2.38638	1.80618	2.51609	7.22304	2.44125	4.06811	3.1119	3.20281
[truncated: 10,881 more rows]
[truncated: 7 more columns]

## Sheet: Supplementary Data 03b
Supplementary Data 03b_List of genes that are commonly regulated in smax1 and d3/smax1
Genotype Abbreviation
DJWT	Dongjin Wild-type
smax1	smax1 mutant
ShioWT	Shiokari Wild-type
[truncated: 877 more rows]
[truncated: 15 more columns]

## Sheet: Supplementary Data 03c
Supplementary Data 03c_List of genes that are commonly regulated in d3 and d3/smax1
[truncated: 2,913 more rows]
[truncated: 15 more columns]

[truncated: 2 more sheets: Supplementary Data 03d, Supplementary Data 03e]
