# Supplementary material for: The negative regulator SMAX1 controls mycorrhizal symbiosis and strigolactone biosynthesis in rice
Source: Nat Commun. 2020 Apr 30;11:2114. doi: 10.1038/s41467-020-16021-1 (PMC7193599; doi:10.1038/s41467-020-16021-1)
Supplement: Supplementary file 7 — Supplementary Dataset 4 [file 41467_2020_16021_MOESM7_ESM.xlsx]

## Sheet: smax1 vs DJ WT up
GO term	p-value	FDR corrected p-value	genes in GO term	number of genes in GO term	total number of genes in GO term
oxidation reduction	2.76808e-12	0	LOC_Os12g44310;LOC_Os08g10010;LOC_Os03g39690;LOC_Os09g15240;LOC_Os06g41070;LOC_Os06g37364;LOC_Os04g46470;LOC_Os05g30890;LOC_Os11g40690;LOC_Os10g23180;LOC_Os01g50490;LOC_Os07g10490;LOC_Os06g23140;LOC_Os06g40070;LOC_Os07g48640;LOC_Os10g02490;LOC_Os09g35940;LOC_Os05g04490;LOC_Os01g50590;LOC_Os08g06190;LOC_Os04g56700;LOC_Os01g25820;LOC_Os02g09200;LOC_Os08g20730;LOC_Os01g22910;LOC_Os02g39160;LOC_Os12g…	36	1290
gibberellin biosynthetic process	4.84742e-08	0	LOC_Os01g08220;LOC_Os01g22910;LOC_Os02g17780;LOC_Os06g37364;LOC_Os03g63970	5	15
carotene catabolic process	1.39448e-06	0	LOC_Os12g44310;LOC_Os04g46470;LOC_Os01g54270	3	4
carotenoid biosynthetic process	3.14866e-06	0	LOC_Os01g50590;LOC_Os07g10490;LOC_Os11g36440;LOC_Os02g57290	4	15
secondary metabolite biosynthetic process	1.24783e-05	0	LOC_Os06g43384;LOC_Os01g50490;LOC_Os06g41070;LOC_Os09g35940;LOC_Os03g39690;LOC_Os03g39760;LOC_Os02g09200	7	108
secondary shoot formation	0.000120403	0	LOC_Os01g50590;LOC_Os01g54270;LOC_Os04g46470	3	14
strigolactone biosynthetic process	0.000491911	0	LOC_Os04g46470;LOC_Os01g54270	2	5
isoprenoid biosynthetic process	0.00063534	0	LOC_Os02g39160;LOC_Os01g01710;LOC_Os07g39270	3	24
carotene biosynthetic process	0.000734417	0	LOC_Os12g21710;LOC_Os07g10490	2	6
gibberellic acid mediated signaling pathway	0.00100708	0.001	LOC_Os02g17780;LOC_Os01g08220;LOC_Os06g37364	3	28
isopentenyl diphosphate biosynthetic process, mevalonate-independent pathway	0.00135813	0	LOC_Os01g01710;LOC_Os02g39160	2	8
proteolysis involved in cellular protein catabolic process	0.00266231	0.003	LOC_Os05g06660;LOC_Os01g22670;LOC_Os09g28830;LOC_Os10g39560	4	81
response to red or far red light	0.00369601	0.003	LOC_Os01g08220;LOC_Os03g63970	2	13
production of siRNA involved in RNA interference	0.00871436	0.008	LOC_Os01g37050;LOC_Os01g34350	2	20
carbohydrate metabolic process	0.0112897	0.01	LOC_Os07g35350;LOC_Os01g59840;LOC_Os01g71830;LOC_Os07g35560;LOC_Os04g40520;LOC_Os02g57660;LOC_Os01g64100;LOC_Os02g03870	8	425
recognition of pollen	0.0226171	0.027	LOC_Os01g34350;LOC_Os09g37840;LOC_Os06g37750	3	85
response to auxin stimulus	0.0284679	0.033	LOC_Os06g11780;LOC_Os07g39320;LOC_Os06g04590;LOC_Os04g46470	4	162
auxin polar transport	0.0311294	0.031	LOC_Os01g50590;LOC_Os04g46470	2	39
seed dormancy	0.0348844	0.035	LOC_Os12g05330	1	5
response to gibberellin stimulus	0.037245	0.038	LOC_Os01g08220;LOC_Os03g63970	2	43

## Sheet: d3 vs D3 WT up
GO term	p-value	FDR corrected p-value	genes in GO term	number of genes in GO term	total number of genes in GO term
protein amino acid dephosphorylation	8.79758e-11	0	LOC_Os08g29160;LOC_Os08g40200;LOC_Os06g44210;LOC_Os07g32380;LOC_Os04g37660;LOC_Os01g20940;LOC_Os01g29469;LOC_Os04g37904;LOC_Os12g07050;LOC_Os02g15594;LOC_Os01g74530;LOC_Os12g07590;LOC_Os04g33080;LOC_Os04g49490;LOC_Os11g11070;LOC_Os03g04430;LOC_Os11g02180;LOC_Os03g27780;LOC_Os08g44320;LOC_Os06g50380;LOC_Os03g25600;LOC_Os03g16110;LOC_Os11g07850;LOC_Os02g35910;LOC_Os03g01750;LOC_Os02g17970;LOC_Os05g…	36	127
regulation of transcription, DNA-dependent	1.26971e-10	0	LOC_Os01g55490;LOC_Os08g25820;LOC_Os10g42690;LOC_Os05g41240;LOC_Os01g50930;LOC_Os01g54550;LOC_Os07g44640;LOC_Os08g44910;LOC_Os10g28340;LOC_Os01g18850;LOC_Os06g50830;LOC_Os03g48970;LOC_Os06g10620;LOC_Os03g12350;LOC_Os12g37570;LOC_Os11g32900;LOC_Os01g48060;LOC_Os03g62240;LOC_Os03g20900;LOC_Os11g32110;LOC_Os12g02420;LOC_Os01g01430;LOC_Os03g08620;LOC_Os11g23790;LOC_Os01g53880;LOC_Os03g51910;LOC_Os04g…	187	1365
activation of GTPase activity	5.48781e-09	0	LOC_Os01g68010;LOC_Os01g61860;LOC_Os08g40620;LOC_Os08g25010;LOC_Os11g37690;LOC_Os09g34040;LOC_Os08g43380;LOC_Os10g37410;LOC_Os07g37650;LOC_Os02g48000;LOC_Os09g35960	11	16
phosphorylation	8.36574e-09	0	LOC_Os11g14570;LOC_Os07g48290;LOC_Os12g34320;LOC_Os09g29890;LOC_Os02g38980;LOC_Os06g37620;LOC_Os01g57420;LOC_Os05g39090;LOC_Os01g20940;LOC_Os04g59000;LOC_Os08g34950;LOC_Os06g27890;LOC_Os01g10150;LOC_Os11g31540;LOC_Os08g37800;LOC_Os12g39630;LOC_Os02g08130;LOC_Os07g43170;LOC_Os03g15770;LOC_Os07g48310;LOC_Os01g72690;LOC_Os03g57940;LOC_Os07g42770;LOC_Os03g50330;LOC_Os01g65350;LOC_Os05g43570;LOC_Os03g…	143	1030
intracellular signal transduction	1.30739e-08	0	LOC_Os01g35184;LOC_Os07g48290;LOC_Os07g04550;LOC_Os03g59390;LOC_Os06g50920;LOC_Os05g50810;LOC_Os05g39090;LOC_Os06g12590;LOC_Os01g54480;LOC_Os06g50030;LOC_Os04g59000;LOC_Os03g28300;LOC_Os12g07590;LOC_Os09g29170;LOC_Os07g42770;LOC_Os01g54350;LOC_Os12g07230;LOC_Os12g39630;LOC_Os03g50330;LOC_Os11g02240;LOC_Os03g63020;LOC_Os02g02780;LOC_Os12g06490;LOC_Os07g06740;LOC_Os08g42580;LOC_Os02g45130;LOC_Os05g…	37	157
regulation of vesicle fusion	4.41094e-08	0	LOC_Os01g68010;LOC_Os01g61860;LOC_Os08g40620;LOC_Os08g25010;LOC_Os11g37690;LOC_Os09g34040;LOC_Os08g43380;LOC_Os10g37410;LOC_Os02g48000;LOC_Os09g35960	10	15
intracellular protein transport	1.05354e-07	0	LOC_Os06g07200;LOC_Os08g30480;LOC_Os01g61860;LOC_Os08g25010;LOC_Os05g48020;LOC_Os07g07000;LOC_Os02g21650;LOC_Os09g35960;LOC_Os01g13170;LOC_Os08g17600;LOC_Os12g01390;LOC_Os03g12590;LOC_Os08g40620;LOC_Os09g34040;LOC_Os08g43380;LOC_Os01g50770;LOC_Os10g37410;LOC_Os12g34370;LOC_Os05g46550;LOC_Os02g11840;LOC_Os11g37690;LOC_Os05g37120;LOC_Os08g36994;LOC_Os08g14640;LOC_Os04g11880;LOC_Os10g22330;LOC_Os11g…	32	135
vesicle-mediated transport	5.21123e-07	0	LOC_Os01g33020;LOC_Os06g07200;LOC_Os01g04814;LOC_Os08g43300;LOC_Os02g21250;LOC_Os09g24980;LOC_Os08g17600;LOC_Os08g14640;LOC_Os04g14654;LOC_Os12g01390;LOC_Os03g12590;LOC_Os01g57066;LOC_Os12g34370;LOC_Os01g50770;LOC_Os03g58840;LOC_Os05g46550;LOC_Os03g45260;LOC_Os02g11840;LOC_Os04g11880;LOC_Os02g22090;LOC_Os08g34140;LOC_Os05g37150;LOC_Os07g49300;LOC_Os01g37980;LOC_Os01g64650;LOC_Os10g37430;LOC_Os01g…	28	117
peptidyl-serine phosphorylation	5.33556e-07	0	LOC_Os07g04550;LOC_Os09g29170;LOC_Os03g53250;LOC_Os03g57940;LOC_Os03g50330;LOC_Os07g42770;LOC_Os01g65230;LOC_Os02g40860;LOC_Os03g03510;LOC_Os05g39090;LOC_Os05g50810;LOC_Os07g06740;LOC_Os05g51560;LOC_Os05g43570;LOC_Os06g50030;LOC_Os12g07230;LOC_Os01g56580;LOC_Os11g02240;LOC_Os01g10150;LOC_Os03g59390;LOC_Os01g54100	21	73
tRNA aminoacylation for protein translation	2.0995e-06	0	LOC_Os02g33500;LOC_Os07g30200;LOC_Os03g10190;LOC_Os01g09000;LOC_Os08g19850;LOC_Os02g53770;LOC_Os08g23110;LOC_Os12g25710;LOC_Os01g64720;LOC_Os08g05490;LOC_Os09g32650;LOC_Os12g42810;LOC_Os01g16520;LOC_Os01g03030;LOC_Os05g07030	15	44
protein neddylation	3.30334e-06	0	LOC_Os10g11260;LOC_Os08g34070;LOC_Os01g16540;LOC_Os03g60550;LOC_Os08g28680;LOC_Os07g43720;LOC_Os09g15320	7	10
ER to Golgi vesicle-mediated transport	9.51201e-06	0	LOC_Os01g33020;LOC_Os05g37120;LOC_Os06g50120;LOC_Os08g36994;LOC_Os03g21390;LOC_Os09g15760;LOC_Os09g24980;LOC_Os11g29200;LOC_Os08g34140;LOC_Os07g44350;LOC_Os03g25390;LOC_Os02g21650;LOC_Os01g37980;LOC_Os02g37420;LOC_Os03g45260	15	49
dephosphorylation	9.88892e-06	0	LOC_Os08g29160;LOC_Os09g25640;LOC_Os05g49120;LOC_Os08g01750;LOC_Os01g20940;LOC_Os05g07632;LOC_Os03g37130;LOC_Os11g04180;LOC_Os12g38760;LOC_Os12g07590;LOC_Os11g11070;LOC_Os02g05030;LOC_Os11g02180;LOC_Os08g31980;LOC_Os12g15420;LOC_Os12g21890;LOC_Os03g52730;LOC_Os11g07850;LOC_Os01g49820;LOC_Os08g44260;LOC_Os03g01750;LOC_Os12g08270;LOC_Os07g02090;LOC_Os01g43870;LOC_Os07g10460;LOC_Os09g08660;LOC_Os09g…	29	142
unidimensional cell growth	1.29289e-05	0	LOC_Os06g05060;LOC_Os02g14190;LOC_Os03g16010;LOC_Os07g22950;LOC_Os11g08090;LOC_Os05g03430;LOC_Os08g01750;LOC_Os03g48940;LOC_Os01g13200;LOC_Os02g40860;LOC_Os06g45830;LOC_Os05g05710;LOC_Os01g22870;LOC_Os03g25140;LOC_Os06g47650;LOC_Os01g50030	16	56
mRNA processing	2.11494e-05	0	LOC_Os01g65220;LOC_Os08g08830;LOC_Os08g08200;LOC_Os03g22570;LOC_Os02g51480;LOC_Os08g06360;LOC_Os02g39890;LOC_Os02g30624;LOC_Os04g31950;LOC_Os06g10620;LOC_Os07g28820;LOC_Os04g45040;LOC_Os12g21890;LOC_Os12g07050;LOC_Os02g08090;LOC_Os11g37990;LOC_Os08g03390;LOC_Os08g01840;LOC_Os09g39590	19	77
lipid metabolic process	2.27764e-05	0	LOC_Os01g33784;LOC_Os12g02094;LOC_Os01g01080;LOC_Os10g21910;LOC_Os09g01590;LOC_Os01g55799;LOC_Os08g42390;LOC_Os10g35390;LOC_Os01g67310;LOC_Os06g05130;LOC_Os11g02150;LOC_Os01g55360;LOC_Os03g15750;LOC_Os03g59620;LOC_Os03g40670;LOC_Os02g04120;LOC_Os01g49380;LOC_Os10g04620;LOC_Os02g54010;LOC_Os04g52500;LOC_Os11g40080;LOC_Os02g37080;LOC_Os01g72940;LOC_Os11g31640;LOC_Os01g55780;LOC_Os01g70380;LOC_Os07g…	38	218
nuclear mRNA splicing, via spliceosome	2.33052e-05	0	LOC_Os01g15860;LOC_Os05g51650;LOC_Os12g05410;LOC_Os01g63890;LOC_Os02g39890;LOC_Os02g30624;LOC_Os04g31950;LOC_Os06g01700;LOC_Os10g02630;LOC_Os07g10256;LOC_Os02g08090;LOC_Os06g23530;LOC_Os03g61110;LOC_Os03g22570;LOC_Os03g61640;LOC_Os02g30730;LOC_Os12g15420;LOC_Os05g07050	18	71
aromatic amino acid family metabolic process	2.6238e-05	0	LOC_Os12g10720;LOC_Os11g14040;LOC_Os02g35590;LOC_Os02g10310;LOC_Os01g08270	5	6
vesicle fusion with Golgi apparatus	2.6238e-05	0	LOC_Os01g37980;LOC_Os07g44350;LOC_Os06g50120;LOC_Os03g45260;LOC_Os03g25390	5	6
signal transduction	3.53711e-05	0	LOC_Os11g27430;LOC_Os01g57420;LOC_Os09g14100;LOC_Os05g34220;LOC_Os04g10420;LOC_Os03g51030;LOC_Os03g12350;LOC_Os02g25900;LOC_Os06g47890;LOC_Os11g45130;LOC_Os11g45930;LOC_Os03g54084;LOC_Os12g09739;LOC_Os08g24380;LOC_Os02g45600;LOC_Os07g46450;LOC_Os11g43140;LOC_Os12g37760;LOC_Os01g42330;LOC_Os02g54650;LOC_Os02g17304;LOC_Os11g10050;LOC_Os10g04180;LOC_Os11g14570;LOC_Os08g08110;LOC_Os08g14830;LOC_Os02g…	57	383
vacuolar transport	3.56623e-05	0	LOC_Os07g13270;LOC_Os11g03060;LOC_Os02g38300;LOC_Os01g40470;LOC_Os05g01250;LOC_Os03g43860;LOC_Os06g40620;LOC_Os11g47710	8	17
root development	4.01312e-05	0	LOC_Os01g35184;LOC_Os10g21910;LOC_Os11g29380;LOC_Os10g35560;LOC_Os01g54550;LOC_Os06g03770;LOC_Os03g25140;LOC_Os03g16090;LOC_Os02g40860;LOC_Os03g12350;LOC_Os09g21760;LOC_Os02g54650;LOC_Os02g30730;LOC_Os11g10050;LOC_Os02g51860;LOC_Os05g11850;LOC_Os08g02070;LOC_Os06g08440;LOC_Os02g14730;LOC_Os03g38020;LOC_Os03g03820;LOC_Os04g52450	22	101
ubiquitin-dependent protein catabolic process	4.69258e-05	0	LOC_Os02g57990;LOC_Os02g51180;LOC_Os05g38550;LOC_Os02g08480;LOC_Os07g39780;LOC_Os11g42160;LOC_Os10g07270;LOC_Os05g43480;LOC_Os02g21240;LOC_Os06g07630;LOC_Os01g08200;LOC_Os11g28360;LOC_Os04g30210;LOC_Os06g47890;LOC_Os04g57190;LOC_Os05g05700;LOC_Os11g16280;LOC_Os06g20610;LOC_Os01g70920;LOC_Os04g55030;LOC_Os08g13360;LOC_Os01g36930;LOC_Os12g24080;LOC_Os07g46700;LOC_Os05g30800;LOC_Os03g63430;LOC_Os09g…	32	177
protein targeting to vacuole	6.76342e-05	0	LOC_Os06g50120;LOC_Os01g05090;LOC_Os01g37980;LOC_Os10g20630;LOC_Os03g44200;LOC_Os04g11880;LOC_Os07g44350;LOC_Os03g25390;LOC_Os06g50110;LOC_Os03g45260	10	28
starch metabolic process	6.92469e-05	0	LOC_Os02g32730;LOC_Os03g22120;LOC_Os08g25734;LOC_Os06g51084;LOC_Os11g02180;LOC_Os12g20150;LOC_Os03g01750	7	14
transcription, DNA-dependent	7.75042e-05	0	LOC_Os10g42690;LOC_Os05g41240;LOC_Os01g08970;LOC_Os01g50930;LOC_Os01g54550;LOC_Os07g41090;LOC_Os10g28340;LOC_Os01g18850;LOC_Os03g12350;LOC_Os11g32900;LOC_Os01g48060;LOC_Os12g02420;LOC_Os01g01430;LOC_Os03g08620;LOC_Os08g25820;LOC_Os09g36440;LOC_Os04g23910;LOC_Os04g56730;LOC_Os01g53880;LOC_Os01g62040;LOC_Os02g50630;LOC_Os11g45740;LOC_Os08g42550;LOC_Os07g48596;LOC_Os10g17770;LOC_Os10g25290;LOC_Os12g…	112	909
AMP transport	8.52695e-05	0	LOC_Os01g51250;LOC_Os03g15860;LOC_Os01g38990;LOC_Os06g40200;LOC_Os02g13300	5	7
two-component signal transduction system (phosphorelay)	0.000119414	0	LOC_Os02g08500;LOC_Os01g67770;LOC_Os03g54084;LOC_Os09g36220;LOC_Os03g12350;LOC_Os10g21810;LOC_Os02g50480;LOC_Os02g40510;LOC_Os03g19590;LOC_Os01g69920;LOC_Os03g51030;LOC_Os11g05930	12	41
protein amino acid autophosphorylation	0.000126412	0	LOC_Os01g35184;LOC_Os03g59390;LOC_Os03g20720;LOC_Os05g50810;LOC_Os05g39090;LOC_Os06g50030;LOC_Os02g40860;LOC_Os09g29170;LOC_Os07g01550;LOC_Os07g42770;LOC_Os12g07230;LOC_Os01g41870;LOC_Os06g17290;LOC_Os07g06740;LOC_Os08g42580;LOC_Os12g20150;LOC_Os01g21960;LOC_Os03g06410;LOC_Os03g63940	19	87
protein transport	0.000137126	0	LOC_Os08g30480;LOC_Os02g06430;LOC_Os02g21250;LOC_Os09g24980;LOC_Os01g12550;LOC_Os05g42330;LOC_Os01g69110;LOC_Os03g12590;LOC_Os03g14380;LOC_Os08g34140;LOC_Os01g50770;LOC_Os12g34370;LOC_Os05g46550;LOC_Os03g38590;LOC_Os03g45260;LOC_Os08g36994;LOC_Os03g16900;LOC_Os04g11880;LOC_Os10g22330;LOC_Os11g28340;LOC_Os02g23890;LOC_Os08g01360;LOC_Os01g06470;LOC_Os11g29200;LOC_Os05g43770;LOC_Os07g13270;LOC_Os01g…	28	155
peptidyl-tyrosine dephosphorylation	0.000146011	0	LOC_Os12g21890;LOC_Os01g20940;LOC_Os11g07850;LOC_Os08g44320;LOC_Os12g07590;LOC_Os08g44260;LOC_Os11g11070;LOC_Os11g04180	8	20
RNA elongation from RNA polymerase II promoter	0.000218094	0.001	LOC_Os12g26030;LOC_Os12g06850;LOC_Os02g50840;LOC_Os02g50850;LOC_Os01g69110;LOC_Os12g38970;LOC_Os04g25550;LOC_Os06g10620	8	21
intra-Golgi vesicle-mediated transport	0.000218094	0.001	LOC_Os06g50120;LOC_Os01g37980;LOC_Os08g34140;LOC_Os07g44350;LOC_Os03g12460;LOC_Os03g45260;LOC_Os03g25390;LOC_Os09g24980	8	21
autophagic vacuole assembly	0.000236858	0.001	LOC_Os06g15700;LOC_Os02g08350;LOC_Os01g42850;LOC_Os05g08810;LOC_Os03g44200;LOC_Os12g26044	6	12
coenzyme A transmembrane transport	0.000255096	0	LOC_Os01g38990;LOC_Os02g13300;LOC_Os01g51250;LOC_Os03g15860	4	5
protein deubiquitination	0.000326409	0	LOC_Os05g43480;LOC_Os04g57190;LOC_Os03g15930;LOC_Os03g15850;LOC_Os01g08200;LOC_Os11g28360;LOC_Os04g37950;LOC_Os02g14730;LOC_Os10g07270;LOC_Os01g36930;LOC_Os12g42760	11	39
protein amino acid phosphorylation	0.00035391	0	LOC_Os07g48290;LOC_Os12g34320;LOC_Os06g37620;LOC_Os10g20160;LOC_Os05g39090;LOC_Os04g59000;LOC_Os06g27890;LOC_Os01g10150;LOC_Os11g31540;LOC_Os08g37800;LOC_Os07g48310;LOC_Os01g03690;LOC_Os03g63140;LOC_Os09g39650;LOC_Os03g15770;LOC_Os03g57940;LOC_Os03g50330;LOC_Os01g54350;LOC_Os05g44290;LOC_Os06g17285;LOC_Os03g53250;LOC_Os03g49640;LOC_Os01g36080;LOC_Os07g03780;LOC_Os07g28820;LOC_Os04g57630;LOC_Os08g…	133	1155
regulation of cell proliferation	0.000407811	0.001	LOC_Os03g53960;LOC_Os04g50864;LOC_Os01g53600;LOC_Os02g47970;LOC_Os11g29380;LOC_Os04g43300	6	13
coenzyme A biosynthetic process	0.000441327	0.001	LOC_Os02g04120;LOC_Os06g09910;LOC_Os08g07880;LOC_Os08g28840;LOC_Os09g36270	5	9
telomeric loop formation	0.000441327	0	LOC_Os11g06190;LOC_Os01g40670;LOC_Os02g57200;LOC_Os02g53670;LOC_Os02g34630	5	9
lateral root development	0.000689103	0	LOC_Os09g36300;LOC_Os04g56580;LOC_Os05g06340;LOC_Os06g08860;LOC_Os01g54550;LOC_Os10g26280;LOC_Os06g46270;LOC_Os03g25140;LOC_Os02g28720	9	30
regulation of cell shape	0.000691243	0.001	LOC_Os02g40860;LOC_Os09g33930;LOC_Os01g56580;LOC_Os01g10150;LOC_Os05g51560;LOC_Os01g54100;LOC_Os03g57940	7	19
protein initiator methionine removal	0.000712814	0	LOC_Os12g43370;LOC_Os10g36470;LOC_Os02g52420;LOC_Os08g42910	4	6
peroxisome fission	0.000819998	0	LOC_Os12g07880;LOC_Os03g63940;LOC_Os01g69130;LOC_Os06g03660;LOC_Os03g02590	5	10
galactolipid biosynthetic process	0.000819998	0.002	LOC_Os11g05990;LOC_Os03g11560;LOC_Os03g16140;LOC_Os11g40080;LOC_Os02g33580	5	10
phosphoinositide phosphorylation	0.000848227	0.001	LOC_Os03g39000;LOC_Os03g50330;LOC_Os05g08810;LOC_Os02g57660;LOC_Os02g07350;LOC_Os06g17290;LOC_Os12g08270;LOC_Os08g34950	8	25
embryonic development ending in seed dormancy	0.000856175	0	LOC_Os11g10070;LOC_Os12g34874;LOC_Os02g51180;LOC_Os03g40020;LOC_Os05g12130;LOC_Os11g29380;LOC_Os10g11260;LOC_Os10g35380;LOC_Os10g35390;LOC_Os03g25140;LOC_Os01g42800;LOC_Os06g13000;LOC_Os02g33500;LOC_Os10g21910;LOC_Os04g59460;LOC_Os07g46620;LOC_Os02g51480;LOC_Os04g55730;LOC_Os03g48970;LOC_Os01g08200;LOC_Os02g47970;LOC_Os06g03600;LOC_Os01g07490;LOC_Os11g41910;LOC_Os07g10600;LOC_Os07g39780;LOC_Os02g…	34	224
DNA replication	0.000905012	0	LOC_Os04g54500;LOC_Os02g42230;LOC_Os01g07260;LOC_Os07g22400;LOC_Os11g29380;LOC_Os02g53680;LOC_Os10g26280;LOC_Os10g34750;LOC_Os06g07210;LOC_Os11g36390;LOC_Os05g46270;LOC_Os01g08970;LOC_Os01g14610;LOC_Os04g25550;LOC_Os06g13020	15	71
response to salt stress	0.000935291	0.001	LOC_Os01g40670;LOC_Os02g22130;LOC_Os02g34680;LOC_Os04g42490;LOC_Os06g40370;LOC_Os01g69920;LOC_Os09g02270;LOC_Os12g19350;LOC_Os04g58580;LOC_Os10g21810;LOC_Os12g21890;LOC_Os10g42710;LOC_Os07g41310;LOC_Os11g37950;LOC_Os02g04120;LOC_Os06g29310;LOC_Os07g22640;LOC_Os10g33270;LOC_Os03g49180;LOC_Os02g42600;LOC_Os09g32210;LOC_Os04g39260;LOC_Os06g30380;LOC_Os05g48800;LOC_Os08g37320;LOC_Os06g09910;LOC_Os12g…	40	278
ADP transport	0.00102278	0	LOC_Os05g32630;LOC_Os06g40200;LOC_Os01g51250;LOC_Os03g15860;LOC_Os01g38990;LOC_Os02g13300	6	15
response to abscisic acid stimulus	0.00102289	0	LOC_Os11g30500;LOC_Os06g39906;LOC_Os02g10860;LOC_Os06g27890;LOC_Os01g40670;LOC_Os02g34680;LOC_Os01g20940;LOC_Os04g51180;LOC_Os10g20600;LOC_Os04g30780;LOC_Os10g21810;LOC_Os01g13200;LOC_Os05g41530;LOC_Os01g53600;LOC_Os04g56290;LOC_Os07g37640;LOC_Os01g70270;LOC_Os03g49180;LOC_Os09g04790;LOC_Os02g52420;LOC_Os04g39260;LOC_Os05g48800;LOC_Os04g02000;LOC_Os03g22570;LOC_Os06g05060;LOC_Os02g19210;LOC_Os07g…	35	235
circadian rhythm	0.00106983	0.003	LOC_Os12g07880;LOC_Os06g05060;LOC_Os06g47890;LOC_Os02g40510;LOC_Os11g02180;LOC_Os08g06110;LOC_Os07g38530;LOC_Os06g19444;LOC_Os09g36220;LOC_Os03g17570;LOC_Os05g47560;LOC_Os03g01750	12	51
autophagy	0.00113348	0.001	LOC_Os03g02980;LOC_Os12g26044;LOC_Os06g15700;LOC_Os01g42850;LOC_Os03g44200;LOC_Os03g14380;LOC_Os02g08350;LOC_Os11g06320	8	26
vesicle fusion	0.00113348	0.002	LOC_Os08g17600;LOC_Os06g07200;LOC_Os08g14640;LOC_Os05g48020;LOC_Os01g64650;LOC_Os08g34140;LOC_Os03g58840;LOC_Os09g24980	8	26
regulation of cell cycle	0.00115415	0.001	LOC_Os05g48070;LOC_Os07g40550;LOC_Os11g32900;LOC_Os03g63020;LOC_Os11g36430;LOC_Os08g42600;LOC_Os04g50864;LOC_Os04g41100;LOC_Os08g02050	9	32
protein peptidyl-prolyl isomerization	0.00128326	0.001	LOC_Os07g29390;LOC_Os06g11320;LOC_Os11g38990;LOC_Os03g59700;LOC_Os07g37830;LOC_Os01g68710;LOC_Os02g10970;LOC_Os11g05090;LOC_Os12g05090;LOC_Os09g32526;LOC_Os02g28980;LOC_Os03g25140	12	52
regulation of cell growth	0.00139686	0.002	LOC_Os02g40860;LOC_Os08g42600;LOC_Os02g47970;LOC_Os05g28280;LOC_Os06g09910	5	11
positive regulation of RNA elongation from RNA polymerase II promoter	0.00139686	0	LOC_Os12g26030;LOC_Os10g10990;LOC_Os12g38970;LOC_Os04g25550;LOC_Os01g56550	5	11
response to auxin stimulus	0.00147062	0.003	LOC_Os11g10070;LOC_Os06g22870;LOC_Os01g40670;LOC_Os01g54550;LOC_Os07g05470;LOC_Os07g39320;LOC_Os12g16350;LOC_Os04g30780;LOC_Os09g37330;LOC_Os12g41600;LOC_Os02g04970;LOC_Os03g07580;LOC_Os03g53960;LOC_Os08g39080;LOC_Os01g53880;LOC_Os10g11260;LOC_Os02g05450;LOC_Os01g63820;LOC_Os06g05060;LOC_Os02g19210;LOC_Os07g43420;LOC_Os08g06110;LOC_Os07g43030;LOC_Os04g46470;LOC_Os01g27150;LOC_Os02g05060	26	162
positive regulation of GTPase activity	0.00149028	0	LOC_Os07g32670;LOC_Os07g46450;LOC_Os08g42530;LOC_Os02g22130;LOC_Os07g37650;LOC_Os01g72230;LOC_Os10g42420;LOC_Os07g49300	8	27
defense response to fungus	0.00149243	0.003	LOC_Os06g39906;LOC_Os02g49800;LOC_Os10g06130;LOC_Os08g23930;LOC_Os09g34130;LOC_Os04g56580;LOC_Os03g14380;LOC_Os04g56440;LOC_Os03g02010;LOC_Os11g37940;LOC_Os01g42850;LOC_Os10g41820;LOC_Os09g10720;LOC_Os11g37960;LOC_Os02g05880;LOC_Os08g04150;LOC_Os03g44200;LOC_Os01g16010;LOC_Os02g40810	19	105
primary shoot apical meristem specification	0.00154954	0.002	LOC_Os06g46270;LOC_Os02g56210;LOC_Os01g15020;LOC_Os10g21910	4	7
actin nucleation	0.00154954	0.001	LOC_Os03g63090;LOC_Os01g43420;LOC_Os03g60240;LOC_Os08g43130	4	7
negative regulation of gene expression, epigenetic	0.00154954	0.001	LOC_Os05g41795;LOC_Os05g10770;LOC_Os12g34850;LOC_Os10g17770	4	7
pyrimidine nucleotide-sugar transmembrane transport	0.00154954	0.001	LOC_Os06g33210;LOC_Os06g08860;LOC_Os01g67330;LOC_Os02g36390	4	7
transcription initiation from RNA polymerase II promoter	0.00217594	0.001	LOC_Os05g22670;LOC_Os10g10990;LOC_Os08g25460;LOC_Os12g37370;LOC_Os01g48810;LOC_Os01g56550	6	17
mRNA export from nucleus	0.00217594	0.002	LOC_Os08g06360;LOC_Os03g61110;LOC_Os02g04970;LOC_Os03g22570;LOC_Os01g69110;LOC_Os03g07580	6	17
Golgi to vacuole transport	0.00222544	0.005	LOC_Os01g37980;LOC_Os07g44350;LOC_Os06g50120;LOC_Os03g45260;LOC_Os03g25390	5	12
tRNA aminoacylation	0.00222544	0	LOC_Os02g33500;LOC_Os01g03030;LOC_Os01g09000;LOC_Os01g16520;LOC_Os08g19850	5	12
root hair cell development	0.00222544	0.001	LOC_Os06g08860;LOC_Os10g37430;LOC_Os03g38930;LOC_Os07g39840;LOC_Os04g08350	5	12
RNA splicing, via endonucleolytic cleavage and ligation	0.00238393	0.002	LOC_Os02g39890;LOC_Os07g28820;LOC_Os03g22570	3	4
mRNA capping	0.00238393	0.003	LOC_Os11g11070;LOC_Os08g08200;LOC_Os03g22570	3	4
protein deglycosylation	0.00238393	0	LOC_Os11g32260;LOC_Os07g31460;LOC_Os10g05069	3	4
red light signaling pathway	0.00238393	0.003	LOC_Os03g51030;LOC_Os03g16110;LOC_Os03g19590	3	4
carotene catabolic process	0.00238393	0.001	LOC_Os12g44310;LOC_Os04g46470;LOC_Os01g54270	3	4
protein import into peroxisome matrix, docking	0.00238393	0.003	LOC_Os09g36300;LOC_Os08g39080;LOC_Os03g57210	3	4
intralumenal vesicle formation	0.00238393	0.003	LOC_Os07g13270;LOC_Os07g29630;LOC_Os02g38300	3	4
RNA splicing	0.00277896	0	LOC_Os01g21940;LOC_Os11g37990;LOC_Os01g40610;LOC_Os02g39040;LOC_Os03g22570;LOC_Os02g51480;LOC_Os06g11170;LOC_Os02g39890;LOC_Os02g30624;LOC_Os04g31950;LOC_Os07g28820;LOC_Os02g08090;LOC_Os08g03390;LOC_Os11g04950;LOC_Os03g62240	15	79
regulation of abscisic acid mediated signaling pathway	0.00288791	0.003	LOC_Os06g39906;LOC_Os05g03430;LOC_Os07g37640;LOC_Os02g10860	4	8
RNA metabolic process	0.00288791	0.003	LOC_Os05g51650;LOC_Os03g22570;LOC_Os02g39890;LOC_Os05g32680	4	8
long-day photoperiodism, flowering	0.00288791	0.003	LOC_Os08g04280;LOC_Os08g06110;LOC_Os03g22570;LOC_Os01g54930	4	8
post-embryonic root development	0.00288791	0.005	LOC_Os06g40840;LOC_Os02g30730;LOC_Os01g50030;LOC_Os06g20370	4	8
leaf development	0.00301592	0.006	LOC_Os03g52470;LOC_Os08g42600;LOC_Os12g30020;LOC_Os04g59460;LOC_Os12g42370;LOC_Os04g43300;LOC_Os04g42490;LOC_Os02g14730;LOC_Os11g05090;LOC_Os12g05090;LOC_Os02g54650;LOC_Os01g27150;LOC_Os02g30730;LOC_Os07g41900	14	72
regulation of circadian rhythm	0.00302816	0.001	LOC_Os03g08580;LOC_Os06g47890;LOC_Os05g32330;LOC_Os01g27150;LOC_Os08g06110;LOC_Os09g36480	6	18
red, far-red light phototransduction	0.0032379	0	LOC_Os06g05060;LOC_Os03g54084;LOC_Os10g22430;LOC_Os03g19590;LOC_Os02g34590;LOC_Os03g51030;LOC_Os03g15040	7	24
chromatin organization	0.00355452	0.003	LOC_Os07g41090;LOC_Os03g04980;LOC_Os10g17770;LOC_Os05g10770;LOC_Os03g12450;LOC_Os10g42690;LOC_Os10g28040;LOC_Os08g04280;LOC_Os03g19590;LOC_Os01g69110;LOC_Os06g37420	11	51
auxin mediated signaling pathway	0.00356801	0.004	LOC_Os05g28280;LOC_Os01g70270;LOC_Os07g43900;LOC_Os11g31620;LOC_Os09g37330;LOC_Os01g48060;LOC_Os11g32110;LOC_Os01g53880;LOC_Os06g46270;LOC_Os03g38020;LOC_Os07g43720;LOC_Os04g36058;LOC_Os03g60550;LOC_Os01g13520;LOC_Os01g63820	15	81
negative regulation of abscisic acid mediated signaling pathway	0.00388466	0.01	LOC_Os09g33930;LOC_Os02g34680;LOC_Os03g06410;LOC_Os04g40910;LOC_Os02g50860;LOC_Os11g31890;LOC_Os01g53600;LOC_Os03g08624	8	31
shoot development	0.00388466	0.003	LOC_Os04g59460;LOC_Os10g21910;LOC_Os02g51860;LOC_Os03g03820;LOC_Os06g08440;LOC_Os02g14730;LOC_Os02g30730;LOC_Os04g52450	8	31
ribosome biogenesis	0.00397085	0.002	LOC_Os09g24700;LOC_Os11g26030;LOC_Os09g35670;LOC_Os08g06230;LOC_Os03g22890;LOC_Os06g30380;LOC_Os07g20580;LOC_Os01g68320;LOC_Os03g49210;LOC_Os01g10050;LOC_Os05g32680;LOC_Os12g42370	12	59
defense response to bacterium, incompatible interaction	0.00410674	0.006	LOC_Os07g28820;LOC_Os01g56200;LOC_Os10g42710;LOC_Os03g63140;LOC_Os07g02300;LOC_Os01g54930	6	19
regulation of DNA endoreduplication	0.00484517	0.004	LOC_Os08g42600;LOC_Os06g08400;LOC_Os03g16090;LOC_Os07g43420	4	9
potassium ion homeostasis	0.00484517	0.003	LOC_Os03g03510;LOC_Os01g04814;LOC_Os03g42840;LOC_Os08g23440	4	9
exocytosis	0.00485353	0.006	LOC_Os06g07200;LOC_Os01g61190;LOC_Os03g58970;LOC_Os05g30680;LOC_Os05g30640;LOC_Os01g64650;LOC_Os10g37430;LOC_Os01g57066;LOC_Os03g58840;LOC_Os04g58880;LOC_Os02g36619	11	53
chlorophyll catabolic process	0.0048613	0.007	LOC_Os02g18510;LOC_Os06g24730;LOC_Os07g37250;LOC_Os01g12710;LOC_Os09g36200	5	14
trichome morphogenesis	0.00528492	0.007	LOC_Os12g30020;LOC_Os08g43130;LOC_Os01g43420;LOC_Os08g28190;LOC_Os08g42600;LOC_Os03g60240;LOC_Os01g68970	7	26
regulation of phosphoprotein phosphatase activity	0.00544471	0.003	LOC_Os06g19650;LOC_Os06g36770;LOC_Os01g41630;LOC_Os02g13110;LOC_Os11g27430;LOC_Os11g04520	6	20
methylation	0.00548451	0.002	LOC_Os09g19560;LOC_Os03g26200;LOC_Os10g01610;LOC_Os02g38060;LOC_Os05g31480;LOC_Os07g33100;LOC_Os07g46340;LOC_Os01g59620;LOC_Os02g18830;LOC_Os01g50030;LOC_Os11g38900;LOC_Os07g14350;LOC_Os03g57280;LOC_Os07g44640;LOC_Os02g51490;LOC_Os10g41970;LOC_Os10g31030;LOC_Os01g35170;LOC_Os06g04820;LOC_Os08g40580;LOC_Os03g02010;LOC_Os10g33720;LOC_Os05g04330;LOC_Os05g43560;LOC_Os11g14230;LOC_Os08g08200;LOC_Os02g…	31	223
assembly of spliceosomal tri-snRNP	0.00557719	0.003	LOC_Os04g04320;LOC_Os01g15860;LOC_Os05g07050	3	5
uracil catabolic process	0.00557719	0.009	LOC_Os02g17640;LOC_Os07g30170;LOC_Os01g59340	3	5
mitochondrial pyruvate transport	0.00557719	0.004	LOC_Os07g36800;LOC_Os09g20660;LOC_Os08g25590	3	5
regulation of endocytosis	0.00557719	0.001	LOC_Os05g27530;LOC_Os02g37420;LOC_Os09g10720	3	5
peroxisome degradation	0.00557719	0.006	LOC_Os02g08350;LOC_Os05g08810;LOC_Os06g15700	3	5
RNA (guanine-N7)-methylation	0.00557719	0.003	LOC_Os03g53530;LOC_Os01g35170;LOC_Os08g08200	3	5
cell wall pectin biosynthetic process	0.00557719	0.007	LOC_Os03g38930;LOC_Os12g38930;LOC_Os09g32320	3	5
response to water deprivation	0.00588589	0.005	LOC_Os06g39906;LOC_Os02g34680;LOC_Os09g02270;LOC_Os01g54930;LOC_Os01g69920;LOC_Os03g52750;LOC_Os06g17440;LOC_Os11g30500;LOC_Os10g42710;LOC_Os01g53600;LOC_Os07g22640;LOC_Os03g59610;LOC_Os09g33930;LOC_Os10g21810;LOC_Os07g05620;LOC_Os05g03430;LOC_Os05g48800;LOC_Os03g60550;LOC_Os07g43030;LOC_Os12g44310;LOC_Os03g06410;LOC_Os10g41510;LOC_Os06g08440;LOC_Os03g22120;LOC_Os03g10080;LOC_Os03g51110	26	179
carotenoid biosynthetic process	0.00678056	0.007	LOC_Os06g51290;LOC_Os11g36440;LOC_Os03g08570;LOC_Os02g57290;LOC_Os05g32680	5	15
protein sumoylation	0.00678056	0.009	LOC_Os07g39780;LOC_Os05g03430;LOC_Os06g06870;LOC_Os11g30410;LOC_Os10g39120	5	15
negative regulation of transcription, DNA-dependent	0.00696752	0.006	LOC_Os05g41795;LOC_Os02g34680;LOC_Os05g48500;LOC_Os10g17770;LOC_Os01g70270;LOC_Os11g05780;LOC_Os06g38470;LOC_Os09g36220;LOC_Os01g17180;LOC_Os03g19590;LOC_Os03g17570;LOC_Os05g41530;LOC_Os07g22640;LOC_Os02g42600;LOC_Os03g52700;LOC_Os07g02300	16	95
chromatin remodeling	0.00707531	0.001	LOC_Os03g53960;LOC_Os12g37430;LOC_Os01g70020;LOC_Os01g62040;LOC_Os03g59680;LOC_Os07g41900	6	21
cortical microtubule organization	0.00707531	0.005	LOC_Os02g40860;LOC_Os06g40840;LOC_Os01g20940;LOC_Os06g17440;LOC_Os01g64490;LOC_Os11g39140	6	21
pectin biosynthetic process	0.00707531	0.01	LOC_Os06g10560;LOC_Os03g11330;LOC_Os12g38930;LOC_Os09g36190;LOC_Os08g23780;LOC_Os11g37980	6	21
mitochondrion degradation	0.00752862	0.009	LOC_Os03g14380;LOC_Os06g15700;LOC_Os02g08350;LOC_Os01g42850	4	10
pyrimidine base metabolic process	0.00752862	0.004	LOC_Os12g40880;LOC_Os02g17320;LOC_Os08g41790;LOC_Os02g47020	4	10
pyrimidine nucleoside salvage	0.00752862	0.006	LOC_Os12g40880;LOC_Os02g17320;LOC_Os08g41790;LOC_Os02g47020	4	10
flower development	0.00770924	0.009	LOC_Os05g02820;LOC_Os02g55080;LOC_Os03g03070;LOC_Os02g04490;LOC_Os02g57660;LOC_Os06g47890;LOC_Os03g54160;LOC_Os04g59460;LOC_Os07g41900;LOC_Os02g30730;LOC_Os10g28040;LOC_Os03g57940;LOC_Os07g41370;LOC_Os01g69850;LOC_Os03g09310;LOC_Os02g14730	16	96
gibberellic acid mediated signaling pathway	0.00817386	0.006	LOC_Os02g10860;LOC_Os03g57940;LOC_Os08g44510;LOC_Os06g37330;LOC_Os02g17780;LOC_Os06g37224;LOC_Os06g37364	7	28
ovule development	0.00817386	0.009	LOC_Os11g10070;LOC_Os06g03600;LOC_Os02g53770;LOC_Os07g30200;LOC_Os01g09000;LOC_Os01g70270;LOC_Os05g03430	7	28
positive regulation of transcription from RNA polymerase II promoter	0.00851282	0.011	LOC_Os04g43300;LOC_Os03g03070;LOC_Os03g54160;LOC_Os09g32680;LOC_Os02g12790;LOC_Os01g43680;LOC_Os12g30020;LOC_Os09g33980;LOC_Os04g23910;LOC_Os06g09370;LOC_Os01g47800;LOC_Os07g41370;LOC_Os04g31900;LOC_Os01g69850;LOC_Os10g22950;LOC_Os07g43030	16	97
meristem structural organization	0.00917272	0.004	LOC_Os03g54160;LOC_Os08g44330;LOC_Os06g45830;LOC_Os02g30730;LOC_Os10g21910	5	16
regulation of root meristem growth	0.00917272	0.013	LOC_Os03g12350;LOC_Os01g67770;LOC_Os06g08440;LOC_Os11g29380;LOC_Os08g44330	5	16
negative regulation of defense response	0.00917272	0.011	LOC_Os11g14420;LOC_Os10g33910;LOC_Os12g07590;LOC_Os02g53500;LOC_Os07g02300	5	16
vegetative to reproductive phase transition of meristem	0.00976116	0.005	LOC_Os03g52700;LOC_Os11g05470;LOC_Os06g29310;LOC_Os03g08580;LOC_Os08g02070;LOC_Os03g10990;LOC_Os04g51180;LOC_Os06g05090;LOC_Os01g08970;LOC_Os04g25550;LOC_Os02g05840	11	58
long-chain fatty acid metabolic process	0.0104416	0.012	LOC_Os12g04990;LOC_Os05g25310;LOC_Os11g39220	3	6
auxin metabolic process	0.0104416	0.009	LOC_Os02g40860;LOC_Os12g19030;LOC_Os01g48060	3	6
response to mannitol stimulus	0.0104416	0.015	LOC_Os03g03510;LOC_Os03g22120;LOC_Os11g10050	3	6
viral reproduction	0.0104416	0.011	LOC_Os01g67000;LOC_Os07g42440;LOC_Os04g46390	3	6
methylglyoxal catabolic process to D-lactate	0.0104416	0.007	LOC_Os09g34100;LOC_Os08g09250;LOC_Os05g14194	3	6
organ growth	0.0104416	0.009	LOC_Os04g40870;LOC_Os07g37640;LOC_Os03g38020	3	6
cellular response to nitrogen levels	0.0104416	0.008	LOC_Os05g41220;LOC_Os07g30170;LOC_Os01g59340	3	6
dephosphorylation of RNA polymerase II C-terminal domain	0.0104416	0.009	LOC_Os12g07050;LOC_Os11g31890;LOC_Os01g63820	3	6
regulation of response to water deprivation	0.0104416	0.008	LOC_Os07g37250;LOC_Os05g03430;LOC_Os03g52750	3	6
galactose metabolic process	0.0110325	0.014	LOC_Os09g15420;LOC_Os04g52730;LOC_Os07g04690;LOC_Os03g61710	4	11
small GTPase mediated signal transduction	0.0110325	0.007	LOC_Os02g58730;LOC_Os05g23860;LOC_Os05g43820;LOC_Os03g16900	4	11
regulation of protein kinase activity	0.0110325	0.012	LOC_Os03g63940;LOC_Os05g41220;LOC_Os09g32680;LOC_Os04g32880	4	11
nucleoside monophosphate phosphorylation	0.0110325	0.014	LOC_Os08g01770;LOC_Os06g02000;LOC_Os07g43170;LOC_Os07g22950	4	11
microgametogenesis	0.0110325	0.02	LOC_Os05g08810;LOC_Os11g36430;LOC_Os03g48970;LOC_Os02g22370	4	11
RNA-directed DNA methylation	0.0110325	0.008	LOC_Os12g37370;LOC_Os01g15860;LOC_Os01g36840;LOC_Os06g11170	4	11
regulation of transcription from RNA polymerase II promoter	0.0111221	0	LOC_Os01g40670;LOC_Os01g50340;LOC_Os07g22220;LOC_Os04g53660;LOC_Os01g69110;LOC_Os06g10620;LOC_Os08g25130;LOC_Os02g01020;LOC_Os08g42600;LOC_Os07g40460;LOC_Os03g53960;LOC_Os11g47460;LOC_Os09g11270;LOC_Os01g18240;LOC_Os01g62040;LOC_Os07g43420;LOC_Os04g56300;LOC_Os08g04150;LOC_Os11g32900;LOC_Os09g10960;LOC_Os02g09600;LOC_Os11g45740;LOC_Os07g45400	23	161
histone acetylation	0.0113454	0.012	LOC_Os10g28040;LOC_Os01g62040;LOC_Os08g25130;LOC_Os02g01020;LOC_Os03g53960;LOC_Os06g38470	6	23
cell proliferation	0.0120823	0.013	LOC_Os12g05260;LOC_Os03g38020;LOC_Os06g40840;LOC_Os02g14730;LOC_Os11g05190;LOC_Os07g37640;LOC_Os06g20370	7	30
systemic acquired resistance	0.0120823	0.013	LOC_Os05g06780;LOC_Os09g10960;LOC_Os01g56200;LOC_Os04g33920;LOC_Os11g37950;LOC_Os07g19000;LOC_Os01g68970	7	30
nuclear-transcribed mRNA catabolic process, nonsense-mediated decay	0.012088	0.004	LOC_Os01g10050;LOC_Os03g22570;LOC_Os01g68320;LOC_Os04g35920;LOC_Os08g21350	5	17
protein amino acid N-linked glycosylation	0.0140479	0.01	LOC_Os06g37070;LOC_Os11g03900;LOC_Os03g60700;LOC_Os04g42490;LOC_Os03g10080;LOC_Os04g58580	6	24
fatty acid beta-oxidation	0.0140479	0.014	LOC_Os02g42314;LOC_Os12g16350;LOC_Os06g24704;LOC_Os05g32630;LOC_Os01g24680;LOC_Os11g39220	6	24
transcription from RNA polymerase II promoter	0.0141082	0.016	LOC_Os05g05860;LOC_Os01g56550;LOC_Os10g22950;LOC_Os02g12790;LOC_Os01g43680;LOC_Os04g31900;LOC_Os06g09370;LOC_Os05g22670;LOC_Os07g43030;LOC_Os07g27930;LOC_Os01g59140;LOC_Os06g37640	12	69
jasmonic acid mediated signaling pathway	0.0144732	0.011	LOC_Os06g39906;LOC_Os05g48500;LOC_Os04g35920;LOC_Os11g05990;LOC_Os03g19590;LOC_Os10g42710;LOC_Os01g27150	7	31
RNA catabolic process	0.015436	0.005	LOC_Os11g01830;LOC_Os03g03710;LOC_Os02g07240;LOC_Os02g51780	4	12
chloride transport	0.015436	0.01	LOC_Os08g38980;LOC_Os10g08879;LOC_Os08g23440;LOC_Os03g48940	4	12
Golgi vesicle transport	0.015436	0.018	LOC_Os01g51220;LOC_Os05g37150;LOC_Os08g14640;LOC_Os07g48720	4	12
nucleotide phosphorylation	0.015436	0.021	LOC_Os08g01770;LOC_Os06g02000;LOC_Os07g43170;LOC_Os07g22950	4	12
cellular response to phosphate starvation	0.0163929	0.017	LOC_Os05g03430;LOC_Os01g69920;LOC_Os05g48390;LOC_Os03g11560;LOC_Os04g52870;LOC_Os11g40080;LOC_Os11g14010;LOC_Os07g01030	8	39
abscisic acid mediated signaling pathway	0.0169741	0.013	LOC_Os02g42600;LOC_Os06g39906;LOC_Os09g29170;LOC_Os12g39630;LOC_Os03g59390;LOC_Os02g22130;LOC_Os05g50810;LOC_Os05g39090;LOC_Os06g27890;LOC_Os07g06740;LOC_Os06g50030;LOC_Os12g07230;LOC_Os07g42770	13	79
positive regulation of transcription, DNA-dependent	0.0169898	0.011	LOC_Os02g34680;LOC_Os01g54930;LOC_Os02g34590;LOC_Os03g54160;LOC_Os01g69110;LOC_Os03g15040;LOC_Os03g60910;LOC_Os08g43130;LOC_Os05g48800;LOC_Os12g13170;LOC_Os03g09100;LOC_Os10g28040;LOC_Os06g04640;LOC_Os01g58680;LOC_Os02g05450;LOC_Os07g29360;LOC_Os01g63820;LOC_Os10g06130;LOC_Os07g43030	19	131
histidine biosynthetic process	0.0171106	0.014	LOC_Os03g15120;LOC_Os01g16940;LOC_Os05g33260	3	7
inositol metabolic process	0.0171106	0.017	LOC_Os02g07350;LOC_Os04g52450;LOC_Os03g39000	3	7
activation of protein kinase C activity by G-protein coupled receptor protein signaling pathway	0.0171106	0.023	LOC_Os08g08110;LOC_Os02g54650;LOC_Os01g57420	3	7
programmed cell death	0.0171106	0.018	LOC_Os10g42710;LOC_Os09g37100;LOC_Os05g47446	3	7
peptidyl-arginine methylation, to asymmetrical-dimethyl arginine	0.0171106	0.02	LOC_Os09g19560;LOC_Os07g44640;LOC_Os06g05090	3	7
tetrapyrrole biosynthetic process	0.0171106	0.015	LOC_Os09g12560;LOC_Os05g29760;LOC_Os08g15500	3	7
rhythmic process	0.0171106	0.014	LOC_Os09g36220;LOC_Os06g47890;LOC_Os02g40510	3	7
regulation of meristem development	0.0171106	0.019	LOC_Os01g69920;LOC_Os09g33930;LOC_Os10g21810	3	7
developmental vegetative growth	0.0171106	0.021	LOC_Os01g55360;LOC_Os07g22950;LOC_Os07g46620	3	7
intermembrane lipid transfer	0.0171106	0.016	LOC_Os08g01710;LOC_Os02g40890;LOC_Os04g35790	3	7
regulation of nucleic acid-templated transcription	0.0171106	0.02	LOC_Os11g05470;LOC_Os01g48810;LOC_Os05g22670	3	7
calcium ion transport	0.0171682	0.012	LOC_Os06g33570;LOC_Os02g21009;LOC_Os03g06120;LOC_Os02g39950;LOC_Os03g15720;LOC_Os11g04460	6	25
endocytosis	0.0171682	0.019	LOC_Os12g01390;LOC_Os05g08810;LOC_Os02g40860;LOC_Os07g46490;LOC_Os05g51560;LOC_Os06g47330	6	25
retrograde transport, endosome to Golgi	0.0171682	0.021	LOC_Os06g50120;LOC_Os01g37980;LOC_Os07g44350;LOC_Os03g25390;LOC_Os08g34950;LOC_Os03g45260	6	25
response to osmotic stress	0.0193955	0.016	LOC_Os02g34680;LOC_Os02g19210;LOC_Os02g39040;LOC_Os10g21810;LOC_Os10g42710;LOC_Os09g32210;LOC_Os04g39260;LOC_Os01g69920;LOC_Os10g35560;LOC_Os12g21890;LOC_Os02g04120;LOC_Os01g63820	12	72
double-strand break repair	0.0196676	0.014	LOC_Os01g67250;LOC_Os10g34750;LOC_Os12g42760;LOC_Os03g53000;LOC_Os06g13020	5	19
glutamine metabolic process	0.0196676	0.022	LOC_Os08g23730;LOC_Os07g46460;LOC_Os05g49770;LOC_Os03g15120;LOC_Os04g52450	5	19
post-embryonic development	0.0196676	0.014	LOC_Os08g15500;LOC_Os01g69130;LOC_Os11g01880;LOC_Os02g56210;LOC_Os04g51180	5	19
leaf vascular tissue pattern formation	0.0196676	0.019	LOC_Os03g52470;LOC_Os08g44330;LOC_Os02g30730;LOC_Os07g43900;LOC_Os01g69940	5	19
histone deacetylation	0.0196676	0.017	LOC_Os06g37420;LOC_Os04g08450;LOC_Os07g41090;LOC_Os07g22220;LOC_Os04g33480	5	19
response to ethylene stimulus	0.019885	0.018	LOC_Os02g19210;LOC_Os03g06410;LOC_Os03g12350;LOC_Os08g04840;LOC_Os11g47460;LOC_Os01g40670;LOC_Os08g06110;LOC_Os09g21760;LOC_Os10g42710;LOC_Os11g37950;LOC_Os11g10050	11	64
microtubule cytoskeleton organization	0.0202318	0.016	LOC_Os06g40840;LOC_Os07g01550;LOC_Os09g27700;LOC_Os05g05710;LOC_Os05g33890;LOC_Os02g22370;LOC_Os06g20370	7	33
nucleobase, nucleoside, nucleotide and nucleic acid metabolic process	0.0202318	0.01	LOC_Os01g65220;LOC_Os08g01770;LOC_Os06g02000;LOC_Os04g03990;LOC_Os01g38620;LOC_Os07g43170;LOC_Os05g28860	7	33
negative regulation of flower development	0.0207331	0.019	LOC_Os05g03430;LOC_Os10g17770;LOC_Os11g05470;LOC_Os03g60130;LOC_Os09g13630;LOC_Os07g29360	6	26
response to cold	0.0207675	0.021	LOC_Os11g30500;LOC_Os02g47020;LOC_Os07g22220;LOC_Os01g69920;LOC_Os04g35190;LOC_Os09g02270;LOC_Os03g39000;LOC_Os03g03400;LOC_Os12g16350;LOC_Os02g05840;LOC_Os12g34850;LOC_Os02g04970;LOC_Os03g19590;LOC_Os02g40860;LOC_Os03g09100;LOC_Os09g04790;LOC_Os07g30774;LOC_Os06g05060;LOC_Os03g52700;LOC_Os08g06110;LOC_Os03g08580;LOC_Os03g03510;LOC_Os05g14194;LOC_Os09g37100;LOC_Os07g43030	25	189
tryptophan biosynthetic process	0.0208025	0.023	LOC_Os02g16630;LOC_Os03g15120;LOC_Os01g55870;LOC_Os03g58260	4	13
cellular response to abscisic acid stimulus	0.0208025	0.018	LOC_Os01g69920;LOC_Os07g37640;LOC_Os02g28720;LOC_Os10g21810	4	13
positive regulation of nucleic acid-templated transcription	0.0208025	0.018	LOC_Os05g22670;LOC_Os03g53960;LOC_Os01g48810;LOC_Os04g56300	4	13
photomorphogenesis	0.0218614	0.017	LOC_Os02g10860;LOC_Os10g22430;LOC_Os01g17180;LOC_Os03g19590;LOC_Os09g36220;LOC_Os03g51030;LOC_Os03g10120;LOC_Os11g31640	8	41
signal transmission via phosphorylation event	0.0218614	0.018	LOC_Os03g49640;LOC_Os03g54084;LOC_Os02g50480;LOC_Os10g21810;LOC_Os03g19590;LOC_Os01g69920;LOC_Os03g51030;LOC_Os02g53040	8	41
DNA repair	0.0240729	0.003	LOC_Os01g29390;LOC_Os04g43300;LOC_Os11g16580;LOC_Os01g08970;LOC_Os05g46230;LOC_Os04g25550;LOC_Os05g47446;LOC_Os05g31230;LOC_Os03g18210;LOC_Os06g43610;LOC_Os01g39630;LOC_Os01g68930;LOC_Os09g01290;LOC_Os01g58680;LOC_Os01g45880;LOC_Os02g53680;LOC_Os05g46270;LOC_Os03g01100;LOC_Os10g34750;LOC_Os06g13020;LOC_Os02g42230;LOC_Os01g58220;LOC_Os02g06370;LOC_Os01g55300;LOC_Os11g36390;LOC_Os03g60550	26	201
membrane fusion	0.0244085	0.015	LOC_Os05g48020;LOC_Os07g07000;LOC_Os01g37980;LOC_Os06g07200;LOC_Os03g45260	5	20
root hair elongation	0.0247675	0.024	LOC_Os07g47820;LOC_Os10g03400;LOC_Os01g08200;LOC_Os10g37430;LOC_Os11g14010;LOC_Os12g39180	6	27
regulation of gene expression	0.0254347	0.011	LOC_Os02g40510;LOC_Os08g13390;LOC_Os10g06130;LOC_Os01g43910;LOC_Os03g63020;LOC_Os01g20940;LOC_Os04g41100;LOC_Os05g49140;LOC_Os06g26340	9	50
mitotic sister chromatid segregation	0.0256442	0.014	LOC_Os10g35380;LOC_Os05g31230;LOC_Os02g40680	3	8
rRNA modification	0.0256442	0.025	LOC_Os12g20410;LOC_Os02g30790;LOC_Os11g34230	3	8
'de novo' pyrimidine base biosynthetic process	0.0256442	0.025	LOC_Os06g02000;LOC_Os07g43170;LOC_Os01g54370	3	8
red or far-red light signaling pathway	0.0256442	0.024	LOC_Os03g17570;LOC_Os05g11550;LOC_Os02g10860	3	8
myo-inositol hexakisphosphate biosynthetic process	0.0256442	0.027	LOC_Os04g56580;LOC_Os09g39870;LOC_Os02g57400	3	8
regulation of exocytosis	0.0256442	0.024	LOC_Os03g60530;LOC_Os07g13530;LOC_Os07g49300	3	8
isopentenyl diphosphate biosynthetic process, mevalonate-independent pathway	0.0256442	0.029	LOC_Os01g01710;LOC_Os02g39160;LOC_Os03g52170	3	8
cellular lipid metabolic process	0.0256442	0.028	LOC_Os03g51670;LOC_Os02g43850;LOC_Os02g54580	3	8
phosphoinositide-mediated signaling	0.0256442	0.03	LOC_Os03g50330;LOC_Os05g08810;LOC_Os02g55340	3	8
developmental growth	0.0256442	0.019	LOC_Os05g03430;LOC_Os07g46460;LOC_Os01g63820	3	8
meristem development	0.0256442	0.028	LOC_Os01g62040;LOC_Os02g31290;LOC_Os06g45830	3	8
DNA demethylation	0.0256442	0.021	LOC_Os09g33980;LOC_Os01g47800;LOC_Os10g34750	3	8
chloride transmembrane transport	0.0256442	0.029	LOC_Os08g38980;LOC_Os08g23440;LOC_Os03g48940	3	8
metabolic process	0.0267605	0.019	LOC_Os01g57420;LOC_Os04g12980;LOC_Os10g35380;LOC_Os07g46340;LOC_Os06g06350;LOC_Os04g10420;LOC_Os11g04980;LOC_Os10g21910;LOC_Os11g16580;LOC_Os07g46460;LOC_Os05g11850;LOC_Os06g48760;LOC_Os11g47510;LOC_Os03g61710;LOC_Os01g70380;LOC_Os01g36080;LOC_Os02g03690;LOC_Os04g40490;LOC_Os07g28820;LOC_Os10g32730;LOC_Os02g39400;LOC_Os10g17650;LOC_Os12g40880;LOC_Os10g05069;LOC_Os01g15490;LOC_Os08g14200;LOC_Os04g…	88	833
protein amino acid methylation	0.0271789	0.025	LOC_Os09g19560;LOC_Os07g44730;LOC_Os05g41795;LOC_Os07g44640	4	14
regulation of meristem structural organization	0.0271789	0.026	LOC_Os01g53600;LOC_Os02g47970;LOC_Os04g43300;LOC_Os03g25600	4	14
regulation of signal transduction	0.0271789	0.028	LOC_Os11g04520;LOC_Os09g39690;LOC_Os03g52700;LOC_Os03g49900	4	14
regulation of stomatal movement	0.0274177	0.022	LOC_Os06g05060;LOC_Os03g12350;LOC_Os01g59130;LOC_Os01g20940;LOC_Os01g18240;LOC_Os03g52750;LOC_Os09g20660	7	35
response to cytokinin stimulus	0.0282757	0.03	LOC_Os01g67770;LOC_Os10g21910;LOC_Os02g47020;LOC_Os03g12350;LOC_Os01g54540;LOC_Os02g12790;LOC_Os03g25140;LOC_Os03g53960;LOC_Os02g02520;LOC_Os03g21900;LOC_Os03g40100;LOC_Os02g51860;LOC_Os02g57640;LOC_Os05g28280;LOC_Os06g08440;LOC_Os03g60550;LOC_Os04g50790	17	120
stomatal movement	0.0298252	0.024	LOC_Os07g05620;LOC_Os12g01390;LOC_Os06g39906;LOC_Os07g46490;LOC_Os10g41510	5	21
negative regulation of nucleic acid-templated transcription	0.0298252	0.037	LOC_Os07g22220;LOC_Os09g23650;LOC_Os06g16270;LOC_Os01g70330;LOC_Os10g25290	5	21
embryo sac development	0.0320391	0.021	LOC_Os05g03430;LOC_Os07g43420;LOC_Os07g46620;LOC_Os08g38310;LOC_Os06g07630;LOC_Os12g07060;LOC_Os03g38020;LOC_Os08g42600;LOC_Os03g42770	9	52
cytokinin mediated signaling pathway	0.0322982	0.025	LOC_Os02g08500;LOC_Os01g67770;LOC_Os03g12350;LOC_Os10g21810;LOC_Os08g44510;LOC_Os02g50480;LOC_Os06g08440;LOC_Os01g69920	8	44
carbohydrate metabolic process	0.0324402	0.03	LOC_Os08g42550;LOC_Os06g51084;LOC_Os10g05069;LOC_Os04g52730;LOC_Os02g08130;LOC_Os01g64750;LOC_Os07g48160;LOC_Os11g47510;LOC_Os02g03690;LOC_Os04g40490;LOC_Os07g35560;LOC_Os10g17650;LOC_Os08g14200;LOC_Os11g32260;LOC_Os04g40520;LOC_Os05g30280;LOC_Os09g32320;LOC_Os12g21789;LOC_Os01g73580;LOC_Os06g20620;LOC_Os03g15020;LOC_Os02g47020;LOC_Os02g57660;LOC_Os06g17390;LOC_Os02g32730;LOC_Os07g09720;LOC_Os03g…	48	425
protein folding	0.0325398	0.031	LOC_Os01g13760;LOC_Os06g11320;LOC_Os08g25090;LOC_Os02g19150;LOC_Os04g46390;LOC_Os03g59700;LOC_Os03g17860;LOC_Os06g06790;LOC_Os02g43930;LOC_Os09g23650;LOC_Os08g06460;LOC_Os12g07060;LOC_Os02g10970;LOC_Os03g43020;LOC_Os02g14929;LOC_Os02g03600;LOC_Os02g26440	17	122
response to DNA damage stimulus	0.0328032	0.003	LOC_Os11g10070;LOC_Os01g29390;LOC_Os04g43300;LOC_Os11g16580;LOC_Os04g25550;LOC_Os01g58680;LOC_Os01g45880;LOC_Os02g53680;LOC_Os05g46270;LOC_Os10g34750;LOC_Os07g39780;LOC_Os01g08970;LOC_Os06g13020;LOC_Os02g42230;LOC_Os11g36390	15	104
rRNA processing	0.0341925	0.014	LOC_Os01g48210;LOC_Os03g03710;LOC_Os07g46620;LOC_Os09g35670;LOC_Os07g45360;LOC_Os03g42770;LOC_Os07g20580;LOC_Os01g68320;LOC_Os03g49210;LOC_Os01g10050;LOC_Os02g51780;LOC_Os12g42370	12	78
proteolysis	0.0345685	0.006	LOC_Os06g04530;LOC_Os09g39090;LOC_Os12g07780;LOC_Os10g36760;LOC_Os02g10510;LOC_Os03g59880;LOC_Os07g08290;LOC_Os01g08200;LOC_Os11g33330;LOC_Os08g42910;LOC_Os01g62500;LOC_Os09g38370;LOC_Os06g11190;LOC_Os04g40650;LOC_Os11g24510;LOC_Os12g37640;LOC_Os10g01110;LOC_Os06g15760;LOC_Os12g43370;LOC_Os09g36300;LOC_Os01g58270;LOC_Os06g06810;LOC_Os06g29310;LOC_Os11g14570;LOC_Os01g32350;LOC_Os03g22400;LOC_Os02g…	60	550
mitotic cell cycle	0.0345965	0.033	LOC_Os01g41630;LOC_Os02g13110;LOC_Os05g41530;LOC_Os02g40680	4	15
DNA methylation	0.0345965	0.035	LOC_Os02g05880;LOC_Os05g04330;LOC_Os11g01880;LOC_Os03g02010	4	15
vesicle docking during exocytosis	0.0345965	0.037	LOC_Os03g60530;LOC_Os07g13530;LOC_Os04g14654;LOC_Os11g06810	4	15
gibberellin biosynthetic process	0.0345965	0.026	LOC_Os06g37224;LOC_Os02g17780;LOC_Os06g37330;LOC_Os06g37364	4	15
photosystem II assembly	0.0345965	0.03	LOC_Os08g44000;LOC_Os07g37250;LOC_Os02g02520;LOC_Os03g03949	4	15
tRNA methylation	0.0345965	0.03	LOC_Os03g57280;LOC_Os02g51490;LOC_Os02g39370;LOC_Os03g53530	4	15
RNA phosphodiester bond hydrolysis, exonucleolytic	0.0345965	0.029	LOC_Os01g65220;LOC_Os03g03710;LOC_Os02g26660;LOC_Os02g51780	4	15
biosynthetic process	0.035337	0.046	LOC_Os06g23160;LOC_Os08g25734;LOC_Os03g32040;LOC_Os02g07720;LOC_Os12g43130;LOC_Os03g08530;LOC_Os02g04120;LOC_Os02g19970;LOC_Os01g08270;LOC_Os10g24810;LOC_Os01g70380;LOC_Os03g01222;LOC_Os01g09700;LOC_Os06g51290;LOC_Os11g31640	15	105
response to glucose stimulus	0.0359409	0.03	LOC_Os01g35184;LOC_Os12g37570;LOC_Os04g30780;LOC_Os01g13200;LOC_Os11g10050	5	22
protein deneddylation	0.0360437	0.034	LOC_Os03g10120;LOC_Os01g17180;LOC_Os12g42810	3	9
N-glycan processing	0.0360437	0.038	LOC_Os02g58590;LOC_Os01g54880;LOC_Os05g11850	3	9
tryptophan metabolic process	0.0360437	0.038	LOC_Os03g58260;LOC_Os02g16630;LOC_Os01g08270	3	9
male meiosis	0.0360437	0.047	LOC_Os01g68930;LOC_Os02g53680;LOC_Os01g39630	3	9
regulation of auxin mediated signaling pathway	0.0360437	0.037	LOC_Os02g07420;LOC_Os07g37640;LOC_Os01g69940	3	9
protein processing	0.0360437	0.032	LOC_Os12g43370;LOC_Os09g36300;LOC_Os05g41810	3	9
poly(A)+ mRNA export from nucleus	0.0360437	0.039	LOC_Os09g21760;LOC_Os02g04970;LOC_Os01g69110	3	9
endoplasmic reticulum unfolded protein response	0.0360437	0.03	LOC_Os07g28820;LOC_Os03g10080;LOC_Os03g15930	3	9
primary microRNA processing	0.0360437	0.035	LOC_Os05g24160;LOC_Os03g22570;LOC_Os02g39890	3	9
posttranscriptional gene silencing by RNA	0.0360437	0.032	LOC_Os03g06440;LOC_Os09g39590;LOC_Os02g05880	3	9
protein targeting to ER	0.0360437	0.027	LOC_Os09g38370;LOC_Os04g58580;LOC_Os02g35720	3	9
gynoecium development	0.0360437	0.039	LOC_Os02g07420;LOC_Os11g10070;LOC_Os06g03600	3	9
regulation of long-day photoperiodism, flowering	0.0360437	0.042	LOC_Os10g35560;LOC_Os04g41100;LOC_Os03g57940	3	9
response to stimulus	0.0360437	0.032	LOC_Os03g51030;LOC_Os06g47890;LOC_Os03g19590	3	9
cellular amino acid biosynthetic process	0.0362129	0.04	LOC_Os02g24354;LOC_Os03g03820;LOC_Os03g14120;LOC_Os03g04140;LOC_Os07g46460;LOC_Os08g34290;LOC_Os03g17730;LOC_Os07g20544;LOC_Os02g24020;LOC_Os09g12290;LOC_Os03g15120	11	70
regulation of carbohydrate metabolic process	0.0395032	0.038	LOC_Os06g03850;LOC_Os07g02090	2	4
dolichol-linked oligosaccharide biosynthetic process	0.0395032	0.034	LOC_Os03g30934;LOC_Os04g42490	2	4
tyrosine catabolic process	0.0395032	0.037	LOC_Os02g10310;LOC_Os02g19970	2	4
ergosterol biosynthetic process	0.0395032	0.043	LOC_Os06g51290;LOC_Os12g43130	2	4
NADP biosynthetic process	0.0395032	0.043	LOC_Os11g08670;LOC_Os01g72690	2	4
thigmotropism	0.0395032	0.048	LOC_Os04g54940;LOC_Os11g10050	2	4
circumnutation	0.0395032	0.034	LOC_Os02g40510;LOC_Os06g05060	2	4
regulation of ethylene mediated signaling pathway	0.0395032	0.035	LOC_Os10g35560;LOC_Os12g41700	2	4
maintenance of floral meristem identity	0.0395032	0.037	LOC_Os03g54160;LOC_Os05g41795	2	4
positive regulation of G2/M transition of mitotic cell cycle	0.0395032	0.029	LOC_Os03g10120;LOC_Os05g05220	2	4
protein prenylation	0.0395032	0.044	LOC_Os09g33930;LOC_Os01g53600	2	4
shikimate metabolic process	0.0395032	0.044	LOC_Os04g54800;LOC_Os12g34874	2	4
lipid glycosylation	0.0395032	0.045	LOC_Os07g23740;LOC_Os01g64750	2	4
negative regulation of chromatin silencing	0.0395032	0.028	LOC_Os09g33980;LOC_Os01g47800	2	4
positive regulation of plant-type hypersensitive response	0.0395032	0.045	LOC_Os06g46400;LOC_Os07g30100	2	4
protein folding in endoplasmic reticulum	0.0395032	0.04	LOC_Os03g52340;LOC_Os02g03470	2	4
plastid fission	0.0395032	0.047	LOC_Os04g57920;LOC_Os04g56970	2	4
meiotic chromosome segregation	0.0395032	0.038	LOC_Os10g35380;LOC_Os05g31230	2	4
nuclear mRNA cis splicing, via spliceosome	0.0395032	0.039	LOC_Os02g39890;LOC_Os03g22570	2	4
CTP salvage	0.0395032	0.042	LOC_Os02g17320;LOC_Os08g41790	2	4
UMP salvage	0.0395032	0.044	LOC_Os02g17320;LOC_Os08g41790	2	4
viral replication complex formation and maintenance	0.0395032	0.047	LOC_Os03g36790;LOC_Os02g17850	2	4
fruit morphogenesis	0.0395032	0.038	LOC_Os01g54550;LOC_Os07g37640	2	4
regulation of mRNA processing	0.0395032	0.034	LOC_Os03g53720;LOC_Os01g05420	2	4
simple leaf morphogenesis	0.0395032	0.036	LOC_Os01g69940;LOC_Os01g47740	2	4
secondary growth	0.0395032	0.033	LOC_Os01g69920;LOC_Os10g21810	2	4
multivesicular body sorting pathway	0.0395032	0.037	LOC_Os01g46932;LOC_Os06g50110	2	4
regulation of leaf senescence	0.0395032	0.033	LOC_Os05g03550;LOC_Os04g33480	2	4
positive regulation of phosphorylation of RNA polymerase II C-terminal domain	0.0395032	0.035	LOC_Os12g30020;LOC_Os09g32680	2	4
stomatal opening	0.0395032	0.038	LOC_Os03g52750;LOC_Os01g53600	2	4
actin filament organization	0.0398903	0.038	LOC_Os01g59130;LOC_Os03g26450;LOC_Os08g43130;LOC_Os08g28190;LOC_Os02g14000;LOC_Os03g63090	6	30
lipid catabolic process	0.0408856	0.034	LOC_Os09g39590;LOC_Os09g01590;LOC_Os02g54010;LOC_Os03g59620;LOC_Os01g67310;LOC_Os01g55650;LOC_Os08g37180;LOC_Os09g37100	8	46
translational elongation	0.0411512	0.048	LOC_Os03g60130;LOC_Os12g35630;LOC_Os06g10620;LOC_Os03g44780;LOC_Os12g06850;LOC_Os01g02720;LOC_Os04g50864	7	38
positive gravitropism	0.0430711	0.041	LOC_Os07g22640;LOC_Os01g54550;LOC_Os03g41350;LOC_Os02g10860	4	16
floral meristem determinacy	0.0430711	0.05	LOC_Os03g54160;LOC_Os05g03550;LOC_Os06g11320;LOC_Os01g48060	4	16
DNA endoreduplication	0.0430711	0.037	LOC_Os03g05760;LOC_Os02g50630;LOC_Os07g07580;LOC_Os02g01170	4	16
regulation of auxin polar transport	0.0430711	0.043	LOC_Os09g37330;LOC_Os10g33910;LOC_Os03g52470;LOC_Os12g42370	4	16
regulation of reactive oxygen species metabolic process	0.0430711	0.046	LOC_Os03g63940;LOC_Os10g42710;LOC_Os03g13520;LOC_Os08g44510	4	16
cytoplasmic mRNA processing body assembly	0.0482644	0.019	LOC_Os04g45040;LOC_Os02g31220;LOC_Os01g56300	3	10

## Sheet: dko vs DJ WT up
GO term	p-value	FDR corrected p-value	genes in GO term	number of genes in GO term	total number of genes in GO term
oxidation reduction	2.07545e-09	0	LOC_Os09g31502;LOC_Os06g37330;LOC_Os12g44310;LOC_Os06g03930;LOC_Os10g40900;LOC_Os09g15240;LOC_Os06g41070;LOC_Os06g37364;LOC_Os02g09750;LOC_Os10g09160;LOC_Os08g36860;LOC_Os04g46470;LOC_Os03g52170;LOC_Os03g08570;LOC_Os05g30890;LOC_Os11g40690;LOC_Os10g23180;LOC_Os01g50490;LOC_Os10g11810;LOC_Os03g57690;LOC_Os01g41800;LOC_Os07g10490;LOC_Os06g23140;LOC_Os03g02460;LOC_Os06g40070;LOC_Os07g48640;LOC_Os10g…	60	1290
gibberellin biosynthetic process	7.14388e-09	0	LOC_Os04g52230;LOC_Os01g22910;LOC_Os06g37224;LOC_Os02g17780;LOC_Os06g37330;LOC_Os06g37364;LOC_Os03g63970	7	15
carotenoid biosynthetic process	2.74958e-07	0	LOC_Os01g50590;LOC_Os07g10490;LOC_Os11g36440;LOC_Os03g08570;LOC_Os02g57290;LOC_Os02g09750	6	15
carotene biosynthetic process	2.33893e-06	0	LOC_Os12g21710;LOC_Os07g10490;LOC_Os03g08570;LOC_Os02g09750	4	6
isoprenoid biosynthetic process	6.33712e-06	0	LOC_Os06g43210;LOC_Os01g50760;LOC_Os02g39160;LOC_Os01g01710;LOC_Os03g52170;LOC_Os07g39270	6	24
carotene catabolic process	3.17322e-05	0	LOC_Os12g44310;LOC_Os04g46470;LOC_Os01g54270	3	4
gibberellic acid mediated signaling pathway	0.000215379	0	LOC_Os04g52230;LOC_Os06g37330;LOC_Os02g17780;LOC_Os06g37224;LOC_Os06g37364	5	28
proteolysis involved in cellular protein catabolic process	0.000224903	0.001	LOC_Os02g43010;LOC_Os03g59880;LOC_Os05g06660;LOC_Os01g22670;LOC_Os09g28830;LOC_Os10g39560;LOC_Os09g39090;LOC_Os11g40140	8	81
isopentenyl diphosphate biosynthetic process, mevalonate-independent pathway	0.000418261	0	LOC_Os01g01710;LOC_Os02g39160;LOC_Os03g52170	3	8
translational elongation	0.00093236	0.002	LOC_Os03g60130;LOC_Os12g35630;LOC_Os04g45490;LOC_Os12g06850;LOC_Os01g02720	5	38
carbohydrate metabolic process	0.00110711	0	LOC_Os07g35350;LOC_Os09g33680;LOC_Os04g40490;LOC_Os07g35560;LOC_Os04g43390;LOC_Os04g40520;LOC_Os04g39900;LOC_Os02g57660;LOC_Os03g56280;LOC_Os05g50260;LOC_Os07g35940;LOC_Os02g26300;LOC_Os03g61800;LOC_Os07g38790;LOC_Os04g40500;LOC_Os09g33690;LOC_Os02g03870;LOC_Os07g35510;LOC_Os07g23740	19	425
protein amino acid phosphorylation	0.00225892	0.003	LOC_Os12g34320;LOC_Os07g38810;LOC_Os05g03460;LOC_Os02g20140;LOC_Os04g59000;LOC_Os07g41140;LOC_Os04g30110;LOC_Os09g39650;LOC_Os02g13510;LOC_Os10g10540;LOC_Os05g16930;LOC_Os03g06330;LOC_Os02g56370;LOC_Os01g21970;LOC_Os09g37840;LOC_Os07g38070;LOC_Os01g36550;LOC_Os04g12560;LOC_Os09g25100;LOC_Os06g43270;LOC_Os07g29330;LOC_Os03g51030;LOC_Os11g14050;LOC_Os04g01320;LOC_Os07g35410;LOC_Os10g02360;LOC_Os04g…	38	1155
negative regulation of response to water deprivation	0.00234984	0.004	LOC_Os03g24040;LOC_Os12g19030	2	4
secondary shoot formation	0.00248478	0.002	LOC_Os01g50590;LOC_Os01g54270;LOC_Os04g46470	3	14
chloroplast relocation	0.00386431	0.003	LOC_Os01g51640;LOC_Os04g56970	2	5
seed dormancy	0.00386431	0.001	LOC_Os12g05330;LOC_Os03g60130	2	5
strigolactone biosynthetic process	0.00386431	0.001	LOC_Os04g46470;LOC_Os01g54270	2	5
positive regulation of carotenoid biosynthetic process	0.00386431	0.005	LOC_Os02g33149;LOC_Os09g19980	2	5
defense response	0.00583903	0.006	LOC_Os04g46390;LOC_Os04g32940;LOC_Os08g31800;LOC_Os04g50700;LOC_Os08g14830;LOC_Os08g07380;LOC_Os04g12560;LOC_Os01g57270;LOC_Os11g37759;LOC_Os12g36850;LOC_Os11g37040;LOC_Os11g37860;LOC_Os04g09900;LOC_Os10g21400;LOC_Os03g01830;LOC_Os09g14490	16	389
ribosome biogenesis	0.00659032	0.004	LOC_Os11g26030;LOC_Os03g61220;LOC_Os03g22890;LOC_Os09g19980;LOC_Os11g38170	5	59
production of siRNA involved in RNA interference	0.00711648	0.003	LOC_Os05g24160;LOC_Os04g06770;LOC_Os01g34350	3	20
glycolipid biosynthetic process	0.00790114	0.004	LOC_Os07g01030;LOC_Os05g32140	2	7
longitudinal axis specification	0.00790114	0.009	LOC_Os07g41140;LOC_Os08g38990	2	7
SCF-dependent proteasomal ubiquitin-dependent protein catabolic process	0.00986173	0.011	LOC_Os10g03600;LOC_Os07g35060;LOC_Os07g13890;LOC_Os07g03100;LOC_Os07g09814	5	65
signal transduction	0.011328	0.014	LOC_Os04g32940;LOC_Os03g51030;LOC_Os08g31800;LOC_Os12g09739;LOC_Os11g43140;LOC_Os10g04180;LOC_Os08g14830;LOC_Os08g07380;LOC_Os01g57270;LOC_Os11g37759;LOC_Os09g25100;LOC_Os11g37860;LOC_Os11g37040;LOC_Os10g21400;LOC_Os09g14490	15	383
defense response to virus	0.0119076	0.01	LOC_Os04g06770;LOC_Os06g17440;LOC_Os01g34350	3	24
flower development	0.0129563	0.012	LOC_Os02g55080;LOC_Os03g03070;LOC_Os02g57660;LOC_Os03g54160;LOC_Os06g49840;LOC_Os03g63970	6	96
cysteine biosynthetic process from serine	0.013189	0.02	LOC_Os03g04140;LOC_Os06g36840	2	9
positive regulation of transcription from RNA polymerase II promoter	0.0135832	0.009	LOC_Os03g17130;LOC_Os02g35660;LOC_Os10g16440;LOC_Os03g03070;LOC_Os03g54160;LOC_Os06g49840	6	97
nuclear mRNA splicing, via spliceosome	0.0141037	0.009	LOC_Os10g35550;LOC_Os06g03690;LOC_Os06g23530;LOC_Os02g04480;LOC_Os02g52250	5	71
ribosomal large subunit assembly	0.014851	0.022	LOC_Os06g04600;LOC_Os11g38170;LOC_Os10g31856	3	26
chloroplast organization	0.0149866	0.018	LOC_Os01g58470;LOC_Os09g19980;LOC_Os04g56970;LOC_Os05g51450;LOC_Os02g39040;LOC_Os03g61220;LOC_Os04g45490	7	128
methylation	0.0152328	0.014	LOC_Os01g50480;LOC_Os11g38900;LOC_Os10g27450;LOC_Os11g15300;LOC_Os12g41390;LOC_Os12g25490;LOC_Os02g21810;LOC_Os11g15340;LOC_Os04g25360;LOC_Os06g16960	10	223
cysteine biosynthetic process	0.0162688	0.014	LOC_Os03g04140;LOC_Os04g08350	2	10
sulfate transmembrane transport	0.0162688	0.014	LOC_Os03g09970;LOC_Os03g09930	2	10
proteolysis	0.0165176	0.01	LOC_Os09g39090;LOC_Os02g43010;LOC_Os11g47830;LOC_Os03g59880;LOC_Os08g42910;LOC_Os06g11190;LOC_Os01g24600;LOC_Os10g01110;LOC_Os01g58270;LOC_Os06g11180;LOC_Os01g22670;LOC_Os04g26320;LOC_Os05g06660;LOC_Os11g24340;LOC_Os12g36580;LOC_Os10g39560;LOC_Os09g28830;LOC_Os04g03796;LOC_Os11g40140	19	550
tRNA wobble uridine modification	0.0196223	0.018	LOC_Os01g41565;LOC_Os04g40840	2	11
abscisic acid biosynthetic process	0.0196223	0.018	LOC_Os03g57680;LOC_Os03g57690	2	11
gibberellin metabolic process	0.0196223	0.02	LOC_Os04g09900;LOC_Os02g17780	2	11
transcription from plastid promoter	0.0196223	0.017	LOC_Os03g60910;LOC_Os11g41910	2	11
protein import into nucleus	0.0218642	0.025	LOC_Os10g06610;LOC_Os01g54240;LOC_Os06g16280	3	30
secondary metabolite biosynthetic process	0.0219255	0.012	LOC_Os06g43384;LOC_Os01g50490;LOC_Os06g41070;LOC_Os09g35940;LOC_Os10g09160;LOC_Os02g09200	6	108
sulfate transport	0.0232372	0.018	LOC_Os03g09970;LOC_Os03g09930	2	12
auxin biosynthetic process	0.0232372	0.028	LOC_Os03g57680;LOC_Os03g57690	2	12
phenylpropanoid biosynthetic process	0.0312047	0.036	LOC_Os11g40690;LOC_Os10g11810	2	14
triglyceride biosynthetic process	0.0312047	0.031	LOC_Os01g26039;LOC_Os05g04620	2	14
vesicle docking during exocytosis	0.0355347	0.05	LOC_Os10g27990;LOC_Os07g13530	2	15
protein homooligomerization	0.0355347	0.035	LOC_Os11g31190;LOC_Os07g41140	2	15
positive regulation of response to water deprivation	0.0355347	0.03	LOC_Os02g52250;LOC_Os01g64730	2	15
multicellular organismal development	0.0377456	0.028	LOC_Os10g23180;LOC_Os02g57660;LOC_Os03g03070;LOC_Os03g54160;LOC_Os06g49840;LOC_Os06g43210;LOC_Os03g24040;LOC_Os08g36860	8	189
response to biotic stimulus	0.040081	0.039	LOC_Os04g50700;LOC_Os12g36850	2	16
auxin polar transport	0.0431499	0.049	LOC_Os02g14190;LOC_Os01g50590;LOC_Os04g46470	3	39
cellular response to phosphate starvation	0.0431499	0.043	LOC_Os01g56880;LOC_Os07g01030;LOC_Os05g32140	3	39
phosphorylation	0.0442859	0.033	LOC_Os05g35520;LOC_Os12g34320;LOC_Os09g29890;LOC_Os04g59000;LOC_Os07g41140;LOC_Os12g39630;LOC_Os02g13510;LOC_Os10g10540;LOC_Os07g38800;LOC_Os07g05380;LOC_Os03g06330;LOC_Os09g36180;LOC_Os02g56370;LOC_Os01g21970;LOC_Os07g38810;LOC_Os02g57660;LOC_Os07g38070;LOC_Os04g12560;LOC_Os10g02360;LOC_Os06g43270;LOC_Os07g29330;LOC_Os11g14050;LOC_Os04g01320;LOC_Os07g35410;LOC_Os02g04230;LOC_Os01g59570;LOC_Os09g…	29	1030
mRNA export from nucleus	0.0448334	0.05	LOC_Os03g07580;LOC_Os01g54240	2	17
positive regulation of transcription, DNA-dependent	0.0491007	0.025	LOC_Os01g54240;LOC_Os03g54160;LOC_Os02g52250;LOC_Os03g60910;LOC_Os05g48800;LOC_Os01g64730	6	131

## Sheet: dko vs Shio WT up
GO term	p-value	FDR corrected p-value	genes in GO term	number of genes in GO term	total number of genes in GO term
photosynthesis	1.02858e-19	0	LOC_Os01g17170;LOC_Os12g08770;LOC_Os07g07540;LOC_Os04g38410;LOC_Os07g05360;LOC_Os08g44680;LOC_Os03g16050;LOC_Os04g58200;LOC_Os12g19381;LOC_Os06g01850;LOC_Os11g13890;LOC_Os01g43070;LOC_Os05g43310;LOC_Os07g38960;LOC_Os03g19590;LOC_Os12g23200;LOC_Os10g35370;LOC_Os07g37240;LOC_Os03g36540;LOC_Os03g56670;LOC_Os12g17600;LOC_Os12g19470;LOC_Os05g48630;LOC_Os08g10020;LOC_Os07g04840;LOC_Os02g51080;LOC_Os07g…	28	82
oxidation reduction	2.28219e-11	0	LOC_Os09g31502;LOC_Os07g44130;LOC_Os06g37330;LOC_Os04g38600;LOC_Os02g56180;LOC_Os12g44310;LOC_Os01g03620;LOC_Os06g03930;LOC_Os01g46380;LOC_Os01g17170;LOC_Os03g39690;LOC_Os12g12514;LOC_Os09g15240;LOC_Os06g41070;LOC_Os06g37364;LOC_Os02g09750;LOC_Os06g13720;LOC_Os10g09160;LOC_Os01g62880;LOC_Os04g46470;LOC_Os03g52170;LOC_Os03g08570;LOC_Os05g30890;LOC_Os07g33580;LOC_Os11g10520;LOC_Os11g40690;LOC_Os04g…	99	1290
carotenoid biosynthetic process	2.0429e-08	0	LOC_Os01g50590;LOC_Os07g10490;LOC_Os06g51290;LOC_Os11g36440;LOC_Os03g08570;LOC_Os02g57290;LOC_Os02g09750;LOC_Os05g32680	8	15
gibberellin biosynthetic process	5.28213e-07	0	LOC_Os04g52230;LOC_Os01g22910;LOC_Os06g37224;LOC_Os02g17780;LOC_Os06g37330;LOC_Os06g37364;LOC_Os03g63970	7	15
chloroplast organization	1.60272e-06	0	LOC_Os06g04530;LOC_Os01g58470;LOC_Os11g23790;LOC_Os05g32680;LOC_Os01g63220;LOC_Os02g12790;LOC_Os06g24070;LOC_Os12g17910;LOC_Os11g07916;LOC_Os01g17170;LOC_Os05g51450;LOC_Os02g34950;LOC_Os01g61320;LOC_Os05g43040;LOC_Os02g39040;LOC_Os03g61220;LOC_Os12g23180;LOC_Os04g45490	18	128
response to far red light	7.82008e-06	0	LOC_Os06g21590;LOC_Os12g17600;LOC_Os07g37240;LOC_Os03g51030;LOC_Os04g37920;LOC_Os03g19590;LOC_Os11g13890	7	21
reductive pentose-phosphate cycle	9.77985e-06	0	LOC_Os12g17600;LOC_Os12g19381;LOC_Os03g19380;LOC_Os03g16050	4	5
chlorophyll biosynthetic process	1.12053e-05	0	LOC_Os01g17170;LOC_Os01g32730;LOC_Os03g21900;LOC_Os04g58200;LOC_Os10g35370;LOC_Os03g36540;LOC_Os10g35840;LOC_Os02g51080	8	30
nonphotochemical quenching	1.63111e-05	0	LOC_Os04g41150;LOC_Os07g37030;LOC_Os11g13890;LOC_Os04g38410;LOC_Os01g64960	5	10
protein-chromophore linkage	2.46591e-05	0	LOC_Os11g13890;LOC_Os07g37240;LOC_Os03g51030;LOC_Os07g38960;LOC_Os06g47890;LOC_Os03g19590	6	17
carotene biosynthetic process	2.84576e-05	0	LOC_Os12g21710;LOC_Os07g10490;LOC_Os03g08570;LOC_Os02g09750	4	6
response to light stimulus	3.55213e-05	0	LOC_Os05g38990;LOC_Os03g19380;LOC_Os07g37240;LOC_Os07g07540;LOC_Os04g37920;LOC_Os02g12790;LOC_Os11g13890;LOC_Os07g38960;LOC_Os08g06630;LOC_Os11g47970;LOC_Os08g01380;LOC_Os03g03720;LOC_Os04g56700;LOC_Os06g37450;LOC_Os10g35840	15	117
response to red light	3.74885e-05	0	LOC_Os06g47890;LOC_Os04g37920;LOC_Os02g16000;LOC_Os06g21590;LOC_Os11g13890;LOC_Os07g37240;LOC_Os12g17600	7	26
phototropism	6.44077e-05	0	LOC_Os03g51030;LOC_Os04g37920;LOC_Os11g02610;LOC_Os03g19590	4	7
signal transduction	6.51841e-05	0	LOC_Os09g14100;LOC_Os04g32940;LOC_Os03g51030;LOC_Os02g25900;LOC_Os06g47890;LOC_Os11g45930;LOC_Os12g09739;LOC_Os08g24380;LOC_Os11g43140;LOC_Os12g37760;LOC_Os08g14830;LOC_Os11g09230;LOC_Os11g36410;LOC_Os01g23380;LOC_Os11g02610;LOC_Os07g02560;LOC_Os05g03610;LOC_Os09g15370;LOC_Os04g48790;LOC_Os02g08500;LOC_Os02g07350;LOC_Os08g07760;LOC_Os11g11550;LOC_Os01g69920;LOC_Os11g42060;LOC_Os03g19590;LOC_Os11g…	31	383
phosphorylation	7.69607e-05	0	LOC_Os05g35520;LOC_Os12g34320;LOC_Os09g29890;LOC_Os06g37620;LOC_Os04g59000;LOC_Os12g39630;LOC_Os02g08130;LOC_Os01g65350;LOC_Os02g13510;LOC_Os10g10540;LOC_Os09g37834;LOC_Os10g32730;LOC_Os07g38800;LOC_Os03g38020;LOC_Os08g25430;LOC_Os02g04840;LOC_Os02g18840;LOC_Os12g01480;LOC_Os07g05380;LOC_Os11g47140;LOC_Os01g58790;LOC_Os03g06330;LOC_Os03g03400;LOC_Os09g36180;LOC_Os06g22820;LOC_Os06g02000;LOC_Os07g…	64	1030
isopentenyl diphosphate biosynthetic process, mevalonate-independent pathway	0.000124953	0	LOC_Os01g01710;LOC_Os01g58790;LOC_Os02g39160;LOC_Os03g52170	4	8
defense response to bacterium	0.000132828	0	LOC_Os03g04050;LOC_Os01g09800;LOC_Os02g47020;LOC_Os10g06130;LOC_Os07g04840;LOC_Os02g15750;LOC_Os04g16680;LOC_Os03g17070;LOC_Os06g07350;LOC_Os08g29370;LOC_Os11g47970;LOC_Os11g37940;LOC_Os06g01850;LOC_Os07g37030;LOC_Os01g69920;LOC_Os12g23180;LOC_Os10g32880	17	161
response to cytokinin stimulus	0.0001785	0	LOC_Os02g47020;LOC_Os07g37240;LOC_Os03g16050;LOC_Os02g12790;LOC_Os03g17070;LOC_Os03g20100;LOC_Os02g02520;LOC_Os07g25430;LOC_Os03g21900;LOC_Os07g11110;LOC_Os06g01850;LOC_Os06g08440;LOC_Os03g36540;LOC_Os06g49160	14	120
red light signaling pathway	0.000208221	0	LOC_Os03g51030;LOC_Os03g16110;LOC_Os03g19590	3	4
carotene catabolic process	0.000208221	0	LOC_Os12g44310;LOC_Os04g46470;LOC_Os01g54270	3	4
negative regulation of response to water deprivation	0.000208221	0	LOC_Os09g10760;LOC_Os03g24040;LOC_Os12g19030	3	4
isoprenoid biosynthetic process	0.000213749	0	LOC_Os06g43210;LOC_Os02g39160;LOC_Os01g01710;LOC_Os03g52170;LOC_Os07g39270;LOC_Os01g58790	6	24
response to water deprivation	0.000468211	0	LOC_Os09g02270;LOC_Os01g54930;LOC_Os01g58470;LOC_Os06g41810;LOC_Os01g69920;LOC_Os09g10760;LOC_Os06g17440;LOC_Os04g37920;LOC_Os01g53600;LOC_Os06g43210;LOC_Os09g33930;LOC_Os05g48800;LOC_Os12g24320;LOC_Os04g58020;LOC_Os12g44310;LOC_Os10g41510;LOC_Os06g08440	17	179
gibberellic acid mediated signaling pathway	0.000525835	0.001	LOC_Os04g52230;LOC_Os06g37330;LOC_Os02g17780;LOC_Os06g37224;LOC_Os06g37450;LOC_Os06g37364	6	28
heme biosynthetic process	0.000537784	0	LOC_Os10g35840;LOC_Os09g12560;LOC_Os05g29760;LOC_Os03g21900	4	11
cellular response to phosphate starvation	0.000571286	0.001	LOC_Os01g69920;LOC_Os05g48390;LOC_Os03g11560;LOC_Os04g52870;LOC_Os07g01030;LOC_Os08g27840;LOC_Os05g32140	7	39
chromatin organization	0.000604189	0	LOC_Os07g12910;LOC_Os03g43890;LOC_Os07g41090;LOC_Os05g36930;LOC_Os03g04980;LOC_Os03g19590;LOC_Os08g04780;LOC_Os06g37420	8	51
response to blue light	0.000641995	0	LOC_Os04g37920;LOC_Os11g13890;LOC_Os06g21590;LOC_Os07g37240;LOC_Os12g17600;LOC_Os01g49740	6	29
photosynthesis, light harvesting in photosystem I	0.000782617	0	LOC_Os06g21590;LOC_Os11g13890;LOC_Os07g37240;LOC_Os07g38960	4	12
photosystem II repair	0.000782617	0	LOC_Os07g07540;LOC_Os03g14040;LOC_Os05g33280;LOC_Os06g49160	4	12
carbohydrate metabolic process	0.00085584	0	LOC_Os02g08130;LOC_Os01g59840;LOC_Os03g16050;LOC_Os01g71830;LOC_Os09g33680;LOC_Os07g35560;LOC_Os10g17650;LOC_Os11g32260;LOC_Os04g43390;LOC_Os04g40520;LOC_Os05g30280;LOC_Os01g73580;LOC_Os03g20710;LOC_Os02g47020;LOC_Os02g57660;LOC_Os10g39680;LOC_Os03g56280;LOC_Os04g16680;LOC_Os02g32730;LOC_Os03g25110;LOC_Os07g44660;LOC_Os02g09900;LOC_Os02g26300;LOC_Os03g61800;LOC_Os07g38790;LOC_Os11g42060;LOC_Os04g…	30	425
response to cold	0.0008672	0.002	LOC_Os02g47020;LOC_Os01g69920;LOC_Os04g35190;LOC_Os12g24320;LOC_Os09g02270;LOC_Os09g10760;LOC_Os03g03400;LOC_Os12g34850;LOC_Os03g19590;LOC_Os07g38960;LOC_Os12g17600;LOC_Os11g47970;LOC_Os03g16050;LOC_Os09g04790;LOC_Os12g23180;LOC_Os03g03720;LOC_Os06g21590	17	189
regulation of chlorophyll biosynthetic process	0.000983309	0.001	LOC_Os06g08440;LOC_Os06g24070;LOC_Os06g37450	3	6
photosynthetic electron transport in photosystem I	0.00109678	0	LOC_Os02g51020;LOC_Os12g08770;LOC_Os03g16050;LOC_Os07g30670	4	13
photosynthetic electron transport chain	0.00109678	0.002	LOC_Os07g37030;LOC_Os03g45710;LOC_Os08g01380;LOC_Os08g15500	4	13
positive regulation of transcription, DNA-dependent	0.00140018	0	LOC_Os01g09800;LOC_Os01g54930;LOC_Os03g54160;LOC_Os02g52250;LOC_Os03g60910;LOC_Os02g07450;LOC_Os05g48800;LOC_Os06g24070;LOC_Os04g58020;LOC_Os07g11110;LOC_Os12g23180;LOC_Os10g06130;LOC_Os01g64730	13	131
glycolipid biosynthetic process	0.00167248	0.002	LOC_Os07g01030;LOC_Os05g32140;LOC_Os03g11560	3	7
tetrapyrrole biosynthetic process	0.00167248	0.001	LOC_Os09g12560;LOC_Os05g29760;LOC_Os08g15500	3	7
photosystem II assembly	0.00197122	0.003	LOC_Os11g13890;LOC_Os07g07540;LOC_Os02g02520;LOC_Os08g23410	4	15
vesicle fusion	0.00257413	0.002	LOC_Os08g17600;LOC_Os06g07200;LOC_Os01g15110;LOC_Os05g48020;LOC_Os03g58840	5	26
fructose metabolic process	0.002601	0.002	LOC_Os03g16050;LOC_Os04g16680;LOC_Os06g12600	3	8
plastid organization	0.002601	0.002	LOC_Os02g01440;LOC_Os08g29110;LOC_Os12g08730	3	8
translational elongation	0.00279544	0.003	LOC_Os03g60130;LOC_Os12g35630;LOC_Os04g45490;LOC_Os03g44780;LOC_Os12g06850;LOC_Os01g02720	6	38
circadian rhythm	0.00290559	0.003	LOC_Os06g47890;LOC_Os04g37920;LOC_Os06g37450;LOC_Os12g23180;LOC_Os06g19444;LOC_Os01g01340;LOC_Os05g47560	7	51
vesicle docking	0.00323627	0	LOC_Os05g48020;LOC_Os08g17600;LOC_Os06g07200;LOC_Os01g15110	4	17
protein amino acid phosphorylation	0.00369454	0.001	LOC_Os12g34320;LOC_Os07g38810;LOC_Os06g37620;LOC_Os05g03460;LOC_Os02g20140;LOC_Os04g59000;LOC_Os01g03690;LOC_Os09g39650;LOC_Os06g22820;LOC_Os05g44290;LOC_Os02g13510;LOC_Os10g10540;LOC_Os08g03170;LOC_Os08g25430;LOC_Os05g16930;LOC_Os06g47470;LOC_Os03g06330;LOC_Os11g01200;LOC_Os03g16110;LOC_Os01g15470;LOC_Os10g01060;LOC_Os03g60150;LOC_Os10g42950;LOC_Os01g65230;LOC_Os12g41710;LOC_Os11g46900;LOC_Os09g…	62	1155
systemic acquired resistance, salicylic acid mediated signaling pathway	0.00379241	0.004	LOC_Os12g41700;LOC_Os02g39160;LOC_Os01g09800	3	9
response to stimulus	0.00379241	0.005	LOC_Os03g51030;LOC_Os06g47890;LOC_Os03g19590	3	9
histone H3 deacetylation	0.00379241	0.005	LOC_Os07g41090;LOC_Os05g36930;LOC_Os06g37420	3	9
photomorphogenesis	0.00413725	0.001	LOC_Os04g37920;LOC_Os10g22430;LOC_Os02g43170;LOC_Os03g19590;LOC_Os10g35370;LOC_Os03g51030	6	41
protein ubiquitination	0.00420267	0.003	LOC_Os11g31620;LOC_Os06g37620;LOC_Os01g28150;LOC_Os01g13170;LOC_Os03g24040;LOC_Os03g49900;LOC_Os06g47890;LOC_Os05g48390;LOC_Os04g28100;LOC_Os07g35060;LOC_Os07g13890;LOC_Os01g08340;LOC_Os10g37730;LOC_Os10g01060;LOC_Os08g10340;LOC_Os07g09814;LOC_Os12g38210;LOC_Os06g21390;LOC_Os04g32460;LOC_Os09g39690;LOC_Os03g07160;LOC_Os02g16000;LOC_Os01g70670;LOC_Os04g49500;LOC_Os10g26990;LOC_Os02g28720	26	392
post-embryonic development	0.00496352	0.003	LOC_Os08g15500;LOC_Os02g56210;LOC_Os04g45490;LOC_Os04g51180	4	19
nuclear mRNA splicing, via spliceosome	0.00521159	0.001	LOC_Os12g05410;LOC_Os04g31950;LOC_Os03g17710;LOC_Os06g03690;LOC_Os06g23530;LOC_Os02g04480;LOC_Os02g52250;LOC_Os06g07350	8	71
sucrose biosynthetic process	0.00526655	0.005	LOC_Os02g05030;LOC_Os03g16050;LOC_Os04g16680	3	10
pyrimidine base metabolic process	0.00526655	0.003	LOC_Os01g48990;LOC_Os08g41790;LOC_Os02g47020	3	10
pyrimidine nucleoside salvage	0.00526655	0.003	LOC_Os01g48990;LOC_Os08g41790;LOC_Os02g47020	3	10
gluconeogenesis	0.0060214	0.003	LOC_Os11g07020;LOC_Os03g16050;LOC_Os02g39160;LOC_Os04g16680	4	20
regulation of transcription, DNA-dependent	0.00618672	0.002	LOC_Os05g41240;LOC_Os07g03770;LOC_Os08g44910;LOC_Os10g28340;LOC_Os06g50830;LOC_Os11g32110;LOC_Os06g49840;LOC_Os12g02420;LOC_Os12g44140;LOC_Os11g23790;LOC_Os04g59130;LOC_Os07g38750;LOC_Os04g58020;LOC_Os03g07880;LOC_Os10g35560;LOC_Os01g64730;LOC_Os06g37420;LOC_Os07g48260;LOC_Os11g01480;LOC_Os12g42810;LOC_Os02g53620;LOC_Os04g56730;LOC_Os07g41720;LOC_Os02g43170;LOC_Os03g43890;LOC_Os01g61320;LOC_Os01g…	70	1365
ribosome biogenesis	0.00660465	0.006	LOC_Os11g26030;LOC_Os02g01440;LOC_Os03g61220;LOC_Os03g22890;LOC_Os03g61790;LOC_Os05g32680;LOC_Os12g42370	7	59
deadenylation-dependent decapping of nuclear-transcribed mRNA	0.00703984	0.008	LOC_Os02g31220;LOC_Os12g06020;LOC_Os02g56210	3	11
photosynthesis, light harvesting	0.00703984	0.011	LOC_Os11g13890;LOC_Os07g37240;LOC_Os07g38960	3	11
transcription from plastid promoter	0.00703984	0.008	LOC_Os03g60910;LOC_Os01g63220;LOC_Os11g41910	3	11
nucleoside monophosphate phosphorylation	0.00703984	0.007	LOC_Os08g01770;LOC_Os06g02000;LOC_Os01g73450	3	11
cellular response to light stimulus	0.00703984	0.006	LOC_Os01g01340;LOC_Os08g06630;LOC_Os05g32680	3	11
stomatal movement	0.00721911	0.005	LOC_Os07g46490;LOC_Os04g37920;LOC_Os01g15110;LOC_Os10g41510	4	21
secondary metabolite biosynthetic process	0.00775192	0.005	LOC_Os06g43384;LOC_Os01g50490;LOC_Os06g41070;LOC_Os02g09240;LOC_Os09g35940;LOC_Os03g39690;LOC_Os02g09220;LOC_Os10g09160;LOC_Os09g27500;LOC_Os02g09200	10	108
ergosterol biosynthetic process	0.00810928	0.006	LOC_Os06g51290;LOC_Os12g43130	2	4
regulation of ethylene mediated signaling pathway	0.00810928	0.005	LOC_Os10g35560;LOC_Os12g41700	2	4
protein prenylation	0.00810928	0.007	LOC_Os09g33930;LOC_Os01g53600	2	4
positive regulation of long-day photoperiodism, flowering	0.00810928	0.007	LOC_Os05g43950;LOC_Os01g54930	2	4
regulation of leaf morphogenesis	0.00810928	0.008	LOC_Os04g37920;LOC_Os04g58020	2	4
positive regulation of systemic acquired resistance	0.00810928	0.01	LOC_Os10g35560;LOC_Os04g37920	2	4
auxin biosynthetic process	0.00912558	0.008	LOC_Os03g57680;LOC_Os03g57690;LOC_Os04g02780	3	12
carbon fixation	0.00912558	0.007	LOC_Os12g17600;LOC_Os12g19470;LOC_Os12g19381	3	12
nucleotide phosphorylation	0.00912558	0.013	LOC_Os08g01770;LOC_Os06g02000;LOC_Os01g73450	3	12
proteolysis	0.0109895	0.005	LOC_Os06g04530;LOC_Os09g39090;LOC_Os02g38820;LOC_Os12g07780;LOC_Os02g43010;LOC_Os11g47830;LOC_Os03g59880;LOC_Os07g08290;LOC_Os05g04630;LOC_Os11g24510;LOC_Os10g01110;LOC_Os07g32590;LOC_Os09g36300;LOC_Os01g58270;LOC_Os06g29310;LOC_Os02g57710;LOC_Os08g23730;LOC_Os02g49800;LOC_Os01g22670;LOC_Os04g26320;LOC_Os04g57190;LOC_Os11g24540;LOC_Os05g06660;LOC_Os03g31630;LOC_Os01g73910;LOC_Os11g24340;LOC_Os01g…	32	550
porphyrin biosynthetic process	0.0115342	0.01	LOC_Os05g29760;LOC_Os03g21900;LOC_Os10g35840	3	13
DNA mediated transformation	0.0115342	0.017	LOC_Os06g38470;LOC_Os07g06980;LOC_Os04g40840	3	13
valine biosynthetic process	0.0131782	0.017	LOC_Os01g46380;LOC_Os02g30630	2	5
photosynthetic electron transport in photosystem II	0.0131782	0.012	LOC_Os01g72800;LOC_Os02g15750	2	5
response to low fluence blue light stimulus by blue low-fluence system	0.0131782	0.013	LOC_Os04g37920;LOC_Os03g19590	2	5
seed dormancy	0.0131782	0.018	LOC_Os12g05330;LOC_Os03g60130	2	5
fructose 1,6-bisphosphate metabolic process	0.0131782	0.01	LOC_Os04g16680;LOC_Os03g16050	2	5
positive regulation of translation	0.0131782	0.008	LOC_Os12g23180;LOC_Os07g11110	2	5
cellular response to jasmonic acid stimulus	0.0131782	0.006	LOC_Os03g01830;LOC_Os10g06130	2	5
strigolactone biosynthetic process	0.0131782	0.008	LOC_Os04g46470;LOC_Os01g54270	2	5
positive regulation of carotenoid biosynthetic process	0.0131782	0.016	LOC_Os02g33149;LOC_Os02g43500	2	5
secondary shoot formation	0.0142736	0.011	LOC_Os01g50590;LOC_Os01g54270;LOC_Os04g46470	3	14
exocytosis	0.0144389	0.013	LOC_Os06g07200;LOC_Os01g61190;LOC_Os03g58970;LOC_Os11g01050;LOC_Os10g37430;LOC_Os03g58840	6	53
protein folding	0.017305	0.014	LOC_Os01g13760;LOC_Os08g28700;LOC_Os09g30412;LOC_Os04g46390;LOC_Os12g17910;LOC_Os01g66980;LOC_Os02g43930;LOC_Os09g26730;LOC_Os08g31814;LOC_Os06g11740	10	122
fructose 6-phosphate metabolic process	0.0173492	0.019	LOC_Os10g26570;LOC_Os03g16050;LOC_Os04g16680	3	15
response to salt stress	0.0190946	0.019	LOC_Os02g22130;LOC_Os06g40370;LOC_Os01g69920;LOC_Os09g02270;LOC_Os02g52250;LOC_Os09g10760;LOC_Os06g29310;LOC_Os10g33270;LOC_Os02g01440;LOC_Os05g04550;LOC_Os05g48800;LOC_Os12g24320;LOC_Os04g58020;LOC_Os06g09910;LOC_Os02g39040;LOC_Os03g61220;LOC_Os05g30800;LOC_Os04g52450	18	278
UMP biosynthetic process	0.0192757	0.027	LOC_Os01g48990;LOC_Os02g47020	2	6
aromatic amino acid family metabolic process	0.0192757	0.022	LOC_Os11g14040;LOC_Os02g10310	2	6
viral reproduction	0.0192757	0.018	LOC_Os01g14950;LOC_Os04g46390	2	6
methylglyoxal catabolic process to D-lactate	0.0192757	0.024	LOC_Os08g09250;LOC_Os03g21460	2	6
photosynthesis, light reaction	0.0192757	0.021	LOC_Os07g04840;LOC_Os03g45710	2	6
organ growth	0.0192757	0.019	LOC_Os03g38020;LOC_Os04g40840	2	6
cellular response to nitrogen levels	0.0192757	0.018	LOC_Os05g41220;LOC_Os01g59340	2	6
protein import into chloroplast thylakoid membrane	0.0192757	0.021	LOC_Os11g05556;LOC_Os01g72800	2	6
L-arabinose metabolic process	0.0192757	0.017	LOC_Os02g10190;LOC_Os12g03470	2	6
amino acid homeostasis	0.0192757	0.022	LOC_Os10g14920;LOC_Os12g42850	2	6
protein targeting to vacuole	0.0200585	0.025	LOC_Os01g05090;LOC_Os01g15110;LOC_Os04g11880;LOC_Os03g25390	4	28
negative regulation of defense response	0.0207643	0.024	LOC_Os12g38210;LOC_Os02g53500;LOC_Os01g09800	3	16
regulation of reactive oxygen species metabolic process	0.0207643	0.013	LOC_Os04g37920;LOC_Os03g58960;LOC_Os03g13520	3	16
response to high light intensity	0.022276	0.022	LOC_Os04g37920;LOC_Os06g21590;LOC_Os07g38960;LOC_Os03g45710;LOC_Os07g07540	5	43
brassinosteroid biosynthetic process	0.0225906	0.023	LOC_Os07g33580;LOC_Os07g33560;LOC_Os10g23180;LOC_Os07g33480	4	29
methylation	0.0226514	0.023	LOC_Os01g50480;LOC_Os02g38060;LOC_Os01g59620;LOC_Os10g27450;LOC_Os11g15300;LOC_Os12g41390;LOC_Os02g51490;LOC_Os12g25490;LOC_Os01g35170;LOC_Os09g24530;LOC_Os11g15340;LOC_Os05g04330;LOC_Os05g41172;LOC_Os10g10434;LOC_Os06g37610	15	223
regulation of flower development	0.0234664	0.023	LOC_Os03g43890;LOC_Os02g12790;LOC_Os05g38990;LOC_Os12g34850;LOC_Os10g06130;LOC_Os01g69920	6	59
defense response	0.0235946	0.018	LOC_Os09g14100;LOC_Os04g46390;LOC_Os04g32940;LOC_Os02g25900;LOC_Os11g45930;LOC_Os01g09800;LOC_Os12g37760;LOC_Os04g50700;LOC_Os11g07916;LOC_Os08g14830;LOC_Os01g23380;LOC_Os07g02560;LOC_Os12g36850;LOC_Os03g04050;LOC_Os04g09900;LOC_Os02g22130;LOC_Os12g38210;LOC_Os11g11550;LOC_Os01g63420;LOC_Os05g37170;LOC_Os11g42060;LOC_Os03g01830;LOC_Os09g14490	23	389
histone methylation	0.0245203	0.028	LOC_Os12g34850;LOC_Os01g59620;LOC_Os05g41172	3	17
cellular response to cold	0.0245203	0.026	LOC_Os01g69920;LOC_Os03g19380;LOC_Os04g51180	3	17
cellular amino acid metabolic process	0.0253086	0.034	LOC_Os02g57660;LOC_Os06g03990;LOC_Os12g16200;LOC_Os01g37470	4	30
inositol metabolic process	0.0263169	0.027	LOC_Os02g07350;LOC_Os04g52450	2	7
response to low light intensity stimulus	0.0263169	0.023	LOC_Os06g21590;LOC_Os07g38960	2	7
regulation of hydrogen peroxide metabolic process	0.0263169	0.023	LOC_Os12g41700;LOC_Os04g37920	2	7
posttranscriptional gene silencing	0.0263169	0.018	LOC_Os02g56210;LOC_Os01g34350	2	7
regulation of meristem development	0.0263169	0.02	LOC_Os01g69920;LOC_Os09g33930	2	7
intermembrane lipid transfer	0.0263169	0.027	LOC_Os08g01710;LOC_Os04g35790	2	7
photorespiration	0.0282149	0.038	LOC_Os01g48990;LOC_Os12g19381;LOC_Os12g19470;LOC_Os12g17600	4	31
brassinosteroid homeostasis	0.0282149	0.04	LOC_Os07g33580;LOC_Os07g33560;LOC_Os10g23180;LOC_Os07g33480	4	31
regulation of circadian rhythm	0.0286168	0.024	LOC_Os06g47890;LOC_Os04g37920;LOC_Os02g52250	3	18
response to hypoxia	0.0330518	0.029	LOC_Os12g41700;LOC_Os01g09800;LOC_Os04g58550	3	19
glucose metabolic process	0.0330518	0.026	LOC_Os12g41800;LOC_Os03g03720;LOC_Os04g38600	3	19
histone deacetylation	0.0330518	0.032	LOC_Os06g37420;LOC_Os07g41090;LOC_Os05g36930	3	19
vesicle-mediated transport	0.0332121	0.024	LOC_Os06g07200;LOC_Os01g04814;LOC_Os01g15110;LOC_Os05g38160;LOC_Os06g40640;LOC_Os08g17600;LOC_Os03g58840;LOC_Os04g11880;LOC_Os10g37430	9	117
proteolysis involved in cellular protein catabolic process	0.033243	0.03	LOC_Os02g43010;LOC_Os03g59880;LOC_Os05g06660;LOC_Os01g22670;LOC_Os09g28830;LOC_Os10g39560;LOC_Os09g39090	7	81
rRNA modification	0.0342222	0.034	LOC_Os10g10434;LOC_Os12g20410	2	8
isoleucine biosynthetic process	0.0342222	0.031	LOC_Os01g46380;LOC_Os02g30630	2	8
photosynthetic acclimation	0.0342222	0.029	LOC_Os05g47560;LOC_Os08g01380	2	8
deadenylation-independent decapping of nuclear-transcribed mRNA	0.0342222	0.036	LOC_Os02g56210;LOC_Os12g06020	2	8
negative regulation of response to salt stress	0.0342222	0.021	LOC_Os04g58020;LOC_Os09g10760	2	8
lipid metabolic process	0.037757	0.04	LOC_Os12g02094;LOC_Os09g01590;LOC_Os08g42390;LOC_Os11g02150;LOC_Os03g40670;LOC_Os05g03610;LOC_Os04g52500;LOC_Os02g37080;LOC_Os01g70380;LOC_Os11g43510;LOC_Os05g04630;LOC_Os07g47250;LOC_Os01g18630;LOC_Os12g41710	14	218
cell death	0.0378219	0.028	LOC_Os12g41700;LOC_Os02g10310;LOC_Os01g09800	3	20
positive regulation of catalytic activity	0.0378219	0.044	LOC_Os11g47970;LOC_Os04g48410;LOC_Os12g06020	3	20
membrane fusion	0.0378219	0.029	LOC_Os05g48020;LOC_Os06g07200;LOC_Os01g15110	3	20
positive regulation of response to salt stress	0.0378219	0.031	LOC_Os02g22130;LOC_Os02g52250;LOC_Os01g64730	3	20
glycosyl compound metabolic process	0.0378219	0.032	LOC_Os10g17650;LOC_Os03g20710;LOC_Os09g33680	3	20
cysteine biosynthetic process from serine	0.0429165	0.044	LOC_Os03g04140;LOC_Os06g36840	2	9
iron ion transport	0.0429165	0.042	LOC_Os03g12530;LOC_Os11g43860	2	9
regulation of long-day photoperiodism, flowering	0.0429165	0.043	LOC_Os12g38210;LOC_Os10g35560	2	9
protein stabilization	0.0429165	0.042	LOC_Os02g33149;LOC_Os02g43500	2	9
potassium ion homeostasis	0.0429165	0.047	LOC_Os01g04814;LOC_Os03g42840	2	9
manganese ion transmembrane transport	0.0429165	0.043	LOC_Os12g39180;LOC_Os03g12530	2	9
thylakoid membrane organization	0.0456215	0.043	LOC_Os01g64960;LOC_Os02g01440;LOC_Os01g31680;LOC_Os01g72800	4	36
sterol metabolic process	0.0456215	0.044	LOC_Os07g33580;LOC_Os07g33560;LOC_Os10g23180;LOC_Os07g33480	4	36
response to heat	0.0473945	0.035	LOC_Os01g09800;LOC_Os01g54930;LOC_Os04g35190;LOC_Os03g18200;LOC_Os04g46390;LOC_Os06g41810;LOC_Os02g43930;LOC_Os03g63750	8	106

## Sheet: dko vs smax1 up
GO term	p-value	FDR corrected p-value	genes in GO term	number of genes in GO term	total number of genes in GO term
gibberellin biosynthetic process	1.55651e-10	0	LOC_Os04g52230;LOC_Os01g22910;LOC_Os06g37224;LOC_Os02g17780;LOC_Os06g37330;LOC_Os06g37364	6	15
oxidation reduction	3.76168e-10	0	LOC_Os06g37330;LOC_Os09g15240;LOC_Os06g41070;LOC_Os06g37364;LOC_Os10g09160;LOC_Os04g46470;LOC_Os03g52170;LOC_Os10g23180;LOC_Os01g50490;LOC_Os01g41800;LOC_Os07g10490;LOC_Os03g30420;LOC_Os06g40070;LOC_Os09g35940;LOC_Os01g50590;LOC_Os02g09200;LOC_Os01g22910;LOC_Os10g17770;LOC_Os12g12590;LOC_Os01g54270;LOC_Os01g66100;LOC_Os01g50580;LOC_Os06g37224;LOC_Os01g70525;LOC_Os11g36719;LOC_Os04g55740;LOC_Os02g…	29	1290
gibberellic acid mediated signaling pathway	5.13303e-07	0	LOC_Os04g52230;LOC_Os06g37330;LOC_Os02g17780;LOC_Os06g37224;LOC_Os06g37364	5	28
secondary metabolite biosynthetic process	3.82427e-05	0	LOC_Os01g50490;LOC_Os06g41070;LOC_Os03g30420;LOC_Os09g35940;LOC_Os10g09160;LOC_Os02g09200	6	108
secondary shoot formation	6.38929e-05	0	LOC_Os01g50590;LOC_Os01g54270;LOC_Os04g46470	3	14
carotenoid biosynthetic process	7.95296e-05	0	LOC_Os01g50590;LOC_Os07g10490;LOC_Os02g57290	3	15
carotene catabolic process	0.000193432	0	LOC_Os04g46470;LOC_Os01g54270	2	4
strigolactone biosynthetic process	0.000321172	0	LOC_Os04g46470;LOC_Os01g54270	2	5
carotene biosynthetic process	0.000479942	0.001	LOC_Os12g21710;LOC_Os07g10490	2	6
isopentenyl diphosphate biosynthetic process, mevalonate-independent pathway	0.000889156	0.001	LOC_Os01g01710;LOC_Os03g52170	2	8
proteolysis involved in cellular protein catabolic process	0.0012222	0	LOC_Os02g43010;LOC_Os09g28830;LOC_Os09g39090;LOC_Os11g40140	4	81
cysteine biosynthetic process	0.00141827	0.001	LOC_Os12g42980;LOC_Os04g08350	2	10
auxin polar transport	0.00144393	0.001	LOC_Os02g14190;LOC_Os01g50590;LOC_Os04g46470	3	39
gibberellin metabolic process	0.00172692	0.001	LOC_Os04g09900;LOC_Os02g17780	2	11
aging	0.00243071	0.002	LOC_Os12g42980;LOC_Os04g13140	2	13
response to biotic stimulus	0.00369761	0.002	LOC_Os04g50700;LOC_Os12g36850	2	16
defense response to fungus, incompatible interaction	0.00695942	0.005	LOC_Os04g13140;LOC_Os11g37950	2	22
defense response	0.00732468	0.003	LOC_Os04g32940;LOC_Os04g50700;LOC_Os01g57270;LOC_Os11g37759;LOC_Os12g36850;LOC_Os11g37040;LOC_Os04g09900	7	389
isoprenoid biosynthetic process	0.0082531	0.008	LOC_Os01g01710;LOC_Os03g52170	2	24
proteolysis	0.0395291	0.028	LOC_Os09g39090;LOC_Os02g43010;LOC_Os04g26320;LOC_Os03g31630;LOC_Os12g36580;LOC_Os09g28830;LOC_Os11g40140	7	550

## Sheet: dko vs d3 up
GO term	p-value	FDR corrected p-value	genes in GO term	number of genes in GO term	total number of genes in GO term
photosynthesis	1.39785e-27	0	LOC_Os01g17170;LOC_Os12g08770;LOC_Os07g07540;LOC_Os04g38410;LOC_Os07g05360;LOC_Os08g44680;LOC_Os03g16050;LOC_Os04g58200;LOC_Os12g19381;LOC_Os06g01850;LOC_Os11g13890;LOC_Os01g43070;LOC_Os01g41710;LOC_Os02g10390;LOC_Os02g51470;LOC_Os07g38960;LOC_Os03g39610;LOC_Os07g37550;LOC_Os12g23200;LOC_Os10g35370;LOC_Os07g37240;LOC_Os08g02630;LOC_Os03g36540;LOC_Os03g56670;LOC_Os12g17600;LOC_Os12g19470;LOC_Os05g…	32	82
oxidation reduction	1.5574e-20	0	LOC_Os09g31502;LOC_Os06g37330;LOC_Os03g42130;LOC_Os04g38600;LOC_Os01g53910;LOC_Os02g45040;LOC_Os01g09830;LOC_Os06g39780;LOC_Os01g46380;LOC_Os01g17170;LOC_Os08g10010;LOC_Os06g02019;LOC_Os03g39690;LOC_Os12g12514;LOC_Os10g05020;LOC_Os09g15240;LOC_Os06g41070;LOC_Os06g37364;LOC_Os02g09750;LOC_Os01g70540;LOC_Os04g46470;LOC_Os03g52170;LOC_Os02g03210;LOC_Os05g30890;LOC_Os06g32990;LOC_Os11g10520;LOC_Os11g…	105	1290
response to light stimulus	8.35191e-15	0	LOC_Os02g39710;LOC_Os05g38990;LOC_Os03g19380;LOC_Os07g37240;LOC_Os06g46030;LOC_Os07g37550;LOC_Os07g07540;LOC_Os04g37920;LOC_Os11g13890;LOC_Os07g38960;LOC_Os08g06630;LOC_Os11g47970;LOC_Os03g39610;LOC_Os08g01380;LOC_Os03g03720;LOC_Os04g56700;LOC_Os09g26810;LOC_Os02g41460;LOC_Os06g37450;LOC_Os01g41710;LOC_Os02g10390;LOC_Os08g44770;LOC_Os06g06050;LOC_Os03g08360;LOC_Os10g35840	25	117
photosynthesis, light harvesting in photosystem I	3.31961e-14	0	LOC_Os06g21590;LOC_Os01g41710;LOC_Os02g10390;LOC_Os11g13890;LOC_Os09g26810;LOC_Os07g37240;LOC_Os07g38960;LOC_Os03g39610;LOC_Os08g33820;LOC_Os07g37550	10	12
photosynthesis, light harvesting	9.24352e-11	0	LOC_Os01g41710;LOC_Os02g10390;LOC_Os11g13890;LOC_Os09g26810;LOC_Os07g37240;LOC_Os07g38960;LOC_Os03g39610;LOC_Os07g37550	8	11
response to far red light	1.38893e-10	0	LOC_Os06g21590;LOC_Os12g17600;LOC_Os03g49990;LOC_Os09g26810;LOC_Os07g37240;LOC_Os03g51030;LOC_Os03g39610;LOC_Os04g37920;LOC_Os11g13890;LOC_Os05g37690	10	21
protein-chromophore linkage	3.51938e-10	0	LOC_Os01g41710;LOC_Os02g10390;LOC_Os11g13890;LOC_Os09g26810;LOC_Os07g37240;LOC_Os03g51030;LOC_Os07g38960;LOC_Os03g39610;LOC_Os07g37550	9	17
gibberellin biosynthetic process	3.24083e-09	0	LOC_Os06g02019;LOC_Os04g52230;LOC_Os01g08220;LOC_Os01g22910;LOC_Os02g17780;LOC_Os06g37330;LOC_Os06g37364;LOC_Os03g63970	8	15
response to cold	1.2915e-08	0	LOC_Os02g47020;LOC_Os12g24320;LOC_Os02g33450;LOC_Os09g10760;LOC_Os11g47760;LOC_Os02g51470;LOC_Os07g38960;LOC_Os12g17600;LOC_Os09g39180;LOC_Os11g47970;LOC_Os03g39610;LOC_Os03g16050;LOC_Os12g23180;LOC_Os03g03720;LOC_Os06g21590;LOC_Os07g34570;LOC_Os03g34040;LOC_Os02g10390;LOC_Os05g31760;LOC_Os01g36090;LOC_Os07g08160;LOC_Os08g33820;LOC_Os03g08360	23	189
response to red light	3.55113e-08	0	LOC_Os04g37920;LOC_Os03g39610;LOC_Os02g16000;LOC_Os06g21590;LOC_Os11g13890;LOC_Os07g37240;LOC_Os01g08220;LOC_Os12g17600;LOC_Os09g26810	9	26
metabolic process	1.08464e-07	0	LOC_Os04g52230;LOC_Os08g15090;LOC_Os07g32010;LOC_Os11g33270;LOC_Os01g64110;LOC_Os03g11980;LOC_Os09g33680;LOC_Os10g30560;LOC_Os02g09510;LOC_Os07g06880;LOC_Os03g19250;LOC_Os01g18400;LOC_Os10g28080;LOC_Os01g41240;LOC_Os03g01140;LOC_Os01g15910;LOC_Os02g17780;LOC_Os05g45200;LOC_Os03g24430;LOC_Os03g08360;LOC_Os04g46980;LOC_Os01g01180;LOC_Os04g25440;LOC_Os01g13690;LOC_Os02g47020;LOC_Os02g37690;LOC_Os11g…	54	833
nonphotochemical quenching	1.3093e-07	0	LOC_Os07g37030;LOC_Os11g13890;LOC_Os04g38410;LOC_Os01g64960;LOC_Os12g38640;LOC_Os01g40310	6	10
chlorophyll biosynthetic process	1.46051e-07	0	LOC_Os01g17170;LOC_Os01g32730;LOC_Os04g58200;LOC_Os06g04150;LOC_Os10g35370;LOC_Os03g36540;LOC_Os10g35840;LOC_Os03g22780;LOC_Os02g51080	9	30
response to high light intensity	4.15945e-07	0	LOC_Os04g37920;LOC_Os04g53490;LOC_Os03g39610;LOC_Os07g37550;LOC_Os06g21590;LOC_Os07g38960;LOC_Os08g33820;LOC_Os02g10390;LOC_Os03g01190;LOC_Os07g07540	10	43
response to low light intensity stimulus	4.65202e-07	0	LOC_Os06g21590;LOC_Os02g10390;LOC_Os07g38960;LOC_Os03g39610;LOC_Os08g33820	5	7
gibberellic acid mediated signaling pathway	1.10848e-06	0	LOC_Os04g52230;LOC_Os03g49990;LOC_Os06g37330;LOC_Os02g17780;LOC_Os01g08220;LOC_Os05g33730;LOC_Os06g37450;LOC_Os06g37364	8	28
response to blue light	1.49075e-06	0	LOC_Os04g37920;LOC_Os11g13890;LOC_Os03g39610;LOC_Os06g21590;LOC_Os07g37240;LOC_Os12g17600;LOC_Os09g26810;LOC_Os01g49740	8	29
response to cytokinin stimulus	3.02142e-06	0	LOC_Os02g47020;LOC_Os07g37240;LOC_Os03g03360;LOC_Os03g16050;LOC_Os03g12020;LOC_Os03g17070;LOC_Os03g20100;LOC_Os01g47330;LOC_Os07g25430;LOC_Os02g51470;LOC_Os06g01850;LOC_Os02g10390;LOC_Os04g58710;LOC_Os03g36540;LOC_Os06g49160	15	120
reductive pentose-phosphate cycle	3.82813e-06	0	LOC_Os12g17600;LOC_Os12g19381;LOC_Os03g19380;LOC_Os03g16050	4	5
defense response to bacterium	7.02199e-06	0	LOC_Os01g09800;LOC_Os02g47020;LOC_Os07g04840;LOC_Os02g33450;LOC_Os02g15750;LOC_Os11g47760;LOC_Os04g16680;LOC_Os03g17070;LOC_Os05g46020;LOC_Os01g47330;LOC_Os11g47970;LOC_Os06g01850;LOC_Os05g02130;LOC_Os07g37030;LOC_Os02g51470;LOC_Os12g23180;LOC_Os05g37690	17	161
carbon fixation	1.54859e-05	0	LOC_Os02g14770;LOC_Os01g11054;LOC_Os12g17600;LOC_Os12g19470;LOC_Os12g19381	5	12
secondary metabolite biosynthetic process	2.05105e-05	0	LOC_Os06g43384;LOC_Os01g50490;LOC_Os05g35010;LOC_Os06g41070;LOC_Os02g09390;LOC_Os02g09240;LOC_Os10g05020;LOC_Os09g35940;LOC_Os03g39690;LOC_Os03g39760;LOC_Os09g26960;LOC_Os06g22340;LOC_Os02g09200	13	108
photosynthetic electron transport in photosystem I	2.45455e-05	0	LOC_Os02g51020;LOC_Os12g08770;LOC_Os08g17390;LOC_Os02g51470;LOC_Os03g16050	5	13
photosystem II assembly	5.44924e-05	0	LOC_Os11g13890;LOC_Os07g07540;LOC_Os01g31690;LOC_Os03g21560;LOC_Os08g23410	5	15
carotenoid biosynthetic process	5.44924e-05	0	LOC_Os01g50590;LOC_Os07g10490;LOC_Os11g36440;LOC_Os02g57290;LOC_Os02g09750	5	15
photosynthetic electron transport in photosystem II	0.000252246	0	LOC_Os02g15750;LOC_Os07g32880;LOC_Os02g51470	3	5
response to karrikin	0.000254812	0	LOC_Os01g64960;LOC_Os12g38640;LOC_Os06g49750;LOC_Os07g08160;LOC_Os03g08360;LOC_Os08g33820;LOC_Os07g37030;LOC_Os03g63970;LOC_Os02g46600	9	71
photosystem II repair	0.000320497	0.001	LOC_Os07g07540;LOC_Os05g33280;LOC_Os03g21560;LOC_Os06g49160	4	12
plastid translation	0.000320497	0	LOC_Os03g34040;LOC_Os04g38750;LOC_Os01g17150;LOC_Os12g23180	4	12
chloroplast organization	0.000461321	0	LOC_Os12g38640;LOC_Os01g58470;LOC_Os04g49350;LOC_Os01g63220;LOC_Os06g24070;LOC_Os12g17910;LOC_Os10g42780;LOC_Os01g17170;LOC_Os06g12060;LOC_Os02g39740;LOC_Os03g61220;LOC_Os12g23180	12	128
carotene biosynthetic process	0.000493281	0	LOC_Os12g21710;LOC_Os07g10490;LOC_Os02g09750	3	6
isoprenoid biosynthetic process	0.000617106	0.002	LOC_Os06g43210;LOC_Os02g39160;LOC_Os01g01710;LOC_Os03g52170;LOC_Os07g39270	5	24
negative regulation of seed germination	0.000617946	0.001	LOC_Os03g49990;LOC_Os06g06050;LOC_Os06g37450;LOC_Os11g47760	4	14
secondary shoot formation	0.000617946	0.001	LOC_Os01g50590;LOC_Os05g38120;LOC_Os01g54270;LOC_Os04g46470	4	14
SCF-dependent proteasomal ubiquitin-dependent protein catabolic process	0.000680163	0.001	LOC_Os08g10340;LOC_Os10g03600;LOC_Os07g02910;LOC_Os07g13890;LOC_Os07g03100;LOC_Os02g18640;LOC_Os07g09814;LOC_Os05g37690	8	65
seed maturation	0.000822839	0	LOC_Os04g53490;LOC_Os06g09450;LOC_Os03g10140;LOC_Os12g24320	4	15
phototropism	0.000844086	0	LOC_Os03g51030;LOC_Os04g37920;LOC_Os11g02610	3	7
de-etiolation	0.000844086	0.001	LOC_Os06g43270;LOC_Os02g39740;LOC_Os02g49680	3	7
photoprotection	0.000844086	0	LOC_Os04g53490;LOC_Os07g08160;LOC_Os04g37920	3	7
isopentenyl diphosphate biosynthetic process, mevalonate-independent pathway	0.00132061	0.001	LOC_Os01g01710;LOC_Os02g39160;LOC_Os03g52170	3	8
gluconeogenesis	0.002594	0.001	LOC_Os11g07020;LOC_Os03g16050;LOC_Os02g39160;LOC_Os04g16680	4	20
gibberellin metabolic process	0.00363891	0.002	LOC_Os04g09900;LOC_Os02g17780;LOC_Os06g02019	3	11
photosystem I assembly	0.00363891	0.004	LOC_Os01g58470;LOC_Os06g47940;LOC_Os02g39740	3	11
hydrogen peroxide catabolic process	0.00447275	0.004	LOC_Os06g32990;LOC_Os02g33450;LOC_Os12g08730;LOC_Os02g34810;LOC_Os07g48020;LOC_Os05g06970;LOC_Os04g59190;LOC_Os01g22370;LOC_Os03g13200	9	106
response to herbicide	0.00511368	0.002	LOC_Os02g30630;LOC_Os07g37550	2	4
carotene catabolic process	0.00511368	0.003	LOC_Os04g46470;LOC_Os01g54270	2	4
negative regulation of response to water deprivation	0.00511368	0.008	LOC_Os09g10760;LOC_Os03g24040	2	4
granum assembly	0.00511368	0.005	LOC_Os12g38640;LOC_Os01g40310	2	4
positive regulation of systemic acquired resistance	0.00511368	0.007	LOC_Os10g38930;LOC_Os04g37920	2	4
photosynthetic electron transport chain	0.00603296	0.006	LOC_Os07g37030;LOC_Os04g33830;LOC_Os08g01380	3	13
cellular response to heat	0.00603296	0.003	LOC_Os03g18200;LOC_Os03g19380;LOC_Os07g08160	3	13
catabolic process	0.00717144	0.008	LOC_Os11g13670;LOC_Os05g33730;LOC_Os09g28630;LOC_Os07g44890;LOC_Os07g06880	5	41
photomorphogenesis	0.00717144	0.01	LOC_Os04g37920;LOC_Os02g43170;LOC_Os10g35370;LOC_Os03g51030;LOC_Os04g45690	5	41
response to water deprivation	0.00766628	0.002	LOC_Os01g58470;LOC_Os04g53490;LOC_Os06g41810;LOC_Os09g10760;LOC_Os04g37920;LOC_Os06g10880;LOC_Os06g43210;LOC_Os05g48800;LOC_Os12g24320;LOC_Os05g31760;LOC_Os11g26780;LOC_Os06g06050	12	179
chitin catabolic process	0.00794485	0.011	LOC_Os01g64100;LOC_Os10g39680;LOC_Os10g28080;LOC_Os01g64110;LOC_Os01g18400	5	42
valine biosynthetic process	0.00835463	0.011	LOC_Os01g46380;LOC_Os02g30630	2	5
pantothenate biosynthetic process	0.00835463	0.01	LOC_Os02g39160;LOC_Os01g12560	2	5
fructose 1,6-bisphosphate metabolic process	0.00835463	0.005	LOC_Os04g16680;LOC_Os03g16050	2	5
cellular response to light intensity	0.00835463	0.008	LOC_Os08g44770;LOC_Os03g21560	2	5
strigolactone biosynthetic process	0.00835463	0.005	LOC_Os04g46470;LOC_Os01g54270	2	5
response to paraquat	0.00835463	0.014	LOC_Os08g29720;LOC_Os04g53490	2	5
positive regulation of response to water deprivation	0.00918151	0.003	LOC_Os06g06050;LOC_Os02g52250;LOC_Os01g64730	3	15
proteolysis involved in cellular protein catabolic process	0.0105395	0.008	LOC_Os02g43010;LOC_Os05g06660;LOC_Os05g50580;LOC_Os05g50600;LOC_Os01g22670;LOC_Os09g28830;LOC_Os10g39560	7	81
ATP synthesis coupled proton transport	0.0110531	0.011	LOC_Os03g17070;LOC_Os02g51470;LOC_Os07g32880	3	16
cuticle development	0.0110531	0.011	LOC_Os06g06050;LOC_Os06g43210;LOC_Os03g08360	3	16
spermidine biosynthetic process	0.0122853	0.015	LOC_Os04g01690;LOC_Os04g42090	2	6
seed oilbody biogenesis	0.0122853	0.008	LOC_Os12g05330;LOC_Os08g12750	2	6
regulation of chlorophyll biosynthetic process	0.0122853	0.013	LOC_Os06g24070;LOC_Os06g37450	2	6
glycolysis	0.0137623	0.012	LOC_Os05g41640;LOC_Os02g39160;LOC_Os10g30560;LOC_Os06g40640;LOC_Os11g07020;LOC_Os08g02700	6	66
protein ubiquitination	0.014685	0.011	LOC_Os05g36360;LOC_Os03g24040;LOC_Os05g02130;LOC_Os03g44636;LOC_Os03g22830;LOC_Os05g39260;LOC_Os07g13890;LOC_Os02g46600;LOC_Os10g37730;LOC_Os08g10340;LOC_Os07g09814;LOC_Os02g18640;LOC_Os09g26460;LOC_Os07g02910;LOC_Os10g03600;LOC_Os07g03100;LOC_Os02g16000;LOC_Os03g42760;LOC_Os04g49500;LOC_Os06g06050	20	392
regulation of circadian rhythm	0.0154106	0.011	LOC_Os04g37920;LOC_Os02g52250;LOC_Os05g02690	3	18
amine metabolic process	0.0168618	0.02	LOC_Os07g38440;LOC_Os04g20164	2	7
shade avoidance	0.0168618	0.025	LOC_Os04g45690;LOC_Os05g37690	2	7
circadian rhythm	0.0176414	0.022	LOC_Os04g37920;LOC_Os05g43650;LOC_Os06g37450;LOC_Os12g23180;LOC_Os05g02690	5	51
response to cadmium ion	0.0205533	0.021	LOC_Os05g41640;LOC_Os12g35630;LOC_Os01g07760;LOC_Os01g01710;LOC_Os09g29200;LOC_Os11g47760;LOC_Os11g07020;LOC_Os06g41810;LOC_Os03g03720;LOC_Os02g45930;LOC_Os03g34040;LOC_Os04g58710	12	205
thylakoid membrane organization	0.0216747	0.022	LOC_Os01g64960;LOC_Os12g38640;LOC_Os01g40310;LOC_Os01g31680	4	36
fructose metabolic process	0.0220422	0.022	LOC_Os03g16050;LOC_Os04g16680	2	8
isoleucine biosynthetic process	0.0220422	0.021	LOC_Os01g46380;LOC_Os02g30630	2	8
negative regulation of gibberellic acid mediated signaling pathway	0.0220422	0.026	LOC_Os03g49990;LOC_Os03g22830	2	8
photoinhibition	0.0220422	0.014	LOC_Os01g31690;LOC_Os08g02630	2	8
post-embryonic plant morphogenesis	0.0220422	0.017	LOC_Os06g46030;LOC_Os02g41460	2	8
response to oxidative stress	0.0225433	0.018	LOC_Os06g32990;LOC_Os04g53490;LOC_Os08g44770;LOC_Os02g34810;LOC_Os07g48020;LOC_Os09g29760;LOC_Os05g06970;LOC_Os05g04490;LOC_Os03g13200;LOC_Os02g45930;LOC_Os04g59190;LOC_Os03g04260;LOC_Os01g22370	13	232
cellular oxidant detoxification	0.0225803	0.02	LOC_Os06g32990;LOC_Os02g33450;LOC_Os08g44770;LOC_Os02g34810;LOC_Os05g06970;LOC_Os05g04490;LOC_Os07g48020;LOC_Os12g08730;LOC_Os04g59190;LOC_Os01g22370;LOC_Os03g13200	11	184
transmembrane transport	0.0230886	0.022	LOC_Os10g35770;LOC_Os04g46530;LOC_Os01g65120;LOC_Os01g34970;LOC_Os04g40570;LOC_Os01g71740;LOC_Os07g37454;LOC_Os08g29720;LOC_Os02g39160;LOC_Os09g25770;LOC_Os03g55100;LOC_Os12g31860;LOC_Os07g08160;LOC_Os02g03330;LOC_Os02g53490;LOC_Os10g33170;LOC_Os10g25570;LOC_Os01g65200;LOC_Os03g39710;LOC_Os02g36414;LOC_Os03g37984;LOC_Os04g46880;LOC_Os12g44300;LOC_Os02g13560;LOC_Os01g43460;LOC_Os01g11160;LOC_Os05g…	29	654
positive regulation of abscisic acid mediated signaling pathway	0.0235152	0.02	LOC_Os06g10880;LOC_Os01g07760;LOC_Os01g64730	3	21
protein polyubiquitination	0.0244168	0.022	LOC_Os03g22830;LOC_Os01g58780;LOC_Os03g42760;LOC_Os09g26460;LOC_Os08g36170;LOC_Os07g32560	6	75
cysteine biosynthetic process from serine	0.0277865	0.032	LOC_Os05g45710;LOC_Os06g36840	2	9
mRNA transcription	0.0277865	0.027	LOC_Os06g46030;LOC_Os02g41460	2	9
systemic acquired resistance, salicylic acid mediated signaling pathway	0.0277865	0.035	LOC_Os02g39160;LOC_Os01g09800	2	9
phosphatidylcholine metabolic process	0.0277865	0.022	LOC_Os06g40190;LOC_Os01g07760	2	9
manganese ion transmembrane transport	0.0277865	0.024	LOC_Os03g12530;LOC_Os04g59020	2	9
carbohydrate metabolic process	0.0312626	0.034	LOC_Os11g33270;LOC_Os01g64110;LOC_Os09g36030;LOC_Os03g11980;LOC_Os03g16050;LOC_Os09g33680;LOC_Os01g18400;LOC_Os10g28080;LOC_Os04g43390;LOC_Os01g36090;LOC_Os03g20710;LOC_Os02g47020;LOC_Os01g71340;LOC_Os10g39680;LOC_Os04g16680;LOC_Os03g61800;LOC_Os07g38790;LOC_Os01g64100;LOC_Os06g46284;LOC_Os07g35510	20	425
regulation of seed germination	0.0335137	0.035	LOC_Os03g49990;LOC_Os03g10140;LOC_Os09g10760	3	24
positive regulation of proteasomal ubiquitin-dependent protein catabolic process	0.0335137	0.027	LOC_Os03g42760;LOC_Os07g32560;LOC_Os09g26460	3	24
sucrose biosynthetic process	0.0340566	0.03	LOC_Os03g16050;LOC_Os04g16680	2	10
response to insect	0.0340566	0.038	LOC_Os01g09800;LOC_Os05g37690	2	10
vitamin E biosynthetic process	0.0340566	0.035	LOC_Os02g51080;LOC_Os06g44840	2	10
response to gibberellin stimulus	0.038625	0.039	LOC_Os01g08220;LOC_Os05g33730;LOC_Os03g63970;LOC_Os03g49990	4	43
response to heat	0.0394134	0.03	LOC_Os04g53490;LOC_Os01g09800;LOC_Os03g18200;LOC_Os11g47760;LOC_Os06g41810;LOC_Os05g31760;LOC_Os03g44620	7	106
trichome differentiation	0.0408161	0.043	LOC_Os06g11430;LOC_Os02g53530	2	11
transcription from plastid promoter	0.0408161	0.049	LOC_Os03g60910;LOC_Os01g63220	2	11
nucleoside monophosphate phosphorylation	0.0408161	0.048	LOC_Os08g02540;LOC_Os01g73450	2	11
ribosomal large subunit assembly	0.041217	0.047	LOC_Os03g03360;LOC_Os06g04600;LOC_Os03g03020	3	26
recognition of pollen	0.0414949	0.038	LOC_Os01g47900;LOC_Os02g32620;LOC_Os01g34350;LOC_Os01g40499;LOC_Os09g37840;LOC_Os01g66610	6	85
positive regulation of transcription, DNA-dependent	0.0427308	0.029	LOC_Os01g09800;LOC_Os02g52250;LOC_Os03g60910;LOC_Os05g48800;LOC_Os06g24070;LOC_Os12g38640;LOC_Os12g23180;LOC_Os01g64730	8	131
iron ion homeostasis	0.0453732	0.04	LOC_Os03g11010;LOC_Os04g59020;LOC_Os07g39820	3	27
regulation of meristem growth	0.0480303	0.047	LOC_Os04g37920;LOC_Os10g26340	2	12
nucleotide phosphorylation	0.0480303	0.047	LOC_Os08g02540;LOC_Os01g73450	2	12

## Sheet: dko vs d3SMAX1 up
GO term	p-value	FDR corrected p-value	genes in GO term	number of genes in GO term	total number of genes in GO term
oxidation reduction	1.87905e-15	0	LOC_Os09g31502;LOC_Os06g37330;LOC_Os09g15240;LOC_Os06g41070;LOC_Os06g37364;LOC_Os02g09750;LOC_Os04g46470;LOC_Os05g30890;LOC_Os06g32990;LOC_Os11g10520;LOC_Os11g40690;LOC_Os10g23180;LOC_Os01g50490;LOC_Os01g41800;LOC_Os07g10490;LOC_Os06g40070;LOC_Os03g09020;LOC_Os09g35940;LOC_Os01g50590;LOC_Os08g06190;LOC_Os04g56700;LOC_Os02g09200;LOC_Os01g22910;LOC_Os02g39160;LOC_Os10g17770;LOC_Os12g12590;LOC_Os04g…	38	1290
gibberellin biosynthetic process	2.56349e-08	0	LOC_Os04g52230;LOC_Os01g22910;LOC_Os02g17780;LOC_Os06g37330;LOC_Os06g37364	5	15
carotenoid biosynthetic process	2.56349e-08	0	LOC_Os01g50590;LOC_Os07g10490;LOC_Os11g36440;LOC_Os02g57290;LOC_Os02g09750	5	15
carotene biosynthetic process	4.70373e-06	0	LOC_Os12g21710;LOC_Os07g10490;LOC_Os02g09750	3	6
gibberellic acid mediated signaling pathway	2.66967e-05	0	LOC_Os04g52230;LOC_Os06g37330;LOC_Os02g17780;LOC_Os06g37364	4	28
secondary shoot formation	8.25053e-05	0.001	LOC_Os01g50590;LOC_Os01g54270;LOC_Os04g46470	3	14
carotene catabolic process	0.000229783	0	LOC_Os04g46470;LOC_Os01g54270	2	4
strigolactone biosynthetic process	0.000381396	0	LOC_Os04g46470;LOC_Os01g54270	2	5
isoprenoid biosynthetic process	0.00043813	0	LOC_Os02g39160;LOC_Os01g01710;LOC_Os07g39270	3	24
secondary metabolite biosynthetic process	0.000594466	0.001	LOC_Os06g43384;LOC_Os01g50490;LOC_Os06g41070;LOC_Os09g35940;LOC_Os02g09200	5	108
isopentenyl diphosphate biosynthetic process, mevalonate-independent pathway	0.0010548	0.001	LOC_Os01g01710;LOC_Os02g39160	2	8
positive regulation of transcription from RNA polymerase II promoter	0.00323124	0.002	LOC_Os03g17130;LOC_Os02g35660;LOC_Os10g16440;LOC_Os06g49840	4	97
steroid biosynthetic process	0.00896254	0.009	LOC_Os09g31502;LOC_Os04g53860	2	23
transcription from RNA polymerase II promoter	0.0092358	0.01	LOC_Os03g17130;LOC_Os02g35660;LOC_Os10g16440	3	69
metabolic process	0.0159891	0.017	LOC_Os04g52230;LOC_Os08g15090;LOC_Os01g41240;LOC_Os02g17780;LOC_Os03g24430;LOC_Os04g46980;LOC_Os01g01180;LOC_Os06g39270;LOC_Os03g61800;LOC_Os07g38790;LOC_Os01g64100	11	833
auxin polar transport	0.0245965	0.028	LOC_Os01g50590;LOC_Os04g46470	2	39
alanine biosynthetic process	0.0246766	0.025	LOC_Os02g39160	1	4
ergosterol biosynthetic process	0.0246766	0.025	LOC_Os12g43130	1	4
specification of stamen identity	0.0246766	0.025	LOC_Os06g49840	1	4
amino acid import	0.0246766	0.024	LOC_Os10g14920	1	4
peptide metabolic process	0.0307504	0.031	LOC_Os02g38820	1	5
seed dormancy	0.0307504	0.03	LOC_Os12g05330	1	5
pantothenate biosynthetic process	0.0307504	0.029	LOC_Os02g39160	1	5
melatonin biosynthetic process	0.0307504	0.03	LOC_Os08g19420	1	5
lipid particle organization	0.0307504	0.028	LOC_Os12g05330	1	5
positive regulation of translation	0.0307504	0.028	LOC_Os12g23180	1	5
regulation of double fertilization forming a zygote and endosperm	0.0307504	0.035	LOC_Os12g05330	1	5
positive regulation of carotenoid biosynthetic process	0.0307504	0.031	LOC_Os02g33149	1	5
response to water	0.0367866	0.036	LOC_Os11g26780	1	6
shoot morphogenesis	0.0367866	0.04	LOC_Os10g17770	1	6
vernalization response	0.0367866	0.037	LOC_Os10g17770	1	6
seed oilbody biogenesis	0.0367866	0.035	LOC_Os12g05330	1	6
amino acid homeostasis	0.0367866	0.033	LOC_Os10g14920	1	6
chromatin organization	0.0403208	0.04	LOC_Os05g36930;LOC_Os10g17770	2	51
activation of protein kinase C activity by G-protein coupled receptor protein signaling pathway	0.0427853	0.041	LOC_Os08g15090	1	7
de-etiolation	0.0427853	0.042	LOC_Os06g43270	1	7
xanthophyll biosynthetic process	0.0427853	0.043	LOC_Os02g57290	1	7
negative regulation of gene expression, epigenetic	0.0427853	0.043	LOC_Os10g17770	1	7
exocytosis	0.043229	0.047	LOC_Os11g01050;LOC_Os12g01040	2	53
photoperiodism	0.0487468	0.05	LOC_Os10g17770	1	8
plastid organization	0.0487468	0.05	LOC_Os12g08730	1	8
