# Supplementary material for: The negative regulator SMAX1 controls mycorrhizal symbiosis and strigolactone biosynthesis in rice
Source: Nat Commun. 2020 Apr 30;11:2114. doi: 10.1038/s41467-020-16021-1 (PMC7193599; doi:10.1038/s41467-020-16021-1)
Supplement: Supplementary file 8 — Supplementary Dataset 5 [file 41467_2020_16021_MOESM8_ESM.xlsx]

## Sheet: Supplementary data 05
Supplementary Data 05_list of smax1-UP
Genotype Abbreviation
DJWT	Dongjin Wild-type
smax1	smax1 mutant
ShioWT	Shiokari Wild-type
d3	d3 mutant
dko	F5-smax1 and d3 double knockout mutant
d3SMAX1WT	F5 segregant-d3 mutant and SMAX1 wild-type
Gene ID	Category in Figure 4A	Description	GOterms	smax1_VS_DJWT_foldchange	smax1_VS_DJWT_padj	dko_VS_DJWT_foldchange	dko_VS_DJWT_padj	d3_VS_ShioWT_foldchange	d3_VS_ShioWT_padj	dko_VS_ShioWT_foldchange	dko_VS_ShioWT_padj	dko_VS_smax1_foldchange	dko_VS_smax1_padj	dko_VS_d3_foldchange	dko_VS_d3_padj	d3SMAX1WT_VS_dko_foldchange	d3SMAX1WT_VS_dko_padj	DJWT_medianFPKM	smax1_medianFPKM	ShioWT_medianFPKM	d3_medianFPKM	dko_medianFPKM	d3SMAX1WT_medianFPKM	DJWT_rep1	DJWT_rep2	DJWT_rep3	smax1_rep1	smax1_rep2	smax1_rep3	ShioWT_rep1	ShioWT_rep2	ShioWT_rep3	d3_rep1	d3_rep2	d3_rep3	dko_rep1	dko_rep2	dko_rep3	d3SMAX1WT_rep1	d3SMAX1WT_rep2	d3SMAX1WT_rep3
LOC_Os02g17780	I	ent-kaurene synthase, chloroplast precursor, putative, expressed	gibberellic acid mediated signaling pathway;gibberellin biosynthetic process;gibberellin metabolic process;metabolic process	89.3702	0.000290342	684.128	8.16e-07	63.0855	0.00166247	567.293	7.04e-07	7.53112	7.25e-05	8.78065	1.13e-06	0.0334128	4.39e-07	0	0.558001	0	0.840556	5.85372	0.197966	0	0	0	1.22881	0.558001	0.412696	0	0.166748	0	0.840556	0.401683	1.03236	5.85372	11.8085	1.66512	0.443142	0	0.197966
LOC_Os10g39560	I	OsSCP47 - Putative Serine Carboxypeptidase homologue, expressed	proteolysis;proteolysis involved in cellular protein catabolic process	110.083	9.44e-05	182.431	1e-06	1	1	151.884	0.000176421	1.63253	0.996895	367.742	4.18e-09	0.00226955	5.71e-09	0	1.87961	0	0	2.26098	0	0	0	0	2.78867	0.629187	1.87961	0	0	0	0	0	0	2.26098	3.13352	1.96771	0	0	0
LOC_Os07g23450	I	ZOS7-04 - C2H2 zinc finger protein, expressed	NA	128.69	2.75e-05	127.162	1.41e-05	1	1	106.218	0.000843732	0.974661	0.999916	256.675	9.65e-08	0.00325326	1.21e-07	0	4.55447	0	0	7.15302	0	0	0	0	4.55447	4.5451	12.1556	0	0	0	0	0	0	11.498	4.48707	7.15302	0	0	0
LOC_Os10g23130	I	cytochrome P450 88A1, putative, expressed	NA	77.0676	0.00115763	399.851	1.04e-09	1.39458	1	334.083	3.15e-06	5.15215	0.000399675	225.291	1.46e-10	0.0028842	3.82e-13	0	1.2616	0	0	17.8421	0	0	0	0	1.2616	0.651924	4.12283	0	0	0	0.481845	0	0	17.8421	12.5322	22.9556	0	0	0
LOC_Os12g06830	I	citrate-binding protein precursor, putative, expressed	NA	79.3078	0.000607153	277.571	2.46e-08	1.39458	1	231.605	2.04e-05	3.46371	0.0106899	156.679	5.84e-09	0.00469349	5.39e-11	0	0.873003	0	0	6.53079	0	0	0	0	0.415674	0.873003	4.84566	0	0	0	0	0	0	7.94029	6.53079	5.59819	0	0	0
LOC_Os09g26380	I	aminotransferase, classes I and II, domain containing protein, expressed	biosynthetic process	35.2139	0.0434859	1187.35	3.73e-14	7.23599	1	989.722	5.37e-09	33.9141	4.56e-24	133.122	2.05e-33	0.0282756	1.98e-24	0	0.328228	0	0.105409	13.7339	0.489451	0	0	0	0.203474	0.328228	0.780247	0	0.0655533	0	0.233325	0.105409	0.0706241	12.9905	15.8105	13.7339	0.622731	0.489451	0.312494
LOC_Os05g30890	I	cytochrome P450, putative, expressed	oxidation reduction	54.2495	0.000205804	186.153	0.000160858	20.5345	0.0777935	510.916	0.000467076	3.26025	0.286221	23.9984	0.000981666	0.0178274	2.33e-07	0	2.28446	0	0.321433	4.22478	0	0	0.136872	0	5.36094	1.01713	2.28446	0	0.474101	0	0.321433	0.10892	0.656745	2.66549	22.6786	4.22478	0	0	0.322977
LOC_Os11g01050	I	exo70 exocyst complex subunit domain containing protein, expressed	exocytosis	6.3894	0.165302	11.4761	0.00889778	4.46403	1	97.2066	0.00156672	1.79079	0.986123	21.931	1.13e-05	0.0224517	4.87e-05	0	0.931668	0	0.094771	1.53221	0.0317991	0	0	0.524002	0.495893	0.931668	1.42751	0	0.0798644	0	0.094771	0.128519	0.0860724	2.80758	1.53221	0.766807	0	0.198533	0.0317991
LOC_Os09g31502	I	dehydrogenase, putative, expressed	oxidation reduction;steroid biosynthetic process	11.4687	0.219421	19.8849	0.0173041	1.39458	1	56.2846	0.00978	1.73784	0.999916	38.0848	0.0010133	0.0608681	0.00120313	0	0.717205	0	0	1.10897	0.0917734	0	0.15596	0	0.717205	0.128383	1.22326	0	0	0	0.0914611	0	0	0.974498	1.55854	1.10897	0.0917734	0	0.0920077
LOC_Os08g41660	I	expressed protein	NA	1	1	37.9881	0.0247977	1	1	31.6109	0.067293	53.9369	0.0240859	75.2	0.0022084	0.0110469	0.00584316	0	0	0	0	2.62027	0	0	0	0	0	0	0	0	0	0	0	0	0	0.383443	3.01257	2.62027	0	0	0
LOC_Os09g28830	I	OsSCP42 - Putative Serine Carboxypeptidase homologue, expressed	proteolysis;proteolysis involved in cellular protein catabolic process	174.801	5.65e-42	425.849	1.53e-55	13.7427	0.000425172	736.775	1.79e-27	2.39472	0.00503268	51.3931	4.38e-52	0.0081267	3.78e-45	0.360164	50.8617	0.491185	2.10159	113.579	0.732471	0.360164	0.199531	0.644928	50.8617	35.5046	60.26	0.491185	0.786943	0	2.10159	4.75355	1.27275	141.046	107.8	113.579	0.823704	0.732471	0.628531
LOC_Os01g52560	I	Plant PDR ABC transporter associated domain containing protein, expressed	NA	96.5994	1.38e-28	509.411	8.64e-53	28.2644	0.000638259	1960.6	2.41e-19	5.20547	1.01e-07	70.1429	1.46e-50	0.00816118	9.81e-41	0.14403	15.6067	0.0621823	1.01342	96.2849	0.492114	0.361454	0.0661388	0.14403	20.6479	9.68733	15.6067	0	0.262927	0.0621823	1.01342	1.74095	0.707595	96.2849	99.8874	51.1796	1.04606	0.492114	0.428606
LOC_Os05g51240	I	hydrolase, alpha,beta fold family domain containing protein, expressed	NA	394.287	6.98e-64	933.997	1.26e-65	0.875083	0.901034	816.118	6.33e-45	2.36185	0.076705	961.785	3.21e-101	0.000214151	1.66e-60	0.860629	270.031	0.921657	0.634347	443.825	0.117774	1.08141	0.199702	0.860629	176.867	316.37	270.031	0.491601	0.984511	0.921657	0.701123	0.634347	0.424609	989.965	420.824	443.825	0.117774	0	0.157268
LOC_Os12g05330	I	protein of unknown function containing protein, expressed	lipid droplet formation;lipid particle organization;lipid storage;pollen germination;regulation of double fertilization forming a zygote and endosperm;seed development;seed dormancy;seed oilbody biogenesis	24.5959	7.36e-05	103.835	3.47e-13	1.56509	1	126.68	1.11e-07	4.18456	3.63e-06	92.9404	0.000779814	0.0193223	4.8e-25	0	3.10795	0.159142	0	14.5251	0.236576	0	0	0.370909	2.76497	3.10795	4.04419	0	0.254441	0.159142	0	0	0.457087	15.3877	12.579	14.5251	0.404593	0.21075	0.236576
LOC_Os01g01180	I	expressed protein	metabolic process	40.674	9.11e-14	93.0485	2.57e-19	1.74622	0.746696	199.555	1.63e-09	2.24908	0.155726	89.2453	6.23e-30	0.00323607	9.56e-24	0	50.4494	0	0	88.5276	0	0	0	3.39534	28.4134	50.4494	61.1883	8.2203	0	0	0	0	0	157.614	88.5276	76.2125	2.64999	0	0
LOC_Os01g22920	I	gibberellin 2-beta-dioxygenase, putative, expressed	NA	23.8032	2.49e-06	53.6509	2.73e-12	0.399244	0.572322	26.0763	7.65e-08	2.22229	0.160743	77.2186	5.72e-21	0.00784885	4.23e-19	0	13.8775	0.614494	0.332985	23.5266	0.385714	0	0	1.33178	13.8775	19.0059	8.0793	0	0.614494	2.22726	0	0.500493	0.332985	23.5266	28.6117	20.3475	0.385714	0.74969	0.253931
LOC_Os12g43140	I	late embryogenesis abundant protein D-34, putative, expressed	NA	49.714	0.000124524	292.253	1.78e-11	3.35608	0.475899	180.344	1.62e-08	5.82666	1.08e-06	60.1404	1.53e-26	0.00438201	5.19e-22	0	5.19379	0.222591	1.08283	24.3636	0	0	0	0.484047	5.19379	4.75155	10.732	0	0.222591	0.40871	1.32302	1.08283	0.240736	50.6587	21.0648	24.3636	0	0	0.18141
LOC_Os04g56700	I	naringenin,2-oxoglutarate 3-dioxygenase, putative, expressed	flavonoid biosynthetic process;oxidation reduction;response to UV-B;response to light stimulus	5.976	0.000164077	12.341	9.55e-10	0.62021	0.650874	11.2742	2.76e-05	2.03287	0.252538	17.0706	4.92e-13	0.0992842	3.67e-06	0.565679	4.33265	0.465097	0.551996	8.55111	0.705191	1.02185	0.565679	0.406662	4.33265	3.87014	5.54797	1.39335	0.465097	0.348623	0.551996	1.19835	0.200565	12.1704	8.55111	6.70196	0.444559	1.84787	0.705191
LOC_Os09g36180	I	glycosyl transferase family 8 protein, expressed	cell surface receptor linked signaling pathway;phosphorylation;protein amino acid phosphorylation;transmembrane receptor protein serine/threonine kinase signaling pathway	36.648	1.46e-10	55.5968	2.25e-13	2.12498	0.475886	33.1756	9.28e-09	1.49209	0.889093	14.7276	4.61e-15	0.0520342	2.59e-10	0.0824613	2.60762	0.187819	0.243146	3.12674	0.223294	0.137976	0.0757909	0.0824613	2.68608	2.33124	2.60762	0.187819	0.338764	0.0711615	0.446428	0	0.243146	4.43917	2.86195	3.12674	0.266511	0	0.223294
LOC_Os09g33580	I	BEE 1, putative, expressed	NA	6.5546	0.0727512	19.5036	1.05e-05	1.96314	0.690541	30.3989	0.000906747	2.90968	0.177758	12.0047	4.7e-07	0.091115	9.88e-06	0.203617	1.63262	0.0931277	0.301329	3.81292	0.319532	0.326042	0.188827	0.203617	1.65873	0.775219	1.63262	0.465155	0.0931277	0	0.663418	0.149998	0.301329	3.81292	6.50202	2.74489	0.318843	0.663471	0.319532
LOC_Os04g22120	I	protein kinase, putative, expressed	protein amino acid phosphorylation	8.07692	0.114007	77.8589	3.73e-11	4.46403	1	470.789	6.41e-07	9.03821	3.43e-07	106.083	3.37e-18	0.0193531	1.21e-16	0.105984	0.525663	0	0.0521207	4.95037	0.120627	0.177375	0	0.105984	0.525663	1.13293	0.287639	0	0.0967976	0	0	0.0777538	0.0521207	8.97319	4.25214	4.95037	0	0.120627	0.153391
LOC_Os11g13820	I	protein phosphatase 2C, putative, expressed	protein amino acid dephosphorylation	3.11865	0.266001	6.11559	0.00330774	6.79319	0.134494	32.5531	0.00139181	1.91855	0.788603	4.86749	0.000266459	0.211055	0.0236088	0.722398	1.47647	0.155017	0.66459	2.7874	0.410504	0.90741	0.167198	0.722398	2.17945	1.10073	1.47647	0	0.165172	0.155017	0.588022	0.66459	0.71209	2.7874	4.40379	2.37907	0.196884	0.410504	1.18429
LOC_Os04g43390	I	Os4bglu16 - monolignol beta-glucoside homologue, expressed	carbohydrate metabolic process	4.07907	0.441742	14.8688	0.000935772	21.1367	0.0602102	124.312	0.000677121	3.69989	0.237493	5.74827	0.00235641	0.109659	0.00190519	0.16838	0.516482	0	0.401583	2.76098	0.298184	0	0.16838	0.36374	0.516482	0.277098	1.44306	0	0.166323	0	0.376755	0.401583	0.618318	2.76098	4.44953	0.931832	0.198286	0.394644	0.298184
LOC_Os06g08900	I	glutamate receptor 2.6 precursor, putative, expressed	NA	2.9575	0.688168	7.8229	0.0309811	1.1638	0.913139	4.97601	0.129972	2.66041	0.84332	4.07324	0.0416309	0.133509	0.0249269	0.120033	0.461327	0.112013	0.191147	0.835426	0.141009	0	0.120033	0.130139	0.461327	0.496478	0	0	0.356734	0.112013	0.0705353	0.191147	0.384272	0.835426	1.26174	0.760507	0.141009	0	0.188767
LOC_Os06g46740	I	early nodulin 20 precursor, putative, expressed	electron transport chain	2.25228	0.707921	12.9005	0.000150293	0.409358	1	30.4536	0.000725841	5.33575	0.00149286	56.9084	1.93e-09	0.023654	4.53e-10	0.249673	0.710177	0	0.135712	5.15052	0.13731	1.25531	0	0.249673	0.710177	0.569487	1.59364	0.570933	0	0	0.135712	0.1843	0	5.15052	6.87539	4.03023	0	0.283372	0.13731
LOC_Os01g65000	I	ammonium transporter protein, putative, expressed	NA	2.28794	0.780535	19.449	0.000434423	0.1065	0.29467	8.91791	0.028236	7.82645	0.00406152	78.9625	5.08e-06	0.0360796	2.36e-06	0	0.432244	0.173033	0	2.21635	0.0689693	0.316843	0	0	0.537251	0.432244	0	0.863895	0.173033	0	0	0.139274	0	3.89399	2.21635	1.52332	0	0.214951	0.0689693
LOC_Os04g52230	I	ent-kaurene synthase, chloroplast precursor, putative, expressed	gibberellic acid mediated signaling pathway;gibberellin biosynthetic process;metabolic process	1.8334	1	12.8571	0.00737502	2.97649	0.557852	17.5759	0.0253108	6.50079	0.0426075	6.54754	0.0100037	0.143618	0.011982	0.091903	0.0830769	0.0792684	0.0995313	0.824849	0.104629	0.153788	0	0.091903	0.260378	0.070201	0.0830769	0	0.125873	0.0792684	0.0995313	0.336914	0.045177	0.824849	1.46355	0.536302	0.0991214	0.104629	0.16605
LOC_Os10g02490	I	oxidoreductase, aldo,keto reductase family protein, putative, expressed	oxidation reduction	4.43921	0.0272223	8.1753	0.000104141	14.1366	0.0136431	45.6483	0.000283826	1.80746	0.841051	3.15199	0.0120577	0.251517	0.469906	0.552998	2.46131	0.141873	1.46465	4.34913	1.25809	0.552998	0.763686	0.330324	2.46131	1.63663	3.14812	0	0.30202	0.141873	2.06075	0.971849	1.46465	2.5479	6.91476	4.34913	1.25809	0.187753	2.10305
LOC_Os05g20030	I	DUF617 domain containing protein, expressed	NA	21.4866	0.0293471	66.5896	2.79e-05	1.61583	0.790734	33.1056	0.00100886	3.0886	0.369339	17.0795	4.56e-07	0.242982	0.446382	0	2.9134	0	0.216094	4.09166	1.10873	0	0	0	0.565495	3.29893	2.9134	0.909053	0	0	0.216094	0.882833	0.196504	14.3757	3.96602	4.09166	1.10873	4.93174	0.809832
LOC_Os03g15250	I	lectin-like receptor kinase, putative, expressed	NA	5.27993	0.293812	10.4953	0.0126331	1.71618	1	16.2959	0.0293887	1.97505	0.928416	10.1313	0.000432386	0.367704	0.479803	0	0.304121	0.0307464	0.0493484	0.615984	0.182196	0	0	0.0673765	0.333852	0.206014	0.304121	0	0.0307464	0.058192	0.072926	0.0493484	0.0330965	0.776826	0.615984	0.441923	0.181137	0.306973	0.182196
LOC_Os08g06630	I	RNA polymerase sigma factor, putative, expressed	cellular response to light stimulus;cellular response to redox state;photosystem stoichiometry adjustment;regulation of DNA-templated transcription, initiation;regulation of RNA biosynthetic process;regulation of transcription, DNA-dependent;response to light stimulus;transcription initiation	2.26595	0.676603	9.07373	0.00321131	3.44805	0.294538	13.0272	0.010763	3.98718	0.0969808	3.78756	0.0217296	0.365626	0.590311	0.184514	0.489798	0.244127	0.473226	1.09246	0.635375	0	0.51262	0.184514	0.151542	0.489798	0.502787	0	0.244127	0.316688	0.504789	0.272113	0.473226	0.960113	2.63603	1.09246	0.635375	0.243429	0.793112
LOC_Os10g40900	I	flavonol synthase,flavanone 3-hydroxylase, putative, expressed	oxidation reduction	6.17258	0.170148	8.09352	0.026073	2.25267	0.477601	6.28132	0.0880297	1.29678	0.999916	2.68516	0.156688	0.295453	0.329021	0.208078	1.01997	0.205059	0.660767	1.44294	0.532643	0	0.208078	0.448066	2.06972	0.340927	1.01997	0.511989	0.205059	0	0.730202	0.660767	0.221121	1.44294	2.19655	0.985335	0.245531	0.763196	0.532643
LOC_Os04g33240	I	sex determination protein tasselseed-2, putative, expressed	NA	11.0586	2.04e-12	19.7149	1.72e-18	0.380515	0.0282601	18.3062	3.72e-21	1.76037	0.175599	47.1831	1.67e-47	0.0354676	5.79e-15	5.32744	103.514	10.9187	3.66054	199.977	5.25791	19.7424	4.70732	5.32744	95.7805	103.514	131.127	14.7579	10.9187	8.61727	3.66054	6.83923	2.21768	221.487	199.977	179.191	2.93956	12.0858	5.25791
LOC_Os06g41070	I	cytochrome P450, putative, expressed	oxidation reduction;secondary metabolite biosynthetic process	9.37121	5.64e-06	37.7196	8.9e-19	0.107873	2.55e-05	7.29014	4.48e-06	3.94788	0.000645364	66.9689	6.59e-31	0.020891	8.14e-22	0.403977	5.15631	2.50817	0.316273	16.0062	0.331692	0.976604	0.403977	0.291655	2.79257	6.67285	5.15631	3.32645	0.932992	2.50817	0.316273	0.428666	0.143599	31.7526	16.0062	13.11	0.316615	0.331692	0.370698
LOC_Os07g37454	I	urate anion exchanger, putative, expressed	transmembrane transport	6.13018	8.13e-07	8.95963	2.46e-09	0.0737991	2.05e-08	3.10481	0.0316053	1.44204	0.999916	41.8244	2.83e-24	0.0808461	3.79e-05	2.37071	13.8449	4.19891	0.604805	21.1957	1.13454	5.13623	2.0594	2.37071	13.8449	29.2526	10.7431	13.0404	1.147	4.19891	0.604805	1.02455	0.205944	44.2383	15.3627	21.1957	1.13454	5.23435	0.936333
LOC_Os01g21970	I	protein kinase, putative, expressed	cell surface receptor linked signaling pathway;phosphorylation;protein amino acid phosphorylation;transmembrane receptor protein serine/threonine kinase signaling pathway	3.26399	0.00289244	3.38133	0.0114446	0.315081	0.00032765	2.65176	0.0823088	1.02597	0.999916	8.41134	3.47e-09	0.164017	0.0188568	6.93739	21.8523	5.93608	2.4183	13.2387	1.75079	6.93739	3.11921	8.13311	11.2125	24.688	21.8523	9.80301	0.841655	5.93608	2.66301	2.36898	2.4183	37.5632	10.0705	13.2387	1.75079	6.63079	1.64509
LOC_Os06g43384	I	cytochrome P450, putative, expressed	oxidation reduction;secondary metabolite biosynthetic process	2.93439	0.00851319	5.28829	4.04e-07	0.296491	3.9e-05	4.1879	0.000216141	1.77518	0.565832	13.9574	7e-28	0.1272	9.82e-08	12.0817	23.5898	9.28799	3.58367	44.0823	5.28882	12.0817	5.00875	12.8044	17.9229	44.1048	23.5898	16.057	3.79356	9.28799	4.11031	3.58367	3.55539	70.0499	43.0949	44.0823	5.1116	10.4531	5.28882
LOC_Os06g09220	I	cytochrome P450 72A1, putative, expressed	NA	2.7121	0.17621	7.02797	0.000400388	0.0893119	4.28e-06	3.12204	0.080255	2.57764	0.321067	34.91	1.07e-14	0.0764496	0.00141684	1.78004	4.11161	2.36371	0.351096	5.91729	0.470812	2.70972	0.448816	1.78004	2.52601	5.92099	4.11161	5.16978	0.517814	2.36371	0.351096	0.238004	0.39856	22.1514	4.96072	5.91729	0.176012	1.83978	0.470812
LOC_Os10g09110	I	cytochrome P450, putative, expressed	NA	1.56019	0.322342	1.97441	0.0425655	0.544367	0.0440622	1.11518	0.853649	1.24384	0.999916	2.00521	0.0120053	0.327203	0.00105609	16.9215	23.6737	23.5734	17.3609	31.9255	12.4574	28.3843	12.2673	16.9215	23.6737	35.0565	22.9254	56.774	19.776	23.5734	17.3609	12.7986	18.9263	31.9255	36.2432	31.4263	8.6921	12.4574	14.3817
LOC_Os01g66100	I	gibberellin 20 oxidase 2, putative, expressed	oxidation reduction	1.30619	0.827966	3.89461	0.00215215	0.355856	0.0391144	1.83359	0.251874	2.9107	0.0193536	5.00096	7.17e-06	0.213403	0.00130004	1.51674	2.14958	3.73997	1.3457	7.63523	1.12742	3.35332	1.51674	1.0921	1.67977	3.46663	2.14958	3.73997	2.16413	4.21796	2.17307	0.535875	1.3457	7.72587	7.63523	7.06037	0.992315	2.68913	1.12742
LOC_Os06g40070	I	NADP-dependent oxidoreductase, putative, expressed	oxidation reduction	40.0113	1.59e-46	89.0282	2.75e-53	5.67869	5.51e-06	158.676	5.91e-40	2.1973	0.0158626	27.6508	7.37e-54	0.0156918	7.89e-34	3.03231	118.931	2.38126	9.67544	239.381	4.36676	3.03231	1.68112	3.84569	104.983	118.931	127.931	2.58504	2.38126	1.16214	9.95436	9.67544	9.15494	338.052	239.381	216.749	5.82778	4.36676	2.27592
LOC_Os10g23180	I	cytochrome P450, putative, expressed	brassinosteroid biosynthetic process;brassinosteroid homeostasis;multicellular organismal development;oxidation reduction;sterol metabolic process	37.6436	5.73e-40	143.279	1.25e-59	16.0513	6.79e-11	189.053	4.09e-31	3.7329	6.87e-07	11.7955	1.28e-28	0.0339529	1.35e-33	1.35275	38.7141	1.96722	11.7931	140.694	4.8615	1.35275	0.794271	1.93639	42.5131	33.6806	38.7141	1.96722	2.74859	0.368635	15.1405	10.2758	11.7931	108.535	190.622	140.694	6.21665	4.36585	4.8615
LOC_Os09g29740	I	beta-expansin precursor, putative, expressed	NA	21.1606	2.51e-09	91.1637	5.89e-24	5.24588	0.016777	90.0763	7.99e-17	4.26105	4.68e-06	16.3339	6.73e-22	0.143458	7.7e-07	0	15.6802	0.769896	2.56347	47.9343	7.5346	0	1.69442	0	15.6802	7.19156	22.5916	0	0.769896	1.30431	3.68106	2.56347	2.52562	105.256	47.9343	39.1756	5.37684	14.4889	7.5346
LOC_Os01g54270	I	transposon protein, putative, unclassified, expressed	carotene catabolic process;oxidation reduction;secondary shoot formation;strigolactone biosynthetic process	16.89	2.82e-20	55.2947	1.88e-32	7.23205	5.58e-07	83.5379	4.2e-27	3.24788	0.00143617	11.3592	8.38e-16	0.0429997	1.89e-13	1.13024	16.5659	0.772851	3.85772	44.8367	2.1387	1.32419	0.416462	1.13024	10.8131	16.5659	19.9461	0.772851	1.44537	0.584237	3.85772	6.55252	1.9458	80.4157	44.8367	30.1157	2.1387	3.47279	1.14579
LOC_Os04g46470	I	carotenoid cleavage dioxygenase 7, chloroplast precursor, putative, expressed	auxin polar transport;carotene catabolic process;oxidation reduction;response to auxin stimulus;secondary shoot formation;strigolactone biosynthetic process;xanthophyll catabolic process	11.3542	1.56e-14	32.4981	8.53e-28	3.02058	0.0287527	39.0273	4.21e-18	2.81277	0.00117842	12.5917	6.3e-24	0.0431666	5.17e-19	0.601082	8.55466	0.943931	2.15509	26.0905	1.05812	0.546202	0.601082	0.979069	7.86262	8.55466	10.8271	0.991728	0.943931	0.374974	2.23938	2.15509	1.65857	32.4486	26.0905	18.977	1.05812	1.73332	0.689001
LOC_Os02g57290	I	cytochrome P450, putative, expressed	carotenoid biosynthetic process;oxidation reduction;xanthophyll biosynthetic process	10.4294	1.44e-10	31.8662	8.78e-17	15.2061	5.72e-06	97.1477	4.29e-12	2.97814	0.0269154	6.05494	8.86e-08	0.0701438	3.79e-05	0.398228	4.73782	0.206199	2.19916	8.67757	1.29372	0.266504	0.512373	0.398228	4.73782	3.46943	4.8939	0	0.472962	0.206199	2.19916	2.21817	2.11424	8.67757	24.106	7.49187	1.50126	0.0906539	1.29372
LOC_Os12g43130	I	phytoene synthase, chloroplast precursor, putative, expressed	biosynthetic process;ergosterol biosynthetic process	7.56982	4.85e-16	19.2121	4.31e-29	2.9204	0.000555786	21.1466	5.57e-18	2.49832	0.00520511	6.96198	1.09e-18	0.0786308	5.57e-15	4.83047	37.0285	5.75394	13.5751	81.4709	6.92521	5.61562	4.83047	4.09787	37.0285	28.6609	45.5291	2.55179	7.24083	5.75394	12.03	13.5751	15.3339	81.4709	126.171	79.354	10.9729	4.65673	6.92521
LOC_Os11g36440	I	amine oxidase, flavin-containing, domain containing protein, expressed	carotenoid biosynthetic process;etioplast organization	7.42506	9.67e-06	20.0732	4.09e-13	8.13541	8.92e-06	31.3559	3.23e-10	2.65566	0.11938	3.9281	5.57e-05	0.128812	8.84e-06	1.40319	9.32437	1.36506	5.12655	13.8166	3.10212	1.40319	1.43487	0.359276	9.42211	3.65614	9.32437	1.36506	3.44628	0.206274	5.12655	5.97795	4.35998	11.9887	36.2976	13.8166	3.23998	1.49895	3.10212
LOC_Os10g35500	I	epoxide hydrolase, putative, expressed	NA	4.57462	3.35e-11	21.2583	1.88e-36	5.00471	3.67e-08	35.2947	4.4e-25	4.57506	1.01e-10	7.03409	8.9e-21	0.0541792	8.02e-23	5.55023	23.7702	4.38652	16.3729	114.184	6.14614	5.55023	4.84233	5.58172	23.7702	22.0638	24.8677	4.77789	4.38652	2.41732	16.3729	14.6139	18.1539	131.551	114.184	92.9113	8.83567	6.14614	4.60447
LOC_Os02g33149	I	OR, putative, expressed	positive regulation of carotenoid biosynthetic process;protein stabilization	2.65518	0.0360593	8.92273	1.25e-08	4.69408	0.000823684	21.9015	5.67e-09	3.29775	0.00964925	4.42199	7.27e-06	0.210371	0.00130004	3.19829	8.49277	1.45406	5.78405	20.0491	5.45514	3.19829	3.34622	2.12118	9.34315	5.00507	8.49277	0.484621	4.85274	1.45406	5.64453	5.78405	5.86002	13.3831	44.0271	20.0491	5.45514	3.85479	6.78136
LOC_Os06g37330	I	cytochrome P450, putative, expressed	gibberellic acid mediated signaling pathway;gibberellin biosynthetic process;oxidation reduction	19.5975	0.167784	66.3692	0.00928766	17.3686	3.33e-05	125.949	1.2e-13	3.30968	9.98e-05	7.07561	2.56e-15	0.0568899	3.57e-21	0	4.66912	0.366935	2.52935	10.6401	0.818654	0	0.89191	0	4.6778	2.20645	4.66912	0.366935	0.661554	0.138173	2.52935	1.77371	2.69305	12.7106	10.6401	9.05488	0.961846	0.365646	0.818654
LOC_Os04g30210	I	OsFBL15 - F-box domain and LRR containing protein, expressed	ubiquitin-dependent protein catabolic process	2.10641	0.386086	2.94298	0.0402828	5.21621	0.021022	18.6122	1.23e-05	1.37285	0.999916	3.45785	0.000162495	0.260436	0.0163391	1.15303	3.90548	0.292117	1.31709	4.58528	1.32379	0.643374	2.7174	1.15303	3.90548	1.5641	4.17746	0.292117	2.04849	0.220564	1.38869	1.31709	1.2609	3.70066	5.40186	4.58528	1.73476	0.437254	1.32379
LOC_Os02g50140	I	caleosin related protein, putative, expressed	NA	3.42286	0.00525781	4.70602	0.000132065	1	1	378.302	1.87e-06	1.34763	0.999916	914.855	6.89e-13	0.22087	0.000410989	3.16228	12.7523	0	0	16.9556	3.38841	1.88311	3.16228	4.11495	14.1431	12.7523	8.24329	0	0	0	0	0	0	16.9556	20.5427	11.5818	2.50584	3.38841	4.92578
LOC_Os02g09200	I	cytochrome P450 71D10, putative, expressed	oxidation reduction;secondary metabolite biosynthetic process	27.7553	4.59e-29	82.8447	1.45e-45	2.37359	0.533814	520.586	5.1e-23	2.94993	8.11e-05	239.763	1.71e-75	0.0064855	5.13e-42	1.69001	34.3011	0.290305	0.416329	99.5893	0.73592	1.69807	0.6253	1.69001	34.3011	29.3661	40.0421	0	0.309061	0.290305	0.641786	0.248639	0.416329	127.976	99.5893	85.4275	0.73592	1.15268	0.307514
LOC_Os06g36880	I	cysteine synthase, putative, expressed	NA	21.4598	2.12e-12	36.8781	1.58e-18	1.19323	0.936938	228.243	5.79e-10	1.68218	0.906115	122.752	3.9e-30	0.00857175	2.9e-23	0.745611	19.3091	0.170497	0.101167	34.1118	0.305031	0.312207	1.20851	0.745611	24.0862	6.95744	19.3091	0.425611	0.170497	0	0.101167	0	0.459436	13.6684	39.6625	34.1118	0.305031	0	0.305751
LOC_Os05g08740	I	hydrolase, alpha,beta fold family domain containing protein, expressed	NA	99.5304	1.14e-16	26.0158	7.01e-07	0.108934	0.154936	12.7284	0.000236589	0.264188	0.00256983	112.914	3.34e-10	0.00139686	2.28e-10	0.34009	33.2525	0.830942	0	6.32312	0	1.21605	0.34009	0	12.922	40.37	33.2525	0.830942	0.166278	0.924027	0	0	0	11.4934	6.32312	3.47134	0	0	0
LOC_Os01g22910	I	retrotransposon protein, putative, unclassified, expressed	gibberellin biosynthetic process;oxidation reduction	15.5663	8.41e-13	46.7123	9.47e-31	0.794636	0.830978	69.5989	6.93e-20	2.9405	0.00149913	82.2099	3.75e-51	0.011348	4.42e-41	0.685609	9.03597	0.526252	0.452288	27.264	0.559352	0.685609	0.948937	0.613905	14.9713	9.03597	7.6314	1.40233	0.468091	0.526252	0.111111	0.452288	0.605576	27.264	34.3291	25.9318	0.559352	0.697378	0.336221
LOC_Os01g12930	I	U-box domain containing protein, expressed	NA	7.91374	3.88e-06	14.9587	5.85e-11	0.798419	0.836412	13.6572	9.23e-07	1.8595	0.36327	17.0773	8.57e-16	0.0681518	4.73e-12	0.211841	1.54292	0.144145	0.186586	3.28875	0.102081	0.211841	0.174335	0.253261	1.52367	1.74257	1.54292	0.144145	0.115563	0.218786	0.239832	0.0463657	0.186586	3.81168	3.28875	2.30679	0.102081	0.072123	0.25102
LOC_Os08g43440	I	cytochrome P450, putative, expressed	NA	4.63941	9.66e-07	11.7036	8.2e-17	0.72331	0.442019	9.50537	6.27e-11	2.48557	0.00144081	12.8028	6.35e-29	0.0656743	4.95e-23	3.01099	15.5581	3.04168	3.31658	41.0242	2.56514	5.23509	3.01099	2.03943	13.3043	15.5581	17.2483	5.58124	2.05005	3.04168	3.31658	2.19724	3.68074	42.4271	41.0242	34.3711	2.06391	3.24778	2.56514
LOC_Os09g35540	I	expressed protein	NA	5.56185	0.000255182	6.74059	4.16e-05	2.85258	0.405525	27.6502	4.06e-05	1.18329	0.999916	10.0813	1.32e-09	0.138292	1.65e-06	0.896407	4.92424	0.33189	0.572338	4.97893	0.740938	0.648123	0.896407	0.967336	3.29716	6.0409	4.92424	0	0.353964	0.33189	0.630113	0.4274	0.572338	4.97893	3.59086	7.08278	0.739349	1.0991	0.740938
LOC_Os08g06190	I	berberine and berberine like domain containing protein, expressed	oxidation reduction	4.93421	2.02e-10	8.1024	1.18e-15	1.97765	0.0857577	14.3469	1.96e-12	1.61535	0.580811	7.13421	5.86e-16	0.194378	9.82e-07	5.66627	29.4095	4.54239	6.52664	42.0311	7.95261	4.99159	5.66627	5.96165	19.742	29.4095	33.2173	5.291	4.54239	2.27616	8.17475	4.50665	6.52664	55.1361	39.3412	42.0311	7.29832	11.8605	7.95261
LOC_Os04g35940	I	OsFBX135 - F-box domain containing protein, expressed	NA	3.45904	0.00733396	5.11456	4.32e-05	2.74679	0.249772	14.6854	1.95e-05	1.45069	0.965112	5.47212	3.36e-07	0.313977	0.00246928	1.19888	4.30711	0.735412	1.008	7.04671	2.33619	1.14727	1.74295	1.19888	4.01117	4.30711	5.44237	0	1.25289	0.735412	0.929192	1.008	1.85656	7.04671	6.50772	7.26731	2.4245	2.33619	1.90141
LOC_Os06g10930	I	xyloglucan fucosyltransferase, putative, expressed	cell wall biogenesis;fucosylation;plant-type cell wall biogenesis;xyloglucan biosynthetic process	4.12039	4.54e-09	5.7722	3.54e-12	0.851826	0.603618	4.50422	7.07e-06	1.37746	0.923947	5.18843	2.32e-16	0.157009	6.25e-11	7.91648	30.0115	8.29424	8.56721	42.9821	7.44718	9.6392	6.11312	7.91648	26.6435	35.8974	30.0115	12.8043	7.16955	8.29424	8.42822	8.56721	8.57455	45.1129	42.9821	42.3938	4.84278	8.02134	7.44718
LOC_Os07g05380	I	ATPase BadF,BadG,BcrA,BcrD type, putative, expressed	phosphorylation	5.80098	7.95e-11	7.86542	2.14e-13	1.89706	0.103871	10.0253	2.02e-10	1.33299	0.99516	5.16311	2.7e-12	0.188769	7.3e-11	4.19452	21.7882	3.33661	6.76487	32.2628	6.05868	4.19452	4.45208	3.12974	21.7882	20.0126	27.3349	3.33661	5.91864	3.03993	6.9114	6.76487	4.83732	32.9067	32.2628	29.5017	6.16253	5.68803	6.05868
LOC_Os07g10490	I	zeta-carotene desaturase, chloroplast,chromoplast precursor, putative, expressed	9,9'-di-cis-zeta-carotene desaturation to 7,9,7',9'-tetra-cis-lycopene;carotene biosynthetic process;carotenoid biosynthetic process;lycopene biosynthetic process;oxidation reduction	2.24852	0.00297986	5.38397	9.96e-12	1.63732	0.0504328	7.48964	6.68e-11	2.35271	0.00362975	4.49756	3.93e-12	0.197504	2.3e-10	13.7011	28.6632	11.3999	16.6115	73.453	13.8527	10.9194	15.7214	13.7011	28.6632	25.7361	36.0094	11.3999	13.259	8.33956	16.6115	18.5896	13.7442	81.7494	73.453	61.9862	16.2761	13.1181	13.8527
LOC_Os12g21710	I	nnrU, putative, expressed	carotene biosynthetic process	2.24527	0.0132843	5.67509	2.17e-11	1.71736	0.0624545	7.57305	4.31e-10	2.4835	0.00359557	4.30422	5.35e-11	0.198933	2.49e-07	8.04252	19.3108	6.38127	10.1491	49.2885	9.49971	6.73315	9.71801	8.04252	19.3108	13.679	22.0259	5.99888	9.11926	6.38127	10.1491	12.8485	9.82591	49.2885	50.9818	39.5783	12.522	6.15527	9.49971
LOC_Os01g53130	I	zinc finger, C3HC4 type domain containing protein, expressed	NA	3.34967	0.0107915	3.18881	0.0206263	0.559431	0.292981	1.86587	0.343921	0.942054	0.999916	3.28715	0.000644288	0.214288	0.00372477	0.661999	4.48437	1.05352	1.21519	4.61532	0.783787	2.74459	0.379575	0.661999	2.69634	4.51994	4.48437	1.8579	0.281133	1.05352	0.659688	1.66082	1.21519	4.73794	4.61532	3.46283	0.672708	1.39091	0.783787
LOC_Os07g38800	I	lectin-like receptor kinase, putative, expressed	phosphorylation;protein amino acid phosphorylation;transcription, DNA-dependent	2.36511	0.0591198	4.08255	0.000472335	0.411717	0.0725623	3.44221	0.0290402	1.70736	0.653072	8.31061	6.89e-13	0.153798	7.78e-05	4.39843	8.97426	1.499	1.81073	12.1667	1.68342	5.30674	1.69474	4.39843	7.02957	10.4668	8.97426	7.92505	1.35454	1.499	1.5513	2.32596	1.81073	23.2224	10.6753	12.1667	1.65692	3.84218	1.68342
LOC_Os07g38790	I	beta-hexosaminidase precursor, putative, expressed	carbohydrate metabolic process;metabolic process	3.17973	0.0727512	11.0108	1.5e-09	0.58494	0.542228	12.964	1.41e-06	3.41311	0.00570655	21.388	4.56e-18	0.0379736	5.49e-16	0.643374	2.08873	0.441129	0.347172	6.33321	0.277562	0.643374	0.708886	0.640571	1.27155	2.83494	2.08873	0.584234	0.175585	0.441129	0.347172	0.376312	0.25218	9.70395	6.33321	5.05317	0.277562	0.291503	0.232244
LOC_Os04g58250	I	protein kinase, putative, expressed	protein amino acid phosphorylation	2.32543	0.0855247	3.86431	0.000269653	1.00764	0.990013	3.74695	0.00833818	1.63287	0.71816	3.61281	4.04e-05	0.297686	0.00184119	9.202	13.8886	10.2837	14.5542	17.4992	11.09	9.202	11.3647	8.71452	16.3178	11.1698	13.8886	9.92937	12.8383	10.2837	14.5542	14.6879	11.8867	17.4992	17.8479	14.8389	14.959	8.97429	11.09
LOC_Os04g40090	I	zinc finger, ZZ type family protein, expressed	NA	1.66399	0.0912096	2.80744	0.000232547	1.21308	0.417017	3.55076	0.000237623	1.65153	0.392071	2.84809	5.67e-06	0.429731	0.0259327	14.1853	22.0342	12.1309	13.038	35.4173	16.9244	11.7539	14.1853	15.3626	21.5905	24.4238	22.0342	12.1309	14.0588	10.0626	13.038	12.8971	14.9833	35.4173	31.6111	48.5707	15.7919	16.9674	16.9244
LOC_Os01g49740	I	expressed protein	chloroplast accumulation movement;chloroplast avoidance movement;response to blue light	2.7669	0.115033	4.48218	0.00023197	2.38156	0.377064	18.9234	9.37e-06	1.5866	0.982332	8.25197	2.67e-10	0.160361	1.5e-05	0.979725	1.8015	0.106942	0.601478	4.73235	0.69655	0.979725	1.1866	0.936539	1.49347	4.91461	1.8015	0	0.106942	0.403336	0.570874	0.601478	0.63349	4.73235	3.22975	5.47029	0.69655	0.932488	0.551211
LOC_Os02g35660	I	PTF1, putative, expressed	positive regulation of transcription from RNA polymerase II promoter;transcription from RNA polymerase II promoter	1.84093	0.391524	3.95986	0.000760765	2.58978	0.0928069	7.06346	0.000446086	2.1149	0.210681	2.68025	0.00514026	0.295403	0.00300293	1.34671	2.64515	1.1421	2.0901	6.64567	1.85322	1.11081	1.34671	2.12337	3.2933	2.43	2.64515	0.30263	2.06153	1.1421	1.79833	3.02164	2.0901	6.64567	7.27188	4.45974	2.08568	1.50967	1.85322
LOC_Os10g42700	I	CS domain containing protein, putative, expressed	aromatic amino acid family biosynthetic process	1.47398	0.478146	2.25623	0.0228011	1.57716	0.265707	4.08126	0.00129309	1.50053	0.828284	2.51181	0.00163398	0.400744	0.023451	5.8562	8.38318	3.57041	5.10353	13.2455	5.44581	4.75526	5.91312	5.8562	7.55787	8.38318	8.70334	2.43064	3.57041	3.65636	5.10353	5.74596	4.11043	13.465	11.1601	13.2455	5.80165	5.44581	4.39497
LOC_Os07g38810	I	lectin receptor-type protein kinase, putative, expressed	phosphorylation;protein amino acid phosphorylation	1.15655	0.881781	2.58872	0.0260306	0.644864	0.374271	3.44059	0.0118828	2.20901	0.122074	5.24388	8.19e-08	0.272156	0.0032054	2.91667	4.2819	1.5464	1.56409	7.77953	2.2946	5.06938	2.06662	2.91667	2.86188	4.2819	4.36531	3.8353	1.48578	1.5464	2.1879	1.56409	1.26908	11.3709	6.5118	7.77953	1.75865	3.19157	2.2946
LOC_Os09g25784	I	auxin-induced protein 5NG4, putative, expressed	NA	1.19521	0.889784	3.33649	0.00625293	0.356072	0.161697	4.0124	0.0161669	2.75142	0.0624677	10.6876	2.36e-10	0.117439	2.64e-07	1.47215	2.15934	0.840162	0.581938	5.60486	0.592885	1.09012	2.24729	1.47215	2.15934	0.992467	3.08259	1.85703	0.782948	0.840162	0.756235	0.36002	0.581938	5.62815	5.60486	4.98585	0.291697	1.09511	0.592885
LOC_Os02g13510	I	receptor-like protein kinase 5 precursor, putative, expressed	phosphorylation;protein amino acid phosphorylation	2.22678	0.00769452	6.65226	8.34e-12	0.565036	0.00813779	2.71943	0.0088265	2.94861	0.000709039	4.74275	2.38e-10	0.40786	0.193297	7.17835	18.0591	17.1361	11.6613	45.7476	19.3134	10.5897	6.70916	7.17835	14.1344	18.0591	22.3837	24.069	11.7029	17.1361	12.8192	11.6613	10.8341	75.9864	42.6629	45.7476	16.6276	31.2198	19.3134
LOC_Os07g03100	I	OsFBX212 - F-box domain containing protein, expressed	SCF-dependent proteasomal ubiquitin-dependent protein catabolic process;protein ubiquitination	2.22506	0.0513912	2.6547	0.0160109	0.951651	0.93172	2.48917	0.101484	1.16964	0.999916	2.55839	0.00843114	0.406543	0.122514	2.36084	5.75549	1.85828	2.05135	6.42639	2.40583	2.36084	2.28891	2.61177	4.61525	5.78117	5.75549	4.01505	1.85828	1.39206	2.02836	2.05135	2.84147	6.42639	4.11615	6.52061	2.05418	2.40583	3.05065
LOC_Os04g49500	I	U-box domain-containing protein, putative, expressed	protein ubiquitination	1.92878	0.108843	2.64245	0.00431087	0.519798	0.069891	3.14172	0.0148596	1.35241	0.999916	5.99986	8.35e-12	0.492074	0.778555	9.41281	18.7698	6.14823	3.47436	17.389	8.20807	9.41281	5.97035	9.82524	9.48167	18.7698	22.1887	10.8275	6.14823	3.76146	3.47436	4.35479	3.46527	32.9526	17.3719	17.389	6.95434	17.5949	8.20807
LOC_Os09g19820	I	aminopeptidase, putative, expressed	NA	6.81624	6.34e-06	14.8646	5.34e-11	3.17887	0.00700938	16.2676	1.78e-07	2.14042	0.60404	4.86793	2.07e-05	0.326062	0.385318	0.98198	5.94807	1.21275	3.53107	12.0464	6.39615	0.98198	1.29745	0.938671	13.0564	3.76157	5.94807	0.534926	3.05486	1.21275	3.56029	3.53107	3.17475	12.0464	31.0097	6.93932	7.67991	2.13627	6.39615
LOC_Os05g06660	I	OsSCP26 - Putative Serine Carboxypeptidase homologue, expressed	proteolysis;proteolysis involved in cellular protein catabolic process	4.28168	0.000626628	4.4261	0.000571572	2.66346	0.00142208	7.20154	2.56e-06	1.01013	0.999916	2.64876	0.00139654	0.583845	0.986082	2.59818	22.5355	3.0426	7.59127	18.2506	12.081	2.41662	8.39624	2.59818	23.3408	12.2197	22.5355	3.0426	8.92644	2.48284	7.59127	7.63696	7.53292	12.4228	29.5081	18.2506	12.081	5.74568	17.7738
LOC_Os11g14040	I	glutathione S-transferase, N-terminal domain containing protein, expressed	aromatic amino acid family metabolic process	2.84983	0.0148587	3.83016	0.000102426	4.52912	4.53e-05	10.746	5.45e-08	1.31831	0.999916	2.30821	0.00373338	0.540219	0.777626	4.93076	18.6555	2.25489	9.11188	21.5236	13.547	4.13169	7.33963	4.93076	19.9843	8.62328	18.6555	2.25489	8.23991	1.8977	9.11188	8.91612	9.98334	15.8915	27.0248	21.5236	13.547	5.87645	15.362
LOC_Os12g35630	I	elongation factor TS family protein, expressed	mitochondrial translational elongation;response to cadmium ion;translation;translational elongation	2.82234	0.0311604	3.32757	0.0146326	2.99042	0.0376132	7.84137	0.000488072	1.15011	0.999916	2.5325	0.0427247	0.540021	0.977397	1.07608	2.46066	0.506558	1.52409	2.25822	1.69096	0.489171	1.39687	1.07608	2.46066	3.08553	1.71934	0.266255	1.1549	0.506558	0.846039	1.68021	1.52409	1.38563	4.72059	2.25822	2.38377	0.732888	1.69096
LOC_Os06g11740	I	OsAPRL2 adenosine 5%27-phosphosulfate reductase-like OsAPRL2, expressed	cell redox homeostasis;protein folding;response to endoplasmic reticulum stress	1.66812	0.389902	2.45176	0.0177162	1.94127	0.019967	4.46282	6.42e-05	1.44087	0.983763	2.24063	0.00772748	0.478618	0.339189	24.765	43.3958	14.5801	25.1265	61.3005	28.2187	12.5978	24.765	29.3904	43.3958	20.4535	48.1394	14.5801	28.1544	10.7281	25.1265	30.4118	18.554	36.5435	68.8325	61.3005	33.5995	17.5912	28.2187
LOC_Os03g56280	I	lactate,malate dehydrogenase, putative, expressed	carbohydrate metabolic process;carboxylic acid metabolic process;malate metabolic process;oxidation reduction;tricarboxylic acid cycle	1.35558	0.502703	2.22443	0.0126332	1.81584	0.0106346	3.66269	0.00030053	1.60489	0.517516	1.95539	0.0153788	0.502375	0.197603	22.5218	29.0392	13.6838	23.7539	49.6094	25.0508	17.3391	23.2064	22.5218	29.6553	26.7055	29.0392	13.6838	17.5251	12.3154	23.7539	21.3889	27.1248	35.0421	49.6094	56.6275	25.0508	20.2288	25.5766
LOC_Os07g23640	I	retrotransposon protein, putative, Ty3-gypsy subclass, expressed	NA	1.24465	0.782263	3.27443	0.00171263	7.6578	9.3e-06	23.9446	3.6e-10	2.57784	0.0179224	3.01827	0.000263049	0.508387	0.816387	6.09137	9.05578	1.10807	7.50661	23.2703	14.5788	6.09137	5.18359	9.69299	9.82037	7.55556	9.05578	1.10807	2.66251	1.0365	7.50661	8.76216	6.93984	23.2703	15.3582	30.9288	14.6395	14.5788	5.85985
LOC_Os03g63970	I	gibberellin 20 oxidase 1, putative, expressed	flower development;gibberellin biosynthetic process;response to gibberellin stimulus;response to karrikin;response to red or far red light;unidimensional cell growth	5.05831	5.64e-10	5.59327	8.87e-08	1.23682	0.420972	4.3127	0.00031945	1.09166	0.999916	3.45232	6.82e-05	0.274773	0.0968907	26.2979	124.391	24.6942	34.988	99.2889	24.535	26.2979	16.4422	27.5242	78.7305	146.123	124.391	37.1966	12.716	24.6942	46.3974	34.6335	34.988	207.754	84.53	99.2889	19.5769	62.9407	24.535
LOC_Os07g42860	I	cyclin, putative, expressed	NA	3.86529	0.00840762	5.1084	0.000371807	1.41325	0.553536	4.71312	0.00495402	1.30001	0.999916	3.28432	0.000736625	0.344199	0.0964764	1.04406	4.02019	1.70126	1.76263	6.61097	2.03176	0.499446	1.65314	1.04406	4.02019	3.07091	5.95104	1.70126	1.90863	0.897701	1.61753	1.97324	1.76263	6.61097	6.73939	3.81597	2.75367	1.1873	2.03176
LOC_Os11g01480	I	MYB family transcription factor, putative, expressed	regulation of transcription, DNA-dependent;transcription, DNA-dependent	2.45921	0.0924527	3.4832	0.00308128	2.6619	0.0621866	5.95793	0.0010997	1.38978	0.999916	2.18083	0.0383252	0.469609	0.386696	1.47038	4.40518	1.11849	2.2829	5.61598	2.75489	1.36789	1.96377	1.47038	4.40518	2.98878	4.44798	1.11849	2.24057	0.842188	3.10171	2.2829	2.17299	5.88008	5.40684	5.61598	2.75489	1.67165	3.41694
LOC_Os09g33680	I	Os9bglu31 - beta-glucosidase, dhurrinase, similar to G. max hydroxyisourate hydrolase, expressed	carbohydrate metabolic process;glycosyl compound metabolic process;metabolic process	1.61889	0.240393	2.72088	0.000280167	1.38645	0.246596	3.32384	0.000635811	1.64884	0.469969	2.32282	0.000518205	0.575154	0.435611	13.6243	23.6297	12.2116	14.6202	35.8916	22.038	10.8124	14.248	13.6243	23.7033	14.69	23.6297	8.95196	24.4743	12.2116	14.6202	18.1347	12.9008	30.6479	39.032	35.8916	22.9079	15.9942	22.038
LOC_Os03g50270	I	expressed protein	NA	1.68553	0.309526	2.37905	0.0179563	1.21799	0.663548	3.46566	0.00531987	1.38524	0.99516	2.75765	0.000466244	0.504261	0.592381	7.4478	11.16	4.56729	6.04873	18.2175	7.39328	8.60318	7.4478	6.27196	11.16	14.7241	10.9396	4.56729	2.61237	5.59629	6.04873	5.47987	7.4702	18.2175	15.9094	18.8509	6.45327	12.9338	7.39328
LOC_Os01g64730	I	bZIP transcription factor domain containing protein, expressed	abscisic acid mediated signaling pathway;positive regulation of abscisic acid mediated signaling pathway;positive regulation of response to salt stress;positive regulation of response to water deprivation;positive regulation of transcription, DNA-dependent;regulation of transcription, DNA-dependent;transcription, DNA-dependent	1.60487	0.412489	3.0001	0.00296753	1.65928	0.130618	3.94421	0.00123094	1.8305	0.422209	2.32304	0.0072497	0.401384	0.09163	6.19898	9.2779	5.52166	6.90205	16.7005	6.29204	4.20889	6.19898	7.58131	11.9194	7.24318	9.2779	5.52166	8.08123	3.95886	8.86343	6.90205	6.76924	12.4119	24.3547	16.7005	6.29204	5.7595	9.00079
LOC_Os03g17780	I	WD domain, G-beta repeat domain containing protein, expressed	NA	1.57135	0.611179	3.19928	0.0190381	2.12375	0.163966	5.60215	0.0034189	1.99246	0.516965	2.55723	0.0245184	0.493972	0.664809	1.44917	2.67229	1.24631	2.27861	4.02481	2.75278	1.21312	2.40856	1.44917	2.67229	2.98411	2.23347	0.661121	3.1788	1.24631	2.27861	2.55583	1.71237	3.7231	8.72637	4.02481	2.75278	2.63701	2.94682
LOC_Os01g05790	I	SLT1 protein, putative, expressed	hyperosmotic salinity response;protein insertion into membrane	1.27915	0.652156	1.89789	0.0462081	1.28545	0.236692	2.41114	0.0104114	1.45667	0.796479	1.83572	0.0174988	0.526848	0.189118	28.1209	35.3265	24.1833	29.5835	51.347	28.6045	21.4892	34.5868	28.1209	29.2484	35.3265	41.664	24.1833	28.7364	20.8521	29.6032	29.5835	28.7023	59.4878	48.4228	51.347	28.6045	28.9866	26.6085
LOC_Os02g43010	I	vacuolar-processing enzyme precursor, putative, expressed	proteolysis;proteolysis involved in cellular protein catabolic process;vacuolar protein processing	0.816378	0.784577	2.42055	0.0145661	1.78174	0.0631683	3.95712	0.000562469	2.89957	0.000628772	2.15384	0.00637005	0.772831	0.99987	6.73083	5.063	3.91983	6.59971	13.2444	11.4906	4.07594	7.5363	6.73083	5.28138	4.58749	5.063	3.91983	7.13325	3.69523	6.59971	6.5243	7.75552	13.2444	13.0022	18.2111	8.15935	14.8218	11.4906
LOC_Os04g54350	I	SPRY-domain containing protein, putative, expressed	NA	1.81927	0.503709	2.7589	0.0605622	1.89206	0.317718	5.65254	0.0035395	1.4893	0.976597	2.9093	0.00362023	0.497766	0.792311	1.26186	2.01164	0.543794	0.92571	2.90012	1.47673	0.351971	1.45216	1.26186	2.01164	1.52555	2.18787	0.479272	1.53662	0.543794	0.911353	0.92571	1.18936	2.90012	3.15112	2.68596	1.47673	0.598424	2.22562
LOC_Os01g73450	I	amino acid kinase, putative, expressed	nucleoside monophosphate phosphorylation;nucleotide phosphorylation;phosphorylation;pyrimidine nucleotide biosynthetic process	2.12383	0.144176	2.55428	0.0756759	1.72937	0.204062	4.83712	0.00379727	1.17107	0.999916	2.70668	0.0176548	0.578321	0.99987	4.72935	11.5966	2.81828	4.86817	13.4056	9.44367	3.10018	7.62875	4.72935	13.4374	7.67052	11.5966	2.81828	4.13919	2.64384	3.79612	5.90842	4.86817	5.55876	20.8202	13.4056	9.44367	3.73725	9.6858
LOC_Os01g71270	I	eukaryotic peptide chain release factor subunit 1-1, putative, expressed	translational termination	3.57096	0.649392	8.12757	0.121674	5.85038	1	43.5466	0.0282047	2.25358	0.996895	7.25445	0.038813	0.458058	0.99987	0	0.379651	0	0.153747	0.917151	0.381049	0	0.387137	0	0.741097	0.317661	0.379651	0	0	0	0.226603	0.153747	0.102922	0.40294	1.32727	0.917151	0.798847	0	0.381049
LOC_Os10g05000	I	OsFBX366 - F-box domain containing protein, expressed	NA	2.72868	0.612956	4.87692	0.121712	2.0567	0.654281	9.40041	0.0851006	1.75895	0.999916	4.04307	0.0494204	0.534655	0.99422	0.609764	1.03673	0.166754	0.594274	2.17437	1.23473	0.609764	0	1.0903	1.03673	0.826199	2.33444	0.833328	0.166754	0	0.594274	0.80878	0.5403	1.88189	2.17437	3.21356	1.01302	1.23473	1.48135
LOC_Os03g39830	I	expressed protein	NA	2.20932	0.37375	2.80778	0.145222	16.9293	0.159229	118.627	0.000672171	1.24012	0.999916	6.55508	0.00354903	0.523155	0.961478	2.01992	4.62318	0	1.17338	5.81598	3.19883	1.20404	2.01992	2.51185	4.8616	4.62318	3.29188	0	0.493891	0	1.17338	0	1.24458	2.55444	8.40383	5.81598	3.19883	2.03202	3.38914
LOC_Os04g36630	I	expressed protein	NA	1.59006	0.563773	2.08304	0.146941	2.19977	0.0847705	5.3041	0.000583437	1.28188	0.999916	2.31942	0.0262856	0.374726	0.0673004	5.34612	8.22215	2.29471	3.8031	11.3816	3.49589	2.38761	7.25782	5.34612	8.22215	4.88794	10.6824	1.62724	3.25947	2.29471	3.28773	3.8031	6.58682	6.99008	11.3816	13.0406	3.49589	3.03808	5.16011
LOC_Os07g05570	I	ERD4 protein, putative, expressed	NA	1.40228	0.442541	1.63211	0.148861	1.04709	0.867948	2.28027	0.0189039	1.14276	0.999916	2.12231	0.00163491	0.662412	0.842428	40.2661	54.1748	28.1992	28.959	57.2263	41.0424	27.5068	40.9869	40.2661	42.5106	54.7458	54.1748	23.2686	28.1992	28.9335	30.6035	28.959	24.9878	65.2332	57.2263	55.1823	41.0424	41.4084	35.5961
LOC_Os02g40080	I	tic20, putative, expressed	NA	1.12328	0.854058	1.64082	0.157061	1.3444	0.221898	2.54258	0.0118498	1.43132	0.889093	1.84174	0.0252388	0.649194	0.859404	32.5479	37.1559	23.7985	28.371	49.1028	32.6385	27.9925	36.4584	32.5479	37.1559	28.0731	43.0552	23.7985	29.6881	19.3315	27.8132	31.1897	28.371	46.6668	49.1028	65.8323	41.1053	31.5431	32.6385
LOC_Os01g42150	I	MEGL13 - Maternally expressed gene MEG family protein precursor, expressed	NA	3.69045	0.399887	4.07576	0.166277	6.16248	1	51.866	0.013892	1.06714	0.999916	7.66417	0.0473024	0.307206	0.877954	0.783377	4.07379	0	0	4.23226	0.311938	1.35973	0.783377	0	4.07379	4.82895	0	0	0	0	0	0	0.810451	2.65315	5.10371	4.23226	3.33233	0	0.311938
LOC_Os01g31680	I	uncharacterized protein sll0194, putative, expressed	double fertilization forming a zygote and endosperm;intracellular protein transmembrane transport;protein transport;protein transport by the Tat complex;thylakoid membrane organization	1.06662	0.934968	1.64579	0.236585	1.18572	0.592495	2.79368	0.0133554	1.50971	0.837454	2.29401	0.00576501	0.454936	0.20346	18.9917	18.931	9.55079	12.8495	28.2857	12.6041	12.6604	18.9917	22.8729	16.9506	18.931	22.2966	12.7195	8.09743	9.55079	12.8495	10.8409	15.595	28.2857	22.0668	40.0562	12.6041	16.0435	12.5929
LOC_Os11g06370	I	expressed protein	NA	1.14643	0.859824	1.50005	0.352408	1.46775	0.315467	3.04815	0.014715	1.2859	0.999916	2.05052	0.0369488	0.73504	0.99987	8.10829	10.4937	5.45192	6.71899	12.2712	9.55052	7.79947	8.10829	11.5485	8.06692	12.7697	10.4937	5.95418	5.45192	3.35647	7.98633	6.71899	5.32555	17.1329	11.5445	12.2712	9.55052	11.8535	8.82624
LOC_Os06g09170	I	zinc ion binding protein, putative, expressed	NA	1.20236	0.797589	1.43501	0.386716	1.03825	0.92499	2.30006	0.0578184	1.1725	0.999916	2.16858	0.00650105	0.484756	0.189354	8.75176	10.3097	7.24731	6.14261	13.5291	7.27613	7.0969	8.75176	10.7701	10.3097	8.48556	14.7016	7.24731	8.77843	4.69546	6.93535	6.10977	6.14261	13.5291	11.7138	14.4186	7.27613	4.80133	7.33458
LOC_Os02g05890	I	EMB1303, putative, expressed	NA	1.24519	0.887069	1.97559	0.395676	1.64401	0.656028	6.45418	0.0484983	1.55275	0.999916	3.73808	0.037199	0.487484	0.917682	1.19664	1.51835	0.407349	0.64674	3.84064	1.43843	1.19664	0.885237	2.38031	2.53824	1.26728	1.51835	0.544161	0.326891	0.407349	0.64674	0.351238	1.17517	1.22709	3.85724	3.84064	1.56791	1.3511	1.43843
LOC_Os01g44250	I	CBS domain containing membrane protein, putative, expressed	NA	1.45325	0.858401	2.29536	0.446949	2.77586	1	39.5353	0.0332075	1.5411	0.999916	15.9383	0.0172483	0.283309	0.57018	0.436944	0.776176	0	0	0.856239	0.31948	0.366034	0.608487	0.436944	0.776176	0.498778	0.795478	0	0.399896	0	0	0.161053	0	0.84411	0.856239	1.76124	0.35891	0.248111	0.31948
LOC_Os01g09420	I	expressed protein	NA	1.00883	0.991436	1.309	0.493664	1.38189	0.374841	3.23368	0.00709063	1.2723	0.999916	2.30028	0.00241444	0.597061	0.810001	22.0746	21.3848	13.0551	13.7418	29.7349	16.6205	22.0746	20.969	24.3185	17.6639	28.0424	21.3848	13.7013	13.0551	5.29114	13.7418	14.319	10.6753	29.7349	22.9118	35.5497	16.6205	21.8253	14.2585
LOC_Os03g04050	I	protein kinase family protein, putative, expressed	brassinosteroid mediated signaling pathway;cell surface receptor linked signaling pathway;defense response;defense response to bacterium;defense response to fungus;innate immune response;phosphorylation;positive regulation of brassinosteroid mediated signaling pathway;protein amino acid phosphorylation;response to abscisic acid stimulus;transmembrane receptor protein serine/threonine kinase signa…	1.42488	0.392875	1.28742	0.520163	1.13208	0.623424	2.18671	0.0398981	0.885481	0.999916	1.88415	0.0182102	0.543498	0.311524	29.1698	38.424	18.7912	19.6387	36.6961	20.5637	23.2108	33.4212	29.1698	36.6322	38.424	47.1615	18.7912	26.3547	15.4238	19.6387	20.2699	19.4412	36.6961	30.7564	43.8588	21.6867	18.0055	20.5637
LOC_Os05g49470	I	THO complex subunit 7, putative, expressed	mRNA export from nucleus;mRNA processing	1.39927	0.764542	1.5381	0.552694	1.55182	0.726339	5.60805	0.0720471	1.08113	0.999916	3.7001	0.0251311	0.813807	0.99987	1.71089	2.89643	0.836251	0.901885	3.04806	2.01528	2.4576	1.59146	1.71089	2.08537	2.97374	2.89643	0	0.895186	0.836251	1.06269	0.901885	0.482765	2.20547	3.60337	3.04806	3.22242	1.94202	2.01528
LOC_Os03g16230	I	oxidoreductase, short chain dehydrogenase,reductase family protein, putative, expressed	oxidation reduction	1.09882	0.894817	1.17588	0.73678	1.14339	0.712724	2.74597	0.0175849	1.04958	0.999916	2.33381	0.00397797	0.501046	0.304529	18.7845	20.7014	8.48241	9.74815	20.7402	11.5688	18.7845	13.4218	22.4214	20.7014	18.7775	20.7688	9.31097	8.48241	6.98633	10.626	7.36355	9.74815	16.5477	20.7402	27.9228	9.57804	11.5688	11.7206
LOC_Os05g48630	I	expressed protein	photosynthesis	1.34705	0.758561	0.852953	0.760061	1.11152	0.910202	10.9811	1.89e-05	0.617162	0.996895	9.09056	2.25e-08	0.445387	0.596393	40.7939	34.3358	1.64864	3.3293	36.5298	13.4148	42.8039	40.7939	37.3714	34.3358	105.392	19.7796	6.5909	1.64864	0.916325	3.3293	1.06604	6.7659	18.6042	36.5298	49.5064	13.4148	22.7905	9.91602
LOC_Os03g56670	I	photosystem I reaction center subunit III, chloroplast precursor, putative, expressed	photosynthesis	1.3375	0.782263	0.851843	0.769498	2.84823	0.159396	20.761	7.45e-08	0.620988	0.999916	6.67754	6.98e-07	0.484608	0.837031	31.7514	27.72	0.442246	3.7942	27.4385	13.3511	41.5361	25.4852	31.7514	27.72	93.8237	16.4791	2.37002	0.118029	0.442246	3.7942	2.09897	8.03438	18.3075	27.4385	46.4498	13.3511	23.1459	8.05966
LOC_Os06g36170	I	initiator tRNA phosphoribosyl transferase family protein, putative, expressed	NA	2.42934	0.135886	3.19954	0.016582	2.78102	0.00161423	5.31541	0.00027164	1.28581	0.999916	1.83713	0.171469	0.548871	0.996059	3.59388	16.2905	3.46384	9.09125	19.8994	10.6595	3.59388	10.151	3.08603	17.9808	6.55124	16.2905	2.75383	12.8126	3.46384	9.09125	13.0092	7.13227	8.27001	25.4442	19.8994	15.0544	3.81572	10.6595
LOC_Os03g59880	I	expressed protein	proteolysis;proteolysis involved in cellular protein catabolic process	1.84971	0.231764	2.76488	0.00536904	2.85302	0.00296169	5.47941	8.49e-05	1.46608	0.943907	1.86619	0.0646668	0.560202	0.619936	6.90357	13.8086	4.93344	10.8895	21.1855	10.3944	6.19327	6.90357	9.54111	13.8086	8.17624	18.8638	4.93344	8.04115	3.67301	10.8895	8.65489	13.5518	16.502	21.1855	25.5736	10.3944	10.1188	14.976
LOC_Os03g13520	I	endonuclease,exonuclease,phosphatase family domain containing protein, expressed	cellular response to salt stress;phosphoinositide dephosphorylation;regulation of clathrin-dependent endocytosis;regulation of reactive oxygen species metabolic process	1.52093	0.361076	2.29802	0.00643163	2.04459	0.00675978	3.07392	0.00240132	1.48319	0.818498	1.46369	0.273032	0.610531	0.893728	8.27958	14.2467	6.93105	15.0745	20.7664	9.84586	10.1735	8.27958	8.20273	15.7321	14.2467	10.6081	6.93105	11.1082	6.66006	15.0745	11.166	15.1104	21.3718	19.6382	20.7664	9.24134	9.84586	18.4347
LOC_Os03g01830	I	DEAD-box ATP-dependent RNA helicase, putative, expressed	RNA secondary structure unwinding;cellular defense response;cellular response to ethylene stimulus;cellular response to jasmonic acid stimulus;cellular response to salicylic acid stimulus;defense response;defense response to fungus, incompatible interaction	1.99743	0.327344	3.21903	0.0269286	1.83832	0.0620117	4.05286	0.004758	1.5671	0.933802	2.10795	0.0653458	0.528894	0.920787	3.74139	7.18255	3.02789	5.24216	12.6706	6.17799	1.32831	5.84875	3.74139	7.9543	5.01978	7.18255	2.5842	4.71207	3.02789	6.01961	4.65934	5.24216	4.87346	12.6706	14.3186	7.96879	3.0965	6.17799
LOC_Os02g21810	I	cytochrome P450 51, putative, expressed	demethylation;methylation;oxidation reduction;sterol biosynthetic process	2.16628	0.39617	3.65775	0.0241	2.23308	0.198827	3.66553	0.0798959	1.66211	0.933802	1.58758	0.415604	0.481235	0.767364	0.667895	1.57387	0.462785	1.56877	2.66958	0.987201	0.968844	0.667895	0.578681	1.64168	1.43436	1.57387	0.329996	0.462785	0.995369	1.56877	1.48835	1.8519	2.97339	2.66958	1.90323	0.863662	0.987201	1.83859
LOC_Os04g58680	II	core histone H2A,H2B,H3,H4, putative, expressed	NA	3.53969	0.000895436	5.12767	2.05e-05	1.15424	0.826923	11.2057	1.22e-07	1.43507	0.980766	9.48464	6.93e-14	0.0951926	2.43e-09	14.4037	35.4286	5.67023	7.37868	50.3716	5.29201	14.9813	7.70737	14.4037	35.4286	34.5144	56.1956	5.17278	5.67023	6.33726	7.37868	5.09362	7.85915	89.8425	44.9237	50.3716	4.75994	7.42139	5.29201
LOC_Os11g29630	II	expressed protein	NA	3.67342	6.46e-08	3.00655	8.07e-05	0.947398	0.873919	3.59898	0.000178145	0.804143	0.999916	3.7198	4.1e-09	0.353604	0.000471465	14.6336	53.6086	14.9534	11.4871	48.1994	17.2875	11.9359	14.6336	18.6814	53.6086	48.1096	67.0483	14.9534	15.2394	11.2337	14.4267	11.4871	11.2997	48.1994	48.7224	41.8799	14.2979	17.2875	17.7006
LOC_Os11g06180	II	nodulation-signaling pathway 2 protein, putative, expressed	regulation of transcription, DNA-dependent;transcription, DNA-dependent	3.19651	0.00102967	6.11909	3.91e-10	1.32804	0.454636	3.78241	0.00149625	1.88639	0.272082	2.81555	3.85e-05	0.241298	0.00194725	5.38113	19.873	8.44968	11.9805	32.6438	7.78918	5.38113	3.35072	9.03473	11.5502	19.873	24.6482	14.2159	8.44968	5.3364	11.2273	14.7892	11.9805	44.3177	30.721	32.6438	7.78918	13.2291	4.7265
LOC_Os08g09080	II	Cupin domain containing protein, expressed	NA	3.68802	1.05e-05	5.14947	5.58e-08	5.19377	3.5e-10	10.1542	1.96e-09	1.36527	0.999916	1.87139	0.0552024	0.740919	0.99987	12.2973	36.6136	6.77313	32.8025	57.4364	47.6367	12.2973	14.2768	10.3893	63.1032	35.0235	36.6136	5.59742	12.8849	6.77313	37.089	32.3327	32.8025	57.4364	45.8373	87.8464	73.7403	22.8646	47.6367
LOC_Os07g38070	II	protein kinase, putative, expressed	phosphorylation;protein amino acid phosphorylation	1.56878	0.45027	2.89143	0.00526611	3.21267	0.000764671	6.47586	1.89e-05	1.80913	0.494821	1.96378	0.0676967	0.461356	0.559133	2.80536	5.71566	1.62539	5.33437	8.80249	5.43906	2.80536	4.4367	2.72392	5.71566	3.75983	6.16015	1.43249	6.12371	1.62539	5.33437	5.76422	3.86399	8.80249	13.722	6.65177	5.94143	2.14639	5.43906
LOC_Os02g20140	III	protein kinase domain containing protein, expressed	protein amino acid phosphorylation;regulation of cell cycle	247.387	8.74e-08	265.598	4.17e-08	1	1	221.3	2.72e-05	1.05736	0.999916	535.355	1.05e-10	0.00155871	1.35e-10	0	2.22461	0	0	2.28176	0	0	0	0	2.22461	1.69578	2.25027	0	0	0	0	0	0	2.60181	2.28176	1.91007	0	0	0
LOC_Os08g29510	III	expressed protein	NA	8.18163	1	79.7618	0.000423183	1.28628	1	66.3222	0.00604251	9.33184	0.0433443	46.3741	0.000418205	0.021626	0.000117304	0	0	0	0	1.80035	0	0	0	0	0.661571	0	0	0	0	0	0	0	0.153199	1.80035	2.60734	1.13852	0	0	0.0570812
LOC_Os01g46860	III	inorganic phosphate transporter, putative, expressed	NA	1	1	95.3097	0.000107648	1	1	79.5933	0.00276777	136.067	3.34e-05	192.557	1.22e-06	0.00433881	1.57e-06	0	0	0	0	1.47373	0	0	0	0	0	0	0	0	0	0	0	0	0	1.51087	1.14454	1.47373	0	0	0
LOC_Os04g39180	III	nodulation receptor kinase precursor, putative, expressed	NA	14.0942	1	49.6935	0.00864781	2.0773	1	41.1343	0.0358339	3.51686	0.84332	18.8285	0.0160046	0.115596	0.175091	0.225818	1.85075	0	0.16652	1.59998	0.512831	0	0.629288	0.225818	3.04919	0.171813	1.85075	0	0.620095	0	0.368024	0.16652	0.111447	1.59998	7.7508	1.48987	0.49508	0.512831	0.578279
LOC_Os01g36550	III	protein kinase family protein, putative, expressed	protein amino acid phosphorylation	7.09781	0.357411	14.9597	0.0236253	11.0872	0.298447	61.732	0.00913284	2.10125	0.996895	5.51037	0.0645728	0.28089	0.859598	0	0.461797	0	0.249471	1.23876	0.184604	0	0.156851	0	0.842339	0.129225	0.461797	0	0	0	0.367958	0.249471	0	0.436004	1.23876	1.4885	0.184604	0	0.647958
LOC_Os09g15240	III	carotenoid cleavage dioxygenase, putative, expressed	oxidation reduction	9.23678	0.00715697	50.3982	1.8e-09	89.8941	0.000341339	448.174	2.53e-06	5.37223	0.00202154	4.87323	0.00110927	0.105224	0.00130004	0.17024	1.23643	0	1.57011	4.81536	0.741431	0.285092	0.157486	0.17024	1.329	1.03791	1.23643	0	1.01184	0	1.57011	1.00191	1.6776	4.81536	12.0236	2.24175	0.741431	0.193518	0.743534
LOC_Os02g44850	III	GDSL-like lipase,acylhydrolase, putative, expressed	NA	49.5838	3.93e-11	162.687	3.71e-07	1.39987	1	325.455	3.49e-09	3.375	0.0717925	281.125	0.00084475	0.00166068	1.24e-16	0.270296	12.323	0	0	26.3829	0	0.453089	0	0.270296	5.96159	12.323	16.2854	0	0	0	0	0.599102	0	82.1309	26.3829	12.1071	0	0	0.0992911
LOC_Os04g40570	III	ABC transporter, ATP-binding protein, putative, expressed	transmembrane transport	42.9724	2.69e-19	157.637	3.3e-36	4.89966	0.0786308	397.499	2.06e-21	3.6107	9.98e-05	77.09	4.82e-55	0.00513251	1.42e-49	0.124342	8.49733	0.154181	0.332636	26.4026	0.154259	0.226576	0.124342	0.0677162	5.89588	11.336	8.49733	0.154181	0.154508	0.0584843	0.25653	0.644772	0.332636	43.6787	23.8196	26.4026	0.218469	0.154259	0.146496
LOC_Os11g14080	III	heparan-alpha-glucosaminide N-acetyltransferase, putative, expressed	NA	14.8165	0.000874922	42.7577	4.75e-09	8.23671	1	359.409	4.38e-06	2.84532	0.189484	43.215	9.15e-15	0.0134452	2.78e-12	0.198007	2.52408	0	0.157249	6.87877	0.116764	0	0.198007	0.213359	3.33481	0.974355	2.52408	0	0	0	0.115872	0.157249	0.210519	1.64841	9.08808	6.87877	0.116764	0	0.116946
LOC_Os05g50300	III	AMP-binding enzyme, putative, expressed	metabolic process	17.1979	0.00111584	16.2591	0.00174873	0.332061	0.512191	13.4182	0.0128817	0.936418	0.999916	39.288	3.22e-06	0.309169	0.796827	0.209818	2.49735	0.107916	0.0679296	0.732366	0.49977	0.209818	0.231142	0	0.444282	4.20869	2.49735	0.285786	0.0572608	0.107916	0.0679296	0.0920343	0.0616776	5.47074	0.668016	0.732366	0.271474	1.28349	0.49977
LOC_Os06g02520	III	interacting protein of DMI3, putative, expressed	NA	6.04818	0.00195964	9.03105	0.000147753	3.14819	0.151636	11.0124	0.00233888	1.4609	0.999916	3.42386	0.0119032	0.267711	0.138439	0.580543	3.27679	0.674853	1.5331	2.82545	1.10964	0.262957	0.580543	0.628171	4.01092	1.91565	3.27679	0	2.00991	0.674853	1.5331	1.6165	1.3149	2.82545	8.85923	2.52627	1.10964	0.892808	1.82683
LOC_Os01g54515	III	peptide transporter PTR2, putative, expressed	transmembrane transport	2.96789	0.144176	6.02548	0.00056028	1.26465	0.824576	8.57016	0.00170527	1.99743	0.55968	6.76395	1.14e-05	0.348145	0.121427	0.561804	1.52761	0.32034	0.515959	2.36061	1.14279	0.94055	0.388929	0.561804	1.69323	1.3927	1.52761	0.32034	0.256716	0.483281	0.837576	0.515959	0.345706	4.78034	2.31775	2.36061	1.14279	1.11824	1.29997
LOC_Os07g33620	III	cytochrome P450 domain containing protein, expressed	NA	4.09196	3.46e-05	6.47402	8.36e-08	0.37378	0.0183317	5.09213	0.00102311	1.56184	0.852809	13.5134	7.64e-23	0.0911608	9.62e-07	18.842	60.5583	6.99813	7.11133	84.959	5.23948	19.9381	6.96212	18.842	44.4802	79.8841	60.5583	33.3566	5.0291	6.99813	7.11133	8.86378	5.71548	145.543	65.5594	84.959	5.23948	16.2841	5.06568
LOC_Os03g13080	III	LYK, putative, expressed	NA	2.29456	0.065834	3.58134	0.000541461	0.3341	0.00562889	3.85349	0.00332514	1.54114	0.896239	11.4519	5.74e-19	0.171322	0.00223909	9.01392	18.7583	4.44727	2.40374	24.7653	3.86435	12.3703	3.95768	9.01392	12.4725	26.8199	18.7583	13.4836	3.03894	4.44727	2.40374	3.80109	2.18278	41.3847	24.7653	21.6025	1.84521	9.91482	3.86435
LOC_Os12g39330	III	AP2 domain containing protein, expressed	NA	15.8133	1.88e-19	7.4436	3.58e-07	0.367655	0.133101	4.87601	0.00381496	0.460282	0.0684362	12.8961	1.15e-14	0.204107	0.00839343	1.28057	24.4963	1.80553	0.875867	10.4058	1.54821	0.991766	1.28057	2.17092	19.4818	24.4963	27.0954	4.05665	1.80553	1.01547	0.642841	1.16284	0.875867	14.3502	8.39037	10.4058	1.07796	4.26024	1.54821
LOC_Os06g06540	IV	AP2 domain containing protein, expressed	NA	130.673	2.89e-08	131.83	8.17e-08	1	1	381.229	3.01e-06	0.986269	0.999916	929.812	2.28e-12	0.0042931	2.95e-12	0	9.26347	0	0	7.44861	0	0	0.27031	0	8.65858	12.9765	9.26347	0	0.132705	0	0	0	0	17.949	6.43976	7.44861	0	0	0.10658
LOC_Os05g04930	IV	transferase family protein, putative, expressed	NA	56.1409	0.00383252	326.555	6.02e-09	1	1	272.265	9.22e-06	5.71949	7.87e-06	655.953	1.14e-11	0.00127044	1.19e-11	0	1.14531	0	0	5.79001	0	0	0	0	0.916426	1.14531	1.1739	0	0	0	0	0	0	6.22874	5.79001	4.88344	0	0	0
LOC_Os11g19530	IV	expressed protein	NA	101.326	0.000101158	94.8343	0.00012921	1	1	78.8454	0.00308289	0.921824	0.999916	190.843	1.54e-06	0.00437142	2.37e-06	0	9.93355	0	0	7.73357	0	0	0	0	8.37738	9.93355	14.4133	0	0	0	0	0	0	7.73357	20.0415	2.20472	0	0	0
LOC_Os04g52790	IV	expressed protein	NA	50.8972	0.00774258	36.0794	0.0295096	1	1	30.2829	0.0741457	0.689433	0.999916	72.8653	0.00264557	0.029978	0.04097	0	2.47134	0	0	2.25052	0	0	0	0	2.47134	4.64395	1.2847	0	0	0	0	0	0	2.25052	0.356832	3.07641	0	0	0.131341
LOC_Os08g14960	IV	receptor-like protein kinase precursor, putative, expressed	NA	118.752	3.6e-05	352.051	7.65e-09	7.54434	1	292.533	9.8e-06	2.92186	0.0784594	39.2116	1.17e-13	0.0151192	5.76e-12	0	2.27579	0	0.189911	6.3192	0.140481	0	0	0	2.59838	1.17341	2.27579	0	0	0	0	0.283633	0.189911	6.3192	8.74747	3.10221	0	0.218829	0.140481
LOC_Os01g26340	IV	dirigent, putative	NA	10.5174	0.242101	64.6196	2.14e-05	2.47686	1	201.385	8.49e-05	5.41698	0.0413924	69.9446	1.01e-08	0.00333061	3.27e-08	0	0.932478	0	0	7.84204	0	0.84697	0	0	3.24718	0	0.932478	0	0.23191	0	0	0	0.250872	2.95142	15.0884	7.84204	0	0.569345	0
LOC_Os01g24820	IV	NB-ARC domain containing protein, expressed	NA	21.6379	1	46.3644	0.00955964	2.47686	1	38.5406	0.038212	2.09029	0.999916	13.7842	0.0255211	0.0238487	0.00728157	0	0.192241	0	0	0.513602	0	0	0	0	0.301131	0	0.192241	0	0	0	0	0	0	0.136298	0.513602	0.542805	0	0	0.0192222
LOC_Os07g05174	IV	expressed protein	NA	20.6147	1	89.0421	0.00020302	0.163459	1	12.1121	0.0440235	4.19905	0.172578	51.652	0.000188884	0.0215442	8.23e-05	0	0.740701	0	0	4.72157	0	0	0	0	1.40387	0.740701	0.453349	1.12824	0	0	0	0	0.244022	5.42227	2.48435	4.72157	0	0	0.183964
LOC_Os11g18110	IV	POT family protein, expressed	transmembrane transport	1	1	55.9465	0.00358936	3.86105	1	46.5991	0.021084	79.4972	0.00205792	10.9211	0.0119778	0.0581598	0.00863375	0	0	0	0	0.477956	0.0594251	0	0	0	0	0	0	0	0	0	0	0	0.080481	0.420006	0.954149	0.477956	0.0888675	0	0.0594251
LOC_Os03g02470	IV	expressed protein	NA	23865.6	2.55e-29	35902.9	5.66e-31	0.0496092	1	5671.88	1.54e-26	1.48079	0.93974	72737.2	4.61e-36	0.799208	0.99987	0	519.083	0.0940725	0	717.167	321.105	0	0	0	320.071	519.083	569.828	0.469713	0.0940725	0	0	0	0	981.234	402.899	717.167	320.495	1033.23	321.105
LOC_Os03g43100	IV	expressed protein	NA	2173.18	1.7e-16	2440.36	1.45e-16	1	1	2044.02	1.38e-10	1.10432	0.999916	4953.12	3.68e-20	0.913763	0.99987	0	57.9091	0	0	66.5255	28.6913	0	0	0	39.2688	78.1388	57.9091	0	0	0	0	0	0	98.0119	32.2235	66.5255	23.0538	125.952	28.6913
LOC_Os06g15430	IV	expressed protein	NA	811.261	2.18e-12	1211.68	9.39e-14	1	1	1014.42	8.62e-09	1.46948	0.971857	2453.12	4.78e-17	0.834506	0.99987	0	6.21669	0	0	7.361	3.92334	0	0	0	3.37871	6.21669	8.18707	0	0	0	0	0	0	11.573	4.15929	7.361	3.34194	17.9641	3.92334
LOC_Os03g13690	IV	expressed protein	NA	351.601	4.13e-09	450.416	7.87e-10	1	1	376.172	2.47e-06	1.25328	0.999916	895.404	1.27e-12	0.910232	0.99987	0	4.16014	0	0	4.69009	4.74438	0	0	0	2.23933	5.02722	4.16014	0	0	0	0	0	0	4.06426	4.69009	6.42597	4.46712	4.74438	6.13482
LOC_Os05g50390	IV	expressed protein	NA	281.916	2.12e-07	217.589	8.34e-07	0.0496092	1	30.9247	0.00141504	0.75838	0.999916	443.799	4.18e-09	1.53875	0.99987	0	5.75217	0.159879	0	6.93044	5.35234	0	0	0	4.47249	19.289	5.75217	0.798906	0.159879	0	0	0	0	13.5288	2.77535	6.93044	3.68497	26.8484	5.35234
LOC_Os08g10612	IV	expressed protein	NA	168.981	5.19e-06	245.266	1.58e-07	1	1	205.502	5.68e-05	1.4253	0.999916	495.968	5.38e-10	0.621557	0.99987	0	6.29973	0	0	10.6504	2.01406	0	0	0	2.83472	9.85884	6.29973	0	0	0	0	0	0	13.0977	4.50316	10.6504	2.01406	13.0963	2.0082
LOC_Os12g05220	IV	expressed protein	NA	63.7594	0.000453196	61.7697	0.00038331	1	1	100.546	0.00107056	0.952149	0.999916	242.773	1.63e-07	0.87967	0.99987	0	0.291561	0	0	0.411691	0.176588	0	0	0	0.453808	0	0.291561	0	0	0	0	0	0	0.411691	0.473836	0	0.176588	1.08312	0.0587683
LOC_Os03g32526	IV	tRNA-splicing endonuclease positive effector-related, putative, expressed	NA	52.4476	0.00729114	59.5585	0.00267718	1	1	49.4432	0.0177575	1.12097	0.999916	118.754	8.36e-05	1.16046	0.99987	0	0.604507	0	0	0.487768	0.621474	0	0	0	0.608924	0.145903	0.604507	0	0	0	0	0	0	0.244962	0.922246	0.487768	0.515304	0.652395	0.621474
LOC_Os11g45090	IV	NB-ARC domain containing protein, expressed	NA	44.9372	0.0119336	52.7939	0.00400714	0.333477	1	6.80965	0.184722	1.15062	0.999916	15.5052	0.00601268	0.139518	0.224324	0	0.474676	0	0	0.488869	0	0	0	0	0.474676	0.365576	0.519321	0.218107	0	0	0	0	0.0941262	0.552409	0.369738	0.488869	0	0	0.190326
LOC_Os12g02090	IV	TCP family transcription factor, putative, expressed	NA	1	1	151.757	6.76e-06	1	1	127.184	0.000530434	216.347	1.64e-06	306.968	4.68e-08	0.719052	0.99987	0	0	0	0	11.0398	5.19579	0	0	0	0	0	0	0	0	0	0	0	0	12.1088	3.92209	11.0398	2.19558	18.4952	5.19579
LOC_Os03g19610	IV	pectinesterase, putative, expressed	cell wall modification	51.1935	0.00668186	27.0695	0.0635955	1	1	22.5729	0.124927	0.519398	0.999916	54.6504	0.00804756	1.35894	0.99987	0	0.906581	0	0	0.58187	0.796499	0	0	0	1.26831	0.906581	0.721707	0	0	0	0	0	0	0.638444	0.58187	0.43595	0.433586	1.12719	0.796499
LOC_Os03g18779	IV	expressed protein	NA	7640.59	5.06e-23	9612.78	1.16e-23	4.61361	1	8049.2	3.9e-15	1.23659	0.999916	1792.37	2.79e-51	0.935508	0.99987	0	198.757	0	0.165045	257.601	144.978	0	0	0	132.186	198.757	207.482	0	0.102439	0	0.243186	0.165045	0	296.983	130.138	257.601	144.978	361.948	126.287
LOC_Os08g18000	IV	OsFBX283 - F-box domain containing protein, expressed	NA	38.0236	0.0332192	152.41	5.74e-06	1.5251	1	27.5054	0.004137	3.8946	0.116627	20.8113	1.47e-06	0.113913	0.200378	0	0.385888	0.0771627	0.124154	2.09889	0	0	0	0	0.838423	0.385888	0.153213	0	0.0771627	0.144963	0	0.124154	0.16631	1.19343	3.94532	2.09889	0	0	0.706333
LOC_Os12g02210	IV	RING finger protein, putative, expressed	NA	24.5538	0.123662	61.1359	0.00200334	1.39458	1	51.1732	0.0149302	2.42061	0.874672	34.2596	0.00227523	0.523495	0.99987	0	1.07837	0	0	1.85568	1.33671	0	0	0	1.70186	1.07837	0.439464	0	0	0	0.260112	0	0	1.85568	1.68411	3.87385	1.61447	1.07558	1.33671
LOC_Os08g31170	IV	DC1 domain-containing protein, putative, expressed	NA	5.06596	1	17.5342	0.030301	5.85038	1	49.5888	0.0159594	3.53261	0.547188	8.3694	0.0104677	0.113379	0.136563	0	0.535287	0	0	1.31128	0.139177	0	0	0	0.535287	0.284208	1.0335	0	0.344368	0	0	0	0.185989	3.15828	1.31128	0.829735	0	0.849576	0.139177
LOC_Os09g22160	IV	expressed protein	NA	27.3248	0.0994322	33.3137	0.0320737	24.5932	0.00829706	11.015	0.196115	1.21432	0.999916	0.435151	0.258334	1.85534	0.99987	0	1.40302	0	0	1.31659	0	0	0	0	0	1.40302	3.85937	0	0	0	0	1.525	0	1.31659	3.50286	0	0	0	0
LOC_Os07g29960	IV	cytochrome P450, putative, expressed	NA	23.9946	0.151705	39.5566	0.0200944	4.94247	1	32.7936	0.0596512	1.62215	0.999916	6.4907	0.116675	0.349439	0.924815	0	0.363763	0	0.17645	0.616442	0.27148	0	0	0	0.680055	0.363763	0.217937	0	0	0	0	0.17645	0.354215	0.616442	1.64429	0.350799	0.393868	0.27148	0.175191
LOC_Os10g35160	IV	expressed protein	NA	38.0032	0.0267697	18.4783	0.168716	2.76511	1	15.3983	0.245012	0.477488	0.999916	5.26597	0.371898	2.87368	0.793872	0	0.379399	0	0	0.202706	0.28316	0	0	0	0.445743	0.240185	0.379399	0	0	0	0.113591	0	0	0.06725	0.202706	0.229561	0.28316	0.238683	0.872488
LOC_Os10g23160	IV	ent-kaurenoic acid oxidase 1, putative, expressed	NA	35.3089	6.84e-10	121.551	6.81e-20	64.756	0.00127821	1050.75	3.96e-09	3.39358	1.95e-05	16.0209	2.43e-26	0.0206515	4.16e-27	0.26035	9.11891	0	1.67036	29.3442	0.633325	0	0.26035	0.558329	8.34387	9.11891	10.7088	0	0.255781	0	1.67036	2.06332	1.37994	38.0124	29.3442	25.2219	1.23211	0.633325	0.359217
LOC_Os01g41800	IV	cytochrome P450, putative, expressed	oxidation reduction;trehalose biosynthetic process	1	1	1374.57	4.8e-14	7.12329	0.00512294	76.6434	1.86e-12	1952.85	3.65e-15	10.2795	2.28e-12	0.0820858	1e-07	0	0	0.61123	4.22478	46.0995	3.53248	0	0	0	0	0	0	0.61123	2.69224	0.456514	5.2305	2.17112	4.22478	18.269	55.5618	46.0995	3.53248	1.21257	5.00409
LOC_Os08g15149	IV	oxidoreductase, 2OG-Fe oxygenase family protein, expressed	oxidation reduction	9.03696	0.0192184	24.0901	4.28e-07	1	1	227.888	2.24e-05	2.53389	0.170422	547.539	6.89e-11	0.00152061	7.19e-11	0.658429	3.51865	0	0	9.15343	0	1.10433	0	0.658429	3.51865	1.74804	5.42732	0	0	0	0	0	0	7.02335	9.15343	9.20633	0	0	0
LOC_Os07g01680	IV	dirigent, putative, expressed	NA	64.8883	1.3e-23	253.048	2.84e-36	0.920857	0.959033	209.547	1.56e-22	3.85381	2.2e-05	264.706	3.98e-51	0.000290027	5.77e-26	0.469511	43.5933	1.25392	0.739062	135.537	0	0.832106	0.469511	0	43.5933	36.2675	48.9921	0	2.96169	1.25392	0.812519	0.739062	0.246425	259.618	135.537	101.967	0.28073	0	0
LOC_Os12g25490	IV	O-methyltransferase, putative, expressed	aromatic compound biosynthetic process;methylation	6.1645	0.00153053	4.8373	0.0163724	0.160104	1	9.29044	0.0146064	0.775236	0.999916	78.0667	3.83e-06	0.177316	0.0101824	0.648204	3.94659	0.0988695	0	3.48341	0.591427	1.08599	0.601683	0.648204	5.83367	3.94659	3.34313	0	0.0988695	0.555307	0	0.159264	0	4.73025	2.32807	3.48341	0.591427	1.22696	0.394867
LOC_Os03g24430	IV	cytokinin-O-glucosyltransferase 3, putative, expressed	metabolic process	11.0293	0.000369799	33.0764	1.11e-10	0.44549	0.482259	22.5145	2.14e-07	2.92237	0.020551	46.7343	8.43e-20	0.0395054	3.34e-13	0.186267	3.40525	0.159832	0.101093	7.4539	0.423339	0.623957	0	0.186267	2.11591	3.40525	3.89282	0.850598	0	0.159832	0.101093	0.274244	0.0918198	13.2989	7.4539	6.13562	0.101601	0.423339	0.441312
LOC_Os04g32940	IV	Leucine Rich Repeat family protein, expressed	defense response;signal transduction	14.3664	0.000228146	72.2569	4.31e-16	4.68356	0.210041	120.866	3.5e-09	4.92606	0.00225997	26.6554	2.71e-19	0.0146358	6.37e-20	0.118117	1.27492	0.0966586	0.312152	5.51773	0.113927	0.118117	0.129666	0.0706006	2.64891	0.485667	1.27492	0	0.0966586	0.121932	0.420319	0.155151	0.312152	5.51773	12.8801	4.57979	0.113927	0.0804104	0.127314
LOC_Os11g45180	IV	NBS-LRR disease resistance protein, putative, expressed	NA	17.5114	1.75e-06	12.8304	0.000159664	2.8217	0.558112	32.0081	0.00141361	0.716543	0.999916	11.9246	1.09e-07	0.0716547	4.48e-07	0.144861	2.26883	0.0395202	0.187493	1.76784	0.197142	0.144861	0.238782	0	2.57505	1.91805	2.26883	0	0.0395202	0.0746927	0.187493	0.12692	0.21275	1.27627	1.96232	1.76784	0.0933126	0.197142	0.234515
LOC_Os06g01580	IV	LTPL127 - Protease inhibitor,seed storage,LTP family protein precursor, expressed	NA	62.6435	0.000519181	125.271	1.12e-05	3.45362	0.404943	35.052	0.000700488	1.97283	0.822577	8.26213	0.000217084	0.133523	0.0495523	0	8.3416	0	3.19159	20.0686	2.02569	0	0	0	8.23614	8.3416	10.8947	0	0.585333	0	3.49352	0	3.19159	36.8766	7.70487	20.0686	0.784839	4.1903	2.02569
LOC_Os10g17950	IV	TKL_IRAK_DUF26-lc.5 - DUF26 kinases have homology to DUF26 containing loci, expressed	NA	8.39973	0.000329479	25.174	2.3e-12	3.97852	0.0876236	30.0829	3.87e-08	2.93199	0.00635213	7.31511	3.29e-10	0.164523	5.02e-08	0.245759	1.82913	0.303739	0.586982	6.67006	0.96627	0.445948	0.245759	0	2.6443	1.82913	1.68947	0.303739	0.425987	0.114624	1.37174	0.586982	0.458886	6.67006	7.16968	4.47611	1.15499	0.909101	0.96627
LOC_Os04g35630	IV	expressed protein	NA	8.52437	0.0857389	17.3968	0.00110342	0.950219	0.973873	5.95502	0.0613087	2.02326	0.84255	6.64013	0.00162163	0.145302	0.00399884	0.435327	2.54896	0.63497	0.915394	4.76748	0.344378	0	0.435327	0.46047	2.96271	1.7397	2.54896	0	0.63497	0.778589	0.251571	1.02904	0.915394	6.5796	2.78796	4.76748	0.779503	0	0.344378
LOC_Os04g49730	IV	invertase,pectin methylesterase inhibitor family protein, putative, expressed	negative regulation of catalytic activity	6.86735	0.138337	11.6768	0.00769807	0.233831	0.39621	5.56623	0.10851	1.67978	0.999916	19.7829	1.99e-05	0.0161648	1.12e-05	0	2.29921	0	0	5.51301	0	0	0	1.23512	2.21627	3.71603	2.29921	2.84932	0	0	0.677366	0	0	6.05033	2.22428	5.51301	0	0	0.234409
LOC_Os06g36210	IV	amino acid transporter, putative, expressed	NA	6.40782	0.219937	29.1358	4.3e-05	4.32339	1	165.598	0.000202976	4.53664	0.0324201	37.9046	7.16e-08	0.00960102	2.6e-07	0.105434	0.567736	0	0.0839897	1.75453	0	0	0.105434	0.114443	0.567736	0.61152	0.41432	0	0	0	0	0.0839897	0.112589	4.40556	1.05212	1.75453	0	0	0.0414403
LOC_Os08g44150	IV	transmembrane 9 superfamily member, putative, expressed	NA	3.04122	0.280436	6.88496	0.000939616	2.14265	0.601858	16.5678	0.00156784	2.23042	0.40236	8.33747	3.65e-06	0.112644	3.82e-05	0.292118	0.930401	0.14977	0.343816	2.46728	0.198263	0.292118	0.322822	0.174429	0.619015	0.930401	1.26714	0	0.239265	0.14977	0.189282	0.513369	0.343816	2.46728	2.89013	2.04201	0.0950072	0.198263	0.38106
LOC_Os03g17130	IV	bHelix-loop-helix transcription factor, putative, expressed	positive regulation of transcription from RNA polymerase II promoter;transcription from RNA polymerase II promoter	5.16872	0.317911	12.4392	0.0065288	4.28302	0.46557	28.8842	0.0169925	2.34845	0.703875	6.52519	0.00654272	0.220199	0.0423826	0	0.362962	0	0	0.926343	0.086551	0	0	0	0.450388	0.362962	0.143988	0	0	0	0	0	0.156337	1.22378	0.926343	0.812359	0.0862769	0.180443	0.086551
LOC_Os05g36930	IV	histone deacetylase, putative, expressed	chromatin organization;histone H3 deacetylation;histone deacetylation;regulation of transcription, DNA-dependent;transcription, DNA-dependent	2.74677	0.372451	7.23276	0.000608761	1.12008	0.950292	21.1338	0.000863078	2.5443	0.21911	17.7189	6.66e-09	0.16508	0.00210329	0.11848	0.542593	0	0.099414	1.90077	0.192294	0.594938	0.109186	0.11848	0.913312	0.542593	0.536289	0	0.108243	0	0.099414	0.0869677	0.116584	1.90077	1.83538	2.68179	0.192294	0	0.558227
LOC_Os12g01040	IV	exo70 exocyst complex subunit domain containing protein, expressed	exocytosis	8.00424	0.378359	19.1831	0.0194168	0.19074	1	6.53608	0.13127	2.40841	0.890093	37.9297	0.00115333	0.0284915	0.000822949	0	0.44102	0	0	1.27199	0	0	0	0.193028	0.137068	0.44102	1.05277	0	0	0.331145	0.104779	0	0	1.73864	0.848494	1.27199	0	0	0.0704026
LOC_Os11g26780	IV	dehydrin, putative, expressed	cold acclimation;response to abscisic acid stimulus;response to stress;response to water;response to water deprivation	0.767186	1	15.4565	0.0458481	0.0246748	0.110354	3.01214	0.428259	20.6624	0.0548049	105.004	0.000133002	0.0361786	0.00451556	0	0	0	0	1.67122	0	0	0.268442	0	0	0.218466	0	1.31679	0	0	0	0	0	1.67122	1.27894	1.90227	0	0	0.10584
LOC_Os02g53240	IV	expressed protein	NA	102.249	2.95e-15	214.198	1.46e-20	1.86578	1	1593.83	5.64e-10	2.04429	0.358143	719.91	5.77e-22	0.649404	0.99987	0	26.6898	0	0	53.211	39.0173	0	0.952919	0	18.9526	51.9628	26.6898	0	0	0	0	0	0	53.211	31.8222	105.951	26.8705	54.2463	39.0173
LOC_Os11g26010	IV	retrotransposon protein, putative, unclassified, expressed	NA	7.33777	0.00160771	15.2959	7.54e-07	1.03778	0.976921	15.4959	0.000103453	2.02916	0.603388	14.7365	2.98e-10	0.678046	0.99987	0.177214	0.750434	0.219426	0.142044	0.926259	1.09669	0	0.177214	0.288921	0.750434	1.39755	0.696631	0.219426	0.0879434	0.332187	0.208623	0.0706249	0.142044	0.926259	0.88349	3.30229	0.831409	1.42523	1.09669
LOC_Os01g58470	IV	expressed protein	chloroplast organization;heat acclimation;hyperosmotic salinity response;photosystem I assembly;response to photooxidative stress;response to water deprivation	1.79749	0.620862	4.10472	0.0289564	3.24132	0.237212	11.3745	0.00755778	2.23079	0.643735	3.41679	0.0257386	0.265166	0.114943	1.21494	2.14245	0.477934	1.54676	5.52422	1.29254	1.31191	1.21494	1.04361	1.67024	2.37961	2.14245	0	0.477934	0.6689	1.70225	0.770729	1.54676	1.85086	5.52422	7.46894	1.29254	1.18421	1.38848
LOC_Os11g24340	IV	OsSCP53 - Putative Serine Carboxypeptidase homologue, expressed	proteolysis	3.13528	0.255758	7.14782	0.000641787	4.38911	0.0230108	7.00424	0.00841956	2.22308	0.459359	1.56019	0.420544	0.527666	0.936297	0.490706	1.78936	0.419712	2.13361	3.25587	1.39246	0.822356	0	0.490706	2.26789	1.11941	1.78936	0	1.68496	0.419712	2.13361	1.81078	2.42317	2.05588	3.25587	3.95985	0.673996	1.39246	2.29297
LOC_Os08g42940	IV	expressed protein	NA	3.35547	0.418021	9.00342	0.00199073	22.9577	0.0109661	48.1216	0.00278713	2.6969	0.335377	2.02279	0.219453	0.475596	0.778555	0	6.0721	0	8.44276	25.6075	6.81861	0	4.66463	0	6.0721	16.6778	4.27236	0	5.77309	0	13.7991	6.51093	8.44276	5.62006	36.5844	25.6075	6.44663	12.6754	6.81861
LOC_Os02g12700	IV	interferon-related developmental regulator family protein, putative, expressed	NA	16.6378	0.0574354	19.9316	0.0178245	0.60031	0.623107	1.87474	0.578873	1.16346	0.999916	2.97182	0.158527	0.304828	0.626273	0	1.00265	0.282521	0.40501	1.04045	0.268354	0	0.152044	0	1.40011	1.00265	0.596918	1.12572	0.150337	0.282521	0.53516	0.241864	0.40501	0.739772	1.04045	1.68369	0.268354	0.747727	0.179441
LOC_Os06g36850	IV	cysteine synthase, putative, expressed	NA	2.17553	0.505454	4.32301	0.0327216	3.51752	0.0950642	5.47019	0.0403303	1.94469	0.876333	1.49302	0.633349	0.378931	0.736962	0.635177	2.43342	1.73649	2.47671	5.86056	1.69132	0.635177	0.355651	1.5141	2.70048	1.43354	2.43342	1.73649	2.43218	0.642864	2.47671	1.68583	4.50391	1.71595	6.80653	5.86056	1.69132	0.42854	3.23056
LOC_Os11g20179	IV	expressed protein	NA	2.4564	0.634598	6.97635	0.0129909	2.1947	0.403354	6.66083	0.0349154	2.79948	0.540013	2.89483	0.0994771	0.328727	0.623022	0.505464	1.44301	0.463203	1.17974	4.27799	0.896698	0	0.505464	0.813477	2.1222	1.44301	0.247547	0.620379	0.425783	0.463203	1.17974	0.916622	2.01006	1.22456	4.27799	5.17699	0.896698	0.307628	2.14173
LOC_Os11g19800	IV	Ras family domain containing protein, expressed	NA	1.30017	0.900456	4.62676	0.0286236	2.65601	0.242512	4.9388	0.0701877	3.53124	0.138396	1.7885	0.38329	0.721938	0.99987	0.516106	0.657551	0.423218	0.609068	1.19292	0.511198	0.516106	0.575298	0	0.657551	0.467214	0.844648	0.704777	0.423218	0	0.670122	0.22776	0.609068	1.19292	0.914482	2.03684	0.511198	0.348925	0.964363
LOC_Os01g22710	IV	organic cation transporter-related, putative, expressed	NA	5.39116	1	18.3105	0.0234831	0.306469	0.35734	1.53906	0.73835	3.36159	0.494301	4.83549	0.0882696	0.526345	0.99987	0	0.156771	0.157886	0.255232	1.11004	0.219994	0	0	0.172659	0.122541	0.263145	0.156771	1.5764	0.157886	0.148265	0	0.381091	0.255232	1.11004	0.672988	1.1369	0	1.57006	0.219994
LOC_Os12g27030	IV	expressed protein	NA	41.192	0.00606845	18.5612	0.0725201	0.256989	0.403042	2.03191	0.633835	0.440465	0.844631	7.12658	0.089953	0.278385	0.699799	0	4.76714	1.15332	0.688292	3.76483	1.54332	0	0	0	3.60587	10.9664	4.76714	2.89512	1.15332	0	0.688292	0	1.25751	2.47638	5.50967	3.76483	1.54332	0	1.7438
LOC_Os01g41240	IV	hydrolase, alpha,beta fold family domain containing protein, expressed	metabolic process	22.5384	3.25e-25	4.6412	1.9e-05	0.0148494	5.07e-10	14.4727	5.8e-11	0.202409	3.54e-06	932.94	2.29e-36	0.000101601	2.89e-22	26.034	451.901	5.03623	0.232415	133.018	0	26.034	10.9409	27.306	293.836	714.23	451.901	12.9145	1.40078	5.03623	0.255817	0	0.232415	133.018	64.1335	139.999	0	0	0
LOC_Os02g43170	IV	B-box zinc finger family protein, putative, expressed	photomorphogenesis;regulation of transcription, DNA-dependent	11.3255	5.03e-14	8.80327	2.7e-08	0.155152	0.000147882	4.00758	0.00384481	0.762202	0.999916	25.0051	3.2e-20	0.0920244	0.00037815	2.44119	24.2852	4.38687	0.602101	27.8075	0.990215	2.44119	1.35486	3.67916	23.8232	38.2232	24.2852	7.7713	2.81703	4.38687	1.36757	0.53749	0.602101	27.8075	11.9961	29.4668	0.666735	4.96066	0.990215
LOC_Os01g65690	IV	4,5-DOPA dioxygenase extradiol, putative, expressed	cellular aromatic compound metabolic process;oxidation reduction	9.93364	1.03e-07	8.52516	2.53e-05	0.211768	0.00162552	2.23624	0.200844	0.839955	0.999916	10.3383	6.26e-09	0.128993	0.00176373	0.79849	10.8556	3.66951	1.05864	11.7075	0.785348	0.79849	0.664543	2.14428	8.71909	16.4899	10.8556	5.99137	1.52691	3.66951	1.29469	0.703136	1.05864	15.046	4.67993	11.7075	0.784707	2.70471	0.785348
LOC_Os07g37510	IV	organic cation transporter-related, putative, expressed	NA	8.74429	0.000213463	13.5584	1.2e-06	0.0616437	0.000400213	3.23011	0.0825587	1.52935	0.999916	50.4639	8.91e-14	0.0446292	1.02e-09	0.174072	1.48258	0.747335	0	2.0378	0.0948087	0.583038	0	0.174072	1.48258	4.11196	0.632264	2.78137	0.318365	0.747335	0	0	0.0857773	4.70056	1.35722	2.0378	0.0948087	0	0.0950669
LOC_Os03g15680	IV	nodulation-signaling pathway 2 protein, putative, expressed	regulation of transcription, DNA-dependent;transcription, DNA-dependent	8.3506	1.39e-10	11.3788	1.47e-12	0.178797	2.24e-09	8.87352	3.75e-08	1.34692	0.999916	49.1881	6.55e-50	0.0498435	1.29e-09	23.9042	179.392	15.8209	4.02991	172.219	5.70931	28.1275	8.06317	23.9042	86.6376	206.72	179.392	38.3309	8.49075	15.8209	4.02991	4.27589	2.62548	331.014	131.244	172.219	5.70931	21.1175	5.34517
LOC_Os05g12400	IV	BURP domain containing protein, expressed	NA	4.14645	0.000755284	8.28602	1.66e-07	0.248952	0.0017981	4.86419	0.00448452	1.97277	0.719894	19.5229	4.88e-17	0.0256243	1.13e-12	4.67819	16.2251	3.6805	2.05812	27.8592	0.822992	4.67819	2.99041	5.58467	9.0039	29.0992	16.2251	12.2692	0.982848	3.6805	2.09981	2.05812	1.69556	66.6602	15.6721	27.8592	0.822992	1.70767	0.510243
LOC_Os03g59440	IV	dirigent, putative, expressed	NA	3.16981	6.93e-09	2.99533	0.00020301	0.316351	1.4e-06	3.09463	0.00249368	0.926852	0.999916	9.50385	2.71e-19	0.174492	3.01e-05	79.2859	266.6	78.2025	26.935	279.135	44.328	79.2859	78.6552	92.7433	249.557	268.521	266.6	78.2025	46.9485	83.6876	33.4999	19.4987	26.935	279.135	166.191	309.915	44.328	61.5781	25.3929
LOC_Os09g20320	IV	heat shock protein DnaJ, putative, expressed	NA	7.31788	0.0928938	13.7704	0.0016877	0.125703	0.0408912	1.80101	0.491122	1.85534	0.881516	14.2962	6.09e-05	0.126599	0.0100757	0	0.831393	0.258375	0	1.78226	0.167671	0	0	0	1.07887	0.690101	0.831393	1.38764	0	0.258375	0	0	0	2.34862	1.04983	1.78226	0.167671	0.343571	0.167481
LOC_Os06g39270	IV	UDP-glucoronosyl and UDP-glucosyl transferase domain containing protein, expressed	metabolic process	1.72295	0.475398	2.8623	0.022965	0.215911	0.00401908	2.57353	0.0838081	1.63653	0.837454	11.5411	1.89e-12	0.145912	6.72e-06	2.88717	3.86936	1.79178	0.695991	6.80331	1.19569	4.02876	1.18619	2.88717	3.86936	5.99142	3.6385	4.3921	0.219962	1.79178	0.695991	0.471792	0.948088	10.3077	6.16482	6.80331	0.697732	1.64128	1.19569
LOC_Os11g40690	IV	dehydrogenase, putative, expressed	lignin biosynthetic process;oxidation reduction;phenylpropanoid biosynthetic process	36.7258	5.66e-22	87.2466	1.43e-30	7.04015	0.000199369	272.059	2.36e-25	2.3369	0.42227	38.0412	3.59e-29	0.026595	1.88e-10	2.41958	66.4671	1.32128	5.33546	105.834	5.57985	2.41958	1.34686	3.46362	130.873	29.5921	66.4671	1.32128	3.83531	0.246296	5.81042	5.33546	4.28146	105.834	359.075	91.4098	5.57985	0.982035	7.85945
LOC_Os01g50490	IV	cytochrome P450, putative, expressed	oxidation reduction;secondary metabolite biosynthetic process	33.1031	5.03e-32	114.471	5.01e-50	6.56439	3.54e-07	138.608	1.93e-36	3.42526	1.07e-05	21.0466	3.56e-35	0.0274196	3.9e-20	3.89506	134.341	5.92309	25.1074	424.295	15.6578	7.00424	1.73157	3.89506	114.592	134.341	164.785	5.92309	6.46063	1.48887	25.1074	29.2584	15.6965	645.894	424.295	375.136	15.6578	17.8836	5.4214
LOC_Os07g09190	IV	transketolase, putative, expressed	NA	13.028	8.49e-16	67.4975	1.88e-40	8.05483	8.05e-08	65.7827	4.1e-24	5.10226	8.47e-09	8.12235	1.62e-17	0.0618403	1.21e-16	0.656077	7.88013	1.06766	4.83791	44.5266	3.03327	0.784201	0.517292	0.656077	10.2238	6.5862	7.88013	1.06766	1.4121	0.40416	6.5981	4.5358	4.83791	44.5266	55.5537	28.8528	3.03327	1.6005	3.52292
LOC_Os06g43440	IV	cytochrome P450, putative, expressed	NA	13.0121	2.49e-09	19.9747	3.04e-13	5.99337	0.0223566	38.2912	6.42e-09	1.50397	0.84332	6.53284	5.26e-12	0.130093	2.32e-10	1.41709	16.1701	0.420356	4.08667	27.0233	3.45899	1.674	1.41709	0.49822	20.6781	16.1701	15.2007	0	4.12503	0.420356	4.08667	4.4609	3.47045	27.5422	27.0233	24.7213	4.80212	2.25097	3.45899
LOC_Os04g55070	IV	gibberellin 20 oxidase 2, putative, expressed	oxidation reduction	9.8661	1.36e-11	32.1349	1.58e-23	11.7555	8.96e-12	108.612	2.29e-32	3.22547	6.5e-05	9.14714	6.33e-18	0.0673646	5.39e-11	7.35121	59.6773	2.80548	21.532	155.174	13.564	9.24518	2.28989	7.35121	51.6952	66.4937	59.6773	2.80548	4.91371	1.56672	22.0071	21.532	13.1831	272.644	146.954	155.174	13.564	21.5301	6.20919
LOC_Os06g37364	IV	cytochrome P450, putative, expressed	gibberellic acid mediated signaling pathway;gibberellin biosynthetic process;oxidation reduction	6.40536	4.03e-11	19.2663	8.45e-25	5.25962	1.22e-13	24.4094	8.57e-24	2.95114	0.000285012	4.5027	2.87e-11	0.0973453	4.01e-10	7.45386	42.0397	5.38148	27.8408	91.1631	14.5545	7.45386	9.6055	3.96073	45.2374	30.4035	42.0397	4.51792	12.7341	5.38148	33.887	27.8408	27.7735	91.1631	159.824	88.8918	17.1887	5.58104	14.5545
LOC_Os01g50530	IV	cytochrome P450, putative, expressed	NA	6.35751	6.47e-15	26.1048	4.03e-43	5.87559	7.76e-13	33.0477	3.64e-30	4.03817	1.14e-08	5.56243	1.15e-16	0.0854989	3.9e-20	11.3359	61.1118	9.65009	39.5051	238.067	22.1001	14.5411	11.3359	6.56689	44.3459	69.5746	61.1118	9.65009	11.9164	3.81365	39.5051	52.5953	35.6595	249.637	238.067	202.427	23.2917	22.1001	15.7998
LOC_Os01g50520	IV	cytochrome P450 monooxygenase CYP711A12, putative, expressed	NA	6.32675	1.03e-08	26.1464	3.08e-29	11.5659	2.39e-12	59.088	5.62e-27	4.06148	1.13e-07	5.01918	1.89e-12	0.101622	5.39e-11	8.56653	52.9036	10.0766	41.3244	224.621	23.7717	10.9481	8.56653	5.39947	36.859	52.9036	66.0346	10.0766	14.5622	3.53459	41.3244	49.5858	34.4419	271.761	224.621	177.379	23.7717	30.1548	12.6455
LOC_Os01g01710	IV	1-deoxy-D-xylulose 5-phosphate reductoisomerase, chloroplast precursor, putative, expressed	isopentenyl diphosphate biosynthetic process, mevalonate-independent pathway;isoprenoid biosynthetic process;response to cadmium ion	4.91526	8.48e-08	13.1556	2.15e-20	3.69616	1.57e-08	16.9195	2.9e-18	2.62591	0.00832842	4.47283	5.92e-11	0.134457	4.54e-08	6.33344	42.6067	6.30579	22.0095	81.1381	16.4896	6.33344	10.3448	5.8198	44.6821	22.6362	42.6067	6.30579	12.7661	5.5418	22.0095	23.9704	19.9861	80.4611	134.761	81.1381	16.9786	6.64021	16.4896
LOC_Os12g12590	IV	NADP-dependent oxidoreductase, putative, expressed	oxidation reduction	4.49187	1.23e-07	20.664	3.02e-28	2.58482	5.43e-05	31.8921	2e-29	4.52081	1.48e-09	12.2047	8.68e-35	0.117056	6.84e-14	40.3216	119.845	17.616	42.8411	571.436	74.6771	41.4293	40.3216	17.7267	158.334	113.729	119.845	22.3927	17.616	12.3772	46.7645	42.8411	42.7164	666.778	571.436	454.609	89.5704	74.6771	54.0075
LOC_Os04g50700	IV	pathogenesis-related Bet v I family protein, putative, expressed	defense response;response to biotic stimulus	2.42301	0.00340048	6.84381	7.82e-15	1.9458	0.00177514	7.82928	1.82e-11	2.7769	0.00128049	3.93016	2.74e-10	0.191446	1.19e-09	58.0211	152.156	48.5637	104.32	375.703	81.1578	58.0211	65.0003	46.38	152.156	88.2747	167.827	51.0688	48.5637	47.0533	105.214	87.9691	104.32	375.703	490.18	316.387	89.1852	57.9649	81.1578
LOC_Os02g39160	IV	hydroxymethylbutenyl 4-diphosphate synthase, putative, expressed	alanine biosynthetic process;cellular metabolic process;folic acid and derivative biosynthetic process;gluconeogenesis;glycolysis;isopentenyl diphosphate biosynthetic process, mevalonate-independent pathway;isoprenoid biosynthetic process;oxidation reduction;pantothenate biosynthetic process;response to bacterium;systemic acquired resistance, salicylic acid mediated signaling pathway;terpenoid bi…	2.38935	0.00532088	4.32738	3.26e-07	2.22047	0.00137029	6.36771	7.74e-09	1.77557	0.25268	2.8015	3.66e-05	0.333855	0.00753033	10.1482	28.715	8.01327	18.0674	41.6888	18.4417	7.90303	14.7955	10.1482	29.1138	20.0268	28.715	8.01327	17.2047	7.10309	18.0674	19.9717	13.0428	41.6888	59.5062	40.5434	18.4417	9.37846	19.9308
LOC_Os07g35510	IV	glucan endo-1,3-beta-glucosidase precursor, putative, expressed	carbohydrate metabolic process	1.86701	0.0128582	3.63081	1.24e-07	2.44037	7.81e-06	7.15915	6.03e-11	1.91247	0.0553642	2.87645	1.66e-06	0.349288	0.000819365	76.4189	150.427	50.223	98.9379	279.919	101.816	76.4189	74.3915	95.7456	137.96	150.427	167.55	50.223	58.5651	34.8333	118.946	98.9379	96.8738	345.979	268.871	279.919	101.816	117.359	94.173
LOC_Os06g43270	IV	protein kinase domain containing protein, expressed	de-etiolation;phosphorylation;positive regulation of protein import into chloroplast stroma;protein amino acid phosphorylation	1.83946	0.0945289	2.66505	0.00138239	1.79491	0.0307381	4.27022	0.000100631	1.41996	0.943907	2.30017	0.00164044	0.415712	0.0324561	6.69049	11.9465	4.6497	7.6578	16.8895	7.73737	6.68232	7.45261	6.69049	9.71087	11.9465	16.0118	4.18086	6.40645	4.6497	7.6578	8.47161	7.53612	16.8895	14.713	22.6833	7.81295	7.73737	6.85359
LOC_Os03g02590	IV	peroxisomal biogenesis factor 11, putative, expressed	peroxisome fission;peroxisome organization	1.56684	0.206406	2.06046	0.0261813	2.11035	0.0353672	6.52452	2.08e-07	1.28736	0.999916	2.98261	0.000302768	0.294107	5.78e-05	15.6405	19.1327	8.8413	9.3095	24.8096	9.3184	17.1817	14.3289	15.6405	18.9072	19.1327	21.2834	12.6446	4.14463	8.8413	9.3095	7.34791	11.908	24.8096	22.0607	30.7862	7.2944	10.9272	9.3184
LOC_Os05g48800	IV	drought induced 19 protein, putative, expressed	positive regulation of transcription, DNA-dependent;response to abscisic acid stimulus;response to salt stress;response to water deprivation	1.57032	0.312654	2.32123	0.0134059	2.22209	0.000310664	5.1697	2.16e-06	1.44761	0.912752	2.25741	0.00387783	0.384406	0.0126667	169.627	199.449	82.9274	159.593	303.348	137.96	102.137	179.682	169.627	197.599	199.449	306.169	82.9274	150.151	54.8643	159.593	122.03	186.166	303.348	267.363	478.352	138.318	127.702	137.96
LOC_Os08g19420	IV	O-methyltransferase, putative, expressed	melatonin biosynthetic process	0.558428	0.682563	2.61347	0.118306	12.1713	0.0131377	38.2475	0.00017814	4.65362	0.00230286	2.88831	0.00756751	0.301526	0.0228958	1.0435	0.884953	0.474321	2.25316	5.61342	1.3626	1.0435	4.2374	1.03816	0.884953	0.63224	2.07777	0.474321	2.08987	0	2.36766	1.22392	2.25316	5.61342	6.09521	5.17162	1.3626	1.17925	2.42658
LOC_Os12g08730	IV	thioredoxin, putative, expressed	cell redox homeostasis;cellular oxidant detoxification;cellular response to oxidative stress;glycerol ether metabolic process;hydrogen peroxide catabolic process;oxidation reduction;plastid organization	1.44872	0.556352	1.46765	0.394086	4.40046	0.0144945	17.2626	8.2e-08	0.990038	0.999916	3.70662	0.000410032	0.314948	0.00636424	10.4184	11.4263	0.883071	3.02794	14.8051	4.46678	10.4184	10.9461	9.64954	11.4263	21.5432	10.9284	1.46982	0.883071	0.551158	3.02794	1.89659	5.92442	10.3549	14.8051	20.8983	4.22523	4.87089	4.46678
LOC_Os07g38750	IV	AP2 domain containing protein, expressed	regulation of transcription, DNA-dependent;transcription, DNA-dependent	57.8079	4.18e-32	104.796	6.48e-36	0.913749	0.92972	160.035	9.84e-30	1.80246	0.227549	160.467	3.71e-70	0.00686193	7.19e-49	2.13946	76.4696	1.46102	0.789185	129.209	1.05919	2.13946	0.298321	2.55144	67.7026	76.4696	84.9522	1.46102	1.60836	0.271701	0.347296	0.944508	0.789185	175.602	129.209	112.615	0.530452	2.16894	1.05919
LOC_Os01g70525	IV	tropinone reductase, putative, expressed	oxidation reduction	13.8494	2.1e-08	61.5525	2.68e-06	0.42542	0.20902	42.2717	1.63e-16	4.58543	0.000183219	98.8406	5.28e-34	0.0226561	3.29e-12	2.19309	25.158	2.48482	0.99618	75.9572	1.63055	6.13269	0.343092	2.19309	17.7263	34.3431	25.158	5.02886	1.50944	2.48482	0.99618	1.62697	0.543429	219.092	61.0645	75.9572	1.63055	6.20874	1.08373
LOC_Os01g50480	IV	SAM dependent carboxyl methyltransferase, putative, expressed	methylation	22.6788	1.71e-16	113.293	1.47e-30	1.66791	0.428395	88.9816	2.78e-21	5.00855	3.84e-06	52.3136	4.64e-36	0.0169868	1.34e-18	1.20117	34.834	1.06334	3.78722	112.52	2.6974	3.45942	1.20117	0.516002	24.7732	35.6925	34.834	4.13066	1.06334	0.661567	3.78722	4.19136	1.65688	285.66	112.52	102.634	2.6974	4.68443	1.32533
LOC_Os01g50590	IV	cytochrome P450, putative, expressed	auxin polar transport;carotenoid biosynthetic process;oxidation reduction;positive regulation of flavonoid biosynthetic process;regulation of meristem structural organization;secondary shoot formation	6.81331	6.83e-09	31.1727	1.43e-26	0.771057	0.695195	26.0498	1.82e-16	4.49922	3.24e-07	32.7468	4.62e-32	0.0349726	3.32e-21	1.52315	8.7802	1.24888	1.16544	39.5678	1.32542	1.52315	1.85246	0.909433	8.7802	8.31401	10.5749	1.66102	1.08129	1.24888	2.17151	1.07098	1.16544	62.1136	39.5678	32.2148	1.28907	2.48051	1.32542
LOC_Os06g04590	IV	OsSAUR24 - Auxin-responsive SAUR gene family member, expressed	response to auxin stimulus	17.8849	2.86e-15	13.3181	3.31e-09	0.324886	0.180114	9.1868	2.95e-05	0.731884	0.999916	27.9831	8.07e-18	0.0392756	1.31e-14	1.68767	55.031	2.32742	1.51464	36.9668	1.20967	1.68767	2.95521	0.999631	44.1931	55.031	62.7517	2.32742	2.3206	5.74952	1.65996	0	1.51464	60.231	27.0059	36.9668	1.20967	0	1.57493
LOC_Os01g25470	IV	flavin monooxygenase, putative, expressed	NA	186.768	1.04e-09	26.0398	0.00558976	2.62371	1	75.9999	0.00394734	0.13461	1.01e-07	26.2376	0.000110502	0.0308786	0.000101012	0	15.5575	0	0	1.42089	0	0	0	0	13.5177	26.0031	15.5575	0	0	0	0	0	0	1.42089	1.13005	2.69785	0	0	0
LOC_Os04g46980	IV	cis-zeatin O-glucosyltransferase, putative, expressed	metabolic process	2.43489	0.0469394	4.88163	2.06e-05	0.475298	0.205872	6.03065	8.25e-05	1.98033	0.300102	12.4691	6.86e-14	0.139251	9.88e-06	2.54399	6.63594	2.04956	1.16912	10.348	1.38306	3.46109	1.76358	2.54399	4.85075	7.03032	6.63594	2.17683	1.23555	2.04956	0.517424	1.16912	1.40967	17.8803	9.28107	10.348	1.38306	2.53091	1.24292
LOC_Os09g35940	IV	cytochrome P450, putative, expressed	oxidation reduction;secondary metabolite biosynthetic process	3.31974	0.0010266	8.2759	2.82e-10	0.602979	0.205356	7.01744	9.8e-06	2.4627	0.0488041	11.5749	3.2e-20	0.199528	0.00432491	7.92927	22.1733	7.17542	4.40308	39.6459	7.97438	8.40012	3.44092	7.92927	14.3524	26.151	22.1733	12.5552	7.17542	3.89316	4.30093	4.40308	4.70301	77.9979	36.8511	39.6459	5.45636	18.7658	7.97438
LOC_Os12g12600	IV	dirigent, putative, expressed	NA	2.47196	0.000855447	2.64479	0.00123249	0.691115	0.321866	3.69548	0.000542578	1.04992	0.999916	5.16368	5.35e-11	0.197586	0.000449035	21.0315	54.634	12.6432	12.3974	52.3095	11.8892	24.8695	17.7718	21.0315	57.017	54.634	44.8785	12.6432	7.4326	17.3053	12.3974	7.15538	12.807	51.2932	52.3095	67.0226	11.8892	16.7954	5.29263
LOC_Os06g43470	IV	cytochrome P450 71A9, putative, expressed	NA	4.71437	0.00471531	6.94055	5.03e-05	2.27234	0.411282	12.2306	0.00107009	1.44937	0.999916	4.89171	7.51e-06	0.151241	0.00027346	1.22081	4.56403	1.11908	1.66118	6.4969	0.787345	1.53532	0.570373	1.22081	4.56403	7.41341	3.90814	2.09651	1.11908	0	1.66118	2.25829	1.20785	10.8426	6.4969	6.28318	2.36487	0.692043	0.787345
LOC_Os05g07060	IV	fasciclin domain containing protein, expressed	NA	3.97849	0.000783965	3.14008	0.0155753	0.699348	0.467017	2.80498	0.0394405	0.777156	0.999916	3.86764	6.65e-05	0.358689	0.0337504	4.67711	16.8317	4.7546	3.6731	12.7352	5.14844	7.40379	1.93583	4.67711	13.8616	21.725	16.8317	4.7546	2.14191	5.32972	3.6731	2.30267	5.00633	12.7352	10.7462	19.2631	5.14844	5.6022	4.57716
LOC_Os07g09814	IV	OsFBX221 - F-box domain containing protein, expressed	SCF-dependent proteasomal ubiquitin-dependent protein catabolic process;protein ubiquitination	4.8042	1.57e-07	7.25919	4.19e-12	1.24968	0.605895	4.73798	2.39e-05	1.48354	0.832638	3.68431	2.63e-06	0.299766	2.59e-05	3.07295	12.9594	4.17433	4.61327	21.3534	6.35745	2.50391	3.07295	3.16652	12.9594	11.1625	17.4755	4.17077	4.17433	4.35606	4.61327	4.24677	8.42006	21.3534	19.775	21.7067	5.74704	6.35745	6.81886
LOC_Os07g31720	IV	GTPase activating protein, putative, expressed	NA	2.26856	0.00098122	3.58851	2.76e-06	1.19232	0.441674	4.24752	2.35e-05	1.55636	0.705277	3.4964	3.09e-07	0.265127	0.000272149	74.12	142.601	56.3113	74.5688	227.851	74.5496	61.958	74.12	74.2068	142.601	135.864	195.07	63.6438	56.3113	56.233	76.5027	74.5688	68.5982	334.63	197.535	227.851	74.5496	75.5241	52.5364
LOC_Os12g09089	IV	protein kinase PKN,PRK1, effector, putative, expressed	NA	5.22428	5.32e-06	8.89951	5.04e-12	1.55112	0.20426	5.53004	8.72e-06	1.67369	0.73126	3.47729	2.79e-06	0.241387	0.00216219	1.75055	13.8387	3.96359	4.75463	20.7597	4.9549	1.63129	2.57117	1.75055	17.0369	6.79059	13.8387	3.96359	6.01718	3.80837	4.75463	6.44225	4.66331	20.7597	28.8652	16.073	6.00086	1.6164	4.9549
LOC_Os07g39270	IV	polyprenyl synthetase, putative, expressed	embryonic development ending in seed dormancy;isoprenoid biosynthetic process;monoterpene biosynthetic process	2.80431	0.00111584	4.79263	1.43e-07	1.9409	0.0644627	6.02166	7.83e-06	1.67817	0.455356	3.00919	1.69e-05	0.284107	6.97e-05	6.34288	21.6169	7.1466	11.6442	37.4114	9.79375	6.34288	9.33845	5.31908	21.8916	15.6634	21.6169	3.29374	7.1466	7.61532	11.6442	13.0062	9.22517	37.4114	37.4197	26.2875	8.36666	9.79375	10.7223
LOC_Os10g27170	IV	calmodulin-binding protein, putative, expressed	NA	3.66621	0.0221456	6.83364	4.21e-05	1.16061	0.785169	2.85891	0.0637115	1.81977	0.61908	2.3898	0.0309226	0.241102	0.00172822	0.519178	1.97406	1.22772	1.66882	3.64781	0.941607	0.519178	0.85671	0.206816	1.90488	1.97406	2.15133	1.64952	1.22772	1.15876	1.90438	1.66882	1.2204	2.52017	3.64781	5.35781	0.781792	0.941607	1.00998
LOC_Os11g25060	IV	flavonol synthase,flavanone 3-hydroxylase, putative, expressed	NA	3.92907	0.0834816	11.1905	1.4e-06	0.949428	0.953415	5.15385	0.00311939	2.78663	0.0383334	5.31987	0.000101279	0.232583	0.00523821	0.992865	3.01967	1.06136	0.916067	6.92031	1.3642	1.24796	0	0.992865	1.94152	3.01967	3.16843	1.70275	0.909179	1.06136	2.42848	0.916067	0.735497	9.7604	6.83407	6.92031	1.3642	2.25381	1.00093
LOC_Os03g61800	IV	polygalacturonase, putative, expressed	carbohydrate metabolic process;cell wall organization;metabolic process	1.81383	0.15454	3.5523	2.54e-05	1.43318	0.149014	3.92619	4.2e-05	1.9204	0.0957084	2.6689	1.01e-05	0.317194	0.0014143	9.04819	14.8704	8.46733	12.4528	30.4831	11.977	5.81593	11.8797	9.04819	14.8028	14.8704	19.7831	8.46733	9.27655	8.12995	12.4528	12.8257	12.0617	29.3677	37.5732	30.4831	12.6595	6.25575	11.977
LOC_Os03g11010	IV	natural resistance-associated macrophage protein, putative, expressed	ion transport;iron ion homeostasis;metal ion transport	1.55995	0.171169	2.47551	0.00161694	1.59881	0.0580903	4.11721	4.2e-05	1.55516	0.579351	2.50642	0.000128927	0.427665	0.031195	15.1306	24.3534	10.8138	16.8485	38.702	15.3591	15.0196	15.1306	17.1759	24.3534	22.9843	26.3545	10.8138	13.2341	8.71664	13.4076	16.8485	17.0307	31.5126	38.702	47.9357	20.1335	15.1657	15.3591
LOC_Os02g09750	IV	lycopene beta cyclase, chloroplast precursor, putative, expressed	carotene biosynthetic process;carotenoid biosynthetic process;oxidation reduction	1.74683	0.299357	2.52285	0.0111647	0.858387	0.702678	4.01932	0.000864923	1.42422	0.996895	4.64499	4.27e-09	0.268482	0.000917675	10.7389	19.6114	4.83973	6.02231	22.9719	6.5829	14.7337	7.02585	10.7389	11.2142	24.6811	19.6114	9.52707	4.83973	4.48851	5.09522	6.79671	6.02231	36.4082	22.9719	21.6965	6.07427	9.32879	6.5829
LOC_Os06g36840	IV	cysteine synthase, putative, expressed	cysteine biosynthetic process from serine	2.35617	0.29944	3.8064	0.0165696	2.53329	0.430931	16.0643	0.000811553	1.58521	0.961332	5.78476	0.000356314	0.190924	0.000410989	1.24518	2.37518	0.254998	0.458091	4.08141	0.70962	1.24518	1.37708	0.557579	2.37518	2.12366	2.87095	0.424366	0.254998	0.159486	1.31132	0.27364	0.458091	2.86912	4.9884	4.08141	0.70962	0.633626	0.914535
LOC_Os03g46250	IV	acetyltransferase, GNAT family, putative, expressed	response to abscisic acid stimulus	1.95328	0.304601	2.8836	0.0069135	1.13294	0.839807	5.01133	0.000590035	1.4548	0.999916	4.30214	4.56e-06	0.370097	0.0234488	5.58264	8.50124	2.58074	3.29458	12.7322	4.80433	5.58264	2.82765	5.7507	5.81896	8.50124	14.947	2.77197	2.3582	2.58074	3.29458	2.01537	4.79093	17.398	12.7322	12.2384	4.35408	4.80433	6.63531
LOC_Os09g25150	IV	cinnamoyl-CoA reductase, putative, expressed	NA	1.133	0.875953	6.26865	4.37e-09	0.545711	0.0590883	7.12434	9.18e-08	5.46256	3.43e-09	12.8698	3.49e-22	0.096478	1.3e-09	14.2209	14.8544	10.1501	7.04799	66.9905	7.52784	15.3891	7.95166	14.2209	11.8242	15.5421	14.8544	13.5232	6.27028	10.1501	7.53731	4.96311	7.04799	117.727	61.7004	66.9905	5.02178	12.059	7.52784
LOC_Os10g28970	IV	BTB6 - Bric-a-Brac, Tramtrack, Broad Complex BTB domain, expressed	NA	1.16509	0.909535	9.69603	1.54e-09	1.08602	0.920534	13.8314	1.53e-07	8.22061	1.64e-10	12.274	1.19e-15	0.144068	0.000474828	1.01674	1.50765	0.522049	1.00434	10.1083	1.21353	1.01674	0.981732	1.97356	1.50765	1.27334	1.51453	1.73173	0.346925	0.522049	1.07022	1.00434	0.672832	17.3603	10.1083	9.32267	0.907082	3.62527	1.21353
LOC_Os06g49840	IV	OsMADS16 - MADS-box family gene with MIKCc type-box, expressed	cell differentiation;flower development;multicellular organismal development;positive regulation of transcription from RNA polymerase II promoter;regulation of transcription, DNA-dependent;specification of floral organ identity;specification of stamen identity;transcription, DNA-dependent	1.01519	0.989139	2.98082	0.0044022	0.663611	0.165889	2.35221	0.0449976	2.89254	0.00149913	3.47729	1.49e-05	0.268919	0.00540893	21.7135	22.3175	21.3007	19.8451	68.8105	15.5654	21.7135	11.2387	31.4457	17.4261	22.3175	25.3279	34.4659	19.4434	21.3007	23.1928	13.1534	19.8451	82.4852	42.126	68.8105	11.8591	24.615	15.5654
LOC_Os04g40100	IV	BTBN11 - Bric-a-Brac, Tramtrack, Broad Complex BTB domain with non-phototropic hypocotyl 3 NPH3 domain, expressed	NA	0.913454	0.956773	3.12765	0.023042	0.308508	0.084584	2.03794	0.29905	3.36908	0.0462765	6.37007	3.63e-05	0.164919	0.000910188	1.17244	1.15846	0.804472	0.287157	2.55713	0.631465	1.17244	1.29089	0.700477	0.413711	1.15846	1.16246	2.66124	0.799857	0.804472	0.822327	0.257065	0.287157	4.49458	2.4862	2.55713	0.631465	0.797087	0.295983
LOC_Os06g03690	IV	RNA recognition motif containing protein, putative, expressed	nuclear mRNA splicing, via spliceosome	0.889054	0.876938	2.21479	0.0174844	1.13498	0.710259	3.07691	0.0034189	2.44544	0.00415478	2.66558	4.58e-05	0.386574	0.00924451	15.9489	13.5753	9.24835	12.884	34.9141	13.0736	11.1421	15.9489	18.9592	11.4329	13.5753	15.6011	14.6101	9.24835	8.83336	11.6387	12.884	13.8625	37.5463	30.9522	34.9141	11.6494	15.2309	13.0736
LOC_Os07g06834	IV	expressed protein	NA	42.7016	1.33e-62	52.0345	2.46e-41	0.0669231	6.4e-05	115.408	1.5e-34	1.20111	0.999916	1677.4	8.68e-20	1.01489	0.99987	11.3667	517.305	3.37547	0.34221	596.008	291.417	12.0499	8.83879	11.3667	317.074	526.569	517.305	6.89308	2.97301	3.37547	0	0.34221	0.687038	797.618	289.808	596.008	284.382	1098.54	291.417
LOC_Os01g24600	IV	fruit bromelain precursor, putative, expressed	proteolysis	3.61386	1.87e-05	6.17454	2.73e-08	0.510726	0.0166563	1.28944	0.650044	1.67339	0.670305	2.4686	0.00761757	0.408215	0.215151	4.63982	16.7541	28.5371	12.5563	35.535	11.3248	4.56468	4.63982	5.90257	21.7816	16.7541	15.0927	28.5371	40.4182	19.4371	15.0466	12.5563	9.52387	35.535	18.2586	38.4458	11.3248	16.24	9.80122
LOC_Os02g25150	IV	expressed protein	NA	1.7625	1	152.598	9.4e-05	0.0892544	0.000361314	0.230916	0.0158524	81.6524	1.71e-17	2.54427	0.0419482	1.1422	0.99987	0	0.482373	67.3259	21.6959	55.5326	26.1185	1.12941	0	0	0.482373	0.504022	0	368.965	10.2201	67.3259	17.6904	21.6959	22.4896	75.9811	16.3405	55.5326	19.062	120.129	26.1185
LOC_Os05g50680	IV	WRKY83, expressed	negative regulation of transcription, DNA-dependent	1.58948	0.378359	2.7333	0.0136079	0.336482	0.00012899	1.93481	0.193863	1.70173	0.724354	5.68708	2.62e-08	0.330521	0.243848	12.4162	22.3456	16.2477	5.88241	27.8919	7.80375	18.2613	9.43438	12.4162	15.6778	22.3456	23.8033	22.0205	7.77385	16.2477	5.64757	8.04421	5.88241	57.0169	23.4359	27.8919	7.80375	20.4175	7.66717
LOC_Os09g25470	IV	expressed protein	NA	1	1	1167.53	2.05e-13	0.103667	1.36e-10	0.261246	0.0134436	1666.08	1.81e-14	2.48366	0.0162212	1.01234	0.99987	0	0	42.4872	12.8395	26.6622	13.9221	0	0	0	0	0	0	168.378	13.9613	42.4872	12.8395	12.9288	11.007	37.8088	9.63445	26.6622	7.18716	53.3782	13.9221
LOC_Os11g38590	IV	expressed protein	NA	0.645055	1	8.6563	0.0235699	0.108168	0.000134951	0.49531	0.379671	12.5523	0.0173086	4.48166	0.0317123	0.902231	0.99987	0.716351	0	1.79221	0.717522	4.69539	1.23527	1.20602	0.690595	0.716351	0	1.07453	0	9.93896	1.65419	1.79221	0.787612	0	0.717522	4.69539	1.49289	4.81415	0.835313	6.44571	1.23527
LOC_Os02g03870	IV	periplasmic beta-glucosidase precursor, putative, expressed	carbohydrate metabolic process;glucan catabolic process;metabolic process	2.68031	0.000145851	2.53713	0.00264063	0.8082	0.372716	1.61491	0.277452	0.930467	0.999916	1.96284	0.0401608	0.616303	0.946503	24.5181	60.5256	36.4673	32.5273	56.3568	37.451	26.2814	21.5966	24.5181	60.5256	82.9614	47.3496	41.0262	36.4673	35.2593	32.5273	35.2881	26.0864	82.6238	43.0445	56.3568	37.451	45.3506	29.4067
LOC_Os01g24570	IV	fruit bromelain precursor, putative, expressed	NA	2.40176	0.00176219	2.72199	0.00971805	0.623303	0.0768605	1.36388	0.586656	1.1098	0.999916	2.15101	0.0487653	0.373184	0.258325	8.81431	17.5402	21.5891	9.30366	26.1151	7.31236	7.37716	8.81431	9.42657	16.5617	24.5604	17.5402	21.5891	23.4789	14.4588	9.7506	9.30366	8.39611	30.8601	10.745	26.1151	7.31236	11.754	5.91081
LOC_Os02g30630	IV	thiamine pyrophosphate enzyme, C-terminal TPP binding domain containing protein, expressed	branched chain family amino acid biosynthetic process;cellular amino acid biosynthetic process;isoleucine biosynthetic process;response to herbicide;valine biosynthetic process	1.77537	0.049802	2.38604	0.00756581	0.802243	0.298809	2.55971	0.0182961	1.32023	0.999916	3.12065	2.12e-05	0.481548	0.545788	53.108	102.744	44.9841	42.6647	150.742	50.639	53.108	48.3372	59.6333	73.1196	107.867	102.744	56.7483	34.2715	44.9841	38.3939	42.6647	43.575	155.836	77.2188	150.742	47.3443	85.7793	50.639
LOC_Os01g34970	IV	MDR-like ABC transporter, putative, expressed	transmembrane transport	2.7514	0.0568745	3.43003	0.0322964	0.892444	0.854765	3.15734	0.0953492	1.22827	0.999916	3.44046	0.0122367	0.353504	0.64318	0.633136	1.73133	0.697532	0.72938	1.55079	0.988572	0.562565	0.633136	0.807057	2.71024	1.18241	1.73133	0.697532	0.630212	0.859933	0.580906	0.72938	0.753512	1.55079	3.957	0.892721	0.988572	0.261604	1.17625
LOC_Os04g51280	IV	DAG protein, chloroplast precursor, putative, expressed	cytidine to uridine editing	1.9165	0.0610939	2.30034	0.013681	0.995904	0.991357	2.83223	0.00888434	1.17651	0.999916	2.76315	0.000203331	0.499353	0.559999	16.832	34.2656	13.0181	12.5499	40.8085	16.1337	13.7684	16.832	19.8937	26.541	34.2656	34.3901	13.0181	7.817	13.7219	12.5499	12.3892	17.3449	40.8085	31.305	44.1302	13.9999	27.5609	16.1337
LOC_Os04g06910	IV	expressed protein	NA	13.1336	0.0890206	185.228	5.6e-10	0.558585	0.0870984	1.42595	0.504759	12.7527	8.95e-14	2.49414	0.00483233	0.528391	0.448047	0	0.66015	6.79025	4.04842	10.2846	5.10711	0	0	0	0.613884	0.66015	1.04626	7.89745	6.79025	4.96289	4.77118	3.07425	4.04842	10.2846	7.35528	11.0706	5.63681	4.75803	5.10711
LOC_Os10g10540	IV	cysteine-rich repeat secretory protein precursor, putative, expressed	phosphorylation;protein amino acid phosphorylation	2.32766	0.0973041	3.55573	0.00531052	0.86911	0.834801	5.70608	0.000889904	1.49931	0.999916	6.37551	2.05e-06	0.314902	0.161934	1.10241	2.47287	0.731039	0.738873	3.61171	1.2702	0.855276	1.10241	1.87264	1.81227	3.24348	2.47287	1.16568	0.311335	0.731039	0.738873	0.125238	0.838798	6.0192	2.07303	3.61171	0.741431	2.1287	1.2702
LOC_Os07g06530	IV	expressed protein	NA	2.5262	0.11895	3.00588	0.0184786	1	1	688.4	9.57e-08	1.16236	0.999916	1641.42	3.43e-15	0.845756	0.99987	0.295656	0.210487	0	0	0.434608	0.0544317	0.495722	0	0.295656	0.210487	0.448973	0	0	0	0	0	0	0	0.76363	0.292393	0.434608	0.326887	0	0.0544317
LOC_Os01g22680	IV	fruit bromelain precursor, putative, expressed	NA	1.83405	0.173432	2.73102	0.00914174	0.982981	0.971303	3.18853	0.0207907	1.46627	0.916482	3.20669	2.57e-05	0.707257	0.99987	20.4632	33.1356	14.9462	17.3371	56.1291	34.5162	20.4632	10.898	26.6628	33.1356	42.4393	31.5825	27.9208	14.9462	7.45813	17.3371	16.0025	18.7059	77.2663	37.8611	56.1291	34.5162	48.3625	33.2084
LOC_Os03g19390	IV	TENA,THI-4 family protein, putative, expressed	NA	1.6295	0.250556	2.15052	0.0362134	0.749642	0.388779	2.38234	0.0477618	1.30072	0.999916	3.13366	5.03e-05	0.495267	0.44784	18.2249	27.4386	11.6541	11.2419	30.818	16.6404	18.3359	13.0547	18.2249	22.0618	27.4386	29.7248	18.7781	7.79608	11.6541	11.2419	9.66381	13.2225	46.4968	28.8663	30.818	16.6404	22.0406	14.6065
LOC_Os10g03600	IV	OsFBX343 - F-box domain containing protein, expressed	SCF-dependent proteasomal ubiquitin-dependent protein catabolic process;protein ubiquitination	1.7522	0.269412	2.24467	0.0439638	0.952782	0.923042	1.98964	0.188261	1.2595	0.999916	2.0293	0.0497998	0.547029	0.559947	3.28376	5.87955	3.64516	3.31159	7.69389	4.18648	3.76867	2.89012	3.28376	5.87955	5.12632	6.09968	2.85425	3.64516	4.43509	3.053	4.71359	3.31159	7.78135	6.48128	7.69389	3.31439	4.70546	4.18648
LOC_Os02g13560	IV	transporter family protein, putative, expressed	carbohydrate transport;glucose import;hydrogen ion transmembrane transport;transmembrane transport	1.36775	0.406505	1.89541	0.0255874	0.803986	0.335113	2.03142	0.0512809	1.36246	0.937048	2.4659	6.09e-05	0.533289	0.37646	36.4286	52.3625	30.276	29.0524	68.2475	37.9466	36.2848	37.8344	36.4286	43.7972	52.3625	55.1113	30.276	23.9917	38.4013	27.9816	30.7279	29.0524	81.4765	68.2475	64.3461	37.9466	44.8058	30.8652
LOC_Os09g13890	IV	calmodulin binding protein, putative, expressed	NA	1.72313	0.605412	3.20203	0.0272487	0.689842	0.517452	1.87597	0.342739	1.81643	0.84332	2.64362	0.0329778	0.506864	0.760768	1.19407	2.20996	2.72538	1.75688	4.49254	1.7645	1.42832	0.946837	1.19407	3.14759	2.20996	1.23894	2.72538	6.62918	1.61148	1.018	1.75688	2.01717	2.63186	4.65309	4.49254	1.7645	1.74514	2.79393
LOC_Os03g05210	IV	WD domain, G-beta repeat domain containing protein, expressed	NA	1.93185	0.608273	4.13183	0.0291644	0.400435	0.169779	1.61807	0.544224	2.11182	0.742308	4.00232	0.0170118	0.4951	0.99987	1.00825	1.48389	1.99196	1.08343	2.25816	0.92578	0.303978	1.00825	1.08899	0.901907	2.07409	1.48389	2.07182	1.99196	1.86937	1.08343	1.20226	0.357827	5.36928	2.12457	2.25816	0.692601	3.50659	0.92578
LOC_Os01g50910	IV	late embryogenesis abundant protein, group 3, putative, expressed	NA	3.45824	0.649025	12.4519	0.0222482	0.0362188	0.157469	0.722771	0.794405	3.65834	0.392071	21.8341	0.000987697	0.383767	0.865117	0	0.668089	0.50039	0	2.89957	0.810406	0	0	0.586557	0.417542	0.668089	1.07228	7.38478	0.134369	0.50039	0	0.433768	0	4.16583	2.89957	0.862146	0.810406	1.66288	0.755747
LOC_Os04g38680	IV	transmembrane amino acid transporter protein, putative, expressed	amino acid transmembrane transport	1.31595	0.677016	2.01496	0.0380154	0.85926	0.573254	2.18105	0.0434955	1.50501	0.876208	2.47976	0.000315179	0.59903	0.947808	13.8401	19.3538	13.697	12.8033	29.9937	15.3428	13.8401	12.4945	19.3877	13.4325	27.2758	19.3538	14.7433	11.2649	13.697	13.2027	11.8202	12.8033	36.785	25.9261	29.9937	12.5697	27.8582	15.3428
LOC_Os01g12790	IV	receptor protein kinase, putative, expressed	NA	1.70244	0.681231	3.37857	0.040869	0.678101	0.625964	3.34988	0.0786377	1.94443	0.785841	4.79069	0.000279108	0.279466	0.0676708	0.355038	0.801224	0.258257	0.278007	1.32799	0.36993	0.355038	0.194879	0.424426	0.801224	0.324405	0.830311	0.483215	0.258257	0.244335	0.191425	0.362723	0.278007	0.95162	1.32799	1.75299	0.494649	0.161132	0.36993
LOC_Os01g28030	IV	peroxidase precursor, putative, expressed	NA	1.23699	0.933724	5.46823	0.0187453	0.774985	0.748902	3.09886	0.106891	4.34076	0.0215431	3.955	0.00227366	0.451519	0.766374	0.686713	0.582349	1.58126	0.909832	3.30302	1.42192	0.686713	1.52078	0	0.582349	1.56041	0.559302	0.936394	2.15669	1.58126	0.890322	1.35906	0.909832	5.54078	3.20799	3.30302	1.2326	3.0268	1.42192
LOC_Os04g40450	IV	retrotransposon protein, putative, unclassified, expressed	NA	15.7265	1	36.2622	0.0270757	1	1	30.0714	0.0722114	2.26046	0.999916	72.989	0.00228443	0.861918	0.99987	0	0	0	0	0.362186	0.27582	0	0	0	0	0.185082	0	0	0	0	0	0	0	0.362186	0.466939	0.0588704	0.173929	0.27582	0.27689
LOC_Os11g32780	IV	expressed protein	NA	1	1	315.828	1.04e-08	0.42357	0.0947204	1.52625	0.548603	450.074	1.47e-09	3.53044	0.000480609	0.396578	0.778555	0	0	2.42092	2.28153	9.63776	2.22007	0	0	0	0	0	0	9.42234	1.76864	2.42092	2.23972	2.28153	2.92544	10.294	6.20993	9.63776	1.13338	7.01254	2.22007
LOC_Os11g33942	IV	plant protein of unknown function domain containing protein, expressed	NA	1	1	228.491	1.24e-07	0.626158	0.380085	1.71556	0.404162	325.584	2e-08	2.68039	0.0126785	0.324667	0.107799	0	0	4.04355	3.28842	7.87565	2.25117	0	0	0	0	0	0	7.44869	4.04355	3.52224	3.28842	3.79408	1.84089	7.8189	7.94466	7.87565	1.82932	5.75619	2.25117
LOC_Os06g20310	IV	expressed protein	NA	0.685668	0.749361	2.56516	0.0424578	0.601828	0.350082	2.27127	0.153542	3.67652	0.0106899	3.69199	0.000219478	0.513046	0.778555	1.44988	1.14755	1.2288	0.97483	3.24356	1.28095	1.44988	1.02702	1.48665	0.352184	1.22813	1.14755	1.69709	0.905752	1.2288	0.738212	1.00032	0.97483	3.51229	3.24356	2.82066	1.27526	2.55504	1.28095
LOC_Os01g08220	IV	gibberellin 3-beta-dioxygenase 2-2, putative, expressed	gibberellic acid mediated signaling pathway;gibberellin biosynthetic process;response to gibberellin stimulus;response to red light;response to red or far red light	3.51857	5.19e-05	1.76329	0.247381	0.700119	0.408783	2.11012	0.183336	0.494912	0.290296	2.9798	0.0024617	0.428331	0.301393	5.18732	19.8181	6.21301	3.82867	11.6235	4.88664	7.03749	4.82613	5.18732	15.1053	26.1074	19.8181	6.21301	6.22022	3.80265	3.22222	3.82867	4.26949	11.6235	15.3	6.52406	4.88664	4.20555	5.65897
LOC_Os02g06754	IV	expressed protein	NA	4.24538	0.000417277	0.728593	0.731683	0.334717	1	10.6196	0.123685	0.168557	0.000156939	32.3967	0.00491821	0.461646	0.99987	3.17116	13.5371	0.320966	0	2.78655	0.42791	3.17116	3.19599	2.64575	15.909	9.44752	13.5371	0	0.520404	0.320966	0	0	0.187382	0.734301	3.39799	2.78655	0	0.42791	2.66463
LOC_Os04g01690	IV	pyridoxal-dependent decarboxylase protein, putative, expressed	arginine catabolic process;putrescine biosynthetic process;spermidine biosynthetic process	3.67102	0.00289244	2.38711	0.0974575	0.542913	0.197421	1.27503	0.743162	0.642634	0.887814	2.2818	0.0273489	0.347733	0.523139	2.33408	7.9781	1.74742	2.19023	5.70055	1.17604	3.42102	0.942318	2.33408	7.9781	10.0388	5.55817	1.74742	0.878371	6.15743	2.6004	2.19023	2.13707	6.23678	5.70055	3.73196	1.17604	3.63288	0.648312
LOC_Os02g06760	IV	expressed protein	NA	2.85216	0.00311895	0.57863	0.309944	0.945568	0.959037	3.84894	0.0871424	0.19861	1.55e-06	3.96481	0.0133772	0.70176	0.99987	15.0081	35.6117	1.45676	1.77749	6.9929	5.18495	15.4293	15.0081	9.69323	51.714	28.7485	35.6117	1.45676	1.40833	2.58098	3.34927	0.761711	1.77749	5.97491	6.9929	10.7596	0	5.18495	10.9254
LOC_Os04g32820	IV	expressed protein	NA	3.38326	0.00378922	2.3322	0.111316	0.574972	0.271591	1.52291	0.528057	0.672265	0.943907	2.59574	0.0183736	0.374309	0.107799	2.97444	10.2779	4.0918	3.23989	7.90561	2.93007	1.66296	3.71285	2.97444	9.8908	10.2779	13.9247	6.81482	4.0918	3.09512	3.23989	3.42734	2.127	7.90561	6.89281	9.24253	2.01839	3.74511	2.93007
LOC_Os03g39760	IV	cytochrome P450, putative, expressed	oxidation reduction;secondary metabolite biosynthetic process	4.84435	0.00727912	2.15358	0.383177	0.524753	0.660145	3.92564	0.207837	0.441068	0.453815	7.53223	0.00913783	0.193924	0.0790548	0.457887	2.35334	0.262418	0.0827696	1.00426	0.248742	0.766667	0.423032	0.457887	3.0316	1.86205	2.35334	0.348216	0.209278	0.262418	0.0827696	0.336593	0.0751633	1.47086	0.890247	1.00426	0.248742	0.347116	0.166384
LOC_Os02g37190	IV	expressed protein	NA	3.81542	5.01e-07	6.56485	1.64e-10	2.14794	0.000369906	10.3364	5.11e-13	1.69337	0.411722	4.71789	1.42e-10	0.488536	0.244583	127.102	515.814	110.603	199.952	1012.21	499.663	127.102	101.027	208.953	487.12	515.814	649.173	110.603	217.742	77.6039	199.952	172.131	247.334	1200.91	677.159	1012.21	524.184	412.856	499.663
LOC_Os09g19800	IV	aminopeptidase, putative, expressed	NA	6.11197	0.000249921	20.8798	1.68e-09	6.89614	0.00428099	46.7997	7.3e-08	3.337	0.0737009	6.66269	1.17e-05	0.208859	0.189118	0.748344	3.99017	0.427178	2.23387	9.5069	4.46696	0.626706	0.86643	0.748344	6.37579	3.99017	3.2301	0.427178	3.25136	0.321055	2.23387	2.89233	2.02897	9.5069	31.4106	5.20413	4.49056	0.425194	4.46696
LOC_Os04g52180	IV	expressed protein	NA	2.69476	0.000605772	2.48046	0.00331488	1.82832	0.0136482	3.97267	0.000166877	0.901855	0.999916	2.10628	0.01153	0.652131	0.926866	167.482	439.887	129.503	191.203	356.19	255.262	132.157	167.482	175.977	439.887	264.145	570.088	129.503	139.448	75.2432	191.203	143.722	228.116	292.639	356.19	541.037	272.35	249.885	255.262
LOC_Os04g37690	IV	RNA recognition motif containing protein, putative, expressed	NA	2.23811	0.00379631	2.01321	0.0237222	1.85924	0.000517053	4.0529	4.38e-06	0.881696	0.999916	2.11569	0.000623459	0.665785	0.796827	149.996	336.153	81.5298	147.614	330.541	224.895	122.533	203.621	149.996	336.153	293.401	427.102	77.6271	128.422	81.5298	147.614	144.984	162.505	275.795	330.541	353.414	232.837	184.101	224.895
LOC_Os03g06240	IV	YT521-B-like family domain containing protein, expressed	NA	2.03148	0.00438714	3.08721	1.2e-05	1.74064	0.00272892	4.42867	9.18e-07	1.48878	0.65726	2.47364	3e-05	0.49085	0.06898	153.941	323.017	116.178	201.996	510.984	239.145	126.765	180.854	153.941	336.012	271.745	323.017	116.178	173.82	101.378	168.271	208.73	201.996	385.507	510.984	528.006	258.466	203.779	239.145
LOC_Os11g44380	IV	expressed protein	cell surface receptor linked signaling pathway	3.02196	0.00519255	6.73793	5.49e-08	6.49387	2.47e-08	13.7603	9.25e-09	2.18523	0.217025	2.0447	0.0495398	0.418271	0.435611	3.99204	12.2293	1.87279	12.2322	29.1267	12.6102	4.12028	3.99204	3.07445	12.2293	6.70978	13.9826	1.87279	6.84515	1.75696	13.021	10.8725	12.2322	12.7966	32.0799	29.1267	13.7827	5.12228	12.6102
LOC_Os08g04780	IV	amine oxidase, putative, expressed	chromatin organization;histone H3-K4 methylation;oxidation reduction	1.98254	0.0172117	2.41008	0.00444793	1.59525	0.0464582	3.04075	0.00198501	1.18925	0.999916	1.85005	0.0305013	0.595356	0.65405	12.0722	22.8477	9.88429	15.1455	27.2249	18.5614	8.9961	13.5347	12.0722	22.8477	20.4587	25.7508	9.88429	14.8127	8.78442	13.1261	15.1455	17.5262	22.2524	27.2249	34.8141	18.5696	13.099	18.5614
LOC_Os09g29890	IV	phosphatidylinositol 3- and 4-kinase family protein, putative, expressed	phosphorylation	2.00632	0.0580227	3.5187	1.61e-05	2.81093	2.8e-08	6.23634	3.72e-09	1.71794	0.369339	2.14838	0.00113429	0.479944	0.179457	20.3343	47.2861	14.0455	41.4507	92.4915	45.7593	17.959	33.6156	20.3343	47.2861	36.1683	63.7471	12.0108	31.6815	14.0455	41.4507	41.7013	38.0038	67.2977	92.4915	99.5287	50.5962	28.2932	45.7593
LOC_Os06g47850	IV	zinc finger family protein, putative, expressed	ribosomal large subunit biogenesis	2.27591	0.0727512	3.45416	0.000641787	3.09148	9.41e-06	6.62705	1.36e-06	1.48311	0.99516	2.07608	0.0375126	0.645996	0.99987	12.0855	41.2529	7.69244	27.6487	58.7723	40.9548	11.9475	21.6717	12.0855	44.4624	15.9915	41.2529	7.69244	25.4665	7.64528	27.7499	17.6568	27.6487	27.0277	58.7723	63.9844	43.3979	17.3319	40.9548
LOC_Os03g51030	IV	phytochrome A, putative, expressed	detection of visible light;far-red light signaling pathway;gravitropism;negative regulation of translation;photomorphogenesis;phototropism;protein amino acid phosphorylation;protein-chromophore linkage;protein-tetrapyrrole linkage;red light signaling pathway;red, far-red light phototransduction;regulation of transcription, DNA-dependent;response to arsenic;response to continuous far red light sti…	1.86015	0.0825411	2.08571	0.048384	3.37918	3.11e-06	15.6685	2.91e-16	1.09736	0.999916	4.4838	2.23e-10	0.691745	0.99987	13.519	29.7657	2.31804	6.95342	29.6363	22.0471	11.9232	22.683	13.519	32.3567	29.7657	26.7888	1.93725	6.95598	2.31804	6.95342	8.83704	6.63272	25.4983	45.5138	29.6363	34.3657	13.6149	22.0471
LOC_Os05g04340	IV	CGMC_GSK.6 - CGMC includes CDA, MAPK, GSK3, and CLKC kinases, expressed	phosphorylation;protein amino acid phosphorylation	2.20055	0.109943	2.63377	0.0215636	2.3151	0.000319113	4.61179	1.15e-05	1.16947	0.999916	1.93979	0.0147196	0.546981	0.497649	17.8717	56.1588	17.6691	32.51	63.9834	34.3003	16.0911	39.5999	17.8717	56.1588	37.8556	62.0297	17.6691	36.7754	11.9679	32.51	36.577	28.8146	45.0521	63.9834	71.7098	39.6213	23.2712	34.3003
LOC_Os07g36800	IV	UPF0041 domain containing protein, putative, expressed	mitochondrial pyruvate transport	1.82665	0.134309	3.13918	0.00021439	2.19483	0.00182953	4.86564	2.22e-05	1.68164	0.617501	2.15803	0.00939722	0.453513	0.138439	52.8822	99.6833	43.9005	82.2817	141.6	76.1609	42.0041	52.8822	65.531	131.347	61.9243	99.6833	43.9005	46.9636	26.2751	82.2817	61.4586	91.5092	132.034	141.6	239.76	90.1511	67.326	76.1609
LOC_Os03g60910	IV	PPR repeat domain containing protein, putative, expressed	RNA modification;gamma-tubulin complex localization;nucleic acid phosphodiester bond hydrolysis;positive regulation of transcription, DNA-dependent;transcription from plastid promoter	1.90434	0.144849	2.97661	0.00350404	2.73766	0.000359153	7.05671	2.7e-07	1.52495	0.78382	2.50346	0.000776873	0.42813	0.123852	3.77361	8.35707	2.10463	5.25984	14.9509	6.38428	2.83474	6.79244	3.77361	8.34266	8.35707	8.97319	2.10463	5.44822	1.79494	4.71068	6.03792	5.25984	8.9316	14.9509	16.4505	6.38428	4.0343	6.87838
LOC_Os03g52170	IV	4-hydroxy-3-methylbut-2-enyl diphosphate reductase, putative, expressed	dimethylallyl diphosphate biosynthetic process;isopentenyl diphosphate biosynthetic process, mevalonate-independent pathway;isoprenoid biosynthetic process;oxidation reduction	2.00826	0.204249	7.79226	1.73e-08	4.4997	8.97e-07	13.2946	1.12e-08	3.80161	0.00175594	2.78438	0.00271199	0.303687	0.138439	5.75253	9.71786	4.6283	14.3136	25.8705	13.9858	5.75253	7.02222	3.32976	16.3634	6.15073	9.71786	1.46875	10.6443	4.6283	14.3136	13.2394	15.372	20.5315	64.2884	25.8705	13.9858	5.13442	16.947
LOC_Os06g43210	IV	zinc finger, C3HC4 type domain containing protein, expressed	ER-associated protein catabolic process;cuticle development;cutin biosynthetic process;isoprenoid biosynthetic process;multicellular organismal development;positive regulation of hydroxymethylglutaryl-CoA reductase (NADPH) activity;regulation of transcription, DNA-dependent;response to water deprivation;suberin biosynthetic process;transcription, DNA-dependent;wax biosynthetic process	1.60891	0.2807	2.29244	0.0198178	1.70344	0.0114281	4.42974	2e-05	1.39368	0.965112	2.52218	0.000373122	0.478293	0.189354	38.186	48.1698	19.864	28.5153	69.265	37.8552	21.669	41.5885	38.186	48.1698	46.7351	67.7322	19.864	36.7193	15.882	28.4741	35.6361	28.5153	56.4841	69.265	106.816	40.233	33.4047	37.8552
LOC_Os04g09900	IV	ent-kaurene synthase, chloroplast precursor, putative, expressed	defense response;gibberellin metabolic process;metabolic process	2.00237	0.283058	5.71808	1.53e-06	4.27453	0.000979634	12.889	6.82e-08	2.79667	0.0167209	2.90936	0.000616437	0.524026	0.907702	1.63598	3.00634	0.594929	2.4605	7.52726	3.07591	1.84392	1.14385	1.63598	3.53495	1.69445	3.00634	0.942292	0.52726	0.594929	3.38763	2.18772	2.4605	5.36834	7.52726	10.5313	3.07591	2.08147	7.36335
LOC_Os02g16000	IV	E1-BTB1 - Bric-a-Brac, Tramtrack, and Broad Complex domain with E1 subfamily conserved sequence, expressed	protein ubiquitination;response to red light	1.54979	0.300681	2.24645	0.0178769	1.77788	0.00493521	3.80793	0.000149777	1.41726	0.923732	2.07088	0.0073571	0.529582	0.446382	30.5718	45.211	18.8494	31.511	62.902	40.2041	22.1842	39.3347	30.5718	45.211	40.5442	55.9851	18.8494	32.3708	18.0684	31.2916	31.511	37.1947	51.9534	62.902	92.0151	42.6561	27.4645	40.2041
LOC_Os09g12770	IV	Myb-like DNA-binding domain containing protein, putative, expressed	regulation of transcription, DNA-dependent	1.57098	0.373037	3.05813	6.29e-05	2.01467	0.0108605	4.31857	8.97e-05	1.91196	0.238603	2.11223	0.00287046	0.456884	0.0887385	12.0157	21.379	11.8392	17.9014	35.4979	18.0779	11.4569	13.4376	12.0157	21.379	11.83	24.4478	11.8392	16.8727	5.93857	18.3099	17.9014	17.8519	31.8531	45.3969	35.4979	20.9398	13.0988	18.0779
LOC_Os04g35790	IV	GLTP domain containing protein, putative, expressed	intermembrane lipid transfer	1.18702	0.827639	2.39805	0.012906	2.18226	0.0361574	4.97211	0.000131543	1.98574	0.214781	2.2426	0.0156311	0.509129	0.314279	8.1074	11.1348	5.55558	9.68413	19.7578	10.5904	7.13016	11.3141	8.1074	7.05407	11.1348	12.7964	5.55558	5.92375	2.84953	9.68413	6.7599	12.1423	26.8579	17.9446	19.7578	11.82	10.4034	10.5904
LOC_Os03g57680	IV	aldehyde oxidase, putative, expressed	abscisic acid biosynthetic process;auxin biosynthetic process;electron transport chain;oxidation reduction	1.15223	0.841406	2.22686	0.0251607	2.62922	0.00420884	7.11374	4.07e-07	1.88846	0.215588	2.62544	0.00115839	0.617858	0.802238	4.53865	4.63917	1.62931	3.76708	8.38736	5.63035	3.04747	4.53865	4.68418	4.05234	5.7195	4.63917	1.62931	2.37497	1.12394	3.76708	2.47757	4.34594	7.12533	8.38736	11.947	5.63035	5.18741	6.48445
LOC_Os07g05360	IV	photosystem II 10 kDa polypeptide, chloroplast precursor, putative, expressed	photosynthesis	1.45234	0.74926	1.92868	0.381965	6.68584	0.0339254	38.6206	0.0233127	1.28651	0.999916	6.47835	8.05e-05	0.25582	0.184194	3.74569	7.26424	0.127794	1.44036	14.0481	2.157	3.74569	11.6162	1.53819	12.8913	7.26424	4.32343	0.65808	0.127794	0	1.44036	0.719158	2.75348	2.51434	14.0481	16.2471	4.62664	1.5905	2.157
LOC_Os01g04630	IV	muconate cycloisomerase, putative, expressed	NA	2.18428	0.00318717	1.80358	0.0608264	5.7955	1.16e-14	10.4957	1.07e-12	0.810222	0.999916	1.74304	0.0408847	0.583857	0.645754	89.9087	210.519	19.8984	94.1521	169.801	104.985	83.4306	100.379	89.9087	210.519	142.924	241.978	11.6608	28.0315	19.8984	94.1521	102.397	89.2001	127.047	198.802	169.801	117.043	69.3592	104.985
LOC_Os02g47020	IV	phosphoribulokinase,Uridine kinase family protein, expressed	UMP biosynthetic process;carbohydrate metabolic process;defense response to bacterium;metabolic process;phosphorylation;pyrimidine base metabolic process;pyrimidine nucleoside salvage;response to cold;response to cytokinin stimulus	1.60591	0.68485	1.76861	0.436052	54.5523	0.00555908	232.013	3.63e-05	1.07063	0.999916	4.05523	0.0254982	0.520291	0.977054	1.52967	4.10445	0	0.495428	5.00927	2.21309	1.52967	5.06414	1.06585	4.10445	6.26949	1.79528	0	0.0695924	0	0.495428	0.335785	2.32448	1.66298	6.66063	5.00927	3.39121	1.03887	2.21309
LOC_Os09g25770	IV	auxin-induced protein 5NG4, putative, expressed	transmembrane transport	1.61231	0.250513	1.68618	0.210106	2.5078	0.000236099	5.34843	1.37e-05	1.02252	0.999916	2.07445	0.0272587	0.421751	0.470987	30.468	56.2491	11.7541	26.4516	61.5256	24.5633	25.3261	36.5941	30.468	58.6152	37.143	56.2491	11.7541	19.3672	8.34743	26.4516	18.6201	26.5615	30.3319	62.3684	61.5256	24.5633	8.33529	30.392
LOC_Os04g51792	IV	PAP fibrillin family domain containing protein, expressed	NA	1.11941	0.895728	1.52637	0.354264	2.27417	0.0333764	4.45748	0.000812069	1.33555	0.999916	1.91982	0.046836	0.601463	0.717558	13.3144	13.8495	5.43998	9.88682	18.8034	11.6494	7.47054	13.3144	15.7427	11.6311	15.11	13.8495	5.43998	8.71172	3.2935	7.92035	9.88682	11.7523	17.4543	18.8034	20.086	10.0182	12.4621	11.6494
LOC_Os01g56969	IV	homeobox-leucine zipper protein ATHB-54, putative, expressed	NA	1.19265	0.780522	1.51174	0.261666	2.02266	0.00232878	4.69401	3.35e-06	1.24343	0.999916	2.24575	0.00121837	0.813096	0.99987	93.4642	102.966	28.8034	63.4901	134.182	107.742	70.8235	93.4642	106.648	102.966	76.2158	141.884	28.524	38.7413	28.8034	63.4901	50.6268	69.3111	115.428	134.182	165.859	107.742	104.531	126.043
LOC_Os05g44290	IV	protein kinase domain containing protein, expressed	intracellular signal transduction;protein amino acid phosphorylation	1.2336	0.733539	1.16642	0.733186	2.36191	0.000552781	6.41377	4.86e-08	0.925813	0.999916	2.61286	3.48e-05	0.704501	0.99987	32.4614	39.625	7.34595	15.0956	36.5243	26.8266	23.9735	45.4558	32.4614	36.7562	39.625	50.6577	4.38545	19.7739	7.34595	16.4475	15.0956	13.3317	36.5243	33.8623	47.0858	35.9728	20.9273	26.8266
LOC_Os03g20700	IV	magnesium-chelatase, putative, expressed	NA	1.35309	0.724264	0.99271	0.991353	4.5814	0.00730339	21.182	1.17e-07	0.71499	0.999916	4.41689	6.04e-05	0.377779	0.250264	3.82139	4.02198	0.229605	0.860338	5.22424	1.66405	3.82139	5.45723	3.50645	4.02198	10.1166	2.97128	0.12092	0.266614	0.229605	0.860338	0.661105	1.27823	1.66629	5.71676	5.22424	1.71084	1.33167	1.66405
LOC_Os10g29650	IV	retrotransposon protein, putative, unclassified, expressed	NA	1.38364	0.661136	0.886641	0.847915	57.064	0.00234723	168.937	9.92e-05	0.629514	0.856269	2.90928	0.0171766	0.930986	0.99987	1.02497	1.40804	0	0.25765	0.968811	0.897818	1.02497	0.728942	1.37015	1.38699	1.62688	1.40804	0	0	0	0.236532	0.448277	0.25765	0.968811	0.798104	1.05179	0.727683	0.897818	1.00256
LOC_Os07g46960	IV	expressed protein	NA	1.06856	0.958693	0.798731	0.74745	12.3969	0.0109133	43.8087	0.000132848	0.732834	0.999916	3.33821	0.00431438	0.511617	0.887248	22.5987	16.6957	0	5.81846	15.1973	8.7266	26.0709	9.90551	22.5987	16.6957	31.0564	15.6502	1.49053	0	0	5.3152	5.81846	6.45363	15.1973	9.00187	27.8891	5.96852	8.7266	12.0415
LOC_Os12g12720	IV	jasmonate-induced protein, putative, expressed	NA	4.17411	0.000552478	4.5516	0.00022913	3.1401	0.10704	14.4155	4.72e-06	1.06536	0.999916	4.41225	4.67e-06	0.727117	0.99987	2.27563	8.57594	0.971132	3.37513	10.6581	5.80732	1.43066	3.45003	2.27563	13.7669	8.20997	8.57594	0.651006	2.60652	0.971132	4.48768	2.73375	3.37513	10.0981	12.2206	10.6581	11.7775	5.80732	3.87129
LOC_Os12g31860	IV	ureide permease, putative, expressed	nitrogen compound transport;transmembrane transport	2.36067	0.00260563	3.55854	4.21e-06	1.13696	0.549913	2.51355	0.011537	1.48395	0.887588	2.16971	0.00549899	0.676923	0.99987	47.8215	104.649	66.3239	78.2771	150.841	90.2867	57.6429	40.3407	47.8215	84.1729	150.582	104.649	72.7096	48.9936	66.3239	87.5427	78.2771	77.1145	230.202	137.378	150.841	81.3561	177.173	90.2867
LOC_Os01g34350	IV	RNA-dependent RNA polymerase, putative, expressed	RNA interference;carpel development;defense response to virus;gene silencing by RNA;gynoecium development;leaf development;posttranscriptional gene silencing;production of siRNA involved in RNA interference;production of ta-siRNAs involved in RNA interference;recognition of pollen;virus induced gene silencing	2.16016	0.0275773	2.58256	0.00342891	1.12168	0.732088	2.56561	0.0155711	1.17259	0.999916	2.23762	0.00284277	0.549731	0.425747	2.73841	6.38298	3.27955	3.50782	7.81159	4.32567	2.73841	3.96686	2.55354	5.46873	8.0085	6.38298	3.27955	3.46582	3.05402	3.50782	4.12387	3.24824	8.93246	7.81159	7.25247	5.10358	4.32567	3.82372
LOC_Os03g22450	IV	auxin response factor 75, putative, expressed	DNA damage checkpoint;DNA repair;DNA replication checkpoint;cell cycle checkpoint;cellular response to ionizing radiation;intra-S DNA damage checkpoint;nucleic acid phosphodiester bond hydrolysis;regulation of DNA repair	2.15526	0.0542786	3.17425	0.001036	1.419	0.343877	3.14441	0.0111483	1.44303	0.943907	2.14785	0.0158389	0.620102	0.85	3.42766	6.9323	3.47228	4.64743	9.67932	6.6507	3.10284	3.42766	3.87419	6.69405	6.9323	8.86862	3.45995	5.62169	3.47228	5.66556	4.46063	4.64743	9.52842	9.67932	14.4165	6.41762	6.70184	6.6507
LOC_Os03g24040	IV	seven in absentia protein family domain containing protein, expressed	multicellular organismal development;negative regulation of response to water deprivation;protein ubiquitination;ubiquitin-dependent protein catabolic process	1.9064	0.064822	3.32106	0.000144555	1.74439	0.0708471	4.34969	0.000187849	1.70456	0.456072	2.43708	0.00277097	0.448732	0.122514	10.7218	18.5905	7.37585	14.8291	34.0524	15.5224	7.94467	10.7218	11.9529	18.5905	17.4854	22.9334	9.96447	7.37585	6.34808	14.8291	10.7562	17.0235	34.0524	24.8245	44.1698	14.3911	15.5224	16.9486
LOC_Os12g39520	IV	OsFBDUF66 - F-box and DUF domain containing protein, expressed	NA	2.19672	0.0711528	2.87009	0.0126253	1.23874	0.610302	4.43492	0.00128542	1.28821	0.999916	3.52238	0.000101825	0.393456	0.420447	7.28034	14.9273	3.36376	4.67246	20.4972	5.54573	8.12928	3.63091	7.28034	9.67514	15.7837	14.9273	5.11483	3.2442	3.36376	4.66052	4.67246	6.25752	23.7748	10.2038	20.4972	4.37866	11.4551	5.54573
LOC_Os06g44840	IV	prenyltransferase, putative, expressed	cell wall organization;fat-soluble vitamin biosynthetic process;phloem loading;regulation of defense response;response to temperature stimulus;unsaturated fatty acid biosynthetic process;vitamin E biosynthetic process	1.96715	0.0727512	2.78082	0.00285555	1.34721	0.40833	3.10288	0.00835799	1.38639	0.967202	2.23465	0.00703122	0.452737	0.114943	5.1109	11.981	5.86085	7.7358	15.0651	7.35295	5.03686	8.00424	5.1109	11.981	11.2541	12.0082	3.56781	5.86085	6.71984	8.14133	7.7358	6.59762	20.2669	15.0651	14.2919	8.61368	6.82023	7.35295
LOC_Os12g44230	IV	expressed protein	NA	1.63891	0.0762476	2.8084	3.57e-05	1.06435	0.794273	2.24443	0.018066	1.68283	0.243097	2.0628	0.00188337	0.531289	0.189118	24.3423	40.9634	34.3926	34.6818	73.322	39.7954	24.0484	26.8229	24.3423	38.4941	43.5591	40.9634	34.3926	36.5996	30.0079	32.5892	36.2889	34.6818	73.322	76.2998	62.4157	41.9682	31.7479	39.7954
LOC_Os03g10060	IV	S10,S20 domain containing ribosomal protein, putative, expressed	NA	2.00846	0.0952434	2.69853	0.00852335	1.52562	0.226393	3.31567	0.00680983	1.31994	0.999916	2.09022	0.0167752	0.512083	0.424377	9.64029	20.7448	8.7529	12.7078	29.1634	14.0143	13.2306	9.64029	7.20144	21.2655	16.381	20.7448	7.07329	10.2235	8.7529	12.1434	12.7078	13.0772	19.2967	29.1634	31.5615	16.5897	9.71265	14.0143
LOC_Os07g05700	IV	expressed protein	NA	2.05503	0.108673	2.32681	0.0388092	1.47166	0.564263	8.50533	1.02e-05	1.11043	0.999916	5.67151	1.14e-08	0.472227	0.160985	11.6194	30.9662	3.47013	5.39643	34.8699	15.6217	7.20635	11.6194	17.0621	30.9662	22.1714	34.6155	2.48681	3.47013	4.36597	8.27703	4.07807	5.39643	37.51	34.8699	33.8849	15.6217	17.871	14.5847
LOC_Os02g52250	IV	SKIP,SNW domain containing protein, expressed	RNA splicing;generation of catalytic spliceosome for second transesterification step;nuclear mRNA splicing, via spliceosome;positive regulation of response to salt stress;positive regulation of response to water deprivation;positive regulation of transcription, DNA-dependent;regulation of circadian rhythm;regulation of photoperiodism, flowering;regulation of transcription from RNA polymerase II p…	1.55552	0.158813	2.38903	0.00308128	1.3588	0.169425	2.80622	0.00340468	1.50298	0.705277	2.00367	0.00929087	0.476986	0.0967788	29.6577	51.182	29.6812	41.3911	78.5357	36.5401	29.3058	37.593	29.6577	51.182	46.6219	52.1851	29.6812	40.1332	26.3102	32.1329	42.7193	41.3911	57.9872	78.5357	95.457	38.8559	35.3721	36.5401
LOC_Os05g10980	IV	REX1 DNA Repair family protein, expressed	nucleotide-excision repair;regulation of transcription, DNA-dependent	1.83084	0.166466	2.29039	0.0262111	1.46338	0.307853	4.2491	0.000507219	1.22816	0.999916	2.83697	0.000344529	0.51237	0.479803	19.6864	27.8599	10.1122	16.8281	43.9568	19.5724	13.495	19.6864	29.8734	23.0757	27.8599	42.9941	10.1122	12.4535	6.67965	16.8281	13.1794	17.1569	43.9568	28.8958	44.6341	19.5724	23.7603	15.5143
LOC_Os03g61220	IV	DEAD-box ATP-dependent RNA helicase 3, putative, expressed	Group II intron splicing;RNA secondary structure unwinding;chloroplast organization;response to salt stress;ribosome biogenesis	1.90738	0.184271	2.23732	0.0307756	1.21373	0.606092	2.6808	0.029358	1.14732	0.999916	2.12595	0.0181934	0.589825	0.778555	3.4968	5.72236	2.88931	3.94692	9.25801	4.67748	3.32	4.08383	3.4968	4.54957	10.318	5.72236	2.36975	2.88931	3.50265	3.17375	4.43267	3.94692	5.63321	9.25801	9.64668	5.65659	4.08605	4.67748
LOC_Os04g57640	IV	RCD1, putative, expressed	NA	1.57805	0.195328	2.17152	0.00730588	1.14815	0.69054	2.83406	0.00378057	1.34991	0.958742	2.41797	0.00137727	0.534317	0.355854	8.91459	14.5244	7.46987	7.17824	19.5667	10.45	7.40109	9.04495	8.91459	11.6135	14.5244	15.662	7.46987	9.99414	5.25677	7.17824	10.8451	5.82252	19.5667	17.2403	20.5922	11.5503	10.45	8.06115
LOC_Os01g73900	IV	DEAD-box ATP-dependent RNA helicase, putative, expressed	NA	1.77357	0.196704	2.59567	0.00671413	1.20641	0.672495	3.71633	0.00193594	1.43137	0.931429	2.98421	0.000179153	0.459922	0.114943	4.72314	7.89607	3.36699	3.68146	10.6115	5.12846	3.45968	4.90724	4.72314	8.68921	6.75353	7.89607	3.36699	3.70996	2.91914	3.68146	2.92886	4.9419	10.1445	10.6115	13.8095	5.12846	4.53206	6.24541
LOC_Os06g06560	IV	starch synthase, putative, expressed	amylopectin biosynthetic process;starch biosynthetic process	2.42914	0.280522	3.83644	0.00909048	1.8277	0.436925	7.0352	0.00313066	1.56178	0.981401	3.83075	0.000105545	0.340464	0.0535452	0.846949	1.79977	0.859296	1.01922	4.46475	1.3265	0.314954	1.73135	0.846949	1.79977	1.43757	3.91359	0	0.859296	0.973899	1.01922	0.897053	1.1103	4.46475	4.54247	2.40275	1.57362	0.964187	1.3265
LOC_Os01g24340	IV	expressed protein	NA	1.9284	0.332309	3.42208	0.00349064	2.46932	0.08655	6.14209	0.000824995	1.73981	0.636954	2.4065	0.0117264	0.531124	0.489924	1.66585	3.53137	1.3628	2.91543	5.73541	3.37503	1.66585	2.21262	1.59116	3.53137	2.87751	4.15962	1.3628	3.18438	1.0233	2.91543	2.34396	2.94244	4.99159	5.73541	6.40899	2.7164	3.84138	3.37503
LOC_Os05g41090	IV	CAMK_CAMK_like_CG18020d.1 - CAMK includes calcium,calmodulin depedent protein kinases, expressed	NA	1.53241	0.338248	3.48914	0.000179458	1.241	0.405304	3.94071	0.000935925	2.24281	0.135819	3.13834	0.000316409	0.412919	0.427268	14.8809	24.5784	11.6055	16.8129	38.4137	16.3675	13.0384	14.8896	14.8809	14.9905	25.9907	24.5784	14.2735	10.4219	11.6055	16.8129	16.9608	14.5136	78.5001	32.4625	38.4137	16.3675	30.2135	15.1419
LOC_Os11g15300	IV	SAM dependent carboxyl methyltransferase, putative, expressed	methylation	2.1645	0.377321	3.40056	0.0285615	2.14547	0.294787	5.90826	0.00653252	1.53585	0.97068	2.64283	0.0371127	0.517963	0.856022	1.10945	2.42423	1.01414	1.97093	4.78497	2.27207	0.743548	2.47266	1.10945	2.36517	3.03919	2.42423	1.01414	1.32008	0.760122	2.16955	0.817985	1.97093	4.1442	4.78497	4.87917	3.8899	1.00791	2.27207
LOC_Os03g59770	IV	EF hand family protein, putative, expressed	NA	2.20268	0.400988	4.07487	0.0110759	1.30022	0.698471	3.62341	0.0437899	1.80874	0.752078	2.6999	0.0167752	0.440244	0.502308	1.62463	3.81355	2.38359	2.82654	9.18974	3.2784	3.48907	1.62463	1.03996	3.70665	5.25625	3.81355	2.38359	10.8123	2.06412	2.64415	2.82654	3.43396	5.83024	9.31378	9.18974	3.2784	1.96349	5.19407
LOC_Os09g24954	IV	double-stranded RNA binding motif containing protein, expressed	NA	1.60946	0.413643	2.44695	0.0329389	1.23459	0.602288	2.75319	0.0408404	1.49054	0.93974	2.14666	0.0314438	0.555617	0.72673	7.48808	12.622	7.33588	8.69909	15.9995	10.0689	7.48808	5.96642	9.37759	12.622	9.74482	13.2954	6.57454	8.60668	7.33588	8.69909	7.70729	9.92111	15.9995	13.4475	25.4481	9.40632	10.0689	11.4755
LOC_Os10g35840	IV	shikimate,quinate 5-dehydrogenase, putative, expressed	chlorophyll biosynthetic process;heme biosynthetic process;porphyrin biosynthetic process;response to light stimulus	1.41459	0.423586	1.98126	0.0212695	1.02795	0.923565	3.05641	0.00110217	1.37443	0.957395	2.89687	1.59e-06	0.498856	0.429191	22.098	32.8815	14.4434	14.9681	42.4667	18.9495	22.2337	22.098	19.6313	22.5785	34.006	32.8815	14.7382	14.4434	13.3649	14.9681	15.2722	13.7056	42.4667	35.961	47.9785	18.9495	28.7591	15.2218
LOC_Os07g13890	IV	OsFBX230 - F-box domain containing protein, expressed	SCF-dependent proteasomal ubiquitin-dependent protein catabolic process;protein ubiquitination	1.5537	0.49362	3.42981	0.000214313	1.21528	0.670141	4.88276	0.000103186	2.1679	0.073914	3.91259	2.47e-07	0.376007	0.0778533	3.66259	5.51037	3.25507	3.95455	13.0373	4.03396	3.18492	3.66259	5.23068	5.51037	5.07519	8.19705	3.25507	4.34718	2.58812	3.95455	3.96259	2.81055	13.0373	12.4898	16.3428	7.92743	3.78462	4.03396
LOC_Os11g24590	IV	transposon protein, putative, Pong sub-class, expressed	NA	1.54003	0.532384	2.65652	0.0129214	1.57321	0.403975	4.76734	0.00107056	1.69103	0.594297	2.96395	0.00150444	0.456629	0.278094	2.59616	3.40511	1.45249	2.18102	6.41825	2.36278	1.73838	2.75367	2.59616	3.40511	3.3675	4.46826	1.18396	2.55008	1.45249	2.18102	2.9552	1.34152	5.91637	6.41825	7.01671	4.21934	2.36278	2.35352
LOC_Os03g24730	IV	expressed protein	NA	1.53311	0.554745	2.87413	0.00593302	1.00732	0.9876	3.57586	0.0030082	1.84188	0.352781	3.45757	6.31e-06	0.350513	0.0516052	1.60515	2.53762	1.52389	1.69587	5.6177	2.21628	2.95427	1.40131	1.60515	2.50049	3.80224	2.53762	1.6451	0.915825	1.52389	1.82479	1.35274	1.69587	6.12027	4.91197	5.6177	1.12372	2.55897	2.21628
LOC_Os01g41810	IV	cytochrome P450 72A1, putative, expressed	oxidation reduction	2.80543	0.662689	24.9677	3.06e-06	1.61211	0.538391	5.90234	0.00826384	8.70186	8.23e-05	3.53163	0.00256401	0.379363	0.216231	0.161747	0.476165	1.19694	1.6365	6.72938	2.3866	0	0.161747	0.174787	0.744351	0.133186	0.476165	1.19694	0.799192	1.35068	1.80189	1.41469	1.6365	4.60761	6.72938	7.92913	1.80892	2.58269	2.3866
LOC_Os11g32500	IV	rubredoxin family protein, putative, expressed	NA	1.55606	0.685322	4.12977	0.00556418	3.13202	0.0953383	8.97756	0.000713437	2.58412	0.165991	2.75089	0.0394599	0.596797	0.986829	2.01589	3.89472	1.4745	3.60367	9.81665	5.88492	1.44846	3.49377	2.01589	3.89472	4.1555	2.63154	0.659141	2.11123	1.4745	3.60367	1.49052	5.41085	5.20528	9.81665	14.6007	5.88492	4.89916	6.62267
LOC_Os08g27170	IV	calmodulin binding protein, putative, expressed	NA	1.48221	0.686003	3.98328	0.000899361	1.72933	0.25011	5.49719	0.00014205	2.62652	0.0312947	3.08671	0.000607719	0.414308	0.313312	1.98379	4.25934	2.47031	3.98186	11.3505	4.63182	5.13471	1.83654	1.98379	4.99281	4.25934	2.62109	2.47031	24.5757	2.0124	2.15302	3.98186	4.62201	8.58227	14.1597	11.3505	7.0776	2.25459	4.63182
LOC_Os05g32140	IV	NAD dependent epimerase,dehydratase family protein, putative, expressed	cellular response to phosphate starvation;glycolipid biosynthetic process;sulfolipid biosynthetic process	1.22633	0.739553	2.10137	0.0437289	1.12656	0.702824	2.39545	0.0386331	1.68872	0.630929	2.10259	0.0386627	0.727562	0.99987	21.4115	28.8267	22.8149	23.4994	37.0892	32.0376	18.7459	21.4115	27.4031	19.5072	28.8267	33.1138	22.8149	28.4624	16.7256	23.4994	28.5111	16.8812	69.6502	37.0892	34.3635	32.0376	47.4495	23.8681
LOC_Os01g12180	IV	expressed protein	NA	1.27136	0.766939	2.46073	0.026868	1.73857	0.158687	3.51262	0.00718822	1.89432	0.273855	1.98814	0.042713	0.511154	0.426255	3.89083	5.53065	3.45156	4.64637	9.88878	5.28599	3.89083	5.49879	2.46919	5.56282	4.32015	5.53065	3.97578	3.45156	1.9986	4.64637	5.97727	4.43375	9.88878	8.04121	12.1021	5.91247	5.28599	4.21945
LOC_Os11g25020	IV	plant-specific domain TIGR01615 family protein, expressed	NA	1.69173	0.805908	7.87109	0.00293088	2.19423	0.393437	12.614	0.00071517	4.62662	0.0606766	5.78031	0.000705188	0.709647	0.99987	1.80098	1.08479	0.820368	0.975051	5.52673	3.18947	1.80098	0	2.14697	0.510299	1.08479	4.2672	0.820368	0.492497	0.912594	0.975051	1.8576	0.354586	14.5884	5.52673	3.42695	3.18947	12.9687	2.0541
LOC_Os04g09920	IV	cytochrome P450, putative, expressed	NA	1.11643	0.934065	3.36302	0.0113011	1.5993	0.412698	4.77539	0.00247617	2.94365	0.00630171	2.86594	0.00495745	0.496045	0.860182	2.40008	2.91292	1.05092	3.97771	11.4388	5.56049	6.14069	2.40008	1.37531	4.76966	2.91292	2.91057	3.83498	0.558745	1.05092	3.97771	1.79733	5.34301	7.6577	11.4388	13.2946	1.90935	5.56049	8.49591
LOC_Os08g37010	IV	gibberellin receptor GID1L2, putative, expressed	NA	0.921817	0.966904	4.57678	0.00364902	1.87763	0.386968	7.95262	0.000672171	4.83679	0.000563139	4.18616	0.000363174	0.582174	0.97422	1.55594	1.57954	0.76143	1.31626	5.77402	3.65803	2.60696	0.41284	1.55594	1.57954	1.69136	1.01188	1.01591	0.40689	0.76143	1.08667	2.29439	1.31626	9.7345	5.77402	5.21359	3.04442	5.80551	3.65803
LOC_Os06g01790	IV	expressed protein	NA	4.16477	0.401084	6.94862	0.0529194	1.44552	1	12.8907	0.0616698	1.66194	0.999916	9.20787	0.00504046	0.149152	0.139581	0	0.599599	0	0.0763963	0.904953	0.160276	0	0	0.140916	0.599599	0.214969	0.63863	0	0.0643922	0	0.0763963	0	0.208114	0.904953	1.23118	0.823816	0	0.160276	0.255752
LOC_Os03g32090	IV	pentatricopeptide, putative, expressed	NA	2.26586	0.269315	3.02379	0.0540558	2.66976	0.196655	8.1946	0.00305013	1.30028	0.999916	2.98784	0.011658	0.440332	0.500878	1.03618	2.30987	0.509136	0.947526	3.02025	1.37104	0.495675	1.50383	1.03618	2.30987	2.25768	2.68446	0.337678	1.01475	0.509136	0.882911	1.4143	0.947526	2.18696	3.02025	4.21985	1.84848	0.336679	1.37104
LOC_Os01g14950	IV	importin subunit alpha, putative, expressed	NLS-bearing substrate import into nucleus;negative regulation of catalytic activity;protein import into nucleus;protein transport;viral reproduction	1.36316	0.502703	1.84637	0.0542221	1.17379	0.438228	2.30072	0.0154975	1.32866	0.982573	1.9093	0.00801052	0.596359	0.540006	180.952	196.921	146.53	156.292	294.355	181.48	124.71	184.093	180.952	196.921	194.656	270.44	146.53	151.129	120.337	156.292	168.411	152.776	294.355	258.577	351.713	181.48	193.24	165.276
LOC_Os04g32460	IV	OsFBL16 - F-box domain and LRR containing protein, expressed	auxin mediated signaling pathway;pollen maturation;protein ubiquitination;stamen development	1.3353	0.469081	1.77207	0.0603558	1.11002	0.642256	2.13598	0.0319221	1.30176	0.999916	1.87222	0.0124482	0.555231	0.306554	52.1735	74.6251	43.4667	51.0304	97.857	53.2002	44.6211	56.8627	52.1735	56.6499	74.6251	77.3898	40.0982	49.3046	43.4667	51.0304	52.7037	47.6523	97.857	81.2005	108.937	53.6988	53.2002	49.2433
LOC_Os03g17710	IV	splicing factor, arginine,serine-rich, putative, expressed	nuclear mRNA splicing, via spliceosome	1.3139	0.538636	1.85829	0.0616222	1.22538	0.417545	2.48232	0.0164621	1.38507	0.926592	1.97881	0.0113246	0.657348	0.943748	37.1074	44.8249	28.8565	31.4747	63.9547	39.3064	29.0693	37.1074	37.4688	44.3953	45.2007	44.8249	31.0768	28.8565	21.9851	31.4747	30.7826	35.8826	63.9547	51.1636	78.2712	39.3064	50.1873	37.0559
LOC_Os03g39690	IV	cytochrome P450, putative, expressed	oxidation reduction;secondary metabolite biosynthetic process	2.60694	0.020856	2.40169	0.0676318	2.11547	0.177583	6.15619	0.00135982	0.90675	0.999916	2.83422	0.00309376	0.702514	0.99987	2.28882	5.22837	1.15971	1.68068	5.20098	3.4432	2.34139	1.40708	2.28882	5.22837	5.7247	4.6067	1.15971	1.97506	0.547319	1.65393	1.68068	1.81459	3.10154	6.10031	5.20098	3.4432	2.60397	4.21794
LOC_Os12g39710	IV	expressed protein	NA	1.73553	0.502703	2.56159	0.0700989	1.09264	0.91486	3.7651	0.0425658	1.45003	0.996895	3.39485	0.00149163	0.487218	0.481242	0.939315	1.64354	0.726162	0.480184	2.45685	1.17155	0.939315	0.516337	1.4033	1.52412	1.64354	1.77611	0.213139	0.939673	0.726162	0.911906	0.480184	0.367925	2.57911	1.89653	2.45685	1.31198	1.17155	0.912913
LOC_Os06g49550	IV	transposon protein, putative, unclassified, expressed	regulation of transcription, DNA-dependent	2.08379	0.267531	2.4716	0.0729003	1.40781	0.566817	3.29225	0.0552714	1.16265	0.999916	2.27513	0.046836	0.546306	0.790989	1.19663	2.07637	1.23965	1.23755	2.44237	1.6339	0.910337	1.30233	1.19663	1.69586	2.07637	3.24814	1.23965	1.44073	0.656198	1.23755	1.03763	1.28406	2.44237	2.31448	3.57308	1.8223	0.990463	1.6339
LOC_Os09g10760	IV	RNA recognition motif containing protein, putative, expressed	negative regulation of response to salt stress;negative regulation of response to water deprivation;regulation of seed germination;regulation of seedling development;response to cold;response to salt stress;response to water deprivation	1.95471	0.105824	2.20697	0.0738222	1.07014	0.893727	3.75002	0.00721401	1.10019	0.999916	3.38973	0.000210291	0.436872	0.350399	7.461	13.379	4.09931	4.86649	18.5869	7.20284	5.41841	9.02507	7.461	12.7331	17.2076	13.379	5.11825	4.09931	3.61556	4.86649	3.67149	5.77271	9.1383	18.5869	21.7141	9.2952	5.08092	7.20284
LOC_Os01g65080	IV	ZOS1-18 - C2H2 zinc finger protein, expressed	regulation of transcription, DNA-dependent;response to acidity;response to aluminum ion;transcription, DNA-dependent	1.25588	0.687332	1.84892	0.0758411	1.00099	0.997496	2.87469	0.00652098	1.44329	0.873399	2.80184	1.13e-05	0.440545	0.055234	183.499	199.741	143.424	114.701	301.407	136.191	118.742	189.375	183.499	163.293	199.741	251.942	143.424	162.738	70.3688	114.701	115.78	95.8653	301.407	233.161	379.205	146.009	136.191	118.869
LOC_Os04g39950	IV	expressed protein	NA	1.44902	0.591262	2.12724	0.0951092	1.28795	0.558366	2.86093	0.0384061	1.43236	0.988267	2.15085	0.0375522	0.489435	0.401052	2.61812	3.83866	2.27397	2.65458	5.28118	3.03742	1.46083	3.56328	2.61812	3.71185	4.37644	3.83866	2.27397	2.33505	1.82478	3.31061	2.65458	2.39246	5.28118	4.59022	8.19465	3.03742	3.1206	2.91455
LOC_Os12g17910	IV	T-complex protein, putative, expressed	'de novo' protein folding;chaperone-mediated protein folding;chloroplast organization;embryonic development ending in seed dormancy;mitochondrion organization;protein folding;protein refolding	1.55487	0.427036	2.01431	0.100817	1.25847	0.440363	2.62539	0.0203643	1.26711	0.999916	2.02486	0.0303989	0.532377	0.764373	9.48082	18.3233	9.50186	11.333	18.2148	13.7987	7.60928	16.8899	9.48082	18.3233	20.4134	14.1175	7.99584	15.5456	9.50186	11.333	13.2575	9.58716	18.0083	32.8003	18.2148	16.2529	6.94419	13.7987
LOC_Os01g63220	IV	kinase, pfkB family, putative, expressed	chloroplast organization;transcription from plastid promoter	1.20197	0.857632	2.21037	0.105434	1.44994	0.513748	3.23972	0.0487681	1.80204	0.617454	2.16276	0.0492991	0.446653	0.36134	1.91396	2.47069	1.66917	2.13989	4.39811	2.05125	1.51317	1.91396	2.22039	2.80019	2.25767	2.47069	0.675349	2.09899	1.66917	2.21352	2.13989	1.77847	3.50324	4.83234	4.39811	2.51867	1.27725	2.05125
LOC_Os03g20100	IV	S1 RNA binding domain containing protein, expressed	response to cytokinin stimulus	1.63548	0.307646	1.92471	0.107698	1.42557	0.37605	4.0186	0.00146399	1.1505	0.999916	2.73597	0.00084475	0.50504	0.420447	6.82143	11.2584	4.0426	5.34296	15.0212	7.51369	6.82143	9.01489	6.0211	10.0561	14.5727	11.2584	4.0426	4.85857	3.19272	4.03585	5.34296	6.28366	10.1346	15.0212	17.7533	8.78046	5.43452	7.51369
LOC_Os01g09800	IV	BTBA1 - Bric-a-Brac,Tramtrack, Broad Complex BTB domain with Ankyrin repeat region, expressed	cell death;defense response;defense response to bacterium;defense response to fungus;induced systemic resistance;negative regulation of defense response;positive regulation of transcription, DNA-dependent;regulation of jasmonic acid mediated signaling pathway;regulation of salicylic acid mediated signaling pathway;regulation of systemic acquired resistance;response to bacterium;response to heat;r…	1.49218	0.373261	1.934	0.108298	1.11687	0.67583	2.55801	0.0253778	1.2655	0.999916	2.21437	0.0102855	0.609615	0.901084	21.8778	32.8206	17.8631	18.457	36.6264	25.2872	14.8782	21.8778	28.0704	34.5669	29.0143	32.8206	17.8631	24.3069	15.1113	16.4768	18.457	22.2093	28.1428	36.6264	62.1673	27.7728	25.2872	24.1249
LOC_Os01g72210	IV	early-responsive to dehydration protein-related, putative, expressed	NA	1.01911	0.993671	3.24977	0.109006	1.05657	0.959461	4.63003	0.0635627	3.17205	0.177728	4.28696	0.00517275	0.323703	0.418696	0.255235	0.423933	0.319118	0.339107	1.29462	0.39909	0.154779	0.255235	0.740007	0.327586	0.423933	0.501723	0.210726	0.33784	0.319118	0.150259	0.339107	0.363771	1.54187	1.29462	0.94465	0.39909	0.105296	0.618422
LOC_Os05g30430	IV	expressed protein	NA	1.62729	0.689655	2.68479	0.111265	1.11784	0.882704	2.97675	0.110119	1.62726	0.967189	2.59477	0.0355718	0.629757	0.99987	1.34046	2.46607	0.910379	1.27674	3.9736	2.37371	0.606203	1.34046	2.71473	1.41322	3.58494	2.46607	2.06589	0.910379	0.77669	1.27674	1.1988	1.96241	5.23756	3.53069	3.9736	1.97312	3.70234	2.37371
LOC_Os01g50580	IV	cytochrome P450, putative, expressed	oxidation reduction	0.319486	0.194935	2.63954	0.113717	1.30201	0.683956	3.91341	0.0415498	8.15222	2.68e-05	3.00656	0.0144918	0.534234	0.99987	2.96392	0.460809	1.08001	2.62045	5.56165	1.94496	2.96392	0.940584	4.80013	0.359333	1.1524	0.460809	2.88878	0.694089	1.08001	1.92268	2.7977	2.62045	11.076	3.97688	5.56165	1.94496	7.16804	1.71408
LOC_Os01g32730	IV	tetratricopeptide repeat containing protein, putative, expressed	chlorophyll biosynthetic process;oxylipin biosynthetic process;response to singlet oxygen	1.45666	0.688979	2.10961	0.11677	1.25822	0.730064	4.31711	0.0103893	1.41565	0.999916	3.30818	0.000721731	0.438986	0.201615	3.26539	4.42995	1.15918	2.11649	6.85178	3.08696	3.26539	3.6134	2.53428	4.42995	6.38369	2.12666	2.22601	1.15918	1.00317	2.11649	1.43562	2.30694	5.01722	7.23785	6.85178	3.08696	3.10091	2.52455
LOC_Os02g38240	IV	rhodanese family protein, putative, expressed	NA	1.91299	0.387215	2.39569	0.126249	2.18743	0.264267	5.76127	0.00999453	1.22242	0.999916	2.54663	0.0398579	0.419227	0.311726	1.8424	3.98568	0.948683	1.75173	5.90993	2.14929	1.15768	3.20996	1.8424	3.60113	4.37997	3.98568	0.526388	0.948683	1.18285	1.75173	1.52872	2.84185	3.56071	6.21414	5.90993	2.77851	1.83038	2.14929
LOC_Os06g01850	IV	ferredoxin--NADP reductase, chloroplast precursor, putative, expressed	defense response to bacterium;defense response to fungus, incompatible interaction;oxidation reduction;photosynthesis;response to cytokinin stimulus	1.34292	0.872407	3.02123	0.135115	15.4479	0.157201	109.708	0.000893088	2.18166	0.84332	6.62758	0.00435754	0.304784	0.394379	1.24161	1.49529	0	0.140959	3.78426	1.14935	1.28261	1.24161	0.382871	1.49529	2.04121	0.347999	0	0.0875585	0	0.10393	0.140959	1.03821	1.47789	4.30015	3.78426	1.14935	0.435043	1.36132
LOC_Os12g06020	IV	mRNA-decapping enzyme, putative, expressed	deadenylation-dependent decapping of nuclear-transcribed mRNA;deadenylation-independent decapping of nuclear-transcribed mRNA;positive regulation of catalytic activity	1.23994	0.720357	1.64912	0.161175	1.11592	0.676922	2.13161	0.0416271	1.30622	0.999916	1.86132	0.024644	0.558157	0.464055	40.1967	42.6217	29.1469	30.7395	64.2098	34.2798	27.2352	40.1967	42.5313	42.6217	35.1278	57.4586	27.741	33.1765	29.1469	30.7395	37.4807	30.1205	66.5354	50.7103	64.2098	34.2798	37.9804	29.2588
LOC_Os11g03290	IV	nucleoside-triphosphatase, putative, expressed	NA	2.78171	0.0221473	1.8465	0.16439	1.26684	0.631655	4.6697	0.000843732	0.655756	0.97327	3.63455	2.67e-05	0.402207	0.118149	6.71216	18.457	2.00842	3.31681	15.0436	5.36219	6.71216	5.25168	10.0206	9.95531	18.457	32.1381	4.19272	0.916229	2.00842	4.89238	3.31681	3.12665	16.5321	15.0436	9.28444	5.36219	3.98701	7.14017
LOC_Os02g09100	IV	isoleucyl-tRNA synthetase, cytoplasmic, putative, expressed	NA	0.908266	0.957125	2.45507	0.167322	1.47016	0.660957	4.25178	0.0666613	2.65668	0.289931	2.83363	0.0445844	0.532273	0.866969	0.227151	0.175009	0.112812	0.222997	0.633551	0.371793	0.551368	0.227151	0.164763	0.175009	0.125891	0.297723	0	0.112812	0.213279	0.222997	0.241508	0.121455	0.633551	0.397105	0.840996	0.177501	0.375226	0.371793
LOC_Os12g19381	IV	ribulose bisphosphate carboxylase small chain, chloroplast precursor, putative, expressed	carbon fixation;oxidation reduction;photorespiration;photosynthesis;reductive pentose-phosphate cycle	1.57377	0.526012	1.88874	0.167906	6.58174	0.147011	58.9245	0.000705166	1.16788	0.999916	8.59297	6.17e-08	0.360351	0.176769	44.1957	71.6183	0.114995	6.14333	99.0642	27.1675	44.1957	67.5485	41.1881	71.6183	119.529	25.8799	2.87162	0.114995	0	6.14333	3.1518	19.4744	35.9446	99.0642	114.624	39.0768	23.373	27.1675
LOC_Os07g32590	IV	peptidase, M24 family protein, putative, expressed	protein initiator methionine removal;proteolysis	1.05501	0.973411	2.21349	0.190146	3.66999	0.162345	11.4103	0.00353652	2.06292	0.574502	3.11784	0.0104677	0.433982	0.432008	1.62991	1.74449	0.302407	1.05115	2.96392	1.5392	0.884832	1.62991	1.93725	1.25004	1.74449	1.75932	0	1.12739	0.302407	1.05115	1.16632	1.04146	2.71773	4.46379	2.96392	1.727	1.00086	1.5392
LOC_Os01g06680	IV	retrotransposon protein, putative, unclassified, expressed	NA	2.0346	0.271643	2.21348	0.192164	2.4713	0.360955	11.5924	0.00252275	1.0724	0.999916	4.62639	0.00141407	0.387902	0.702622	0.429489	1.12446	0.0426342	0.303411	0.953689	0.21937	0.625063	0.429489	0.37353	1.12446	1.06992	1.26632	0	0.0426342	0.0805379	0.303411	0.136944	0.413156	1.73621	0.676078	0.953689	0.20147	1.16941	0.21937
LOC_Os08g02390	IV	RNA recognition motif containing protein, putative, expressed	NA	2.75463	0.560888	3.54356	0.194067	1.84971	1	11.4209	0.0855519	1.25391	0.999916	6.6476	0.0158381	0.489602	0.99987	0.399252	1.63087	0	0.258939	1.5353	0.654458	0.399252	0.664558	0.238253	1.69375	1.63087	0.217113	0	0.218132	0	0.258939	0.351569	0.117628	1.5353	1.40398	1.74739	1.17706	0.270471	0.654458
LOC_Os10g37730	IV	pollen ankyrin, putative, expressed	protein ubiquitination	1.04636	0.956009	1.64696	0.213843	1.03648	0.911404	2.65894	0.0172024	1.5459	0.828606	2.49892	0.00163681	0.592854	0.919945	24.9454	24.4997	17.5814	19.5942	45.9057	22.0773	23.1165	24.9454	32.8309	22.4343	24.4997	34.8918	21.308	17.0304	17.5814	19.1654	19.799	19.5942	48.0451	27.6316	45.9057	20.1616	33.8597	22.0773
LOC_Os08g03430	IV	extracellular ligand-gated ion channel, putative, expressed	NA	1.12578	0.890192	1.71318	0.217291	1.46585	0.301414	3.0553	0.0116111	1.49041	0.853638	2.0154	0.0196577	0.704552	0.99987	6.27654	6.33613	3.43548	4.71712	9.17397	7.27574	3.34348	6.45294	6.27654	6.5758	5.44043	6.33613	2.60296	4.17189	3.43548	4.795	4.71712	4.49456	8.42842	10.3191	9.17397	7.27574	7.30084	5.07516
LOC_Os05g50950	IV	pentatricopeptide repeat protein PPR986-12, putative, expressed	RNA modification;nucleic acid phosphodiester bond hydrolysis	1.60928	0.65675	2.28891	0.223596	4.32794	0.181431	15.1621	0.00468951	1.39213	0.999916	3.44315	0.0248726	0.538725	0.99987	0.643678	0.872244	0.138884	0.261343	1.00816	0.82327	0.673121	0.295762	0.643678	0.626702	1.04517	0.872244	0	0.183628	0.138884	0.261343	0.235855	0.434923	0.618731	1.00816	1.8773	0.82327	0.274865	0.885859
LOC_Os03g26229	IV	40S ribosomal protein S9-1, putative, expressed	positive regulation of translational fidelity;translation	1.54947	0.335919	1.69415	0.224137	2.36617	0.197763	18.2434	3.25e-08	1.07012	0.999916	7.38606	2.66e-11	1.05799	0.99987	12.1658	18.2971	2.76866	4.33659	18.1024	22.4992	12.1658	11.2969	13.3016	18.2971	17.212	21.5642	2.76866	3.60236	1.28887	6.0877	4.0259	4.33659	15.2295	18.1024	28.8924	19.7366	22.6223	22.4992
LOC_Os03g11480	IV	expressed protein	NA	1.30034	0.640688	1.63983	0.225082	1.04976	0.890292	2.20773	0.0803274	1.23712	0.999916	2.04761	0.031604	0.552403	0.731792	12.0941	15.0617	8.6434	10.4278	21.7175	9.97181	11.8726	12.0941	12.4981	12.8466	15.0617	19.1538	9.79623	6.99551	8.6434	10.4278	8.37678	10.5748	21.7175	13.5645	24.9882	9.97181	13.5666	9.7573
LOC_Os11g01170	IV	tonneau 1b, putative, expressed	NA	1.47115	0.64707	1.81365	0.238443	4.46403	1	267.827	1.02e-05	1.20961	0.999916	59.896	3.75e-14	0.832219	0.99987	3.71921	6.01765	0	0.112196	7.26538	5.87519	2.42299	5.36646	3.71921	6.01765	3.77512	7.1425	0	0.0945311	0	0.112196	0.15224	0.101916	7.71394	6.26703	7.26538	5.87519	6.57183	5.35733
LOC_Os08g23410	IV	rubredoxin family protein, putative, expressed	fatty acid beta-oxidation using acyl-CoA dehydrogenase;photosystem II assembly	1.91886	0.637355	2.43168	0.252747	11.742	0.283452	77.6827	0.00310498	1.24062	0.999916	6.77926	0.01358	0.457303	0.919896	0.814149	1.19737	0	0.216342	2.11758	0.840411	0.734588	0.814149	1.09611	0.934629	3.00288	1.19737	0	0.100319	0	0	0.808057	0.216342	2.11758	1.61111	2.89202	0.840411	1.74272	0.561049
LOC_Os06g41810	IV	reductase, putative, expressed	response to abscisic acid stimulus;response to cadmium ion;response to heat;response to water deprivation	2.19376	0.101688	1.82312	0.271164	1.95324	0.164245	4.79407	0.00505616	0.810819	0.999916	2.3479	0.030449	0.506173	0.804428	4.39995	11.7537	2.24946	3.80378	11.1507	5.15343	4.39995	7.51775	3.2827	13.0622	8.32713	11.7537	1.50023	2.90424	2.24946	3.80378	3.71063	4.31938	5.07341	11.1507	11.7085	5.15343	2.48535	6.48078
LOC_Os08g39300	IV	aminotransferase, putative, expressed	NA	1.32123	0.653858	1.80074	0.272955	1.46721	0.383822	4.31351	0.00660875	1.32636	0.999916	2.83401	0.0271337	0.336306	0.214363	13.0924	17.6186	5.98982	8.53865	25.1983	8.55989	11.4082	13.0924	15.7201	17.6186	22.7593	12.6281	7.83378	5.98982	4.04928	8.53865	4.24113	12.6497	8.19814	25.1983	40.2871	9.57038	6.35316	8.55989
LOC_Os10g39150	IV	expressed protein	NA	2.2189	0.791872	5.20827	0.275961	1.28628	1	39.0509	0.0452258	2.25965	0.999916	27.0523	0.0174705	0.349925	0.965788	0	0.711016	0	0	2.01157	0.518993	1.04741	0	0	0.444854	0.711016	0.857264	0	0	0	0	0	0.154524	0.201771	2.01157	2.52644	0.518993	0.708033	0.40309
LOC_Os08g06530	IV	rubredoxin family protein, putative, expressed	NA	1.31867	0.933844	2.98195	0.285921	12.3465	0.197335	70.6717	0.0059515	2.24211	0.999916	5.37477	0.0270611	0.413872	0.957456	0.86007	0.204058	0	0.425236	2.26574	1.2665	0	1.60511	0.86007	0.204058	3.04831	0	0	0	0	0.623891	0.211963	0.425236	0.925296	2.26574	4.42351	1.2665	0.325151	1.52937
LOC_Os04g02910	IV	membrane related protein CP5, putative, expressed	NA	1.27233	0.63494	1.47627	0.287862	1.20423	0.561159	2.23816	0.043237	1.13674	0.999916	1.80046	0.0488939	0.62661	0.778555	13.7932	16.8488	9.95315	11.5785	22.5934	13.8274	13.7932	16.9993	11.9795	18.8801	16.6898	16.8488	7.25061	15.8296	9.95315	11.5785	14.8881	9.32124	18.4261	22.9525	22.5934	14.3936	13.8274	10.9961
LOC_Os06g21590	IV	chlorophyll A-B binding protein, putative, expressed	photosynthesis, light harvesting in photosystem I;response to blue light;response to cold;response to far red light;response to high light intensity;response to low light intensity stimulus;response to red light	1.08588	0.949768	0.612159	0.292164	1.48218	0.780769	11.1569	0.0434254	0.549775	0.891092	7.20802	4.18e-07	0.514906	0.856871	81.8124	57.7158	0.636493	6.7573	56.1182	24.9158	136.312	73.8757	81.8124	57.7158	213.199	38.5623	10.5951	0.636493	0.595117	6.7573	2.56421	15.2665	32.4011	56.1182	90.1894	24.9158	45.7858	20.15
LOC_Os05g38570	IV	riboflavin biosynthesis protein ribAB, chloroplast precursor, putative, expressed	NA	4.96616	0.0971735	2.84533	0.318172	5.30574	1	44.6345	0.021857	0.557561	0.999916	8.30702	0.0262462	0.313061	0.564943	0.79325	1.09167	0.270088	0.173935	0.917691	0.579395	0.79325	0.873485	0.710881	1.09167	2.6225	1.07258	0.270088	0.0541176	0.408172	0.192595	0.173935	0.116575	0.76027	0.917691	1.12462	0.576881	1.21335	0.579395
LOC_Os06g01210	IV	plastocyanin, chloroplast precursor, putative, expressed	NA	1.58231	0.505454	1.62982	0.322718	2.26891	0.666536	19.9542	0.111418	1.00349	0.999916	8.41035	2.13e-08	0.464866	0.704339	33.8067	42.7442	0.163704	4.47259	54.7505	27.4288	37.1159	33.8067	28.5463	42.7442	86.2726	24.5483	5.72638	0.163704	0	4.47259	3.17542	11.8451	24.2452	54.7505	84.9053	27.4288	30.7152	16.8478
LOC_Os07g37240	IV	chlorophyll A-B binding protein, putative, expressed	photosynthesis;photosynthesis, light harvesting;photosynthesis, light harvesting in photosystem I;protein-chromophore linkage;response to blue light;response to cytokinin stimulus;response to far red light;response to light stimulus;response to red light	1.05427	0.971094	0.646259	0.327135	1.63029	0.711716	15.941	0.0169332	0.598085	0.99516	9.39148	7.21e-12	0.486281	0.860182	84.6139	46.0823	0.380388	4.82543	52.3551	21.4136	128.002	67.8521	84.6139	46.0823	210.054	30.734	7.61267	0.101634	0.380388	4.82543	3.27481	11.1784	39.9051	52.3551	89.3672	21.4136	50.439	14.5785
LOC_Os03g57790	IV	ubiquitin-conjugating enzyme, putative, expressed	DNA repair;histone ubiquitination;proteasomal ubiquitin-dependent protein catabolic process;protein polyubiquitination	1.03861	0.963509	1.43722	0.332363	1.29516	0.293752	2.33345	0.027181	1.35829	0.988547	1.7558	0.047886	0.60026	0.836623	438.905	472.792	220.883	368.554	624.075	361.041	378.917	438.905	557.208	472.792	332.102	622.527	352.337	220.883	212.346	368.554	311.495	404.167	624.075	526.864	784.482	361.041	495.315	313.098
LOC_Os10g42780	IV	lrgB-like family protein, expressed	chloroplast organization	0.861741	0.94861	2.25998	0.339395	1.29435	0.860465	6.36386	0.0852984	2.59422	0.702517	4.59774	0.0256702	0.438537	0.963309	0.669769	0.455972	0.135949	0.272515	1.60135	0.380684	0.280386	0.774342	0.669769	0.237632	0.89335	0.455972	0.382142	0	0.135949	0.272515	0.123145	0.49496	1.82978	1.60135	0.979889	1.27579	0.380684	0.287647
LOC_Os03g04930	IV	expressed protein	NA	1.19107	0.769553	1.43895	0.352901	1.35833	0.253389	2.50039	0.0240069	1.18532	0.999916	1.80327	0.0426014	0.626638	0.884449	72.498	74.5704	50.5871	52.4544	101.755	60.0226	47.0135	72.498	73.7498	61.1021	74.5704	92.8166	50.5871	51.1507	25.3902	49.2232	52.4544	54.2142	101.755	68.32	108.388	60.0226	66.541	47.9676
LOC_Os09g10750	IV	rhodanese-like, putative, expressed	NA	2.14859	0.682563	2.8624	0.354201	1.39353	1	9.39	0.159916	1.2961	0.999916	6.8974	0.0447628	0.267694	0.778555	0.34983	0.593365	0	0.153874	1.2262	0.266957	0.34983	0.581188	0.20882	0.593365	1.27168	0.569948	0	0	0.178964	0.113395	0.153874	0.206013	0.403272	1.2262	1.68283	0.571083	0	0.266957
LOC_Os02g05470	IV	CCT motif family protein, expressed	protein targeting to chloroplast;regulation of transcription, DNA-dependent	1.82381	0.532672	1.746	0.365262	17.2993	0.11056	194.433	7.69e-05	0.933208	0.999916	10.4839	1.88e-06	0.44133	0.725901	1.61743	1.55891	0	0.250382	3.13086	1.12464	1.55303	1.70988	1.61743	1.55891	5.82038	1.35942	0	0.105753	0	0.250382	0.0849673	0.454652	1.26507	3.13086	4.13298	1.12464	1.70908	0.900389
LOC_Os06g49160	IV	thylakoid lumenal 16.5 kDa protein, chloroplast precursor, putative, expressed	photosystem II repair;response to cytokinin stimulus	1.22814	0.916281	1.94456	0.392511	13.0867	0.17696	78.8908	0.00298464	1.54327	0.999916	5.84408	0.00525844	0.378273	0.469821	1.20113	1.69854	0	0.352566	2.80374	0.91814	1.20113	1.55507	0.955689	1.69854	2.54398	0.217731	0	0.218747	0	0.649176	0.352566	0.235921	1.53965	2.93341	2.80374	0.91814	0.813682	1.00638
LOC_Os01g17150	IV	plastid-specific 50S ribosomal protein 5, chloroplast precursor, putative, expressed	plastid translation	1.60292	0.685781	1.69383	0.402334	1.22166	0.781477	3.36031	0.0779729	1.03281	0.999916	2.64403	0.0324094	0.536159	0.856662	5.84894	6.43122	2.06766	3.34999	9.74855	5.08661	3.022	8.07523	5.84894	6.43122	16.6635	3.73362	2.06753	2.06766	3.42531	3.19467	3.34999	4.24714	6.42641	9.74855	13.304	6.33859	5.08661	4.11786
LOC_Os09g26110	IV	expressed protein	NA	1.13853	0.968676	2.4081	0.402681	1.84397	0.735079	9.17134	0.0814106	2.00417	0.999916	5.12836	0.0371127	0.167842	0.0567781	0.56556	1.21619	0.260468	0.563926	3.35928	0.63797	3.80302	0.538964	0.56556	1.21619	3.40831	0	0	0.260468	0.475454	0.929324	0.423226	0.563926	4.42449	2.02375	3.35928	0.323411	0.63797	0.640823
LOC_Os06g37450	IV	GATA zinc finger domain containing protein, expressed	circadian rhythm;gibberellic acid mediated signaling pathway;glucose mediated signaling pathway;negative regulation of flower development;negative regulation of seed germination;regulation of chlorophyll biosynthetic process;regulation of gene expression;regulation of nitrogen compound metabolic process;regulation of transcription, DNA-dependent;response to light stimulus	2.75725	0.271206	1.61985	0.482478	2.23188	0.71954	24.6418	0.0053035	0.572546	0.999916	11.4514	2.12e-05	0.516838	0.806788	1.56178	1.55846	0.071386	0.254104	2.58211	1.10342	1.83055	0.865964	1.56178	1.55118	8.21594	1.55846	0	0.071386	0.134234	0.254104	0	0.307676	1.6056	2.58211	2.62647	1.10342	1.06549	1.36247
LOC_Os10g10180	IV	methyltransferase domain containing protein, putative, expressed	NA	1.35259	0.881102	1.89315	0.502745	1.02458	1	7.69343	0.130141	1.3672	0.999916	7.78494	0.0179157	0.221227	0.393449	0.62487	0.529755	0	0.183909	1.36548	0.305977	0.62487	0.518315	0.93257	0.529755	2.13125	0.338865	0	0	0.320125	0.30372	0	0.183909	0.839904	1.54763	1.36548	0.508639	0	0.305977
LOC_Os07g05480	IV	photosystem I reaction center subunit, chloroplast precursor, putative, expressed	photosynthesis	1.70986	0.492447	1.42248	0.537802	4.11989	0.213136	43.4631	0.00870607	0.809215	0.999916	10.7586	0.0197907	0.354588	0.304529	24.7757	33.4286	0.193661	4.14287	39.5954	11.8393	24.7757	31.0036	21.0837	33.4286	79.0223	16.6922	1.9364	0.193661	0	4.14287	0.313558	5.65176	13.6748	39.5954	57.607	11.8393	16.6946	10.369
LOC_Os12g23200	IV	photosystem I reaction center subunit XI, chloroplast precursor, putative, expressed	photosynthesis	1.21984	0.934065	0.733062	0.551706	1.23955	0.83195	13.1651	3.38e-05	0.585415	0.999916	9.77945	1.18e-08	0.518758	0.956571	31.6347	22.5231	0.327427	2.02216	24.7583	11.648	61.2656	25.9416	31.6347	22.5231	107.852	10.8426	4.81839	0.327427	0.203963	2.02216	0.879671	5.8559	18.5829	24.7583	43.5319	11.648	25.6169	6.93964
LOC_Os02g15750	IV	expressed protein	defense response to bacterium;photosynthetic electron transport in photosystem II	1.13944	0.917163	1.58041	0.553675	2.25999	0.417897	14.6237	0.00181141	1.3445	0.999916	6.13224	0.00181531	0.472653	0.99422	2.26466	3.11172	0.322836	0.418081	4.32856	1.54141	1.89572	3.39716	2.26466	3.11172	4.10245	1.15467	0.322836	0.45275	0.121751	1.07431	0.311993	0.418081	0.72719	4.32856	6.82679	2.61078	1.44887	1.54141
LOC_Os10g07574	IV	transposon protein, putative, unclassified, expressed	defense response;signal transduction	0.442823	0.585181	1.67608	0.559741	1.35211	0.833043	6.97095	0.0790846	3.68675	0.386445	4.88985	0.0274364	0.207432	0.624159	0.185866	0.0853236	0.0845773	0.0547315	0.409943	0.0423661	0.248687	0.136211	0.185866	0.131468	0.0853236	0.0335028	0.0845773	0.152587	0.0321593	0.020103	0.081575	0.0547315	0.118928	0.409943	0.432973	0	0.0423661	0.153711
LOC_Os12g19470	IV	ribulose bisphosphate carboxylase small chain, chloroplast precursor, putative, expressed	carbon fixation;oxidation reduction;photorespiration;photosynthesis	1.18738	0.889036	1.42826	0.571154	1.63602	0.529215	13.0026	6.8e-06	1.16758	0.999916	7.4861	0.0315485	0.325617	0.199232	9.80588	12.1203	0.541162	0.885702	14.8707	4.29091	5.26098	13.5622	9.80588	12.1203	18.3233	2.7325	1.76869	0.172291	0.541162	0.885702	0.646156	3.83536	4.438	14.8707	21.7871	5.1054	4.29091	4.01646
LOC_Os05g05390	IV	expressed protein	NA	1.24013	0.859829	1.5256	0.573682	5.59001	0.210306	30.4767	0.00338158	1.21603	0.999916	5.6154	0.00158609	0.823424	0.99987	1.53561	2.34363	0	0.542503	2.01458	0.703335	1.85157	1.53561	1.474	2.87773	1.12286	2.34363	0	0.252782	0	0.399973	0.542503	0.544921	2.01458	3.23623	0.674303	0.703335	0.418771	3.92807
LOC_Os08g01380	IV	2Fe-2S iron-sulfur cluster binding domain containing protein, expressed	electron transport chain;oxidation reduction;photosynthetic acclimation;photosynthetic electron transport chain;response to light stimulus	1.06323	0.957689	1.31158	0.580521	5.06534	0.0746377	25.1135	0.0289618	1.20411	0.999916	5.20817	0.000200464	0.529275	0.887248	18.7001	13.9454	0.289518	3.95407	26.9825	12.6869	18.0049	18.7001	19.198	13.9454	34.1087	10.1148	2.16968	0.289518	0	3.95407	1.16879	8.90683	14.0789	26.9825	33.1785	12.6869	18.8153	7.74894
LOC_Os03g03720	IV	glyceraldehyde-3-phosphate dehydrogenase, putative, expressed	glucose metabolic process;oxidation reduction;response to cadmium ion;response to cold;response to light stimulus;response to sucrose stimulus	1.32338	0.795907	0.783556	0.589429	1.63821	0.492671	10.2901	2.33e-05	0.577353	0.963276	5.91464	2.31e-07	0.5471	0.787848	19.2662	15.3119	0.378765	2.31019	16.699	8.05542	24.5981	19.2662	18.6587	15.3119	57.702	7.99262	3.35143	0.134285	0.378765	2.31019	1.29568	4.55735	10.4751	16.699	21.7996	8.05542	11.8629	6.72316
LOC_Os02g51020	IV	expressed protein	photosynthetic electron transport in photosystem I	1.55151	0.770092	1.53253	0.60911	15.9155	0.131974	92.0942	0.0019307	0.963314	0.999916	5.42123	0.01153	0.440526	0.887579	1.88023	2.39451	0	0.457568	3.45981	1.70185	1.88023	1.04607	3.3647	2.39451	6.38976	0.768324	0	0	0	0.457568	0.207249	1.10884	1.44763	3.45981	4.9432	1.70185	1.90828	0.876318
LOC_Os09g14600	IV	peroxisomal membrane protein-related, putative, expressed	NA	1.00601	0.996407	1.35888	0.626039	1.07787	0.93301	3.29468	0.0986355	1.32036	0.999916	2.91695	0.0422362	0.519747	0.846337	2.8326	3.02039	1.61882	1.28265	3.59245	1.60789	2.76886	3.29152	2.8326	3.02039	3.59086	1.93571	1.61882	1.94495	0.606003	1.28265	0.696569	1.98105	3.34617	3.59245	5.36637	1.55449	1.60789	2.93884
LOC_Os06g20760	IV	expressed protein	NA	1.23609	0.921181	1.62602	0.653741	6.25767	1	41.8691	0.0263043	1.29378	0.999916	6.46021	0.0429053	0.20992	0.502308	0	1.11771	0	0	1.02587	0	0	0	0	1.11771	2.2338	0	0	0	0	0	0	0	1.02587	1.75721	0	0	0	0
LOC_Os05g06814	IV	expressed protein	NA	0.921326	0.909535	0.820771	0.665382	1.08677	0.83343	3.00609	0.00600354	0.877161	0.999916	2.70422	0.00136849	0.477962	0.601549	30.3063	25.7997	6.67926	9.1873	22.1588	12.9925	30.9675	18.0956	30.3063	20.3975	26.3057	25.7997	8.15582	4.1912	6.67926	9.1873	5.37026	9.85955	26.9618	16.4737	22.1588	5.3208	13.2539	12.9925
LOC_Os02g09240	IV	cytochrome P450 71D8, putative, expressed	oxidation reduction;secondary metabolite biosynthetic process	1.44696	0.561076	1.22413	0.671756	1.13946	0.786005	3.91538	0.00416967	0.832974	0.999916	3.39668	4.24e-05	0.637583	0.986093	16.4147	31.7841	7.97513	5.89318	21.9958	13.0179	16.4147	14.7501	23.7581	14.6191	31.7841	31.8184	9.09992	7.97513	2.99709	8.47184	5.62122	5.89318	29.9009	15.449	21.9958	13.0179	17.3763	12.5728
LOC_Os07g25430	IV	photosystem I reaction center subunit IV A, chloroplast precursor, putative, expressed	response to cytokinin stimulus	1.1563	0.852278	1.22271	0.682238	1.31746	0.675415	8.14864	9.59e-05	1.03157	0.999916	5.93365	4.96e-07	0.437212	0.659662	64.0561	58.9086	2.49533	8.40434	75.4388	24.5685	64.0561	64.0981	57.2664	58.9086	105.972	44.1362	16.8358	1.68445	2.49533	8.40434	7.08111	21.832	39.685	75.4388	108.482	24.5685	52.3769	18.7778
LOC_Os01g59080	IV	expressed protein	cytochrome b6f complex assembly	1.18004	0.834675	1.25782	0.701561	1.38606	0.581215	5.67285	0.00305179	1.03757	0.999916	3.91276	0.000408764	0.472672	0.722296	10.3769	10.2147	1.30099	2.56668	11.0296	4.8443	7.16483	11.1223	10.3769	10.2147	14.3635	9.4912	1.39767	0.979197	1.30099	2.99012	0.903315	2.56668	4.92844	11.0296	19.2983	6.08109	4.8443	3.99296
LOC_Os04g16680	IV	fructose-1,6-bisphosphatase, putative, expressed	carbohydrate biosynthetic process;carbohydrate metabolic process;defense response to bacterium;dephosphorylation;fructose 1,6-bisphosphate metabolic process;fructose 6-phosphate metabolic process;fructose metabolic process;gluconeogenesis;starch biosynthetic process;sucrose biosynthetic process	1.58919	0.670688	1.24153	0.701594	3.39191	0.312055	32.4562	5.39e-06	0.760683	0.999916	7.57972	7.46e-05	0.402501	0.381851	7.00316	7.59374	0.0752656	0.80378	9.37637	3.85147	7.16816	7.00316	6.25632	7.59374	21.9611	2.24136	0.751452	0.0752656	0	0.80378	0.121089	2.3521	4.12694	9.37637	11.8011	3.85147	3.93062	2.39568
LOC_Os02g49870	IV	expressed protein	NA	0.824281	0.91757	0.688055	0.713683	2.47686	1	33.3014	0.051533	0.817558	0.999916	11.9112	0.0431079	0.241995	0.78202	0.625494	0.620748	0	0	0.562056	0.13603	1.25641	0.346025	0.625494	0.620748	1.14558	0.339875	0	0	0	0	0	0.123112	0.562056	0.303016	0.822287	0	0.284661	0.13603
LOC_Os06g15400	IV	expressed protein	NA	1.13576	0.925356	0.78488	0.72152	1.05379	0.968826	6.43039	0.337187	0.672703	0.999916	6.05411	0.000774136	0.604577	0.99987	9.48393	9.36798	0	1.16563	8.33065	5.08018	14.3641	8.57657	9.48393	9.36798	22.9897	3.07817	2.80209	0	0	1.16563	0.452755	2.42154	2.96423	8.33065	13.9465	5.08018	6.24323	3.7773
LOC_Os07g07540	IV	SHOOT1 protein, putative, expressed	photosynthesis;photosystem II assembly;photosystem II repair;response to high light intensity;response to light stimulus;response to wounding	0.753605	0.896517	1.52743	0.728084	3.08384	1	40.2213	0.0424622	1.9787	0.999916	13.0295	0.0298438	0.32472	0.930102	0.591524	0.403683	0	0.0870302	1.16303	0.289412	0.591524	0.490342	0.706404	0.752111	0.403683	0.160385	0	0.0807514	0	0	0.129953	0.0870302	0.113554	1.37736	1.16303	0.384863	0.200723	0.289412
LOC_Os01g68450	IV	expressed protein	NA	1.56125	0.797313	1.4431	0.730832	4.9325	1	50.2392	0.018814	0.899273	0.999916	9.1419	0.0427348	0.322202	0.802451	0.998994	1.71613	0	0	1.03736	0.442977	0.898524	0.998994	1.60815	1.71613	3.05508	0.244623	0	0	0	0	0	0.529752	1.03736	0.792527	3.14867	0.442977	0.912279	0.344524
LOC_Os05g33280	IV	thylakoid lumen protein, putative, expressed	photosystem II repair	1.11234	0.934065	0.802798	0.749795	2.52944	0.414114	13.7049	0.00421892	0.703618	0.999916	4.76378	0.00216044	0.446092	0.855442	5.73553	4.72056	0	0.741815	3.93869	2.09117	5.73553	4.10845	7.452	4.72056	11.5011	2.74743	0.920061	0	0	0.656093	0.741815	1.48991	1.94425	3.93869	7.81811	2.09117	2.97447	1.17624
LOC_Os07g38960	IV	chlorophyll A-B binding protein, putative, expressed	photosynthesis;photosynthesis, light harvesting;photosynthesis, light harvesting in photosystem I;protein-chromophore linkage;response to cold;response to high light intensity;response to light stimulus;response to low light intensity stimulus	1.33791	0.767393	0.841995	0.753337	1.38576	0.702969	12.6361	9.8e-06	0.612846	0.998259	8.49189	4.67e-07	0.42717	0.476681	31.9488	26.5712	0.485092	2.96648	26.0813	10.7971	38.8276	31.9488	26.3854	26.5712	85.2701	15.5859	4.30346	0.258588	0.485092	2.96648	0.693776	5.85337	13.0934	26.0813	42.2186	10.7971	15.2054	8.38265
LOC_Os03g57220	IV	hydroxyacid oxidase 1, putative, expressed	NA	1.22206	0.860516	1.20009	0.761139	4.19871	0.172814	21.5753	0.00010139	0.959503	0.999916	4.66261	0.00241444	0.437064	0.503984	3.13409	3.6116	0.122023	0.693864	4.32612	1.60896	2.85764	3.13409	4.12506	3.6116	7.01348	1.53871	0.324226	0	0.122023	0.693864	0.20788	1.68052	2.54375	4.32612	5.27231	2.53257	1.60896	1.20676
LOC_Os03g01210	IV	uncharacterized Cys-rich domain containing protein, putative, expressed	NA	1.07921	0.909566	1.12546	0.792866	1.09299	0.72416	2.18139	0.0403302	1.02309	0.999916	1.93875	0.0150632	0.748301	0.99987	75.3409	86.0529	40.8245	49.1168	86.5597	64.6477	75.3409	70.569	109.26	86.0529	78.8663	108.04	46.8151	40.1635	40.8245	49.1168	44.4558	55.7701	86.5597	81.5631	122.416	64.6477	90.747	59.532
LOC_Os02g05360	IV	expressed protein	NA	1.11258	0.90069	0.867711	0.798855	1.60744	1	253.673	1.55e-05	0.765415	0.999916	168.705	3.26e-09	0.41873	0.99422	7.37634	8.33895	0	0.108233	6.79945	3.85034	8.34879	6.65364	7.37634	5.6635	10.3224	8.33895	0	0.0911964	0	0.108233	0.146844	0	6.79945	4.38496	8.32215	0	3.85034	4.11063
LOC_Os02g58280	IV	expressed protein	NA	0.941553	0.945366	1.1232	0.820431	1.01708	0.970703	2.26388	0.0903219	1.17097	0.999916	2.17558	0.0172954	0.629853	0.910425	5.47872	5.83769	2.90687	2.98765	7.50603	4.311	5.38437	5.47872	9.13813	5.64441	6.57741	5.83769	4.24854	2.39841	2.90687	2.75417	2.98765	3.75196	7.50603	6.42849	7.79901	3.50035	5.57864	4.311
LOC_Os06g24070	IV	myb-like DNA-binding domain containing protein, expressed	chloroplast organization;negative regulation of flower development;negative regulation of leaf senescence;positive regulation of organelle organization;positive regulation of transcription, DNA-dependent;regulation of chlorophyll biosynthetic process;regulation of transcription, DNA-dependent;signal transduction;transcription, DNA-dependent	3.35828	0.147928	1.25417	0.828444	7.09402	1	58.854	0.00833818	0.367985	0.248942	7.98151	0.00391878	0.234199	0.249086	1.0263	2.51948	0	0.136846	1.11725	0.226154	1.39621	1.0263	0.138998	1.37995	4.24108	2.51948	0	0	0	0.150706	0.102118	0.136846	0.803316	1.21414	1.11725	0.226154	0.4743	0.126113
LOC_Os07g04840	IV	PsbP, putative, expressed	defense response to bacterium;photosynthesis;photosynthesis, light reaction	1.37344	0.770299	0.88178	0.830728	2.87637	0.155302	29.183	5.09e-09	0.625568	0.999916	9.33164	2.17e-10	0.470677	0.796827	38.9514	36.9054	0.189891	3.61024	41.483	16.932	86.7578	38.9514	38.0398	36.9054	151.112	20.9259	3.79683	0.189891	0	3.61024	2.45903	7.38738	23.3249	41.483	72.3424	16.932	32.2776	13.4691
LOC_Os07g35130	IV	OsFBX240 - F-box domain containing protein, expressed	NA	1.39892	0.60711	1.12064	0.832431	1.01289	0.981597	2.76095	0.0508043	0.785796	0.999916	2.64774	0.00649016	0.578292	0.717558	5.52615	9.58867	2.73373	3.07725	7.1928	4.01097	5.3925	5.52615	8.12823	6.31004	9.58867	10.9891	3.49896	2.73373	1.84568	3.07725	1.69111	3.1721	7.1928	5.74038	8.40932	3.7494	4.01097	4.37495
LOC_Os01g17170	IV	magnesium-protoporphyrin IX monomethyl ester cyclase,chloroplast precursor, putative, expressed	chlorophyll biosynthetic process;chloroplast organization;oxidation reduction;photosynthesis;regulation of tetrapyrrole metabolic process	1.29518	0.769931	0.906539	0.835855	1.06183	0.90336	5.5447	1.7e-05	0.683376	0.999916	5.05255	1.43e-08	0.487844	0.539933	21.7804	17.7756	3.06694	3.52203	20.8681	10.4726	21.5565	25.4084	21.7804	17.7756	55.1744	14.84	4.68609	3.06694	3.06436	2.82178	3.52203	6.00103	14.513	20.8681	27.2241	10.4726	13.5559	6.46165
LOC_Os08g10020	IV	photosystem II 10 kDa polypeptide, chloroplast precursor, putative, expressed	photosynthesis	1.17523	0.876415	1.10835	0.871575	4.23114	0.0877556	29.2153	6.62e-08	0.918196	0.999916	6.14995	0.000177155	0.443354	0.591181	28.1699	26.8114	0.310097	4.17792	41.4982	14.8565	28.1699	40.0828	21.5346	26.8114	59.7388	16.0303	2.5108	0.167401	0.310097	4.17792	1.08307	10.8529	13.4667	41.4982	45.7234	14.8565	17.7731	11.2271
LOC_Os11g07020	IV	fructose-bisphospate aldolase isozyme, putative, expressed	gluconeogenesis;glycolysis;pentose-phosphate shunt;response to abscisic acid stimulus;response to cadmium ion	0.825998	0.833977	0.91666	0.881202	2.40701	0.477278	17.3947	0.0125735	1.08054	0.999916	6.93131	1.14e-06	0.384725	0.426457	60.1395	35.9083	0.408881	4.43155	48.5266	17.848	65.3315	60.1395	53.1993	35.9083	87.3722	22.8442	6.1523	0.219982	0.408881	3.78874	4.43155	15.2597	25.8479	48.5266	89.0445	17.848	30.8639	12.6055
LOC_Os11g02610	IV	BTBN20 - Bric-a-Brac, Tramtrack, Broad Complex BTB domain with non-phototropic hypocotyl 3 NPH3 and coiled-coil domains, expressed	phototropism;signal transduction	1.41855	0.761886	0.898668	0.884929	1.14211	0.859643	3.93654	0.048398	0.618774	0.999916	3.35452	0.00501255	0.32763	0.140477	3.28969	3.25201	0.435702	1.09714	3.68216	1.37035	7.2011	2.45007	3.28969	3.25201	12.2618	2.52104	1.73091	0.376951	0.435702	1.09714	1.02196	1.25849	3.68216	1.9619	5.95054	1.37035	1.00763	1.39893
LOC_Os02g04950	IV	splicing factor 3B subunit 1, putative, expressed	NA	0.974343	0.983696	1.07259	0.933544	3.53481	0.545848	68.7867	0.000960884	1.07264	0.999916	20.2854	1.37e-07	0.755718	0.99987	1.01342	1.34321	0.0523417	0.0655592	1.45657	0.621101	1.01342	1.89007	0.908703	1.50062	1.34321	0.929363	0	0.055283	0.0523417	0.0655592	0.133073	0.029752	0.504328	2.1845	1.45657	0	0.621101	2.48849
LOC_Os11g02290	IV	expressed protein	NA	1.21452	0.899383	1.06437	0.952721	1.16239	0.944211	7.383	0.142164	0.854736	0.999916	6.85846	0.0204049	0.799579	0.99987	1.9799	2.58168	0	0	1.75205	1.49796	1.18072	1.9799	2.46336	2.7598	1.8673	2.58168	0	0	0.299261	0	0.260914	0	1.59378	1.75205	2.59193	1.7631	1.19584	1.49796
LOC_Os04g58200	IV	protochlorophyllide reductase A, chloroplast precursor, putative, expressed	chlorophyll biosynthetic process;oxidation reduction;photosynthesis	1.55907	0.685781	1.03714	0.9581	3.38935	0.386446	55.7172	2.45e-05	0.64759	0.999916	12.6763	5.27e-10	0.349362	0.201615	6.29885	5.56415	0	0.403696	6.61512	2.48449	10.6849	6.29885	4.03981	5.56415	22.0791	3.97419	0.424594	0	0	0.403696	0.273756	0.988269	4.45463	6.61512	10.5706	2.48449	3.52156	1.59397
LOC_Os12g08770	IV	photosystem I reaction center subunit N, chloroplast precursor, putative, expressed	photosynthesis;photosynthetic electron transport in photosystem I	0.968545	0.98071	1.00469	0.994689	3.1292	0.25947	27.2488	0.0357919	1.01053	0.999916	8.9681	2.2e-07	0.45577	0.818929	27.6404	19.265	0.160985	3.63327	29.6995	12.1109	36.5014	27.6404	25.2678	19.265	53.2062	11.585	2.41333	0.160985	0	3.63327	0.780558	5.38919	13.1689	29.6995	47.0417	12.1109	21.0688	7.07888
LOC_Os03g16050	IV	fructose-1,6-bisphosphatase, putative, expressed	carbohydrate metabolic process;dephosphorylation;fructose 1,6-bisphosphate metabolic process;fructose 6-phosphate metabolic process;fructose metabolic process;gluconeogenesis;photosynthesis;photosynthetic electron transport in photosystem I;reductive pentose-phosphate cycle;response to cold;response to cytokinin stimulus;sucrose biosynthetic process;sucrose metabolic process	1.0821	0.960103	0.997637	0.997596	19.9172	0.0826864	123.526	0.000783559	0.896979	0.999916	5.80603	0.00697837	0.339646	0.664809	3.15431	2.55194	0	0.513366	3.04748	1.23863	3.16843	3.15431	2.45915	2.55194	5.90734	1.03149	0	0	0	0.513366	0.139274	0.839312	0.851811	3.04748	5.12391	1.23863	1.28971	0.551754
LOC_Os04g10000	IV	sex determination protein tasselseed-2, putative, expressed	NA	0.711705	0.91283	1.00156	0.999436	1.29082	0.806494	6.39698	0.0160251	1.39244	0.999916	4.59292	0.000222924	0.284933	0.122745	1.33313	4.25495	0.227787	1.18572	5.33155	1.81508	14.7484	0.248423	1.33313	2.46584	4.25495	4.62363	1.82983	0	0.227787	1.44986	0.984788	1.18572	5.33155	4.46689	6.06838	0.587477	1.81508	2.20296
LOC_Os08g20730	IV	peroxidase precursor, putative, expressed	cellular oxidant detoxification;hydrogen peroxide catabolic process;oxidation reduction;response to oxidative stress	2.9639	0.007628	3.48908	0.00390495	3.3863	0.00116807	6.69237	7.17e-05	1.16471	0.999916	1.97274	0.14852	0.462614	0.746063	5.48428	15.6614	3.39655	7.69794	10.9924	6.35488	5.48428	2.47532	6.25337	8.76553	16.6903	15.6614	3.39655	4.42297	1.79229	12.1909	5.47157	7.69794	27.0669	10.923	10.9924	5.0933	10.8364	6.35488
LOC_Os04g40520	IV	uncharacterized glycosyltransferase, putative, expressed	carbohydrate metabolic process	2.18898	0.00819435	2.30237	0.0247354	2.229	0.00840444	4.02165	0.00100453	1.02895	0.999916	1.73243	0.14103	0.529435	0.717558	8.16932	17.9371	4.59923	10.3852	17.0138	10.8891	6.74513	9.02777	8.16932	18.1381	14.6363	17.9371	4.46847	12.635	4.59923	10.3852	8.47159	12.1071	12.0878	24.3335	17.0138	10.8891	6.1983	12.1814
LOC_Os01g66830	IV	pectinacetylesterase domain containing protein, expressed	NA	2.61382	0.0107146	3.84006	0.000187625	4.65013	3.61e-06	9.33714	3.68e-08	1.43631	0.943175	1.93441	0.0585181	0.384178	0.149271	5.08095	15.5847	3.19896	13.307	22.5765	6.90971	5.08095	8.45453	4.19842	15.5847	12.7746	18.2742	3.19896	5.33818	2.99448	13.307	7.74238	14.162	14.7271	25.8703	22.5765	6.90971	3.70738	11.9969
LOC_Os03g20720	IV	GTPase-activating protein, putative, expressed	protein amino acid autophosphorylation	1.98203	0.0246214	2.12338	0.0258102	2.28488	0.00334266	3.22759	0.00361498	1.05074	0.999916	1.35559	0.441365	0.741273	0.99987	5.78691	10.5937	3.90671	7.7435	10.1129	7.18798	6.67674	4.39661	5.78691	10.5937	9.45758	10.6279	3.33177	5.91889	3.90671	9.17915	5.94341	7.7435	8.22269	10.1129	12.8456	7.18798	9.1675	6.18702
LOC_Os01g15120	IV	hydrolase, alpha,beta fold family domain containing protein, expressed	NA	1.99896	0.0731194	2.31325	0.0215556	1.93434	0.0194736	2.84152	0.0105517	1.13191	0.999916	1.41753	0.406824	0.682727	0.99987	11.3622	28.7589	10.7149	19.7969	31.7472	19.9465	11.3622	16.717	10.5971	28.7589	17.9066	31.0497	10.6528	12.8006	10.7149	19.7969	16.0881	27.6027	20.4672	31.7472	38.0458	19.9465	13.2399	28.2253
LOC_Os05g48070	IV	expressed protein	regulation of cell cycle	2.11154	0.150548	2.69006	0.0204136	4.22341	4.31e-08	6.22909	9.12e-06	1.24373	0.999916	1.4297	0.439706	0.630008	0.99987	4.55746	15.2197	2.78038	11.4991	18.6317	11.3525	3.67661	9.42407	4.55746	15.7325	6.59158	15.2197	2.78038	9.39837	2.31777	11.4991	8.35001	13.7577	8.44902	18.6317	21.2441	11.3525	4.9116	14.1467
LOC_Os04g40840	IV	elongator complex protein 3, putative, expressed	DNA mediated transformation;cell proliferation;histone acetylation;organ growth;regulation of auxin mediated signaling pathway;regulation of leaf formation;regulation of transcription from RNA polymerase II promoter;regulation of transcription, DNA-dependent;tRNA wobble uridine modification;transcription, DNA-dependent	1.88055	0.156636	2.25359	0.0409657	1.75118	0.0208239	3.01539	0.00673474	1.17065	0.999916	1.65129	0.147696	0.624938	0.967379	14.9399	32.6474	12.9719	20.7617	37.9492	21.3121	9.54954	21.4302	14.9399	32.6474	19.5825	34.2135	9.91161	23.4573	12.9719	20.7617	22.8468	19.6542	21.6269	37.9492	44.9522	29.158	15.1402	21.3121
LOC_Os05g48940	IV	expressed protein	NA	2.25387	0.170554	2.66272	0.0463732	2.74006	0.00194136	4.19965	0.00118935	1.15255	0.999916	1.46041	0.341391	0.652944	0.995138	4.56583	10.7695	3.72509	8.0264	12.9153	9.18502	1.2067	7.64115	4.56583	12.434	7.428	10.7695	1.91739	9.71439	3.72509	6.90139	8.0264	9.99019	8.63579	12.9153	14.9152	9.49236	5.19521	9.18502
LOC_Os05g18660	IV	OsFBDUF24 - F-box and DUF domain containing protein, expressed	NA	1.98281	0.193895	3.3473	0.00155274	2.50639	0.000836754	4.54747	0.000128875	1.64903	0.656177	1.75056	0.0942367	0.482808	0.442523	5.19048	13.191	4.34009	10.1623	21.073	9.22893	3.13806	8.91914	5.19048	13.191	7.91734	13.3322	3.94649	8.49948	4.34009	10.1623	10.0651	13.1322	13.4273	21.073	24.1308	9.22893	5.90319	13.1924
LOC_Os03g04140	IV	serine acetyltransferase protein, putative, expressed	cellular amino acid biosynthetic process;cysteine biosynthetic process;cysteine biosynthetic process from serine;sulfate assimilation	1.77643	0.199118	2.50944	0.018314	2.98749	0.000243714	4.23311	0.00135636	1.38033	0.999916	1.34655	0.542695	0.569024	0.88564	8.38428	16.26	5.80651	14.7551	21.586	13.184	6.34927	8.38428	9.56146	16.26	9.42398	17.0565	3.76213	12.4349	5.80651	14.7551	11.3972	18.9225	11.5492	21.586	27.9736	13.184	7.49652	14.243
LOC_Os01g68720	IV	keratin, type I cytoskeletal 9, putative, expressed	NA	1.59788	0.252752	2.09325	0.0284621	2.61631	9.29e-07	3.35026	0.00041392	1.28187	0.999916	1.23783	0.599276	0.599407	0.717558	83.1053	136.967	51.8097	125.868	164.966	107.432	56.7571	99.6109	83.1053	136.967	96.6057	145.721	50.5755	88.4858	51.8097	125.868	116.102	162.108	126.406	164.966	210.93	117.036	77.6548	107.432
LOC_Os03g60920	IV	Methyltransferase small domain containing protein, expressed	NA	1.40877	0.58913	2.18984	0.0474545	2.14275	0.0042317	3.75527	0.00144375	1.51836	0.876208	1.67253	0.139123	0.511344	0.553855	11.7348	21.1882	9.55079	18.1451	28.9687	16.984	10.6614	19.5448	11.7348	21.1882	14.0847	24.0535	6.81401	16.7408	9.55079	19.5442	17.4332	18.1451	21.5022	28.9687	42.678	20.536	10.3943	16.984
LOC_Os03g09930	IV	sulfate transporter, putative, expressed	sulfate transmembrane transport;sulfate transport;transmembrane transport	1.61435	0.653832	3.74419	0.00681806	3.94916	0.00542572	6.81656	0.000490246	2.27069	0.212892	1.67714	0.277427	0.445171	0.650004	0.5524	1.04394	0.629397	0.867814	1.58708	0.688137	0.528393	1.06582	0.5524	1.04394	0.803581	1.14976	0.737666	0.629397	0.278929	0.867814	0.463239	1.20167	1.58708	1.43013	2.1586	0.688137	0.479134	1.23348
LOC_Os07g35350	IV	glucan endo-1,3-beta-glucosidase precursor, putative, expressed	carbohydrate metabolic process	3.58682	7.84e-05	2.56173	0.0234831	1.73179	0.165337	2.46723	0.096383	0.699311	0.960972	1.41243	0.431085	0.76249	0.99987	2.68276	10.7405	3.16357	5.2518	8.53417	5.40549	2.31715	2.68276	4.01563	9.12823	12.6684	10.7405	4.41409	3.16357	1.7855	5.2518	5.18811	5.86059	8.53417	5.57692	8.79916	5.40549	6.76906	5.40061
LOC_Os03g56730	IV	expressed protein	NA	2.23135	0.112654	2.71745	0.0260817	1.79362	0.0816631	2.81287	0.0308006	1.18792	0.999916	1.53083	0.285921	0.659533	0.99987	3.45088	8.61078	4.63472	6.81493	10.4356	6.1648	1.92616	5.92587	3.45088	8.61078	6.76359	9.79384	4.63472	7.83635	3.19755	6.81493	6.28459	7.43295	7.60441	10.4356	13.2212	5.02998	6.1648	9.29342
LOC_Os08g42100	IV	ACT domain containing protein, expressed	NA	3.39348	0.133562	4.83724	0.0116495	2.08219	0.415951	4.4151	0.0803274	1.39934	0.999916	2.08573	0.205388	0.505407	0.689834	0.371181	1.4263	0.490176	0.8723	2.05747	0.915294	0.224499	0.371181	0.670524	1.4263	1.63695	1.33657	0	0.490176	0.692407	0.8723	0.591014	1.4521	2.23861	1.9512	2.05747	0.872254	0.915294	1.21619
LOC_Os02g12910	IV	receptor-like protein kinase 5 precursor, putative, expressed	NA	3.73394	0.162949	4.80411	0.0442148	1.32664	0.76055	3.81476	0.123388	1.26068	0.999916	2.7827	0.0885417	0.627969	0.99987	0.150057	0.825668	0.232069	0.39671	0.915701	0.647968	0.150057	0.412325	0	0.825668	0.753541	0.972636	0.408569	0.122816	0.232069	0.485566	0.328715	0.39671	0.632335	1.68728	0.915701	0.966926	0.408389	0.647968
LOC_Os05g10754	IV	expressed protein	NA	2.04539	0.231917	3.4969	0.00831562	2.62952	0.0832739	6.82789	0.000815953	1.66462	0.926592	2.48363	0.0765552	0.380184	0.459993	1.92494	3.46314	1.19091	2.63368	7.43366	1.79384	2.03227	1.92494	1.73362	5.78302	2.51001	3.46314	0.791399	2.14018	1.19091	2.63368	1.14797	4.26086	2.77313	7.43366	9.13249	1.79384	1.77349	3.34166
LOC_Os01g48980	IV	GPI transamidase component family protein, putative, expressed	attachment of GPI anchor to protein	1.57825	0.245137	1.93145	0.0463801	1.36626	0.372194	2.29731	0.0335107	1.19921	0.999916	1.63902	0.182744	0.631282	0.842428	9.98866	16.8988	10.7497	12.5048	20.6793	11.1632	8.28067	13.1482	9.98866	17.1355	15.33	16.8988	7.09812	11.3378	10.7497	12.5048	16.8643	7.79312	20.6793	18.4403	20.8555	16.6534	11.1632	10.6295
LOC_Os04g25360	IV	tRNA methyltransferase complex GCD14 subunit, putative, expressed	methylation;tRNA methylation;tRNA processing	1.50878	0.303811	2.03352	0.0340941	1.18037	0.541651	1.98915	0.093623	1.32142	0.999916	1.63603	0.118115	0.601978	0.690549	9.94649	15.9869	11.4088	13.3046	20.4895	13.0823	9.94649	9.66056	12.159	16.3625	14.9666	15.9869	11.4088	12.0018	10.7049	13.3046	12.2094	14.238	20.4895	17.8602	25.5899	11.9123	13.9873	13.0823
LOC_Os05g41172	IV	histone-lysine N-methyltransferase, H3 lysine-9 specific SUVH1, putative, expressed	histone lysine methylation;histone methylation;methylation	1.52939	0.321313	1.94383	0.0479127	1.43137	0.0998739	2.36844	0.0125095	1.24477	0.999916	1.60764	0.0985802	0.583072	0.473127	31.5117	46.0229	27.4276	38.3788	58.4962	36.4911	22.9808	42.4311	31.5117	46.0229	44.3138	57.1007	26.4412	41.5926	27.4276	38.3788	45.0853	34.7014	57.0341	58.4962	73.3	43.3577	30.818	36.4911
LOC_Os01g11790	IV	GDSL-like lipase,acylhydrolase, putative, expressed	NA	2.38075	0.393091	3.99976	0.0395567	0.374715	0.0552689	0.931756	0.941567	1.65221	0.996895	2.43413	0.138761	0.469199	0.963206	0.369062	1.51565	1.54791	0.785266	2.91547	0.978685	0.66686	0.369062	0.199049	0.848193	1.51565	1.62896	3.63699	1.54791	1.53613	1.08064	0.733063	0.785266	3.45843	1.07017	2.91547	0.978685	1.58297	0.472154
LOC_Os01g29830	IV	expressed protein	NA	1.77978	0.393419	3.00412	0.00878514	1.98175	0.152599	3.98684	0.004758	1.65004	0.704272	1.94062	0.112476	0.507806	0.364792	4.20486	6.79396	3.38195	4.51247	10.8153	5.36198	4.20486	4.80925	1.88233	6.79396	7.454	5.08572	1.88343	4.3478	3.38195	4.51247	3.81176	8.62013	9.11457	10.8153	12.8977	5.36198	4.47378	6.64472
LOC_Os07g30220	IV	expressed protein	NA	1.60641	0.393912	2.32806	0.0321196	0.994933	0.990121	1.56842	0.392478	1.41818	0.977368	1.53481	0.305118	0.615756	0.842428	6.43015	10.3963	8.34376	8.49372	10.7189	7.29136	6.43015	7.13608	6.23533	8.52479	10.3963	11.8022	9.32066	8.34376	7.38667	9.25314	8.49372	6.63079	10.2002	10.7189	15.4791	9.34859	6.80605	7.29136
LOC_Os01g18880	IV	ubiquitin carboxyl-terminal hydrolase, family 1, putative, expressed	NA	1.84067	0.406738	2.6207	0.0424982	1.34861	0.551385	1.97855	0.249639	1.39719	0.999916	1.42541	0.521559	0.651383	0.997057	1.91196	4.07153	2.86956	3.21506	5.59627	2.84265	1.45561	2.25111	1.91196	4.07153	2.51998	4.58607	3.17437	2.86956	2.23898	3.21506	2.30584	5.48971	4.36789	6.61427	5.59627	2.84265	2.76684	4.0853
LOC_Os05g35520	IV	deoxynucleoside kinase family, putative, expressed	phosphorylation	1.71617	0.422255	2.44078	0.0470673	2.08835	0.0552174	3.37783	0.00874689	1.39103	0.967202	1.55813	0.240772	0.637751	0.997057	4.98548	7.73687	4.5479	7.09675	11.894	7.4851	2.08692	7.63045	4.98548	7.73687	7.48269	10.1757	2.1328	6.1236	4.5479	7.09675	10.0797	6.21516	10.9111	11.894	13.7845	11.3455	4.42903	7.4851
LOC_Os07g09800	IV	expressed protein	photosynthetic electron transport chain	1.49277	0.778979	3.30902	0.0446502	1.52294	0.547702	3.78952	0.0592196	2.17675	0.705277	2.43545	0.0800298	0.380019	0.301393	1.76148	2.11315	1.15318	2.13492	4.56008	2.08314	0.905216	1.76148	2.43009	2.11315	4.10337	0.985936	1.85321	0.618377	1.15318	1.61523	2.79282	2.13492	3.65798	8.11918	4.56008	2.08314	2.45066	1.83489
LOC_Os07g35050	IV	OsFBX237 - F-box domain containing protein, expressed	NA	1	1	95.7192	9.99e-05	2.47577	0.406684	7.47041	0.0466647	136.186	3.07e-05	2.88113	0.0799468	0.381772	0.602254	0	0	0.353952	0.570255	1.58397	0.421501	0	0	0	0	0	0	0.353952	0.567259	0.133344	0.58893	0.570255	0.458414	1.29578	1.58397	1.92825	0.421501	0.352795	0.958538
LOC_Os01g71830	IV	glycosyl hydrolases family 17, putative, expressed	carbohydrate metabolic process;metabolic process	2.32295	0.000423998	1.76074	0.105032	1.52212	0.123951	2.36474	0.032579	0.742154	0.986123	1.50012	0.271669	0.764362	0.99987	32.9705	77.2188	27.855	35.7249	56.8882	42.7094	28.2918	32.9705	34.7299	80.0757	77.2188	65.9446	20.4018	42.398	27.855	47.3159	31.8559	35.7249	56.8882	43.7181	70.0542	41.4534	42.7094	46.1665
LOC_Os01g37050	IV	ribonuclease III domain protein, putative, expressed	RNA phosphodiester bond hydrolysis;RNA phosphodiester bond hydrolysis, endonucleolytic;RNA processing;nucleic acid phosphodiester bond hydrolysis;production of siRNA involved in RNA interference	3.04002	0.0097279	1.91667	0.221225	2.14371	0.0716863	2.92522	0.071241	0.617199	0.910535	1.32072	0.618803	0.495025	0.930102	2.87369	8.43415	2.18742	4.26357	7.01318	3.34613	2.56715	3.90516	2.87369	8.43415	5.83638	13.7564	2.18742	5.87084	1.97211	4.26357	3.94983	5.2894	3.57426	7.2036	7.01318	3.34613	0.653052	4.71588
LOC_Os01g59840	IV	Os1bglu3 - beta-glucosidase homologue, similar to G. max isohydroxyurate hydrolase, expressed	carbohydrate metabolic process	2.87096	0.0202427	1.49762	0.532689	1.84426	0.417866	4.59168	0.0353427	0.508631	0.335252	2.452	0.0636702	0.616781	0.99987	2.00934	4.66839	0.470322	0.90036	3.20867	1.99681	1.22376	3.21363	2.00934	4.66839	4.59223	5.14444	0.417045	2.25543	0.470322	0.793046	1.61342	0.90036	2.81952	3.83158	3.20867	2.68905	0.622782	1.99681
LOC_Os03g10880	IV	BTBN5 - Bric-a-Brac, Tramtrack, Broad Complex BTB domain with non-phototropic hypocotyl 3 NPH3 and coiled-coil domains, expressed	defense response to bacterium	2.96106	0.0210722	1.98393	0.257502	1.62615	0.482613	3.28421	0.103575	0.651867	0.939454	1.95065	0.189942	0.61536	0.979437	1.18659	3.92091	1.2833	1.39547	2.49314	1.59855	0.783669	1.18659	2.10721	3.73368	4.73589	3.92091	1.60104	1.2833	0.302385	1.39547	0.94518	1.95806	1.95303	2.49314	3.8463	1.51974	1.59855	1.90403
LOC_Os11g42430	IV	transporter family protein, putative, expressed	carbohydrate transport;transmembrane transport	2.41431	0.0261569	1.69845	0.246032	0.894867	0.758678	1.64954	0.280572	0.687643	0.802522	1.78308	0.0533155	0.592155	0.747193	13.5088	47.1507	19.9393	18.8774	32.3053	16.9072	13.5088	32.7075	12.5507	57.2298	37.4851	47.1507	11.589	19.9393	25.9502	18.8774	21.8538	17.6574	30.6178	32.3053	37.3534	27.0992	16.3116	16.9072
LOC_Os01g05080	IV	thylakoid lumenal protein, putative, expressed	NA	6.19407	0.0322832	3.7126	0.234331	0.672113	0.75816	2.52769	0.463741	0.590884	0.999916	3.65014	0.151148	0.446033	0.99987	0.502724	2.7752	0.511377	0.443593	1.54281	0.938746	0.502724	0.560091	0.299824	2.7752	2.50385	3.01568	0.686429	0.274814	0.511377	0.489505	0.443593	0.29659	0.774508	2.81831	1.54281	1.32666	0	0.938746
LOC_Os05g01010	IV	expressed protein	NA	9.17484	0.0422172	7.96544	0.0544701	0.449557	0.33396	0.995006	0.996715	0.842257	0.999916	2.12189	0.382096	0.960552	0.99987	0	1.3324	1.46996	0.298456	1.20481	0.943747	0	0.169745	0	1.4316	0.837934	1.3324	0	1.46996	1.88798	0.298456	0.134929	0.632518	0.707429	1.20481	1.53541	0.768265	1.08146	0.943747
