# Supplementary material for: The negative regulator SMAX1 controls mycorrhizal symbiosis and strigolactone biosynthesis in rice
Source: Nat Commun. 2020 Apr 30;11:2114. doi: 10.1038/s41467-020-16021-1 (PMC7193599; doi:10.1038/s41467-020-16021-1)
Supplement: Supplementary file 9 — Supplementary Dataset 6 [file 41467_2020_16021_MOESM9_ESM.xlsx]

## Sheet: Supplementary Data 06
Supplementary Data 06_Gene Ontology enrichment analysis of smax1-UP (p<0.05)
GOterm	enrichment_p-value	simulation_adjusted_p-value	overlapping_genes_inGOterm	number_of_overlapping_genes	total_number_of_genes_in_GOterm
photosynthesis	1.78175e-16	0	LOC_Os01g17170;LOC_Os12g08770;LOC_Os07g07540;LOC_Os07g05360;LOC_Os03g16050;LOC_Os04g58200;LOC_Os12g19381;LOC_Os06g01850;LOC_Os07g38960;LOC_Os12g23200;LOC_Os07g37240;LOC_Os03g56670;LOC_Os12g19470;LOC_Os05g48630;LOC_Os08g10020;LOC_Os07g04840;LOC_Os07g05480	17	82
oxidation reduction	6.66692e-14	0	LOC_Os09g31502;LOC_Os06g37330;LOC_Os01g17170;LOC_Os03g39690;LOC_Os10g40900;LOC_Os09g15240;LOC_Os06g41070;LOC_Os06g37364;LOC_Os02g09750;LOC_Os04g46470;LOC_Os03g52170;LOC_Os05g30890;LOC_Os11g40690;LOC_Os04g58200;LOC_Os12g19470;LOC_Os10g23180;LOC_Os01g50490;LOC_Os01g41800;LOC_Os07g10490;LOC_Os08g01380;LOC_Os06g40070;LOC_Os10g02490;LOC_Os09g35940;LOC_Os01g50590;LOC_Os08g06190;LOC_Os04g56700;LOC_Os03g…	52	1290
gibberellin biosynthetic process	2.3053e-10	0	LOC_Os04g52230;LOC_Os01g08220;LOC_Os01g22910;LOC_Os02g17780;LOC_Os06g37330;LOC_Os06g37364;LOC_Os03g63970	7	15
carotenoid biosynthetic process	7.2491e-07	0	LOC_Os01g50590;LOC_Os07g10490;LOC_Os11g36440;LOC_Os02g57290;LOC_Os02g09750	5	15
gibberellic acid mediated signaling pathway	9.6865e-07	0	LOC_Os04g52230;LOC_Os06g37330;LOC_Os02g17780;LOC_Os01g08220;LOC_Os06g37450;LOC_Os06g37364	6	28
isoprenoid biosynthetic process	9.36947e-06	0	LOC_Os06g43210;LOC_Os02g39160;LOC_Os01g01710;LOC_Os03g52170;LOC_Os07g39270	5	24
response to light stimulus	1.45234e-05	0	LOC_Os07g37240;LOC_Os07g07540;LOC_Os07g38960;LOC_Os08g06630;LOC_Os08g01380;LOC_Os03g03720;LOC_Os04g56700;LOC_Os06g37450;LOC_Os10g35840	9	117
carotene biosynthetic process	3.53052e-05	0	LOC_Os12g21710;LOC_Os07g10490;LOC_Os02g09750	3	6
secondary metabolite biosynthetic process	5.6839e-05	0	LOC_Os06g43384;LOC_Os01g50490;LOC_Os06g41070;LOC_Os02g09240;LOC_Os09g35940;LOC_Os03g39690;LOC_Os03g39760;LOC_Os02g09200	8	108
gluconeogenesis	9.13986e-05	0	LOC_Os11g07020;LOC_Os03g16050;LOC_Os02g39160;LOC_Os04g16680	4	20
isopentenyl diphosphate biosynthetic process, mevalonate-independent pathway	9.70654e-05	0.001	LOC_Os01g01710;LOC_Os02g39160;LOC_Os03g52170	3	8
response to red light	0.000266124	0.001	LOC_Os02g16000;LOC_Os06g21590;LOC_Os07g37240;LOC_Os01g08220	4	26
photosynthesis, light harvesting in photosystem I	0.000367675	0	LOC_Os06g21590;LOC_Os07g37240;LOC_Os07g38960	3	12
photosystem II repair	0.000367675	0	LOC_Os07g07540;LOC_Os05g33280;LOC_Os06g49160	3	12
chlorophyll biosynthetic process	0.000469358	0.001	LOC_Os01g17170;LOC_Os01g32730;LOC_Os04g58200;LOC_Os10g35840	4	30
photosynthetic electron transport in photosystem I	0.000473647	0	LOC_Os02g51020;LOC_Os12g08770;LOC_Os03g16050	3	13
secondary shoot formation	0.000597364	0.001	LOC_Os01g50590;LOC_Os01g54270;LOC_Os04g46470	3	14
response to cytokinin stimulus	0.00070814	0	LOC_Os02g47020;LOC_Os07g37240;LOC_Os03g16050;LOC_Os03g20100;LOC_Os07g25430;LOC_Os06g01850;LOC_Os06g49160	7	120
carbohydrate metabolic process	0.00084591	0	LOC_Os07g35350;LOC_Os01g59840;LOC_Os03g16050;LOC_Os01g71830;LOC_Os09g33680;LOC_Os04g43390;LOC_Os04g40520;LOC_Os02g47020;LOC_Os03g56280;LOC_Os04g16680;LOC_Os03g61800;LOC_Os07g38790;LOC_Os02g03870;LOC_Os07g35510	14	425
defense response to bacterium	0.000865446	0	LOC_Os03g04050;LOC_Os01g09800;LOC_Os02g47020;LOC_Os07g04840;LOC_Os02g15750;LOC_Os04g16680;LOC_Os06g01850;LOC_Os03g10880	8	161
carotene catabolic process	0.000879967	0.001	LOC_Os04g46470;LOC_Os01g54270	2	4
negative regulation of response to water deprivation	0.000879967	0.001	LOC_Os09g10760;LOC_Os03g24040	2	4
chloroplast organization	0.00103551	0.001	LOC_Os01g58470;LOC_Os01g63220;LOC_Os06g24070;LOC_Os12g17910;LOC_Os10g42780;LOC_Os01g17170;LOC_Os03g61220	7	128
protein-chromophore linkage	0.00108595	0.002	LOC_Os07g37240;LOC_Os03g51030;LOC_Os07g38960	3	17
reductive pentose-phosphate cycle	0.00145473	0	LOC_Os12g19381;LOC_Os03g16050	2	5
fructose 1,6-bisphosphate metabolic process	0.00145473	0.001	LOC_Os04g16680;LOC_Os03g16050	2	5
strigolactone biosynthetic process	0.00145473	0.002	LOC_Os04g46470;LOC_Os01g54270	2	5
response to far red light	0.00204835	0.002	LOC_Os06g21590;LOC_Os07g37240;LOC_Os03g51030	3	21
regulation of chlorophyll biosynthetic process	0.00216445	0.002	LOC_Os06g24070;LOC_Os06g37450	2	6
response to low light intensity stimulus	0.00300574	0.004	LOC_Os06g21590;LOC_Os07g38960	2	7
phototropism	0.00300574	0.005	LOC_Os03g51030;LOC_Os11g02610	2	7
proteolysis involved in cellular protein catabolic process	0.00319522	0.002	LOC_Os02g43010;LOC_Os03g59880;LOC_Os05g06660;LOC_Os09g28830;LOC_Os10g39560	5	81
fructose metabolic process	0.0039753	0.004	LOC_Os03g16050;LOC_Os04g16680	2	8
cysteine biosynthetic process from serine	0.00506988	0.007	LOC_Os03g04140;LOC_Os06g36840	2	9
systemic acquired resistance, salicylic acid mediated signaling pathway	0.00506988	0.01	LOC_Os02g39160;LOC_Os01g09800	2	9
response to blue light	0.00523532	0.012	LOC_Os06g21590;LOC_Os07g37240;LOC_Os01g49740	3	29
positive regulation of transcription, DNA-dependent	0.00559944	0.003	LOC_Os01g09800;LOC_Os02g52250;LOC_Os03g60910;LOC_Os05g48800;LOC_Os06g24070;LOC_Os01g64730	6	131
sucrose biosynthetic process	0.00628629	0.005	LOC_Os03g16050;LOC_Os04g16680	2	10
photosynthesis, light harvesting	0.0076214	0.004	LOC_Os07g37240;LOC_Os07g38960	2	11
gibberellin metabolic process	0.0076214	0.008	LOC_Os04g09900;LOC_Os02g17780	2	11
transcription from plastid promoter	0.0076214	0.006	LOC_Os03g60910;LOC_Os01g63220	2	11
SCF-dependent proteasomal ubiquitin-dependent protein catabolic process	0.00829441	0.003	LOC_Os10g03600;LOC_Os07g13890;LOC_Os07g03100;LOC_Os07g09814	4	65
carbon fixation	0.00907215	0.01	LOC_Os12g19470;LOC_Os12g19381	2	12
response to red or far red light	0.0106355	0.009	LOC_Os01g08220;LOC_Os03g63970	2	13
photosynthetic electron transport chain	0.0106355	0.009	LOC_Os07g09800;LOC_Os08g01380	2	13
fructose 6-phosphate metabolic process	0.0140883	0.013	LOC_Os03g16050;LOC_Os04g16680	2	15
photosystem II assembly	0.0140883	0.015	LOC_Os07g07540;LOC_Os08g23410	2	15
positive regulation of response to water deprivation	0.0140883	0.019	LOC_Os02g52250;LOC_Os01g64730	2	15
response to high light intensity	0.0155955	0.011	LOC_Os06g21590;LOC_Os07g38960;LOC_Os07g07540	3	43
response to water deprivation	0.0232283	0.02	LOC_Os01g58470;LOC_Os06g41810;LOC_Os09g10760;LOC_Os06g43210;LOC_Os05g48800;LOC_Os11g26780	6	179
production of siRNA involved in RNA interference	0.0244908	0.019	LOC_Os01g37050;LOC_Os01g34350	2	20
positive regulation of response to salt stress	0.0244908	0.022	LOC_Os02g52250;LOC_Os01g64730	2	20
response to abscisic acid stimulus	0.0262174	0.028	LOC_Os03g04050;LOC_Os06g41810;LOC_Os02g52250;LOC_Os05g48800;LOC_Os11g07020;LOC_Os03g46250;LOC_Os11g26780	7	235
response to cold	0.0292684	0.041	LOC_Os02g47020;LOC_Os09g10760;LOC_Os07g38960;LOC_Os03g16050;LOC_Os03g03720;LOC_Os06g21590	6	189
defense response to fungus, incompatible interaction	0.0293034	0.023	LOC_Os06g01850;LOC_Os03g01830	2	22
starch biosynthetic process	0.0293034	0.029	LOC_Os04g16680;LOC_Os06g06560	2	22
negative regulation of flower development	0.0399345	0.046	LOC_Os06g24070;LOC_Os06g37450	2	26
response to singlet oxygen	0.0480013	0.049	LOC_Os01g32730	1	4
generation of catalytic spliceosome for second transesterification step	0.0480013	0.049	LOC_Os02g52250	1	4
alanine biosynthetic process	0.0480013	0.047	LOC_Os02g39160	1	4
arginine catabolic process	0.0480013	0.049	LOC_Os04g01690	1	4
ergosterol biosynthetic process	0.0480013	0.048	LOC_Os12g43130	1	4
glucan catabolic process	0.0480013	0.046	LOC_Os02g03870	1	4
putrescine biosynthetic process	0.0480013	0.045	LOC_Os04g01690	1	4
response to herbicide	0.0480013	0.048	LOC_Os02g30630	1	4
specification of stamen identity	0.0480013	0.048	LOC_Os06g49840	1	4
red light signaling pathway	0.0480013	0.048	LOC_Os03g51030	1	4
regulation of RNA biosynthetic process	0.0480013	0.044	LOC_Os08g06630	1	4
