# Supplementary material for: The negative regulator SMAX1 controls mycorrhizal symbiosis and strigolactone biosynthesis in rice
Source: Nat Commun. 2020 Apr 30;11:2114. doi: 10.1038/s41467-020-16021-1 (PMC7193599; doi:10.1038/s41467-020-16021-1)
Supplement: Supplementary file 10 — Supplementary Dataset 7 [file 41467_2020_16021_MOESM10_ESM.xlsx]

## Sheet: Supplementary Data 07
Supplementary Data 07_list of smax1-DOWN
Genotype Abbreviation
DJWT	Dongjin Wild-type
smax1	smax1 mutant
ShioWT	Shiokari Wild-type
d3	d3 mutant
dko	F5-smax1 and d3 double knockout mutant
d3SMAX1WT	F5 segregant-d3 mutant and SMAX1 wild-type
Gene ID	Description	GOterms	smax1_VS_DJWT_foldchange	smax1_VS_DJWT_padj	dko_VS_DJWT_foldchange	dko_VS_DJWT_padj	d3_VS_ShioWT_foldchange	d3_VS_ShioWT_padj	dko_VS_ShioWT_foldchange	dko_VS_ShioWT_padj	dko_VS_smax1_foldchange	dko_VS_smax1_padj	dko_VS_d3_foldchange	dko_VS_d3_padj	d3SMAX1WT_VS_dko_foldchange	d3SMAX1WT_VS_dko_padj	DJWT_medianFPKM	smax1_medianFPKM	ShioWT_medianFPKM	d3_medianFPKM	dko_medianFPKM	d3SMAX1WT_medianFPKM	DJWT_rep1	DJWT_rep2	DJWT_rep3	smax1_rep1	smax1_rep2	smax1_rep3	ShioWT_rep1	ShioWT_rep2	ShioWT_rep3	d3_rep1	d3_rep2	d3_rep3	dko_rep1	dko_rep2	dko_rep3	d3SMAX1WT_rep1	d3SMAX1WT_rep2	d3SMAX1WT_rep3
LOC_Os07g07860	LTPL76 - Protease inhibitor,seed storage,LTP family protein precursor, expressed	lipid transport;proteolysis	0.420345	0.0454764	0.332505	0.00580171	2.71388	3.77e-05	0.271175	0.00305348	0.775815	0.999916	0.0988367	1.35e-22	5.13911	3.33e-07	20.079	9.77072	35.2323	70.7683	8.27478	40.5983	15.1972	32.5897	20.079	11.5204	7.15377	9.77072	35.2323	61.634	21.7132	91.268	70.7683	68.1518	8.67351	8.27478	5.80863	48.6884	28.9637	40.5983
LOC_Os10g18760	dirigent, putative, expressed	NA	0.106538	1.8e-10	0.0233314	2.29e-25	1.764	0.0279018	0.0209282	6.69e-27	0.214553	0.00397233	0.0115371	5.98e-58	26.9006	2.59e-12	39.3003	6.0822	64.7011	112.278	1.33349	44.6642	32.4422	93.7644	39.3003	7.74936	3.6719	6.0822	58.1419	147.42	64.7011	142.65	112.278	79.8531	1.36675	1.19685	1.33349	52.3521	10.2829	44.6642
LOC_Os07g41350	B12D protein, putative, expressed	NA	0.366083	0.00782262	0.132448	6.02e-09	1.70434	0.0557737	0.252218	0.00496592	0.357396	0.122124	0.145336	1.49e-08	4.76698	0.0142608	112.452	42.3445	56.5283	79.6803	12.1257	84.537	112.452	85.6704	116.618	17.9094	42.3445	53.3604	56.5283	137.347	55.4728	135.124	76.335	79.6803	23.3696	6.43166	12.1257	31.8547	86.5132	84.537
LOC_Os03g22170	AP2 domain containing protein, expressed	regulation of transcription, DNA-dependent;transcription, DNA-dependent	0.146288	6.85e-07	0.0352345	4.13e-25	0.106066	2.7e-23	0.0245237	2.75e-26	0.237071	0.00755578	0.226075	5.17e-06	5.27309	0.0268566	74.2664	5.94873	68.1249	10.2852	2.57741	6.75909	81.5764	33.1567	74.2664	4.99583	16.2142	5.94873	118.767	68.1249	67.3642	10.5015	9.2608	10.2852	2.58803	1.60415	2.57741	6.75909	23.0654	4.78403
LOC_Os01g42110	nodulin MtN3 family protein, putative, expressed	protein homooligomerization	0.0252401	1.56e-22	0.0163384	2.16e-21	0.0893254	4.89e-12	0.00831723	2.37e-25	0.644186	0.999916	0.0925927	1.84e-05	10.6564	0.000909518	44.0396	1.48497	65.3827	8.09892	0.893675	6.68135	44.0396	24.6995	64.5868	0.288168	1.83316	1.48497	96.353	21.8716	65.3827	11.6725	8.09892	3.40473	1.56991	0	0.893675	3.84481	10.0492	6.68135
LOC_Os01g03890	DUF260 domain containing protein, putative, expressed	NA	0.337861	0.00371149	0.161694	3.19e-07	0.309138	3.33e-06	0.130583	8.6e-07	0.471665	0.480905	0.414614	0.0361895	3.46009	0.0479558	17.0709	4.46102	20.9398	9.04794	3.31988	10.9531	18.9129	9.68449	17.0709	4.34147	6.94185	4.46102	20.9398	26.2669	20.7914	8.95957	9.47333	9.04794	5.31629	3.31988	2.91367	7.92937	17.9718	10.9531
LOC_Os10g30340	expansin precursor, putative, expressed	cell wall organization;plant-type cell wall organization	0.356216	0.027973	0.1487	1.19e-05	0.233502	3.59e-06	0.0826408	9.43e-08	0.412484	0.514677	0.350652	0.0481825	4.16326	0.030321	10.852	3.23181	17.4397	4.04169	0.619083	5.36058	21.4115	10.852	9.46396	3.23181	6.22733	1.51435	26.448	3.59034	17.4397	4.04169	6.42319	3.67561	3.20144	0.619083	0.607487	5.30762	11.1731	5.36058
LOC_Os05g15880	glycosyl hydrolase, putative, expressed	chitin catabolic process	0.0392072	8.5e-19	0.00114815	2.24e-10	0.32429	0.000210137	0.00091149	1.46e-05	0.0282534	3.5e-05	0.0026245	3.27e-23	20.8236	0.0031158	112.659	2.74831	147.769	30.1706	0	2.16419	35.7775	112.659	127.08	5.89377	2.10035	2.74831	163.682	147.769	75.8046	30.1706	29.1078	59.0435	0.323825	0	0	2.48545	1.99526	2.16419
LOC_Os04g56430	cysteine-rich receptor-like protein kinase, putative, expressed	NA	0.093099	1.73e-19	0.0249456	1.16e-38	0.401916	0.000510813	0.0307231	7.95e-23	0.262237	0.000153016	0.0741747	5.95e-25	4.71907	0.000410989	513.973	50.9943	307.808	210.426	12.4866	75.6209	413.372	513.973	772.66	35.015	70.5658	50.9943	633.818	266.698	307.808	139.836	210.426	227.365	12.4866	9.68288	20.9128	75.6209	83.7292	41.2018
LOC_Os06g05020	early nodulin 93 ENOD93 protein, putative, expressed	NA	0.174521	0.000165099	0.0419677	1.3e-17	0.398666	0.0119655	0.0463094	1.96e-11	0.238006	0.100578	0.114227	8.6e-07	5.33227	0.0252086	69.6913	6.58649	65.1601	18.0364	2.34922	12.5885	82.8304	47.9361	69.6913	3.97717	23.5006	6.58649	57.5408	122.116	65.1601	43.0098	18.0364	14.2153	4.90062	1.19565	2.34922	9.13619	23.8723	12.5885
LOC_Os03g31480	expansin precursor, putative, expressed	NA	0.0511765	3e-07	0.0308718	1.85e-09	0.417345	0.0272809	0.0254093	3.32e-08	0.593814	0.999916	0.0595937	4.09e-06	14.3604	8.9e-05	6.59445	0.538025	8.0335	4.57075	0.145498	3.25325	10.8554	6.59445	5.88586	0	0.670381	0.538025	10.7789	1.48344	8.0335	4.80415	4.57075	2.61967	0.380036	0.145498	0	3.25325	4.00469	2.92538
LOC_Os03g13160	non-symbiotic hemoglobin 2, putative, expressed	oxygen transport	0.536252	0.0495617	0.155109	3.97e-07	0.606561	0.032352	0.151609	3.6e-05	0.28629	0.00689076	0.248318	0.000227088	4.92507	0.00849317	79.9228	44.4175	75.3521	48.8645	9.10366	57.2292	99.6246	71.5621	79.9228	34.1448	44.4175	54.0567	97.3631	42.2963	75.3521	65.8204	48.8645	46.2461	23.5688	9.10366	6.2081	57.2292	90.2766	45.1668
LOC_Os12g26960	THION34 - Plant thionin family protein precursor, expressed	NA	0.138505	1.64e-17	0.101493	3.13e-12	0.595272	0.0325804	0.129381	1.05e-06	0.718238	0.999916	0.210643	5.71e-07	3.94342	0.00778465	343.961	46.2897	182.433	152.894	29.5977	112.588	343.961	222.689	363.824	47.4107	33.7885	46.2897	309.954	104.811	182.433	152.894	122.889	177.447	29.5977	16.0378	49.9372	110.847	153.047	112.588
LOC_Os05g06250	expressed protein	NA	0.154676	0.00507218	0.00805413	1.95e-05	0.350951	0.121012	0.0127059	0.00218097	0.0516731	0.375829	0.0355036	0.0312476	38.4494	0.034925	1.58649	0.200951	1.12963	0.195307	0	0.436838	3.98886	0.985295	1.58649	0.564294	0.200951	0	1.81457	0.242201	1.12963	0.143777	0.195307	0.261292	0	0	0	0.436838	1.20007	0.145617
LOC_Os11g05360	RCLEA9 - Root cap and Late embryogenesis related family protein precursor, putative, expressed	NA	0.276311	0.00344524	0.101885	2.01e-08	0.696367	0.207273	0.0539189	1.47e-11	0.362587	0.440976	0.0750291	4.13e-16	8.02434	9.16e-07	7.98219	1.79076	14.7416	11.3861	0.72301	5.56093	7.98219	5.2245	10.6432	0.797289	3.1914	1.79076	14.7416	9.75182	15.303	11.8836	11.3861	9.69164	0.72301	0.552941	1.02869	4.63615	8.26019	5.56093
LOC_Os02g36880	No apical meristem protein, putative, expressed	regulation of transcription, DNA-dependent;transcription, DNA-dependent	0.37617	0.00879679	0.212682	1.43e-05	0.704196	0.219744	0.183775	5.86e-05	0.554219	0.672364	0.254876	1.2e-06	3.20154	0.00455068	12.6604	4.81896	14.267	11.3903	2.52313	8.58661	12.6604	9.86299	20.0012	6.43905	4.81896	4.48114	20.6028	14.267	12.8421	12.6507	11.1341	11.3903	2.52313	2.45086	3.7889	8.27608	8.58661	11.954
LOC_Os03g06050	expansin precursor, putative, expressed	cell wall organization;plant-type cell wall organization	0.107381	5.91e-09	0.0567657	1.8e-14	0.776129	0.373924	0.0747957	2.81e-09	0.520382	0.949304	0.0936695	5.53e-15	9.68282	2.6e-07	18.83	2.37235	19.4485	15.0673	1.47369	9.9242	42.1261	15.2532	18.83	1.58007	2.79734	2.37235	22.0143	5.2522	19.4485	13.2839	15.0673	15.5548	0.956112	1.47369	1.90482	8.65103	18.8135	9.9242
LOC_Os05g35810	expressed protein	NA	0.50916	0.113751	0.121695	2.3e-12	0.37939	9.3e-05	0.0886975	1.45e-11	0.234819	0.000153581	0.229055	6.64e-07	4.89753	0.000895768	23.3413	10.8178	35.7566	14.914	3.02259	12.1687	41.9286	23.1389	23.3413	10.8178	20.4525	10.1716	54.5188	13.5395	35.7566	16.982	14.914	9.34745	3.18581	2.87445	3.02259	12.1687	25.9462	11.8105
LOC_Os03g06020	expansin precursor, putative, expressed	NA	0.435575	0.082131	0.168552	7.88e-06	0.351295	0.000275301	0.0919505	2.21e-08	0.380518	0.264753	0.256914	0.000672223	4.19009	0.00312014	11.7622	5.50156	25.1057	6.86016	2.10333	7.46884	17.7002	11.4558	11.7622	5.50156	6.75326	2.61136	25.1351	6.70474	25.1057	6.86016	10.8509	6.03734	2.10333	2.23589	0.299333	7.27355	10.0967	7.46884
LOC_Os06g08500	BHLH transcription factor, putative, expressed	positive regulation of transcription from RNA polymerase II promoter;transcription from RNA polymerase II promoter	0.619415	0.620862	0.210415	0.00353681	0.318267	0.002827	0.100818	1.48e-07	0.334808	0.101042	0.309868	0.0210631	4.35774	0.00292914	3.73032	3.44806	8.66482	2.90148	1.05217	3.52867	8.50038	3.73032	2.66904	1.70892	3.44806	3.6541	10.38	3.17839	8.66482	1.74167	5.71781	2.90148	1.20517	1.05217	0.783844	3.52867	3.63393	2.69539
LOC_Os10g30330	expansin precursor, putative, expressed	NA	0.483849	0.0658093	0.311583	0.00223386	0.500795	0.00744696	0.204525	0.000184864	0.634116	0.933802	0.402657	0.0105386	2.93467	0.0202167	15.2691	6.82054	18.7738	11.9249	3.88927	13.4674	18.1889	15.2691	10.8527	6.82054	7.86701	6.21469	27.1275	12.3656	18.7738	12.0734	11.9249	11.2193	6.18337	3.72452	3.88927	13.0457	14.6084	13.4674
LOC_Os09g31430	Os9bglu30 - beta-glucosidase, similar to Os4bglu12 exoglucanase, expressed	carbohydrate metabolic process;glycosyl compound metabolic process;metabolic process	0.615084	0.316327	0.224331	1.74e-06	0.613209	0.0534721	0.274285	0.00155981	0.36009	0.0117007	0.441154	0.0126534	3.65424	0.0319212	90.9484	51.6949	47.5232	41.1658	15.1796	49.312	90.9484	55.788	95.8824	30.8921	51.6949	65.1569	88.1525	20.7395	47.5232	41.1658	36.2332	49.0208	26.6301	12.7958	15.1796	49.312	107.007	41.4463
LOC_Os07g04180	amino acid transporter, putative, expressed	aspartate transport;tryptophan transport	0.573474	0.0727512	0.253094	1.22e-07	0.639323	0.0589717	0.31218	0.001253	0.433894	0.0155704	0.478706	0.00873253	2.36768	0.0246882	26.9322	15.898	19.1315	14.69	7.16914	15.4019	30.4102	26.9322	23.9371	12.7041	17.331	15.898	25.4675	14.4111	19.1315	15.965	14.69	12.5067	7.16914	7.49156	5.82688	14.2201	15.4019	19.3734
LOC_Os05g35800	expressed protein	NA	0.772124	0.783221	0.180409	0.000824775	0.731973	0.446862	0.121432	0.00017814	0.230467	0.0133899	0.164015	1.43e-05	5.49254	0.000235163	6.6675	4.99731	9.53385	7.79072	1.09906	7.31409	9.06332	6.6675	4.31418	4.24926	7.7244	4.99731	16.1424	5.21305	9.53385	9.15082	4.03092	7.79072	1.40496	1.09906	0.399996	7.37636	6.08626	7.31409
LOC_Os05g35830	expressed protein	NA	0.732957	0.616201	0.225412	2.07e-05	0.924975	0.81489	0.220101	0.00060315	0.300962	0.0026103	0.230327	9.83e-07	3.18611	0.0167085	25.2829	16.5887	27.2101	24.2309	4.52682	17.6066	25.2829	23.7238	35.2809	16.5887	27.0028	16.1144	37.3244	17.851	27.2101	32.0062	17.7554	24.2309	4.52682	2.96133	7.73339	15.5702	22.177	17.6066
LOC_Os05g04450	peroxidase precursor, putative, expressed	NA	0.60362	0.235988	0.235632	1.12e-06	1.02737	0.924716	0.274456	0.000373848	0.382764	0.00353361	0.259596	2.85e-09	3.45145	4.73e-05	49.6541	27.8132	36.1905	42.7054	9.78438	34.925	49.6541	57.7886	31.218	27.8132	32.3575	23.2789	36.1905	35.0977	43.3866	44.9789	42.7054	38.741	9.617	13.2003	9.78438	44.0183	34.6772	34.925
LOC_Os03g06040	expansin precursor, putative, expressed	cell wall organization;plant-type cell wall organization	0.640892	0.371497	0.242905	7.15e-05	1.4991	0.170811	0.232913	0.00194003	0.371247	0.0416746	0.150759	7.68e-12	5.35684	1.7e-07	13.0927	8.05818	11.4442	22.6112	3.09473	16.9538	13.0927	14.8905	12.1796	8.2298	8.05818	7.71538	15.0192	9.59145	11.4442	22.6112	16.8739	25.4964	3.02657	3.09473	3.9045	16.9538	16.2848	16.9874
LOC_Os10g31740	glycine-rich cell wall structural protein 2 precursor, putative, expressed	NA	2.89168	0.000146165	0.259498	0.00182502	1.00122	0.997479	0.13278	3.44e-05	0.0874761	1.84e-13	0.126331	1e-10	6.17139	8.91e-05	11.8569	35.3074	19.0778	19.9543	1.88602	21.4486	11.8569	12.5272	11.2184	35.3074	27.6646	40.9137	19.0778	18.1284	28.8741	19.9543	32.1264	18.766	1.88602	1.66784	4.9081	21.4486	22.5628	13.5375
LOC_Os10g31730	retrotransposon protein, putative, unclassified, expressed	NA	1.08318	0.9136	0.442232	0.0227441	1.45246	0.128808	0.378464	0.0176148	0.399839	0.0197155	0.252563	2.71e-07	3.07513	0.0285687	158.705	185.017	187.205	283.243	71.8744	222.657	158.705	219.69	138.431	185.017	131.416	239.594	187.205	172.759	233.448	244.547	378.794	283.243	71.8744	47.0655	104.602	222.657	303.497	164.759
LOC_Os06g48180	glycosyl hydrolases family 16, putative, expressed	NA	0.547904	0.202614	0.504933	0.0848878	1.51841	0.0731178	0.365017	0.0105745	0.908101	0.999916	0.234801	4.54e-10	2.57628	0.0102648	18.7582	12.1104	28.9934	46.4172	10.9359	27.0621	28.425	15.5511	18.7582	7.67598	12.1104	14.0642	28.7975	60.6803	28.9934	46.4172	49.3325	39.4125	10.9359	12.2676	8.67522	31.386	23.6199	27.0621
LOC_Os01g73700	RCLEA2 - Root cap and Late embryogenesis related family protein precursor, putative, expressed	NA	0.662901	0.412489	0.587482	0.173843	0.757779	0.271734	0.330283	0.0028138	0.869555	0.999916	0.423127	0.000695393	3.7695	1.7e-06	22.7472	13.2467	31.0288	26.7521	11.8583	43.784	22.7472	22.8767	14.2657	13.2467	14.3535	10.6886	31.0288	28.0135	39.5902	26.7521	24.607	30.0963	11.8583	12.0781	10.9656	43.784	48.0696	39.9568
LOC_Os09g04339	expressed protein	NA	0.921235	0.929488	0.774575	0.609717	0.268524	6.48e-09	0.0291607	8.04e-29	0.826218	0.999916	0.106438	1.91e-22	9.14107	1.26e-05	22.7361	18.4446	408.978	153.019	17.1083	111.975	22.7361	12.172	27.6116	18.4446	24.9835	13.8821	730.808	175.322	408.978	153.019	183.17	128.564	20.0935	12.0393	17.1083	111.975	268.329	57.9297
LOC_Os05g15770	glycosyl hydrolase, putative, expressed	carbohydrate metabolic process;chitin catabolic process	0.498102	0.00124625	0.331706	0.00011054	1.60468	0.0173309	0.523686	0.124535	0.65244	0.724982	0.316643	2.38e-06	3.34641	0.00130004	387.683	190.363	250.65	427.32	114.053	425.443	436.687	374.545	387.683	188.773	190.363	211.781	303.284	250.65	211.832	443.471	427.32	392.509	114.053	100.161	185.25	425.443	519.242	384.07
LOC_Os03g32470	leucoanthocyanidin dioxygenase, putative, expressed	oxidation reduction	0.364321	0.0183927	0.365032	0.0227797	5.93276	5.48e-08	0.964124	0.971415	0.983389	0.999916	0.158985	4.41e-11	3.16669	0.0221301	6.228	2.28856	2.8077	15.0594	2.27311	7.05454	6.34901	6.228	5.81191	1.91873	2.28856	2.32405	2.8077	2.8807	2.36865	15.987	11.443	15.0594	2.27311	2.6792	1.97566	5.08467	9.43098	7.05454
LOC_Os05g27090	basic helix-loop-helix domain containing protein, expressed	NA	0.388137	0.0382913	0.199843	0.000296444	3.45151	5.05e-05	0.383834	0.154523	0.502513	0.760793	0.108574	8.96e-12	4.61384	0.0410949	18.8221	10.0731	14.8111	50.2707	4.40144	25.2657	17.4742	36.1524	18.8221	11.3413	6.35616	10.0731	14.8111	25.5161	11.2853	50.9179	29.1929	50.2707	2.25475	6.77683	4.40144	25.2657	6.71396	35.494
LOC_Os09g15510	peroxidase precursor, putative, expressed	cellular oxidant detoxification;oxidation reduction;response to oxidative stress	0.518585	0.27599	0.187445	0.000306544	0.859707	0.786604	0.254292	0.071181	0.354674	0.273228	0.281406	0.00722366	3.93627	0.0120369	4.06636	1.80747	1.74368	1.50641	0.250085	2.51607	4.25953	3.07551	4.06636	1.80747	2.89809	1.159	1.74368	0.581879	2.60729	1.3816	1.68876	1.50641	0.327729	0.250085	0.186506	2.51607	2.88426	2.09744
LOC_Os09g39100	cysteine proteinase EP-B 1 precursor, putative, expressed	NA	0.04944	0.0454764	0.168712	0.0920708	3.04071	0.113238	0.27063	0.420261	3.40454	0.999916	0.0925937	0.000425951	21.1321	1e-07	1.17573	0	1.15551	1.67862	0.185388	2.77959	1.27025	1.17573	0.505277	0.179667	0	0	1.15551	1.61954	0.432003	1.23601	1.67862	1.99653	0.162883	0.248555	0.185388	2.63959	4.87426	2.77959
LOC_Os05g43100	GDSL-like lipase,acylhydrolase, putative, expressed	NA	0.610982	0.231764	0.542554	0.105881	2.58201	6.35e-05	0.868923	0.820278	0.870617	0.999916	0.325196	6.72e-06	2.47046	0.0163668	17.6732	10.217	12.6624	31.1512	8.67068	23.0302	17.6732	20.1347	13.707	9.75058	10.217	13.4705	12.6624	17.2635	11.4871	33.3956	31.1512	26.9593	8.67068	8.43955	11.9975	24.675	23.0302	22.9345
LOC_Os08g14200	glycosyl hydrolases family 16, putative, expressed	carbohydrate metabolic process;cell wall biogenesis;cell wall organization;cellular glucan metabolic process;metabolic process;xyloglucan metabolic process	0.831601	0.8403	0.51369	0.188713	2.12325	0.00266495	0.481214	0.113521	0.605251	0.616125	0.21971	3.18e-10	3.02905	0.0167085	22.5697	24.3414	40.0505	69.9786	13.5218	49.0828	22.5697	50.5674	12.8622	26.8345	21.3469	24.3414	24.6533	54.5591	40.0505	58.1141	76.1175	69.9786	13.5218	17.6086	11.2138	57.0733	26.7943	49.0828
LOC_Os05g04610	ABC transporter, ATP-binding protein, putative, expressed	transmembrane transport	0.963187	0.978298	0.500443	0.297032	2.49378	0.0244147	0.615327	0.597066	0.508788	0.822577	0.235348	5.91e-05	3.23846	0.0463014	1.95224	1.91696	1.81926	3.88694	0.824273	3.24987	1.41629	1.95224	1.97392	1.29985	2.04333	1.91696	0.964749	3.09254	1.81926	3.51618	4.14373	3.88694	0.724365	1.16343	0.824273	3.67131	1.92437	3.24987
LOC_Os01g50610	SAM dependent carboxyl methyltransferase, putative, expressed	methylation	0.72199	0.700239	0.724662	0.578763	1.70641	0.123433	0.554008	0.348257	0.985485	0.999916	0.312439	0.000162495	2.58441	0.0268566	3.23493	2.53954	4.31563	8.35477	2.3851	6.30061	3.5126	3.23493	3.14617	1.98494	2.66371	2.53954	3.5908	4.31563	5.10255	6.16434	8.61673	8.35477	2.35999	2.3851	2.42989	6.56925	5.96005	6.30061
LOC_Os06g43620	haemolysin-III, putative, expressed	negative regulation of abscisic acid mediated signaling pathway;response to hormone stimulus;response to salt stress;response to sucrose stimulus	0.68052	0.502385	0.479152	0.0626754	1.46056	0.204233	0.626595	0.394447	0.691239	0.982332	0.415501	0.00306525	2.70896	0.0100757	8.77688	5.80617	7.68203	9.70837	4.35332	10.3544	7.48739	10.72	8.77688	4.81798	5.80617	7.51522	5.291	8.93336	7.68203	10.7799	9.5005	9.70837	4.78982	4.35332	3.63381	10.0014	10.3544	13.7062
LOC_Os02g58350	OsRR3 type-A response regulator, expressed	cytokinin mediated signaling pathway;regulation of transcription, DNA-dependent;response to cytokinin stimulus;transcription, DNA-dependent;two-component signal transduction system (phosphorelay)	0.634292	0.629669	0.392279	0.168169	1.6198	0.359915	0.301385	0.150919	0.603313	0.999916	0.174391	2.17e-05	4.07228	0.0162291	5.72955	3.65664	5.09518	11.644	2.57217	10.0676	5.72955	7.64336	4.69267	3.65664	4.51741	3.53556	2.93897	5.09518	11.9237	11.644	8.25034	20.1214	1.10698	2.57217	3.466	10.0676	7.23786	11.2107
LOC_Os03g57110	expressed protein	NA	0.732639	0.890992	0.289956	0.37036	1.34642	0.666068	0.179475	0.196055	0.392807	0.999916	0.130806	0.00656386	9.61408	0.0268566	0.166023	0.225008	0.501843	0.775741	0.121162	0.581331	0.694484	0.152599	0.166023	0.411818	0.0634256	0.225008	0.566759	0.379227	0.501843	0.944531	0.425882	0.775741	0	0.160199	0.121162	0.581331	0.472613	1.67851
LOC_Os04g54280	retrotransposon protein, putative, Ty1-copia subclass, expressed	NA	1	1	21.4669	0.129827	1.51172	0.449589	0.254784	0.185846	30.732	0.207323	0.162482	0.00122122	5.47362	0.0226249	0	0	0.561266	0.960989	0.157465	0.825019	0	0	0	0	0	0	0.247401	1.68553	0.561266	1.17611	0.716827	0.960989	0.348165	0.157465	0	0.64523	1.23545	0.825019
LOC_Os09g08470	retrotransposon protein, putative, unclassified, expressed	NA	1	1	1	1	2.67628	0.231442	0.023191	1	1	1	0.00832291	5.05e-05	81.8608	0.0028978	0	0	0.149257	0.282731	0	0.217769	0	0	0	0	0	0	0.131057	0.183878	0.149257	0.155754	0.337209	0.282731	0	0	0	0.278283	0.0655904	0.217769
LOC_Os07g03750	SCP-like extracellular protein, expressed	NA	1.07395	0.970298	0.321249	0.259956	1.08954	0.907656	0.253302	0.227822	0.293134	0.559424	0.219969	0.0313182	5.84528	0.0196423	2.31394	2.57997	3.17694	4.65438	1.02547	3.99287	2.31394	2.6449	2.06224	0.988538	2.57997	3.21175	3.17694	1.26921	5.74152	4.90922	4.65438	3.43969	1.35031	0.356832	1.02547	3.99287	3.86798	6.04167
LOC_Os10g18870	dirigent, putative, expressed	NA	0.0628197	2.91e-11	0.130006	2.83e-05	6.663	1.52e-15	0.14773	0.00157382	1.99977	0.999916	0.022148	6.07e-31	5.20229	0.272193	16.0088	0.950669	19.1046	103.204	1.29386	10.929	11.1881	28.1075	16.0088	0.950669	0.758853	1.83318	19.1046	105.836	13.3434	138.965	89.1963	103.204	1.29386	4.9703	0.981908	10.929	1.51166	26.3112
LOC_Os01g68300	expressed protein	NA	0.130888	3.62e-15	0.101442	3.34e-11	1.77483	0.0379382	0.342193	0.0416384	0.763114	0.999916	0.192137	5.52e-07	1.95863	0.829421	212.467	31.7189	103.231	127.46	17.6566	51.8701	187.867	367.698	212.467	31.7189	26.268	42.077	103.231	234.892	50.2689	117.552	127.46	171.516	45.0696	15.8148	17.6566	50.545	54.3131	51.8701
LOC_Os07g03610	SCP-like extracellular protein, expressed	NA	0.0337936	0.0111379	0.0072245	0.000102426	0.22614	0.0469955	0.0059497	0.000209278	0.210374	1	0.0261315	0.0416309	1	1	3.52831	0	3.87099	1.05181	0	0	3.52831	8.74468	1.3974	0	0.524298	0	6.45999	3.87099	2.33293	0.38394	1.05181	2.09842	0	0	0	0	0	0
LOC_Os08g04210	cysteine-rich repeat secretory protein 55 precursor, putative, expressed	NA	0.0202098	0.00524824	0.00872839	2.79e-12	0.351762	0.0425889	0.00696909	1.35e-13	0.429234	0.999916	0.01949	7.85e-11	4.90058	0.795505	9.94473	0.322109	6.34587	5.42783	0.13622	0.309219	2.12688	32.0033	9.94473	0	0.322109	0.577596	31.9051	5.51831	6.34587	2.98757	11.5391	5.42783	0.13622	0.103573	0.15503	0.231541	1.44196	0.309219
LOC_Os06g35700	reticuline oxidase-like protein precursor, putative, expressed	oxidation reduction	0.241361	1.97e-06	0.231548	0.000176673	0.549497	0.0359198	0.119629	8.4e-07	0.944527	0.999916	0.212751	5.31e-06	2.18769	0.810001	11.594	2.4148	16.0557	11.4522	2.99455	4.13299	12.4931	7.37666	11.594	2.74017	2.33843	2.4148	25.5274	9.4984	16.0557	14.6637	11.4522	8.52664	2.99455	1.16327	3.11545	3.25013	8.33777	4.13299
LOC_Os01g42090	nodulin MtN3 family protein, putative, expressed	protein homooligomerization	0.145524	0.027674	0.0185353	0.000158717	0.305775	0.0335874	0.0163594	0.000576514	0.13185	0.943175	0.0520867	0.0274477	14.0239	0.386696	2.68307	0.381769	2.52123	0.991071	0	0.886881	1.79898	3.75032	2.68307	0.381769	0	0.979625	3.6829	1.4747	2.52123	1.16725	0.991071	0.928088	0	0	0.197001	1.18261	0.304411	0.886881
LOC_Os07g48870	MYB family transcription factor, putative, expressed	cell differentiation;regulation of transcription from RNA polymerase II promoter	0.223414	3.78e-06	0.348261	0.00801351	0.504041	0.0248828	0.240525	0.00224347	1.52828	0.99516	0.466153	0.037199	1.10576	0.99987	13.6417	3.34914	13.6382	12.1375	5.36463	4.97578	13.6417	12.0396	21.9116	4.40628	2.51044	3.34914	33.6548	8.78064	13.6382	12.2101	12.1375	11.0906	5.36463	3.59924	7.66696	4.97578	8.8128	4.34985
LOC_Os02g52730	ferredoxin--nitrite reductase, putative, expressed	NA	0.384977	0.0017608	0.172857	1.78e-07	0.411592	0.0237064	0.11792	3e-07	0.442874	0.280563	0.282059	0.00604063	1.45906	0.99987	14.7067	6.60276	24.3886	9.97258	1.89534	2.41858	17.7907	13.8999	14.7067	4.11743	6.88491	6.60276	27.8944	24.3886	17.4513	13.9304	3.085	9.97258	4.20383	1.49659	1.89534	1.20422	8.01489	2.41858
LOC_Os06g05000	early nodulin 93 ENOD93 protein, putative, expressed	NA	0.183542	8.35e-08	0.0989734	4.07e-12	0.488061	0.0173132	0.108502	1.92e-07	0.53138	0.845704	0.217159	3.3e-05	2.77786	0.316173	50.9768	9.31115	46.472	16.2501	4.48277	14.2048	50.9768	34.3112	52.2384	4.91456	9.80752	9.31115	46.472	82.1877	37.4284	30.048	16.2501	16.0737	5.77485	2.43509	4.48277	6.58066	14.2048	15.8169
LOC_Os07g47670	hypoxia-responsive family protein, putative, expressed	NA	0.244598	5.04e-06	0.254417	3.14e-05	0.519961	0.016083	0.23479	0.000171406	1.02199	0.999916	0.441954	0.0174705	1.50994	0.99987	64.3001	16.3309	86.9291	43.8356	17.3208	26.4064	44.7359	64.3001	91.2232	11.0064	16.3309	20.5968	86.9291	125.538	57.4026	44.0171	27.3655	43.8356	20.7003	12.3896	17.3208	18.7932	30.521	26.4064
LOC_Os02g07160	glyoxalase family protein, putative, expressed	aromatic amino acid family metabolic process;carotenoid biosynthetic process;oxidation reduction;plastoquinone biosynthetic process;regulation of transcription, DNA-dependent;transcription, DNA-dependent;tyrosine catabolic process;vitamin E biosynthetic process	0.352963	0.00485548	0.185623	2.97e-07	0.430734	0.00815413	0.16488	1.59e-05	0.515656	0.446512	0.373517	0.00241103	1.58784	0.941058	28.8049	12.5914	28.6802	23.1566	6.27545	10.2258	28.8049	25.533	46.1123	12.5914	13.4403	8.98141	41.1245	28.6802	23.4487	18.8786	23.1566	31.3032	6.27545	5.5433	10.8623	10.2258	9.08102	10.5393
LOC_Os11g04409	expressed protein	NA	0.270031	0.000298059	0.19502	6.17e-05	0.374848	0.00718419	0.148339	4.32e-05	0.706983	0.999916	0.383121	0.0369454	1.9475	0.982825	15.9879	5.84031	15.5284	9.05941	3.60178	5.03926	15.9879	11.6665	32.4806	3.8954	6.10449	5.84031	38.108	8.01717	15.5284	9.05941	5.6104	15.6237	3.60178	1.73806	6.36561	3.93931	13.4527	5.03926
LOC_Os10g31420	retrotransposon protein, putative, unclassified, expressed	NA	0.0248921	2.4e-06	0.0388674	4.84e-07	0.231914	0.00675583	0.02731	1.07e-07	1.5575	0.999916	0.115482	0.0152856	0.514166	0.99987	8.76444	0.231268	9.66702	1.92312	0.209817	0.119847	2.72209	9.11285	8.76444	0.231268	0	0.297223	9.66702	7.44168	10.2288	0.707055	1.92312	4.49888	0.209817	0.161077	0.477683	0	0.367885	0.119847
LOC_Os06g22919	DEFL9 - Defensin and Defensin-like DEFL family, expressed	carbohydrate metabolic process;cell wall biogenesis;cell wall organization;cellular glucan metabolic process;metabolic process;xyloglucan metabolic process	0.493139	0.0474741	0.26656	4.33e-06	0.548006	0.00637926	0.255839	2.24e-05	0.532407	0.17715	0.455379	0.00293582	1.44652	0.981673	42.9595	24.0363	48.7529	25.1991	12.2896	20.5399	70.226	35.4831	42.9595	16.8329	24.0363	30.3338	56.0264	21.2774	48.7529	35.0513	23.8313	25.1991	13.4828	12.2896	10.7509	20.8831	20.5399	15.5429
LOC_Os10g18820	dirigent, putative, expressed	NA	0.018694	1.24e-23	0.0273292	3.54e-26	0.374823	0.00620415	0.0154796	1.3e-27	1.43399	0.999916	0.0407718	2.82e-17	2.735	0.405689	89.8843	0.717979	164.195	54.164	1.56324	7.73665	63.9968	127.113	89.8843	0.67393	0.717979	4.0408	175.525	110.748	164.195	109.546	54.164	27.1554	4.27954	1.56324	1.39184	8.21439	6.0774	7.73665
LOC_Os11g47500	glycosyl hydrolase, putative, expressed	carbohydrate metabolic process;chitin catabolic process;metabolic process;xylan catabolic process	0.160923	2.32e-12	0.0448473	8.17e-28	0.442635	0.00550723	0.0478138	3.39e-16	0.272954	0.000712691	0.105406	6.37e-18	3.05862	0.0927392	82.5398	11.2746	44.2371	28.0823	3.01103	9.79095	50.7728	82.5398	84.4922	8.29649	13.8764	11.2746	101.369	44.2371	43.8922	28.0823	35.9785	22.3982	3.01103	2.64364	4.89658	9.79095	15.0774	6.14532
LOC_Os09g15790	ras-related protein, putative, expressed	NA	0.412125	0.013439	0.225491	1.1e-05	0.450289	0.00441581	0.174722	3.4e-05	0.537437	0.655466	0.379957	0.00612767	2.44237	0.0998734	9.21952	3.94893	10.0075	5.56853	2.16368	5.14082	10.7788	7.72633	9.21952	2.96314	4.10917	3.94893	14.2944	5.48804	10.0075	5.56853	4.86361	5.91458	1.9013	2.20395	2.16368	5.58982	5.14082	4.65505
LOC_Os06g50420	plastocyanin-like domain containing protein, putative, expressed	electron transport chain	0.363778	0.0109171	0.364762	0.014117	0.401295	0.0043256	0.160221	2.72e-05	0.984211	0.999916	0.389582	0.00481481	0.651827	0.99987	14.437	6.08283	20.6092	15.4716	5.09852	3.90514	21.242	11.0037	14.437	6.08283	6.48776	4.03992	51.2593	16.0668	20.6092	16.3531	15.4716	11.948	4.56575	5.09852	7.579	4.07143	3.00697	3.90514
LOC_Os04g44250	cytokinin-O-glucosyltransferase 3, putative, expressed	NA	0.229467	0.00141362	0.230716	0.00117229	0.402467	0.00425361	0.13654	2.19e-05	0.990216	0.999916	0.335145	0.00823489	2.69234	0.290416	3.6058	0.930396	6.61813	3.55623	1.11682	2.62322	8.23371	3.48565	3.6058	0.930396	1.6241	0.892477	11.595	4.12095	6.61813	3.55623	4.33948	3.39111	1.15875	1.11682	0.839125	2.40728	4.28567	2.62322
LOC_Os11g47610	glycosyl hydrolase, putative, expressed	carbohydrate metabolic process;chitin catabolic process;metabolic process;xylan catabolic process	0.0148367	3.65e-08	0.00157218	5.18e-10	0.049203	0.00146968	0.000638625	0.0031625	0.102453	1	0.0126989	0.00120887	3.72186	1	11.2323	0.173614	4.17731	0.663544	0	0	2.04603	12.7192	11.2323	0.173614	0	0.222586	40.1974	1.78865	4.17731	0.663544	0.540608	1.80862	0	0	0	0	0	0.134221
LOC_Os01g10210	lachrymatory factor synthase, putative, expressed	NA	0.0458192	6.57e-17	0.0485329	2.03e-13	0.0685333	0.000514793	0.0205342	5.52e-15	1.03652	0.999916	0.288159	0.00729421	2.95774	0.520388	50.9913	3.46219	58.2186	11.3142	2.62484	6.97178	50.9913	42.1072	155.258	2.72536	3.46219	5.4588	350.017	35.4275	58.2186	7.81217	11.3142	23.1858	2.62484	2.23585	7.38073	6.97178	21.487	6.7139
LOC_Os12g14220	expressed protein	NA	0.257979	0.000609342	0.326833	0.0167975	0.39634	0.000376825	0.156472	5.3e-05	1.24978	0.999916	0.386204	0.0271337	3.07456	0.520935	24.871	6.20448	47.7658	21.5866	8.90921	16.1542	37.9978	24.871	22.5814	6.20448	7.98204	6.19807	61.3551	4.903	47.7658	21.5145	22.4619	21.5866	13.0355	6.18745	8.90921	16.1542	57.5779	14.0542
LOC_Os11g47520	glycosyl hydrolase, putative, expressed	carbohydrate metabolic process;chitin catabolic process;defense response	0.21253	2.31e-05	0.0690533	2.2e-10	0.289964	0.000326634	0.0722677	1.63e-06	0.315671	0.321067	0.247149	0.0117949	1.1405	0.99987	11.6322	2.93344	9.52481	4.17015	0.797685	0.952079	11.6137	19.8032	11.6322	2.11182	3.95187	2.93344	18.1095	4.98587	9.52481	4.17015	3.10547	5.01117	0.797685	1.7034	0.363157	0.952079	1.68547	0.816508
LOC_Os05g33570	pyruvate, phosphate dikinase, chloroplast precursor, putative, expressed	phosphorylation;photosynthesis;pyruvate metabolic process	0.447994	0.000519181	0.548635	0.0470503	0.51047	0.00028652	0.262382	2.48e-05	1.20304	0.999916	0.502834	0.00668668	1.32294	0.99987	89.3566	38.5468	199.587	95.2796	47.4944	49.0788	76.1217	89.3566	89.6388	31.9683	38.5468	42.8975	203.997	199.587	158.282	95.2796	100.576	85.7009	53.4485	38.9684	47.4944	41.036	93.7978	49.0788
LOC_Os10g31460	retrotransposon protein, putative, unclassified, expressed	NA	0.141096	3.79e-10	0.15213	9.81e-09	0.415719	0.000154554	0.0951915	8.94e-12	1.05853	0.999916	0.225194	2.66e-08	1.59063	0.99987	43.5519	5.88199	48.7196	25.164	5.40883	8.49091	19.1933	43.5519	57.9724	11.4279	5.18219	5.88199	85.1104	40.9182	48.7196	25.164	33.2555	24.2878	11.282	5.04611	5.40883	8.49091	23.7309	7.26858
LOC_Os01g65110	POT family protein, expressed	oligopeptide transport;transmembrane transport	0.268404	0.00229579	0.0440388	2.69e-20	0.0773953	5.43e-05	0.0138562	5.31e-24	0.16026	4.01e-05	0.1733	1.69e-06	2.56522	0.699799	80.4498	14.9624	105.445	19.3815	2.70388	5.32809	80.4498	39.7735	96.395	14.9624	33.7402	8.36798	371.271	31.9347	105.445	19.3815	25.8388	8.87203	1.59966	2.70388	5.24679	5.32809	14.8279	3.88384
LOC_Os06g05010	early nodulin 93 ENOD93 protein, putative, expressed	NA	0.148972	1.88e-06	0.0396063	7.84e-17	0.251841	4.33e-05	0.0340266	4.61e-14	0.263161	0.104456	0.133996	6.85e-06	4.08865	0.119138	107.847	13.1993	119.588	21.2339	2.24507	16.4845	129.881	57.4032	107.847	5.2851	24.1643	13.1993	144.979	119.588	87.1474	49.2734	17.2653	21.2339	7.68503	2.24507	1.82312	9.76516	21.139	16.4845
LOC_Os05g48040	MATE efflux family protein, putative, expressed	drug export	0.220313	2.03e-06	0.0953425	2.77e-15	0.23078	2.94e-05	0.047044	5.61e-18	0.423858	0.197638	0.197835	6.08e-06	2.15109	0.497016	17.3203	2.96499	23.6313	6.73804	1.66544	3.74902	13.4248	17.3203	23.7919	2.96499	5.82225	2.34297	50.6725	20.6729	23.6313	6.73804	4.38078	13.087	1.31673	1.66544	2.16115	2.16692	4.43479	3.74902
LOC_Os09g06770	RING finger protein, putative, expressed	proteasomal ubiquitin-dependent protein catabolic process;protein polyubiquitination	0.148829	6.13e-06	0.103527	1.57e-05	0.202464	2.71e-05	0.0570598	1.78e-06	0.683597	0.999916	0.272424	0.047288	0.695061	0.99987	18.1	3.31278	18.3695	6.86859	1.13145	1.76156	18.1	11.4544	26.9476	3.53088	1.69741	3.31278	52.6282	18.3695	17.4771	6.86859	4.68157	9.59482	0.583175	1.13145	4.31605	1.77151	0.507774	1.76156
LOC_Os09g19970	expressed protein	NA	0.339178	0.0374081	0.175129	0.000355237	0.30843	2.1e-05	0.0728962	8.21e-09	0.505799	0.857977	0.229064	0.00024143	1.98134	0.938776	10.7178	3.30215	18.5795	7.07601	1.17727	3.2565	10.7178	4.45713	14.8489	4.38377	3.30215	2.28868	30.2833	9.20098	18.5795	6.45371	7.07601	9.69669	1.17727	1.12049	3.0147	3.2565	4.40956	2.84215
LOC_Os02g01220	rhodanese-like domain containing protein, putative, expressed	aging;detoxification of arsenic-containing substance	0.208608	5.79e-08	0.177569	1.61e-08	0.40829	1.37e-05	0.193556	1.52e-05	0.838021	0.999916	0.464168	0.0174988	2.54539	0.386324	293.633	61.9856	184.303	96.1245	52.8232	78.99	304.952	166.94	293.633	29.3957	62.681	61.9856	304.131	51.3474	184.303	96.1245	91.4767	102.164	56.7737	25.5672	52.8232	78.99	186.349	71.6041
LOC_Os03g06010	expansin precursor, putative, expressed	cell wall organization;plant-type cell wall organization	0.362931	0.0209034	0.112522	6.52e-07	0.295999	6.05e-06	0.0772589	4.23e-07	0.306168	0.184636	0.255114	0.00603022	4.13234	0.107799	15.9929	5.70517	26.8348	8.48026	2.21956	7.561	25.5592	13.2399	15.9929	5.70517	8.65201	4.54674	27.0776	8.21424	26.8348	5.60615	8.48026	9.43978	2.21956	0.380502	2.24611	5.95661	12.9323	7.561
LOC_Os03g41130	expressed protein	NA	0.351027	0.0114819	0.156332	2.46e-07	0.294986	5.94e-06	0.105549	1.57e-09	0.439982	0.197638	0.351717	0.00356377	1.62991	0.99987	65.6882	25.3908	83.4632	36.6135	9.71227	15.6189	113.441	41.2513	65.6882	16.1302	25.3908	34.651	137.8	16.9061	83.4632	41.8406	23.0546	36.6135	16.219	9.71227	9.23614	15.6189	28.023	14.3407
LOC_Os05g01444	polygalacturonase inhibitor precursor, putative, expressed	'de novo' IMP biosynthetic process	0.0455992	8.77e-07	0.0100787	1.29e-06	0.109001	5.88e-06	0.00599235	2.13e-07	0.22849	0.999916	0.056106	0.0472216	2.9397	0.99987	3.55843	0.120254	4.07497	0.373956	0	0.0308344	2.55388	4.07538	3.55843	0.120254	0.258278	0	7.73491	2.71149	4.07497	0.275785	0.373956	1.16883	0.108928	0	0	0.276718	0	0.0308344
LOC_Os10g31440	retrotransposon protein, putative, unclassified, expressed	NA	0.0492569	6.92e-06	0.0189875	3.07e-07	0.127116	2.48e-06	0.00757706	0.00561894	0.390971	0.999916	0.0562855	0.00313158	10.0059	0.720223	6.51741	0.273432	10.957	1.56152	0	0.316993	3.36832	6.51741	8.89744	0	0.681216	0.273432	10.957	8.0826	21.6868	1.56152	3.88214	1.27717	0.386268	0	0	0.316993	3.25515	0.1101
LOC_Os08g43210	AP2 domain containing protein, expressed	NA	0.0557954	5.14e-08	0.00166584	8.92e-11	0.0766281	2.48e-06	0.00106507	5.3e-11	0.0289672	0.350383	0.0137081	0.00304148	30.165	0.344109	9.74707	0.559667	8.60679	0.679132	0	0.338679	9.74707	7.43302	9.78986	0	1.1611	0.559667	23.1172	8.13291	8.60679	0	0.679132	2.42154	0	0	0	0.338679	1.04054	0.22551
LOC_Os12g38270	metallothionein, putative, expressed	NA	0.230642	7.95e-08	0.136071	9.67e-17	0.295302	8.18e-07	0.0785873	3.2e-15	0.578214	0.489862	0.258932	2.75e-10	1.48143	0.99987	2653.68	502.215	2661.76	1217.79	350.602	400.455	2653.68	1879.56	2678.75	788.948	502.215	350.415	5763.29	1035.05	2661.76	1537.41	1062.34	1217.79	267.466	382.696	350.602	382.826	669.284	400.455
LOC_Os01g53990	pectinesterase, putative, expressed	NA	0.297499	0.000897349	0.181657	5.33e-06	0.243734	2.61e-07	0.0865936	1.72e-09	0.601136	0.977675	0.348716	0.0105591	2.64476	0.45987	7.22076	2.46569	14.1534	4.24853	1.53018	2.68987	10.827	6.83694	7.22076	2.36956	2.69792	2.46569	20.7176	5.15072	14.1534	4.77705	3.89959	4.24853	1.74463	1.53018	1.37459	2.50856	7.10425	2.68987
LOC_Os08g37470	2-aminoethanethiol dioxygenase, putative, expressed	oxidation reduction	0.0174639	1.69e-11	0.0136145	1.05e-12	0.0175344	1.64e-07	0.00216116	2.72e-06	0.80902	0.999916	0.116478	0.0314816	3.74947	0.99987	12.727	0	17.6017	1.3272	0.133685	0.448347	12.727	6.06555	16.8118	0	0.412067	0	137.104	11.6751	17.6017	1.3272	1.00172	1.74205	0	0.133685	0.39823	0.448347	1.23051	0.298847
LOC_Os01g52900	expressed protein	NA	0.0235884	2.28e-06	0.00819519	9.85e-08	0.0114989	7.79e-08	0.00204439	7.13e-05	0.34237	0.996895	0.172232	0.0445844	3.34816	0.99987	28.4081	0.352036	29.6603	1.12339	0.189254	0.210532	28.4081	20.7894	33.0339	0.0918425	1.48266	0.352036	201.75	22.3122	29.6603	1.12339	0.570806	2.23131	0.498956	0	0.189254	0.210532	1.91587	0.164408
LOC_Os11g47600	glycosyl hydrolase, putative, expressed	NA	0.0123481	2.6e-32	0.0217742	4.06e-27	0.132952	1.14e-08	0.0173095	1.96e-16	1.75911	0.999916	0.128116	2.25e-06	2.43779	0.99987	48.2239	0.405825	25.1922	6.77933	0.98013	1.09894	36.5932	48.2239	51.9262	0.15837	1.01746	0.405825	93.7099	15.0945	25.1922	6.77933	6.07977	10.9977	1.72239	0.32771	0.98013	1.09894	5.56758	0.692808
LOC_Os05g34830	No apical meristem protein, putative, expressed	regulation of transcription, DNA-dependent	0.105941	1.95e-08	0.137606	1.07e-05	0.163721	1.03e-08	0.0450094	1.71e-11	1.27556	0.999916	0.266539	0.00224589	0.860652	0.99987	11.5012	1.0542	16.722	4.49382	1.3429	0.868235	11.5012	4.81267	13.548	1.0542	1.13098	0.674526	46.1883	5.77153	16.722	4.49382	4.09859	6.12945	0.596859	1.3429	2.17357	0.622077	2.10902	0.868235
LOC_Os01g48230	misc_RNA	NA	0.0724475	3.69e-15	0.0329565	2.57e-21	0.122228	2.68e-09	0.0372233	6.07e-12	0.449395	0.892858	0.301177	0.046836	3.82782	0.164209	46.6246	2.36561	29.4815	5.41499	2.47795	3.15417	79.2518	34.8413	46.6246	2.36561	3.53126	1.58104	79.7105	9.81624	29.4815	5.41499	5.02577	6.60437	6.51764	1.87481	2.47795	3.15417	8.89144	2.34626
LOC_Os05g44140	non-symbiotic hemoglobin 2, putative, expressed	NA	0.0875837	4.43e-17	0.0475261	1.16e-16	0.20853	1.05e-09	0.0603199	2.4e-09	0.532442	0.974544	0.279356	0.00951008	3.18544	0.323463	32.5298	2.6252	22.535	5.82281	2.33857	5.23604	45.9585	25.7493	32.5298	4.4467	2.6252	1.66106	30.6156	11.4037	22.535	5.82281	5.33599	6.19449	0.579639	2.33857	4.62378	5.23604	6.90039	4.62053
LOC_Os01g55510	dynein light chain type 1 domain containing protein, expressed	microtubule-based process	0.113082	4.63e-10	0.0860826	1.64e-10	0.235486	1.57e-10	0.0718077	5.75e-11	0.744895	0.999916	0.295231	0.000427433	1.5673	0.99987	181.865	21.7498	149.561	50.3541	12.7841	15.1281	181.865	69.7456	249.286	21.7498	22.3282	11.5531	256.039	80.4168	149.561	50.3541	38.6515	56.475	12.7841	7.66537	23.1574	15.1281	37.4446	14.1245
LOC_Os09g29480	2-aminoethanethiol dioxygenase, putative, expressed	oxidation reduction	0.0366264	2.07e-16	0.0340314	1.64e-16	0.0835849	1.64e-11	0.014713	7.29e-20	0.919107	0.999916	0.172517	0.00019764	3.50257	0.535227	32.0995	1.30233	48.2619	6.65359	1.93188	3.01567	32.0995	24.8197	76.3319	0.81164	2.81489	1.30233	167.392	39.5703	48.2619	5.45967	6.65359	14.2286	2.20818	0.56316	1.93188	3.01567	10.3471	2.32555
LOC_Os03g03034	flavonol synthase,flavanone 3-hydroxylase, putative, expressed	defense response to bacterium;defense response to oomycetes;flavonoid biosynthetic process;leaf senescence;oxidation reduction;response to bacterium;response to fungus;response to oomycetes;response to salicylic acid stimulus	0.11786	2.98e-10	0.0843459	1.55e-11	0.0804409	3.49e-12	0.0177663	1.01e-17	0.704532	0.999916	0.216119	4.04e-05	2.42781	0.996149	31.6385	5.00191	61.4943	16.7173	3.71818	3.01257	31.6385	25.5614	55.8765	2.59567	6.37237	5.00191	299.757	24.2583	61.4943	20.409	10.8316	16.7173	5.01313	1.31635	3.71818	3.01257	19.2453	2.28731
LOC_Os08g40690	glycosyl hydrolase, putative, expressed	carbohydrate metabolic process;chitin catabolic process;metabolic process	0.0455824	4.95e-20	0.0329977	2.79e-14	0.0952382	1.55e-12	0.0182058	0.000522527	0.714086	0.999916	0.185689	0.00221084	2.15893	0.99987	36.1851	1.33208	29.5769	6.24699	1.68561	0.99321	23.4771	49.6773	36.1851	0.891514	2.70671	1.33208	108.947	22.8717	29.5769	6.24699	5.70275	7.8414	1.88504	0.102355	1.68561	0.915269	5.93954	0.99321
LOC_Os03g46060	thaumatin family domain containing protein, expressed	NA	0.216832	3.19e-05	0.0722259	3.9e-13	0.117707	8.99e-13	0.0563031	1.38e-11	0.328057	0.00845433	0.469464	0.0460198	2.75396	0.420447	687.252	120.45	332.183	89.1763	46.5271	76.5087	759.08	220.246	687.252	76.3289	159.023	120.45	1133.82	115.084	332.183	97.0357	89.1763	76.0206	54.2631	20.4426	46.5271	63.6031	189.141	76.5087
LOC_Os05g30940	vacuolar calcium binding protein, putative, expressed	NA	0.273627	0.00284168	0.104695	3.13e-08	0.135634	8.7e-13	0.0381581	4.08e-17	0.376651	0.115915	0.275569	0.000302365	2.20882	0.977207	11.7786	5.11856	32.6898	7.8453	2.00325	2.32034	36.1909	11.7786	11.4179	5.11856	5.66188	4.97896	77.7587	5.11413	32.6898	7.96003	7.14533	7.8453	2.4001	1.46444	2.00325	1.77346	9.29698	2.32034
LOC_Os02g49920	3-ketoacyl-CoA synthase, putative, expressed	fatty acid biosynthetic process;metabolic process	0.28977	0.00823112	0.0941864	1.34e-11	0.127795	3.15e-13	0.0397576	5.47e-20	0.319319	0.077873	0.304901	0.00224589	1.67861	0.99987	14.4152	3.21767	23.2021	4.31359	1.17014	1.51914	18.7691	6.77265	14.4152	3.21767	6.41529	1.81396	41.0908	4.93962	23.2021	5.28144	4.31359	2.7591	1.45679	1.16512	1.17014	1.51914	3.94766	0.944108
LOC_Os10g26700	YGL010w, putative, expressed	NA	0.141465	0.000155553	0.0302656	1.77e-30	0.121549	6.79e-15	0.0179321	2.51e-27	0.209652	0.0587972	0.144638	8.18e-09	5.10583	0.216231	53.3521	4.62727	110.961	10.257	1.32371	3.63339	53.3521	36.936	64.9585	1.27034	15.3532	4.62727	124.242	110.961	56.4063	13.5937	9.45856	10.257	1.72832	1.32371	1.15692	1.31545	17.8718	3.63339
LOC_Os06g39240	endothelial differentiation-related factor 1, putative, expressed	ethylene mediated signaling pathway;positive regulation of transcription, DNA-dependent;response to abscisic acid stimulus;response to heat;response to water deprivation	0.107985	7.11e-16	0.0469956	3.02e-21	0.0758278	1.55e-15	0.0260451	1.53e-20	0.428491	0.272384	0.335738	0.0159073	2.78845	0.767364	94.1896	9.137	87.0677	8.98909	4.80087	5.80202	94.1896	51.5904	109.535	9.99253	7.92488	9.137	229.279	56.3641	87.0677	8.98909	8.29651	20.7426	4.80087	2.39113	5.17018	5.80202	24.5405	4.14539
LOC_Os03g19420	nicotianamine synthase, putative, expressed	nicotianamine biosynthetic process	0.276133	0.00532088	0.0489235	1.23e-14	0.126238	3.94e-16	0.0226664	3.02e-17	0.172924	0.180699	0.173216	2.26e-06	3.15065	0.680501	1816.13	440.496	2284.42	476.385	104.059	155.67	2149.96	881.047	1816.13	440.496	737.347	142.224	4796.35	764.073	2284.42	476.385	555.802	330.372	19.9364	117.043	104.059	155.67	500.143	63.201
LOC_Os07g47790	AP2 domain containing protein, expressed	regulation of transcription, DNA-dependent;transcription, DNA-dependent	0.0903941	5.65e-08	0.0136621	3.79e-21	0.0885022	1.9e-16	0.00697308	4.23e-23	0.151106	0.142032	0.0784602	7.93e-06	4.94037	0.689834	25.2524	1.92291	52.3193	4.25084	0.220668	0.665764	19.1341	25.2524	36.315	0.642712	4.78187	1.92291	72.2312	52.3193	34.8239	4.25084	3.56149	6.53513	0.773617	0.148516	0.220668	0.665764	4.41433	0.55288
LOC_Os09g30490	EF hand family protein, expressed	NA	0.118321	2.08e-06	0.0359932	1.64e-26	0.124196	2.43e-20	0.0366686	1.05e-19	0.299033	0.192603	0.29153	0.00139424	3.03224	0.863154	125.861	10.1444	137.622	13.879	4.46984	5.05342	163.626	82.7017	125.861	3.6321	29.1706	10.1444	145.963	137.622	99.0781	13.879	13.8677	19.355	6.32223	4.46984	2.50372	2.14226	32.1162	5.05342
LOC_Os01g21120	AP2 domain containing protein, expressed	regulation of transcription, DNA-dependent;transcription, DNA-dependent	0.126483	1.2e-06	0.0349557	1.1e-26	0.145075	1.6e-20	0.0279124	6.19e-22	0.272907	0.0945957	0.189656	1.26e-06	3.49666	0.459993	118.104	10.2827	157.884	18.2013	3.04582	8.11998	126.06	77.3912	118.104	3.58246	26.0704	10.2827	157.884	218.659	114.878	18.2013	17.5146	24.3005	6.1162	2.19558	3.04582	3.92736	26.8519	8.11998
LOC_Os03g51530	expressed protein	NA	0.347468	0.0290531	0.0980104	2.8e-11	0.100052	1.41e-20	0.0496431	2.69e-17	0.276741	0.0021595	0.483224	0.0328778	2.25549	0.971973	182.461	37.375	181.059	30.6678	14.7868	14.0454	182.461	60.8532	196.492	31.8138	82.3353	37.375	413.721	70.8737	181.059	29.2841	31.2914	30.6678	14.7868	11.276	18.7092	14.0454	71.878	9.67401
LOC_Os08g42198	auxin responsive protein, putative, expressed	RNA-dependent DNA replication;response to auxin stimulus	0.0810375	1.8e-11	0.0355298	8.07e-20	0.0660576	3.9e-25	0.0233316	4.06e-22	0.430701	0.611394	0.343395	0.0269552	2.47281	0.963309	96.772	9.9729	143.168	13.6755	3.85533	5.82647	96.772	79.8344	215.792	4.24018	15.4167	9.9729	262.683	119.397	143.168	9.13127	13.6755	18.2288	3.85533	2.74146	7.58357	5.82647	26.1163	3.44622
LOC_Os01g57004	adhesive,proline-rich protein, putative, expressed	NA	0.223131	1.05e-05	0.273818	0.000356759	1.46781	0.222229	0.364226	0.045076	1.20782	0.999916	0.24361	1.05e-05	1.72983	0.996059	43.549	10.8701	29.6472	43.3765	11.736	18.4448	34.427	43.549	52.0653	12.5863	5.28522	10.8701	37.7581	29.6472	28.9861	38.4691	43.3765	68.2875	16.7925	8.09393	11.736	18.4448	30.3441	14.3885
LOC_Os01g24710	jacalin-like lectin domain containing protein, expressed	NA	0.268934	0.000347382	0.271452	6.1e-05	1.38538	0.220913	0.330089	0.00759894	0.986052	0.999916	0.231397	1.34e-07	1.18335	0.99987	837.523	145.024	615.997	956.509	212.39	219.194	574.185	837.523	1019.9	379.752	145.024	124.479	859.921	615.997	498.47	1184.99	956.509	735.456	212.39	133.583	318.785	357.243	219.194	217.456
LOC_Os10g22520	cellulase, putative, expressed	NA	0.395862	0.00345269	0.253829	2.23e-06	1.32902	0.239778	0.254739	0.000162637	0.628561	0.819708	0.187267	5.53e-13	1.87813	0.771112	19.8599	8.85298	20.0605	30.0294	5.28391	11.6381	15.6745	24.2264	19.8599	8.85298	9.30505	5.52913	20.0605	41.3569	19.2791	30.4554	22.3053	30.0294	5.28391	5.85332	4.35403	12.6216	5.0016	11.6381
LOC_Os04g27980	glycosyl hydrolase, putative, expressed	carbohydrate metabolic process;chitin catabolic process;metabolic process	0.326701	0.0394422	0.212189	0.00125705	1.23023	0.559256	0.308228	0.0461945	0.636486	0.999916	0.241823	0.000109981	1.33368	0.99987	11.7844	3.07765	9.89699	10.687	3.30771	3.16928	22.5693	6.03839	11.7844	3.07765	6.9503	2.63023	9.89699	10.2391	8.64182	14.638	9.76018	10.687	1.23991	3.30771	3.8808	3.16928	5.18715	3.08355
LOC_Os11g47550	glycosyl hydrolase, putative, expressed	carbohydrate metabolic process;chitin catabolic process;metabolic process;xylan catabolic process	0.113749	1.91e-06	0.0519174	2.1e-10	0.890597	0.837583	0.12364	0.00277235	0.442686	0.950137	0.13816	6.03e-05	1.99034	0.99987	7.67976	1.2331	6.23121	5.11991	0.54527	1.22598	7.47321	21.4362	7.67976	1.2331	0.941829	2.03284	6.23121	6.46527	3.60171	2.69305	5.11991	6.36184	0.479079	0.974344	0.54527	2.04221	0.562365	1.22598
LOC_Os08g03420	kelch repeat protein, putative, expressed	proteasomal ubiquitin-dependent protein catabolic process;regulation of proteolysis	0.355062	0.0245687	0.221612	0.000379776	0.789748	0.604883	0.209282	0.00540436	0.61303	0.999916	0.263048	0.00132961	1.8454	0.982972	4.4117	1.99131	7.59176	4.64593	0.942207	2.1199	4.4117	6.53816	4.13761	1.07523	1.99131	2.246	7.59176	14.6941	3.51675	5.48306	4.64593	2.68523	1.5835	0.942207	0.804214	1.2488	2.80535	2.1199
LOC_Os12g24390	retrotransposon protein, putative, unclassified, expressed	NA	0.156846	0.0482939	0.182005	0.049478	0.864707	0.595311	0.0302536	4.2e-14	1.14249	0.999916	0.0335911	1.62e-24	3.37969	0.382244	0.894141	0.253879	13.202	12.6912	0.459981	1.30276	6.58896	0.331072	0.894141	0.253879	0.681246	0.162427	15.9214	7.03248	13.202	11.5476	13.95	12.6912	0.459981	0.174387	0.785195	2.24148	1.01623	1.30276
LOC_Os11g02379	LTPL6 - Protease inhibitor,seed storage,LTP family protein precursor, expressed	NA	0.154305	1.88e-06	0.0704141	2.15e-10	0.723446	0.461318	0.100358	9.77e-05	0.449582	0.923947	0.133718	7.16e-06	1.64073	0.99987	7.05966	1.02137	3.49988	2.68024	0.420791	0.870736	7.05966	4.26017	8.23791	0.544139	1.02137	1.56718	3.49988	1.31437	5.42331	2.49575	2.68024	5.00604	0.369751	0.467766	0.420791	0.3137	0.870736	0.978108
LOC_Os06g50080	DUF581 domain containing protein, expressed	NA	0.301202	1.75e-05	0.363389	0.000973179	0.802352	0.367693	0.324855	0.00140551	1.18552	0.999916	0.394111	0.000196701	2.63392	0.154299	82.6304	25.3008	86.7732	89.2049	32.931	66.7878	82.6304	69.7667	122.836	21.3824	25.3008	35.6393	122.531	70.4025	86.7732	97.8231	68.5621	89.2049	32.931	27.7318	40.1326	58.1538	135.883	66.7878
LOC_Os06g04990	early nodulin 93 ENOD93 protein, putative, expressed	NA	0.255712	0.000982002	0.20821	3.01e-05	0.755236	0.351102	0.20558	0.000705384	0.80274	0.999916	0.267875	0.00095436	2.11972	0.832022	93.9717	22.0223	93.269	56.0914	16.3938	33.1831	96.7318	72.7611	93.9717	7.41029	37.0284	22.0223	93.269	122.925	87.5047	101.791	56.0914	52.5064	31.1091	7.50101	16.3938	30.0908	54.2898	33.1831
LOC_Os12g17950	expressed protein	NA	0.105781	0.00477812	0.179148	0.0167175	0.675593	0.293809	0.0137562	2.27e-17	1.63964	0.999916	0.0202121	5.35e-30	4.22026	0.448047	2.45151	0.343572	41.8678	19.9013	0.415142	1.65025	2.53286	2.45151	2.26831	0.402638	0	0.343572	41.8678	54.8108	13.1361	21.3402	19.9013	16.7737	0.121597	0.645946	0.415142	1.65025	0.644379	3.65262
LOC_Os12g35610	respiratory burst oxidase, putative, expressed	NA	0.321265	0.00850194	0.222934	4.1e-05	0.723634	0.235552	0.204313	0.000368478	0.683806	0.999916	0.277932	0.000296214	2.29032	0.602846	8.19808	2.12366	10.4554	8.25495	1.64448	5.16836	12.7249	7.6815	8.19808	1.65658	5.65382	2.12366	10.4554	24.032	10.0518	9.28045	8.25495	5.94188	3.32344	1.2841	1.64448	3.16128	6.39806	5.16836
LOC_Os01g57690	early nodulin 20 precursor, putative, expressed	electron transport chain	0.464843	0.0128582	0.422758	0.0113909	0.756148	0.232453	0.377283	0.0175121	0.894087	0.999916	0.487634	0.0327418	1.78729	0.887248	42.5277	20.5139	48.4244	36.3167	19.9541	28.8213	50.5534	41.6377	42.5277	15.2958	26.1325	20.5139	52.5794	25.6975	48.4244	45.5582	36.3167	35.6545	24.3853	12.3981	19.9541	24.8652	47.7089	28.8213
LOC_Os05g37190	ZOS5-08 - C2H2 zinc finger protein, expressed	regulation of transcription, DNA-dependent	0.1507	4.86e-08	0.161123	5.12e-07	0.690494	0.224853	0.223528	0.00098753	1.04764	0.999916	0.315594	0.000330105	2.26643	0.800178	38.4758	4.84176	16.5069	16.1505	5.05041	7.47236	38.4758	17.0384	45.6572	7.07793	4.84176	2.87928	34.1456	16.0995	16.5069	16.1505	20.7808	14.7407	5.05041	3.15928	8.06806	7.47236	22.3494	6.39918
LOC_Os05g07810	universal stress protein domain containing protein, putative, expressed	response to stress	0.164707	1.39e-07	0.16926	8.14e-08	0.614464	0.190544	0.205668	0.000893088	1.01289	0.999916	0.326651	0.00493965	2.04653	0.936297	17.5663	2.79631	17.4986	7.24064	2.92445	4.79103	17.5663	15.0585	18.9738	4.03099	2.79631	1.29353	17.4986	18.294	11.3609	7.24064	6.69901	13.1601	2.92445	2.51679	3.53677	2.501	10.5998	4.79103
LOC_Os09g31040	EF hand family protein, putative, expressed	NA	0.0213017	1.03e-07	0.00226743	1.66e-09	0.425373	0.183517	0.0019795	1.27e-08	0.105271	1	0.00452943	2.69e-06	18.5423	0.776182	7.28718	0	10.6623	2.70348	0	0.351877	7.28718	8.70463	6.82875	0	0.471155	0	10.6623	23.4763	7.40751	2.70348	0.689175	8.13949	0	0	0	0.171905	0.351877	0.400569
LOC_Os03g45960	thaumatin, putative, expressed	NA	0.305457	0.0014689	0.234347	5.99e-05	0.655121	0.175079	0.232717	0.000979374	0.752771	0.999916	0.347838	0.00246845	1.37961	0.99987	80.9984	22.2747	53.3089	57.7685	23.2074	23.711	80.9984	49.0274	109.226	36.5063	22.2747	13.3375	111.554	33.7203	53.3089	67.5539	57.7685	37.8564	23.2074	9.46547	23.516	23.711	36.1478	17.6094
LOC_Os11g47560	glycosyl hydrolase, putative, expressed	carbohydrate metabolic process;chitin catabolic process;metabolic process;xylan catabolic process	0.0551388	8.21e-19	0.0113084	5.01e-31	0.620641	0.173972	0.0218925	9.5e-16	0.203002	0.0702632	0.0342565	1.56e-18	6.44614	0.0878189	55.9949	3.44338	18.3885	14.9296	0.521454	2.07859	29.3573	55.9949	67.6294	1.53357	3.6853	3.44338	34.5198	18.3885	17.9522	11.8687	14.9296	25.0319	0.521454	0.398433	0.989207	2.07859	7.64224	1.48453
LOC_Os09g27260	plant viral response family protein, putative, expressed	NA	0.116853	1.14e-05	0.0672873	4.3e-08	0.540019	0.162479	0.0931489	0.000622847	0.570883	0.999916	0.167935	0.00144508	2.69182	0.933928	6.86161	0.558849	3.68669	3.11361	0.39545	1.00766	6.86161	11.5865	4.71038	0.43641	1.71509	0.558849	8.42075	3.09189	3.68669	3.11361	2.26327	4.04043	0.39545	0.200334	1.05011	1.00766	2.55909	0.822545
LOC_Os09g31000	EF hand family protein, expressed	NA	0.0473155	0.00098122	0.016817	0.000218976	0.43894	0.120426	0.010904	6.27e-05	0.30564	1	0.0245034	0.000994487	9.41836	0.828255	4.4242	0.279335	7.60924	2.41174	0	0.410043	1.85581	6.23067	4.4242	0	0.279335	0.338407	7.60924	14.8878	5.3251	2.41174	1.6413	4.56825	0	0.183933	0	0.205666	1.25243	0.410043
LOC_Os11g03940	retrotransposon protein, putative, Ty1-copia subclass, expressed	NA	0.240677	3.74e-05	0.203315	1.01e-05	0.621287	0.104342	0.256521	0.00440253	0.831826	0.999916	0.404578	0.0178013	2.72308	0.304772	3.26777	0.658984	2.23113	1.47739	0.594833	1.17562	3.88345	2.00963	3.26777	0.395424	0.920954	0.658984	2.73955	1.23557	2.23113	1.55813	1.41567	1.47739	0.715455	0.4126	0.594833	1.17562	2.59688	1.05184
LOC_Os04g55710	transposon protein, putative, unclassified, expressed	peptide transport	0.283451	3.42e-05	0.31615	0.000973179	0.653877	0.0711291	0.279934	0.00114988	1.09583	0.999916	0.415383	0.00319755	1.69406	0.917682	34.2412	7.20286	30.4456	21.8501	10.1987	13.6885	34.7103	17.8518	34.2412	6.65236	10.023	7.20286	30.4456	17.1413	35.5791	19.2656	24.5373	21.8501	10.1987	6.15197	10.8149	11.8857	20.8915	13.6885
LOC_Os05g15850	glycosyl hydrolase, putative, expressed	NA	0.0216991	4.27e-07	0.00823972	4.89e-07	0.324804	0.0665948	0.00797129	2.53e-06	0.378515	1	0.024376	0.00137727	0.479075	1	7.13746	0.19378	7.57874	0.970033	0	0	2.5634	8.78009	7.13746	0	0.19378	0.232505	7.57874	8.75446	5.4479	0.970033	0.752832	4.65879	0.16436	0	0	0	0	0.0467527
LOC_Os01g36560	auxin-induced protein 5NG4, putative, expressed	transmembrane transport	0.0254618	1.96e-08	0.00623702	1.01e-07	0.294233	0.0637547	0.0150124	0.000750848	0.216577	1	0.04978	0.0397305	0.627467	1	4.39178	0.181207	4.35737	0.906286	0	0	4.39178	13.2912	4.28856	0.169375	0.181207	0.217113	4.35737	13.6332	1.6309	0.906286	1.40628	0.352884	0	0.116998	0	0	0	0.0436305
LOC_Os01g68589	LTPL39 - Protease inhibitor,seed storage,LTP family protein precursor, expressed	NA	0.617772	0.319122	0.204438	1.54e-05	0.218616	7.6e-17	0.0949694	4.26e-09	0.32632	0.0118211	0.428637	0.0315732	2.74028	0.612196	262.226	166.064	548.047	146.054	56.741	91.2378	439.017	217.956	262.226	141.766	250.977	166.064	792.969	96.5645	548.047	141.336	161.349	146.054	101.982	29.208	56.741	91.2378	325.738	90.5456
LOC_Os03g19427	nicotianamine synthase, putative, expressed	nicotianamine biosynthetic process	0.409497	0.0795526	0.0794201	1.9e-11	0.232876	1.7e-11	0.0442159	3.45e-12	0.189234	0.240413	0.183334	4.14e-06	2.014	0.986082	742.545	324.946	945.86	326.596	61.9058	119.39	767.751	536.264	742.545	324.946	423.754	83.1049	1513.14	549.998	945.86	326.596	327.959	232.198	14.0209	89.6517	61.9058	119.39	152.166	49.8496
LOC_Os01g62110	expressed protein	NA	0.557466	0.139871	0.294296	0.000331437	0.266982	1.9e-11	0.133349	1.57e-08	0.519574	0.304799	0.489922	0.041497	2.67437	0.420447	141.702	78.3818	296.882	94.8396	50.267	81.495	232.409	115.309	141.702	78.3818	111.495	75.7376	434.562	78.8643	296.882	83.0259	94.8396	109.905	65.2616	29.021	50.267	81.495	220.465	73.5977
LOC_Os07g26660	aquaporin protein, putative, expressed	response to abscisic acid stimulus;response to water deprivation;transmembrane transport;water transport	0.481791	0.0634385	0.14592	3.73e-11	0.310507	1.01e-06	0.125897	4.73e-09	0.297755	0.000961443	0.395762	0.00297733	2.34698	0.245218	43.546	21.1365	38.0978	14.4774	5.58261	12.19	48.6558	28.2099	43.546	11.9532	24.1985	21.1365	57.0747	24.4879	38.0978	17.4431	14.4774	12.2013	5.58261	4.51079	6.72776	10.3651	19.0739	12.19
LOC_Os03g32490	DUF1230 domain containing protein, expressed	response to iron ion starvation	0.546911	0.406505	0.067988	4.26e-16	0.193737	2.69e-06	0.0674402	7.1e-11	0.12151	6.81e-07	0.338503	0.0104677	2.71814	0.573419	58.0923	23.3024	33.0979	11.7894	4.28369	5.9532	58.0923	32.6651	77.117	23.3024	54.7104	12.248	83.5612	12.9543	33.0979	11.7894	16.3541	6.05405	2.12739	4.28369	5.18842	5.9532	19.8124	5.44035
LOC_Os10g39160	peroxidase precursor, putative, expressed	NA	0.464081	0.0557453	0.221453	1.06e-06	0.387193	3.79e-05	0.185096	2.32e-06	0.4703	0.150657	0.470543	0.0121212	1.88105	0.758413	49.5152	22.2244	54.2836	24.9808	12.506	19.8361	87.2684	39.8149	49.5152	17.7468	37.3349	22.2244	91.0129	24.7231	54.2836	28.6742	24.9808	24.3462	14.2651	12.506	10.2068	18.8756	34.677	19.8361
LOC_Os01g39860	1-aminocyclopropane-1-carboxylate oxidase protein, putative, expressed	oxidation reduction	0.735319	0.627246	0.42777	0.00740876	0.417922	4.72e-05	0.217861	1.03e-05	0.570898	0.604363	0.507308	0.0305151	2.1347	0.427367	19.0109	13.1407	37.1728	14.8843	8.88302	14.5007	19.0109	19.6265	18.4278	8.75634	19.5642	13.1407	37.1728	19.9325	38.3061	14.1909	14.8843	19.291	8.88302	6.56715	9.02561	14.5007	25.065	12.4793
LOC_Os08g15420	CSLC3 - cellulose synthase-like family C, expressed	cell wall organization	0.616103	0.24506	0.442313	0.00658221	0.465012	0.000207619	0.260341	2.78e-05	0.705284	0.943907	0.546957	0.0380162	1.98017	0.202762	25.9127	14.8089	47.0955	23.2216	11.8753	23.6068	34.5889	25.9127	24.0634	13.7935	23.1044	14.8089	47.0955	25.121	49.326	18.9274	26.2907	23.2216	13.9584	11.2375	11.8753	23.6068	28.3006	21.9352
LOC_Os03g19270	universal stress protein domain containing protein, putative, expressed	NA	0.135651	0.133302	0.0311802	1.51e-17	0.283062	0.000209343	0.0238159	4.25e-14	0.228597	0.888909	0.081967	2.99e-09	3.88101	0.718438	57.2489	9.4586	72.3545	24.4879	3.06169	3.88277	57.2489	56.2488	108.637	0.421912	19.3188	9.4586	141.09	72.3545	57.5799	44.2968	17.0334	24.4879	3.06169	0.570375	3.4486	1.63837	20.8063	3.88277
LOC_Os06g29180	erythronate-4-phosphate dehydrogenase domain containing protein, expressed	formate catabolic process;metabolic process;oxidation reduction;response to cadmium ion;response to wounding	0.697215	0.343392	0.417058	0.00281678	0.54993	0.000976674	0.299544	0.000512565	0.58493	0.40992	0.527598	0.0211335	0.770818	0.99987	294.342	220.953	365.412	233.156	122.689	97.8236	268.45	294.342	309.83	226.811	220.953	155.138	457.677	339.809	365.412	245.439	233.156	212.582	86.6327	122.689	156.134	106.069	97.8236	76.4308
LOC_Os08g42030	peroxidase precursor, putative, expressed	NA	0.611447	0.16787	0.351688	0.000232547	0.487493	0.00142146	0.271341	0.000192981	0.564786	0.268202	0.545044	0.0323565	1.66856	0.67007	33.0382	18.7818	33.0824	19.6022	10.9623	19.565	37.4738	33.0382	25.5721	18.7818	21.5137	17.0963	50.6737	20.057	33.0824	22.1628	19.6022	19.3413	10.9623	11.9472	10.5259	15.5788	20.1837	19.565
LOC_Os12g05380	glycosyltransferase, putative, expressed	xyloglucan biosynthetic process	0.674064	0.529313	0.3221	0.00315591	0.502963	0.00187822	0.235443	0.000117941	0.470693	0.115659	0.45817	0.0139419	2.33714	0.122514	15.0971	11.3173	24.0546	12.4271	4.961	12.8854	27.6138	15.0971	11.1747	9.88392	13.816	11.3173	25.9314	11.1421	24.0546	12.4271	12.5402	11.5579	7.187	4.64713	4.961	12.8854	15.6141	11.6153
LOC_Os07g44550	peroxidase precursor, putative, expressed	cellular oxidant detoxification;hydrogen peroxide catabolic process;oxidation reduction;plant-type cell wall organization;response to oxidative stress	0.751264	0.637256	0.336735	0.000558277	0.504824	0.00213929	0.239952	4.11e-05	0.440712	0.0552805	0.465449	0.0144326	2.57194	0.0516052	77.3954	56.8382	128.668	64.1408	31.8173	78.1108	126.154	76.9536	77.3954	55.349	94.5501	56.8382	128.668	57.2201	135.083	55.1796	85.8134	64.1408	40.3469	22.7936	31.8173	78.1108	97.187	68.4371
LOC_Os05g31620	OsCML15 - Calmodulin-related calcium sensor protein, expressed	NA	0.457114	0.0960604	0.20012	0.000132065	0.375193	0.0151724	0.141454	0.00036334	0.431921	0.459415	0.373885	0.0451027	2.2291	0.658889	9.46905	4.81035	8.72535	4.99851	1.8244	4.07937	13.3864	9.46905	8.29	4.81035	3.7288	5.33635	22.4982	8.72535	7.59039	4.84661	4.99851	6.83538	2.77671	1.8244	1.58035	4.07937	5.91753	4.01767
LOC_Os12g15530	retrotransposon protein, putative, unclassified, expressed	lignin catabolic process;oxidation reduction	0.318566	0.377321	0.191005	0.041284	0.456093	0.0216987	0.0539767	9.43e-08	0.588149	0.999916	0.115565	2.11e-06	2.96754	0.863154	0.573514	0.135418	3.62683	2.12234	0.18386	0.518286	2.23938	0.439693	0.573514	0.135418	0.73006	0	6.3156	3.14221	3.62683	2.12234	2.52338	1.92669	0.18386	0.138442	0.278934	0.154708	1.08814	0.518286
LOC_Os06g06290	GDSL-like lipase,acylhydrolase, putative, expressed	NA	0.723068	0.368196	0.411742	0.000602564	0.627984	0.027218	0.369034	0.00198501	0.55899	0.122413	0.574387	0.0499918	1.57109	0.778555	155.693	106.703	170.322	112.258	61.4709	105.277	155.693	166.951	131.826	106.703	116.063	103.266	172.57	137.638	170.322	112.258	127.401	89.3798	68.6522	57.6042	61.4709	105.977	105.277	83.6792
LOC_Os07g31610	peroxidase precursor, putative, expressed	cellular oxidant detoxification;hydrogen peroxide catabolic process;oxidation reduction;plant-type cell wall organization;response to oxidative stress	0.63716	0.368093	0.299225	0.000724506	0.613576	0.028666	0.248046	0.000228405	0.463795	0.101809	0.396783	0.00263425	1.91384	0.613745	33.08	26.741	48.4594	28.1101	13.6734	22.6494	64.2492	33.08	30.5842	21.7369	26.741	29.518	53.2089	22.4595	48.4594	35.3395	28.1101	26.5856	13.6734	15.8964	7.86463	22.6494	28.507	20.6703
LOC_Os06g01920	expansin precursor, putative, expressed	cell wall organization;plant-type cell wall organization	0.729971	0.570294	0.274601	4.59e-05	0.575715	0.0353522	0.268696	0.000557793	0.370918	0.00387303	0.45568	0.0172875	1.81459	0.753649	23.8171	24.5004	30.6133	18.9542	9.80917	13.5021	42.9861	22.6868	23.8171	19.3	25.433	24.5004	30.6133	18.378	33.7401	20.848	13.6505	18.9542	9.80917	10.4319	6.91283	11.061	20.843	13.5021
LOC_Os04g38720	no apical meristem protein, putative, expressed	regulation of transcription, DNA-dependent;transcription, DNA-dependent	0.535279	0.121236	0.310194	0.000245905	0.620295	0.0410271	0.346497	0.00406803	0.569723	0.295365	0.546822	0.0315732	1.70522	0.815774	61.7035	24.4721	36.087	28.9372	16.9183	23.0127	62.1888	29.1552	61.7035	22.8707	32.4476	24.4721	56.9306	29.3822	36.087	30.2254	28.9372	26.914	17.2076	13.6724	16.9183	20.3424	36.1999	23.0127
LOC_Os01g59870	LTPL65 - Protease inhibitor,seed storage,LTP family protein precursor, expressed	NA	0.253939	0.0621614	0.191349	0.00476798	0.492983	0.0492931	0.0893228	5.38e-06	0.738987	0.999916	0.175548	8.05e-05	3.18102	0.44784	2.15108	0.556032	4.19991	2.12969	0.394096	1.15714	3.0836	2.15108	1.10532	0.17411	0.843534	0.556032	4.19991	0.336606	4.75873	2.12969	1.80329	2.84005	0.394096	0.356902	0.448437	0.598289	2.09602	1.15714
LOC_Os09g16995	transposon protein, putative, CACTA, En,Spm sub-class, expressed	NA	2.53477	0.0825411	0.0103698	2.58e-06	1.75463	0.0697194	0.00621492	2.56e-07	0.0039674	4.38e-10	0.00337785	6.1e-12	0.819919	1	1.7085	4.66639	1.85679	4.05205	0	0	0.816763	2.24311	1.7085	4.66639	2.17577	5.36561	1.2971	1.85679	2.38725	4.05205	3.87555	5.11751	0	0	0	0	0	0
LOC_Os06g07300	jacalin-like lectin domain containing protein, expressed	NA	0.465268	0.152009	0.14542	2.75e-07	1.30472	0.395497	0.23295	0.0016351	0.305665	0.0218945	0.172395	7.58e-08	2.13632	0.751478	88.9072	24.7429	62.1313	59.3095	8.26948	27.687	57.8066	130.761	88.9072	24.6344	24.7429	71.0686	62.1313	75.2609	45.0219	94.702	59.3095	48.4937	8.26948	6.19389	20.0115	37.0511	10.7529	27.687
LOC_Os10g31640	glycine-rich cell wall structural protein 2 precursor, putative, expressed	NA	0.912379	0.893675	0.400646	0.00543749	1.22603	0.332315	0.250581	0.000148868	0.429939	0.0416746	0.197779	2.38e-11	2.78785	0.0999796	224.68	216.418	348.256	477.216	73.3937	236.295	224.68	261.467	181.632	216.418	136.873	250.511	366.957	227.922	348.256	386.467	492.587	477.216	73.3937	66.1627	129.621	236.295	340.219	163.521
LOC_Os12g38720	expressed protein	NA	0.796991	0.608772	0.137405	1.26e-08	1.18371	0.588277	0.287847	0.015512	0.168709	7.48e-07	0.235922	4.48e-05	1.02918	0.99987	255.516	200.028	132.38	154.05	31.7819	34.3258	259.558	247.825	255.516	171.359	200.028	223.976	157.928	132.38	79.5298	154.05	105.185	166.374	31.7819	13.2646	55.4423	34.536	33.5738	34.3258
LOC_Os11g18730	glycosyl hydrolase family 3 protein, putative, expressed	carbohydrate metabolic process	0.542845	0.104456	0.281394	4.65e-05	1.11748	0.686174	0.322141	0.00562272	0.508559	0.245064	0.280747	2.04e-07	2.25111	0.166934	10.7314	5.39058	8.49614	10.984	2.87375	6.00168	13.2241	8.3483	10.7314	5.39058	7.15281	4.76369	10.6697	7.39433	8.49614	9.93302	11.2328	10.984	2.50223	2.87375	3.70125	6.00168	5.33066	9.17069
LOC_Os11g29370	haloacid dehalogenase-like hydrolase family protein, putative, expressed	L-methionine salvage from methylthioadenosine;cellular amino acid biosynthetic process;dephosphorylation;metabolic process;methionine biosynthetic process	0.598138	0.334393	0.433097	0.0462081	1.04656	0.867014	0.347021	0.0210655	0.708249	0.999916	0.321922	0.000844263	1.21086	0.99987	92.0171	59.6108	134.062	146.282	33.2546	52.745	85.697	124.694	92.0171	93.0858	59.6108	31.5989	111.769	212.722	134.062	158.69	146.282	112.15	23.229	79.1103	33.2546	79.233	32.0082	52.745
LOC_Os05g13900	retrotransposon protein, putative, unclassified, expressed	NA	0.824187	0.83782	0.434266	0.0453798	0.922752	0.839856	0.334146	0.0238675	0.520089	0.693767	0.353502	0.00286965	1.99445	0.59319	9.95421	7.63964	9.75328	10.0797	3.80649	8.4078	9.95421	8.08437	11.3292	3.69202	7.63964	12.8254	9.75328	9.59793	15.2996	10.0797	16.4064	9.97907	5.8535	3.80649	3.39869	8.4078	10.1307	7.00625
LOC_Os10g30410	cytochrome P450 71D7, putative, expressed	oxidation reduction;secondary metabolite biosynthetic process	0.54788	0.446424	0.170953	1.27e-06	0.913751	0.843337	0.151778	1.96e-05	0.305469	0.0980202	0.16163	2.3e-07	1.01208	0.99987	8.09825	5.12752	7.81506	6.33287	1.28197	1.11468	4.89422	8.09825	8.62352	5.28699	5.12752	1.19267	9.33547	7.81506	7.41591	12.2837	4.61878	6.33287	1.03269	1.34879	1.28197	1.11074	1.66225	1.11468
LOC_Os12g18410	expressed protein	NA	0.456057	0.214295	0.0535963	3.6e-09	0.808512	0.573307	0.0346437	2.6e-09	0.11391	0.0019373	0.0426643	6.82e-14	0.774621	0.99987	11.9209	4.72925	19.2536	11.4679	0.368569	0.493467	8.10026	11.9209	12.4257	6.9657	4.72925	2.43824	19.2536	19.5316	12.4657	11.4679	17.7387	9.51051	0.191343	1.11175	0.368569	0.81917	0.336022	0.493467
LOC_Os03g25300	peroxidase precursor, putative, expressed	NA	0.586788	0.252752	0.413698	0.0412984	0.793705	0.507644	0.276951	0.00875754	0.694133	0.999916	0.338353	0.00199269	2.38	0.250213	11.4341	6.64228	16.1854	13.6988	4.26601	10.7661	12.7514	11.4341	8.95346	5.72647	6.64228	6.92964	12.2769	16.1854	20.8928	16.2935	13.6988	11.1568	6.4875	2.96267	4.26601	10.1803	11.9463	10.7661
LOC_Os11g47940	expressed protein	NA	0.269246	0.172242	0.189161	0.0237708	0.786376	0.632843	0.0847102	0.000155276	0.690002	0.999916	0.104391	3.86e-06	4.84059	0.502308	1.03016	0	0.786987	1.12245	0	0.190954	1.15204	0	1.03016	0	0.260362	0	0.786987	0.314996	1.46074	1.12245	1.27251	1.02039	0	0	0	0.190954	0.389025	0
LOC_Os02g42820	OsPLIM2a - LIM domain protein, putative actin-binding protein and transcription factor, expressed	actin filament bundle assembly	0.446947	0.0861102	0.165617	3.9e-05	0.780346	0.578621	0.213913	0.014724	0.365625	0.285814	0.267451	0.00543365	2.44146	0.796827	13.1549	4.72427	7.93444	7.02997	2.0668	4.23663	13.3566	9.08525	13.1549	4.44189	4.72427	6.34712	7.93444	3.01697	10.6013	9.80769	5.38869	7.02997	2.68719	2.0668	1.01968	4.23663	7.84339	2.68945
LOC_Os09g15500	peroxidase precursor, putative, expressed	NA	0.405508	0.162775	0.201615	0.00517512	0.740244	0.412608	0.121043	0.000352521	0.488785	0.948105	0.158599	9.36e-06	3.89576	0.0664442	4.56166	1.51587	7.65951	6.30031	1.11794	3.70244	7.64908	3.69387	4.56166	1.51587	2.77018	1.39069	7.65951	3.76333	8.0378	7.11735	6.30031	4.51309	0.589276	1.80637	1.11794	3.70244	4.1375	3.41796
LOC_Os02g48450	xylem cysteine proteinase 2 precursor, putative, expressed	proteolysis;proteolysis involved in cellular protein catabolic process	0.747688	0.674888	0.344766	0.00305188	0.731936	0.268867	0.38681	0.0309179	0.453335	0.0873398	0.51846	0.0443801	2.97539	0.0623223	16.8424	14.6518	14.1112	13.1266	7.43663	16.7661	16.8424	14.2929	28.0203	11.0935	14.6518	18.6868	22.4803	7.34035	14.1112	13.1266	13.0848	13.8239	7.43663	5.65542	7.67986	13.2283	30.6098	16.7661
LOC_Os04g37500	glutamate decarboxylase, putative, expressed	carboxylic acid metabolic process;glutamate metabolic process	0.600583	0.386506	0.425083	0.0369418	0.715218	0.219305	0.328749	0.0121239	0.697245	0.999916	0.451462	0.0202993	1.97083	0.520388	8.36721	5.94033	9.71747	7.99145	3.36278	7.1854	11.2063	6.0495	8.36721	2.67009	6.16965	5.94033	12.7223	8.60247	9.71747	8.69407	7.99145	7.55129	4.47757	2.57173	3.36278	7.1854	5.55158	9.08496
LOC_Os02g26810	cytochrome P450, putative, expressed	oxidation reduction;secondary metabolite biosynthetic process	0.309402	0.106189	0.10457	0.000571306	0.71078	0.616464	0.143626	0.0439084	0.334708	0.838283	0.193166	0.030176	2.15088	0.99987	1.65952	0.501419	1.78501	0.817053	0.20214	0.476862	3.01034	1.65952	1.10656	0.490427	0.738585	0.501419	0.946391	2.3385	1.78501	1.57466	0.711317	0.817053	0.26646	0.134236	0.20214	0.225032	0.629323	0.476862
LOC_Os07g44460	peroxidase precursor, putative, expressed	cellular oxidant detoxification;hydrogen peroxide catabolic process;oxidation reduction;plant-type cell wall organization;response to oxidative stress	0.64573	0.335342	0.316644	0.000118881	0.688745	0.124337	0.235997	2.3e-05	0.482662	0.082729	0.333016	8.61e-06	2.12105	0.250264	27.9939	18.6006	44.0538	25.3784	8.84838	19.6569	41.0681	22.3206	27.9939	17.6443	18.6006	25.3188	44.0538	23.1161	45.5283	30.4636	20.4858	25.3784	8.84838	9.512	8.78598	19.6569	26.1246	13.953
LOC_Os10g39890	POEI31 - Pollen Ole e I allergen and extensin family protein precursor, putative, expressed	NA	0.754197	0.681271	0.344267	0.00274833	0.684449	0.182501	0.329055	0.00567866	0.45105	0.0945957	0.469476	0.0280956	1.54813	0.99939	48.5168	38.0991	51.9654	44.5331	20.0561	28.0912	84.8262	41.1062	48.5168	38.0991	32.4366	59.123	51.9654	29.7037	69.941	50.294	31.2461	44.5331	24.8968	20.0561	14.9185	28.0912	37.9725	26.9949
LOC_Os03g51040	STRUBBELIG-RECEPTOR FAMILY 6 precursor, putative, expressed	NA	0.557781	0.492041	0.202621	0.00157027	0.679057	0.37605	0.223618	0.0200826	0.357552	0.347652	0.32065	0.0244356	2.11256	0.778555	4.13788	3.35511	4.73614	3.83843	0.957867	2.51687	9.29872	4.13788	3.88283	3.35511	4.84602	1.51969	5.07703	2.54104	4.73614	3.92221	2.66462	3.83843	1.43174	0.957867	0.814823	2.60058	2.51687	2.39576
LOC_Os01g71094	basic 7S globulin 2 precursor, putative, expressed	metabolic process;protein catabolic process;proteolysis;xylan catabolic process	0.601144	0.449465	0.362169	0.019905	0.624111	0.112035	0.302438	0.00824912	0.591759	0.837454	0.471159	0.0398812	1.95614	0.475448	8.16103	5.30479	10.2409	6.15963	3.07416	5.65463	13.0038	4.98233	8.16103	6.78554	5.30479	3.98191	11.3656	7.6485	10.2409	6.15963	7.33063	6.08581	3.07416	2.72406	3.7901	5.65463	7.23645	5.5932
LOC_Os05g39540	metal cation transporter, putative, expressed	NA	0.607312	0.211727	0.46744	0.0236253	0.600293	0.0757476	0.257577	0.000295171	0.756977	0.999916	0.42019	0.00136088	3.18553	0.255777	88.4271	59.1764	127.037	87.5049	45.8518	67.4877	117.139	62.9928	88.4271	41.8785	59.1764	59.9404	229.029	127.037	106.253	87.5049	129.593	84.5883	45.8518	32.3275	47.5492	63.1371	261.11	67.4877
LOC_Os05g40384	cytochrome P450, putative, expressed	gibberellin catabolic process;oxidation reduction	0.49785	0.191379	0.270807	0.0011608	0.599171	0.0862993	0.256609	0.00329629	0.534496	0.672503	0.419082	0.0215057	2.16992	0.358394	9.22087	3.46143	7.23411	5.07999	2.5759	4.70477	9.98831	4.50437	9.22087	3.46143	5.37921	2.82606	10.205	6.75334	7.23411	5.5129	5.07999	4.4051	2.61197	1.4471	2.5759	4.70477	4.78164	4.28014
LOC_Os04g43560	no apical meristem protein, putative, expressed	regulation of transcription, DNA-dependent;transcription, DNA-dependent	0.767808	0.743078	0.435379	0.0292683	0.597404	0.0865477	0.271586	0.00135167	0.556905	0.706537	0.445236	0.0175105	1.72692	0.810001	11.0118	8.28582	14.6982	9.36384	4.90802	7.87911	13.8362	9.23573	11.0118	4.36289	12.2502	8.28582	22.2554	6.39495	14.6982	14.1453	9.36384	9.29769	4.90802	5.18305	4.34446	7.87911	10.8237	6.84726
LOC_Os11g10590	expressed protein	NA	1.24211	0.775543	0.220659	0.00127076	0.592833	0.0778941	0.106034	6.01e-06	0.175229	0.000156939	0.176059	1.29e-05	2.66758	0.913478	31.7676	38.4411	61.0638	33.6228	3.91889	5.99164	43.4881	27.1651	31.7676	25.2134	50.5864	38.4411	70.6696	14.0525	61.0638	33.6228	20.1842	53.8861	8.70801	3.91889	3.31094	5.87432	44.1081	5.99164
LOC_Os02g35300	transposon protein, putative, unclassified, expressed	protein amino acid phosphorylation;regulation of cell cycle	0.622052	0.702486	0.142076	0.0203024	0.588416	0.334564	0.105114	0.015207	0.226156	0.411413	0.174182	0.0248919	4.30524	0.535497	0.66324	0.407423	1.10326	0.660926	0.0577905	0.440889	1.65938	0.66324	0.631051	0.383101	0.826392	0.407423	1.10326	0.617351	1.58972	0.536959	0.660926	1.08127	0.0577905	0.304467	0	0.340237	0.440889	0.765101
LOC_Os10g32170	xyloglucan galactosyltransferase KATAMARI1, putative, expressed	protein amino acid glycosylation	0.505496	0.31182	0.190648	0.000726981	0.552704	0.156595	0.154241	0.00179459	0.370556	0.435602	0.268728	0.00814165	2.80963	0.274359	2.50907	1.37764	2.95388	2.09295	0.502354	1.47375	3.46969	2.50907	2.07271	1.37764	1.77919	0.938764	2.95388	1.4204	3.90267	1.26382	2.09295	2.35881	0.332637	0.502354	0.662389	1.5439	1.47375	1.45618
LOC_Os08g06210	expressed protein	NA	0.258888	0.11799	0.0425843	0.000755331	0.456215	0.228465	0.0354041	0.00213493	0.159352	0.706537	0.0779031	0.0159036	5.95766	0.751478	4.98627	1.18754	3.09539	2.61351	0.26694	0.895757	2.64594	4.98627	6.82314	1.1275	1.18754	1.45793	8.4568	1.93232	3.09539	4.02075	1.56828	2.61351	0.341674	0.26694	0	0.895757	0.592522	1.67847
LOC_Os02g35770	homeobox associated leucine zipper, putative, expressed	NA	0.348864	0.00297986	0.284373	0.000759981	2.04015	0.0101721	0.465973	0.177738	0.797274	0.999916	0.223892	4.66e-08	3.17172	0.150211	13.3341	3.79025	9.04166	15.4969	3.77557	7.79171	8.7243	13.3341	14.9138	4.88325	3.4886	3.79025	9.04166	19.1564	6.55755	15.4969	13.661	17.2625	2.41367	3.77557	4.31719	7.79171	5.67878	19.5541
LOC_Os02g17620	isochorismatase family protein, putative, expressed	metabolic process;uracil catabolic process	0.419473	0.00779188	0.420891	0.00929373	1.7181	0.0395563	0.600483	0.259267	0.983321	0.999916	0.337754	2.88e-05	1.90744	0.386696	41.2547	17.4059	32.8792	63.9277	21.24	39.4577	37.786	61.438	41.2547	17.4059	15.8928	25.56	28.3471	32.8792	34.6077	63.9277	41.8187	68.1574	15.7903	21.24	22.1761	46.6144	27.3374	39.4577
LOC_Os05g43120	GDSL-like lipase,acylhydrolase, putative, expressed	NA	0.219191	2.02e-07	0.252268	2.17e-05	1.4535	0.169124	0.414659	0.0748471	1.12635	0.999916	0.278426	2.12e-06	2.48177	0.06898	19.4668	3.69523	13.2042	15.7977	4.8007	10.5213	14.5276	19.4668	20.4301	3.69523	2.93572	5.25584	13.2042	18.8653	9.42353	15.7977	15.3278	18.1502	3.224	4.8007	5.7858	10.5213	10.0737	13.4965
LOC_Os06g45890	MYB family transcription factor, putative, expressed	regulation of transcription, DNA-dependent;transcription, DNA-dependent	0.389847	0.0394577	0.377255	0.0289008	1.5976	0.193929	0.662933	0.55214	0.948226	0.999916	0.402934	0.0259471	1.09164	0.99987	8.65144	3.90434	5.97169	7.30008	3.00408	3.87241	6.88366	8.65144	11.2087	4.64218	1.84988	3.90434	5.97169	6.15142	4.64855	7.30008	11.2772	6.81467	3.00408	2.09699	5.05971	3.87241	4.24573	3.06434
LOC_Os07g34520	isocitrate lyase, putative, expressed	carboxylic acid metabolic process;glyoxylate cycle;metabolic process;tricarboxylic acid cycle	0.107379	9.15e-05	0.0627341	7.93e-10	1.94126	0.205579	0.349121	0.266755	0.573923	0.999916	0.180373	0.00017943	1.23567	0.99987	4.32836	0.446147	0.819818	1.97353	0.396059	0.427036	10.7713	2.90849	4.32836	1.32568	0.446147	0.1058	1.59892	0.819818	0.676551	1.46184	1.97353	2.7589	0.287856	0.396059	0.426753	0.788389	0.133006	0.427036
LOC_Os01g57960	retrotransposon protein, putative, unclassified, expressed	NA	0.375588	0.0225266	0.3804	0.0077979	1.46749	0.27994	0.614928	0.375834	0.995798	0.999916	0.411335	0.0222437	0.659608	0.99987	267.054	82.0522	135.078	204.2	110.126	44.6762	338.123	204.614	267.054	44.3388	176.793	82.0522	246.051	135.078	99.594	378.513	204.2	176.028	143.539	52.4804	110.126	44.6762	123.492	34.6993
LOC_Os06g16380	expressed protein	NA	0.284971	0.0350878	0.332088	0.00984651	1.3722	0.50688	0.500096	0.301959	1.14545	0.999916	0.359388	0.0275756	0.792992	0.99987	2.94554	0	1.76214	3.43568	1.70811	0.446406	6.41055	2.94554	1.52243	0	1.71051	0	1.76214	1.40741	1.89994	6.28386	1.14905	3.43568	1.99899	0.398871	1.70811	0.446406	5.1326	0.146482
LOC_Os06g05910	methyltransferase domain containing protein, expressed	methylation;ubiquinone biosynthetic process	0.217367	0.00632563	0.164614	0.000662155	1.40085	0.567051	0.30524	0.201239	0.738795	0.999916	0.218802	0.00516937	1.85604	0.99987	3.67387	0.837556	3.16969	3.24701	0.842743	1.38721	3.08642	4.69587	3.67387	1.47244	0.174881	0.837556	3.16969	4.73104	1.13084	3.24701	2.20392	5.1056	0.444276	1.35257	0.842743	1.6388	0.935275	1.38721
LOC_Os01g33960	transposon protein, putative, CACTA, En,Spm sub-class, expressed	NA	0.349428	0.0133854	0.364186	0.00722357	1.19655	0.672992	0.513239	0.2307	1.02364	0.999916	0.420731	0.0409373	0.655869	0.99987	0	0	0	0.187966	0.186966	0.0464017	0	0	0.255971	0.0907337	0	0	0	0.116939	0	0.277458	0.187966	0	0.082154	0.248108	0.186966	0.13864	0	0.0464017
LOC_Os11g47530	glycosyl hydrolase, putative, expressed	carbohydrate metabolic process;chitin catabolic process;metabolic process;xylan catabolic process	0.0289427	1.4e-09	0.0489893	1.2e-07	0.775212	0.737356	0.133639	0.0604304	1.7347	0.999916	0.167582	0.017454	1.09968	0.99987	7.53441	0.357198	1.49494	2.9664	0.161913	0.552322	5.05094	14.2576	7.53441	0.357198	0.381883	0	6.31756	1.49494	0.858975	1.5017	2.9664	3.47315	0.161913	0.123522	1.1057	0.552322	0.570074	0.41442
LOC_Os11g17440	enoyl-CoA hydratase,isomerase family protein, expressed	metabolic process;protein amino acid phosphorylation	0.207887	0.0176605	0.146915	0.00222442	1.08861	0.907614	0.269113	0.220221	0.692011	0.999916	0.248225	0.0416076	5.26924	0.161339	0.792692	0.131745	0.371957	0.513511	0.124742	0.785377	0.721366	0.792692	1.03466	0.0610618	0.131745	0.311668	0.589204	0.236158	0.371957	0.513511	0.63202	0.423772	0.110529	0.124742	0.125761	0.139396	0.785377	0.903087
LOC_Os01g74200	protein kinase domain containing protein, expressed	cell surface receptor linked signaling pathway;protein amino acid phosphorylation;transmembrane receptor protein serine/threonine kinase signaling pathway	0.384882	0.0315168	0.392563	0.0305996	0.98692	0.979235	0.442464	0.203451	1.00068	0.999916	0.44235	0.0437686	1.03837	0.99987	4.59158	1.6513	2.83637	3.92455	1.75226	1.64162	4.59158	4.13148	5.19635	1.33084	1.6513	2.35542	6.2557	2.83637	2.3587	5.08693	3.92455	3.41113	1.66873	1.75226	2.0044	1.41001	1.64162	2.4371
LOC_Os01g49370	expressed protein	NA	0.380896	0.0612598	0.311469	0.00142642	1.76981	0.126933	0.73045	0.615805	0.804235	0.999916	0.406555	0.0309226	0.628011	0.99987	11.6394	3.05373	6.78911	5.90965	3.60346	2.71281	13.3542	6.2972	11.6394	3.05373	9.06733	1.68105	8.41643	6.45802	6.78911	10.1699	5.66631	5.90965	4.94637	2.27482	3.60346	2.71281	3.12534	1.18539
LOC_Os10g31320	retrotransposon protein, putative, unclassified, expressed	NA	0.438145	0.0645813	0.306394	0.00894062	1.7068	0.12753	0.512642	0.296349	0.687849	0.999916	0.288996	0.000851798	2.29378	0.851418	38.7204	12.9742	18.7558	35.1145	11.4024	17.9802	38.7204	18.9926	49.8311	10.6111	12.9742	20.7641	15.8907	18.7558	25.5788	35.1145	43.3845	27.1082	14.9742	3.72132	11.4024	17.9802	39.9572	10.7839
LOC_Os01g53260	WRKY23, expressed	NA	0.542852	0.115938	0.347549	0.00866227	1.18541	0.574835	0.562877	0.314608	0.625574	0.916482	0.45929	0.0467087	1.63113	0.994336	22.8784	15.3174	17.0561	19.2687	7.35487	15.6075	21.6588	22.8784	34.4612	15.3174	10.9802	16.4081	18.5436	17.0561	14.298	23.279	19.2687	17.2718	5.71802	7.35487	15.4335	15.6075	12.9407	16.589
LOC_Os02g32690	pleiotropic drug resistance protein 15, putative, expressed	auxin polar transport;cellular response to indolebutyric acid stimulus;root development;transmembrane transport	0.428307	0.125912	0.447433	0.0229138	1.54271	0.195091	0.763686	0.615557	1.02504	0.999916	0.484433	0.0453511	0.833423	0.99987	0.704554	0.673379	1.16686	1.39778	0.827115	1.43881	0.589302	0.808042	0.704554	0.498617	0.673379	0.741689	0.801917	2.08951	1.16686	1.39778	1.65575	1.211	0.827115	1.63691	0.727166	1.43881	0.631173	1.64988
LOC_Os12g43440	thaumatin, putative, expressed	NA	0.444238	0.261657	0.0919195	2.32e-05	1.52647	0.487881	0.292454	0.267983	0.204155	0.0624677	0.18559	0.00487467	2.99328	0.694218	11.8069	3.8819	2.90464	4.18649	0.820491	3.07822	14.1576	4.3723	11.8069	4.81854	3.50886	3.8819	2.90464	2.90527	2.50068	5.98414	3.76301	4.18649	0.820491	0.42348	1.24556	3.07822	3.81592	1.4925
LOC_Os01g69190	regulatory protein, putative, expressed	NA	0.336511	0.400121	0.0506305	0.0109825	1.00834	0.99225	0.0709631	0.105432	0.142815	0.738893	0.0726646	0.0193147	8.14858	0.555066	1.59899	0.45899	1.47605	0.935623	0	0.590262	0.360773	1.59899	2.58406	0.45899	0.32778	0.783934	1.47605	1.87216	0.922426	0.935623	0.793608	1.59364	0	0.21091	0	0.82513	0.489135	0.590262
LOC_Os01g08810	cytochrome P450, putative, expressed	oxidation reduction	0.653992	0.441815	0.339909	0.00200334	1.00099	0.997818	0.486038	0.160241	0.511314	0.274346	0.477775	0.0260901	2.55133	0.247446	12.1225	7.754	7.03269	6.51287	3.49505	9.09474	12.4911	6.46273	12.1225	4.96155	7.93911	7.754	9.92882	7.03269	5.34341	8.00728	6.51287	6.27649	3.49505	3.0227	3.74995	4.7296	13.4306	9.09474
LOC_Os06g45184	retrotransposon protein, putative, Ty3-gypsy subclass, expressed	NA	0.455677	0.496188	0.134472	0.0268821	1.60387	0.458432	0.215029	0.27226	0.285264	0.871011	0.139808	0.00891484	2.00577	0.99987	3.31517	1.49979	2.50561	2.69917	0.201055	0.602841	1.52252	3.31517	3.35481	1.94802	0.459501	1.49979	2.50561	6.45651	1.16904	2.69917	2.02301	2.86869	0	1.04853	0.201055	0.602841	0.343146	1.20938
LOC_Os11g37970	WIP5 - Wound-induced protein precursor, expressed	NA	0.193876	0.503709	0.0192761	8.02e-07	1.47085	0.744576	0.0724662	0.139666	0.095991	0.434402	0.0510512	0.00256294	3.31485	0.99987	7.1809	0.877249	3.05777	4.15396	0.240113	0.537095	7.1809	17.9838	3.80031	4.75623	0	0.877249	5.4607	3.05777	0	4.15396	0.708177	6.37718	0.308695	0.240113	0	0.537095	0.536799	0.800468
LOC_Os02g17880	glycosyl hydrolases family 16, putative, expressed	NA	0.666498	0.511709	0.274526	0.00292838	1.56977	0.203697	0.367064	0.0865831	0.406155	0.217632	0.229916	0.000106904	1.68713	0.99987	18.9854	10.7014	11.6859	17.6867	3.77575	7.87413	21.3127	18.9854	12.0185	6.85335	14.0596	10.7014	12.5918	11.1824	11.6859	28.4353	10.4346	17.6867	3.77575	5.63591	1.76985	8.97482	6.2244	7.87413
LOC_Os01g04050	BBTI12 - Bowman-Birk type bran trypsin inhibitor precursor, expressed	negative regulation of endopeptidase activity;negative regulation of peptidase activity;proteolysis	0.562774	0.547344	0.222717	0.000607612	2.13818	0.125649	0.638578	0.623318	0.388364	0.386765	0.284036	0.000391956	2.81381	0.0869456	17.6219	11.0785	10.2319	13.8866	4.53512	10.2561	17.6219	28.8896	8.94484	16.9291	2.94482	11.0785	1.78456	12.4968	10.2319	18.6653	11.2635	13.8866	4.53512	4.86257	3.15524	15.8771	8.80408	10.2561
LOC_Os01g61610	flavonol synthase,flavanone 3-hydroxylase, putative, expressed	cellular response to toxic substance;oxidation reduction;regulation of jasmonic acid mediated signaling pathway;response to karrikin	0.649227	0.573001	0.135521	3.83e-05	1.10202	0.867334	0.241087	0.08077	0.205493	0.00736229	0.210272	0.00179249	3.33987	0.189354	3.57556	2.37538	2.10439	2.24937	0.39436	1.96341	5.44054	3.57556	2.45164	2.37538	2.6847	1.80895	1.86352	2.5951	2.10439	2.57203	2.24937	1.50689	0.39436	0.372546	0.611157	1.96341	2.15874	1.35683
LOC_Os02g32650	expressed protein	NA	0.677693	0.627624	0.3593	0.0255866	0.835078	0.650874	0.376809	0.0824813	0.520418	0.675278	0.438078	0.0466395	1.8943	0.756912	11.6489	8.31572	10.0137	9.48736	3.69524	6.78318	14.096	11.6489	7.39533	4.55166	8.92256	8.31572	10.7838	7.55378	10.0137	7.14091	10.2115	9.48736	3.69524	3.34079	4.70138	6.34992	8.76027	6.78318
LOC_Os08g41780	triacylglycerol lipase precursor, putative, expressed	defense response to insect;lipid catabolic process;lipid metabolic process	0.898885	0.888233	0.321119	0.00367758	1.44652	0.315327	0.45151	0.176281	0.349358	0.0143638	0.30263	0.000558506	2.29545	0.220506	6.27616	5.95358	4.69818	6.61503	1.90665	5.16603	6.27616	7.36069	6.24712	6.31552	5.95358	5.66711	4.63246	7.63831	4.69818	5.25148	9.64521	6.61503	1.90665	1.67077	2.85486	5.43221	4.26195	5.16603
LOC_Os02g53410	expressed protein	NA	0.429727	0.017367	0.475856	0.198019	1.27036	0.418252	0.403198	0.157856	1.0787	0.999916	0.304085	0.00536878	1.5399	0.99987	20.3062	8.74822	22.9003	33.9674	8.48435	15.6589	19.8535	20.3062	23.2304	8.74822	9.90475	8.55465	27.1553	16.2966	22.9003	37.8092	26.6996	33.9674	3.56143	8.48435	18.7148	13.2831	17.6776	15.6589
LOC_Os01g32364	Os1bglu1 - beta-mannosidase,glucosidase homologue, expressed	carbohydrate metabolic process;glycosyl compound metabolic process;metabolic process	0.487913	0.0234901	0.551294	0.0759044	1.4037	0.215898	0.708699	0.461286	1.10923	0.999916	0.490072	0.0144043	1.35098	0.99987	14.9052	6.5913	12.7348	17.9791	8.63345	11.9188	14.9052	17.513	14.4034	6.5913	6.4938	9.60812	11.9432	14.1181	12.7348	21.6461	13.5593	17.9791	8.32187	8.63345	8.89558	11.9188	10.2781	12.8449
LOC_Os01g15990	expressed protein	NA	0.295898	0.0217974	0.030469	1.51e-11	0.0548176	2.21e-12	0.0358922	1.06e-08	0.101663	0.000225164	0.656171	0.786352	11.6477	0.00176373	6.77414	1.93956	4.59718	0.382685	0.285483	1.5117	12.4302	2.64345	6.77414	1.93956	2.8825	1.53412	8.0204	0.773715	4.59718	0.211823	0.382685	0.384665	0.334513	0.0631523	0.285483	1.34097	5.0388	1.5117
LOC_Os05g12630	expressed protein	NA	0.171028	7.73e-12	0.141928	9.7e-08	0.369437	0.00188258	0.250106	0.00462218	0.819165	0.999916	0.668922	0.516276	5.39326	0.0226249	130.789	20.6461	45.5704	29.8701	14.1281	57.4645	130.789	72.7708	157.219	19.6112	20.7584	20.6461	94.5946	6.11677	45.5704	33.7906	14.4065	29.8701	29.1868	8.25602	14.1281	41.4788	173.968	57.4645
LOC_Os03g06060	expansin precursor, putative, expressed	cell wall organization;plant-type cell wall organization	0.194691	0.00295116	0.0801444	8.47e-05	0.495671	0.225267	0.0981809	0.0165802	0.403849	0.999916	0.194641	0.0554106	8.56933	0.0150145	4.81907	1.17651	2.16441	2.09238	0.629113	3.09546	5.71995	4.81907	3.40716	0.912619	1.93284	1.17651	7.82404	1.56511	2.16441	2.09238	1.90069	3.38315	0	0.641913	0.629113	2.63212	6.74416	3.09546
LOC_Os01g18910	peroxidase precursor, putative, expressed	NA	0.308402	0.12194	0.0645808	0.000220961	0.356715	0.0558333	0.0637713	0.00294406	0.201956	0.508135	0.179266	0.0804439	8.81897	0.0285267	4.06505	1.26942	3.2393	1.28302	0.223932	2.24121	4.06505	7.13841	1.73091	0.987087	2.09968	1.26942	6.34755	1.11152	3.2393	0.943047	1.28302	2.05755	0.223932	0.688935	0	2.11832	2.74519	2.24121
LOC_Os05g04500	peroxidase precursor, putative, expressed	cellular oxidant detoxification;hydrogen peroxide catabolic process;oxidation reduction;plant-type cell wall organization;response to oxidative stress	0.679984	0.3363	0.350107	1.39e-05	0.488774	9.32e-05	0.36253	0.00165147	0.505954	0.077505	0.723149	0.321649	2.24257	0.0120863	170.984	117.952	158.737	77.909	61.5633	135.49	170.984	177.951	160.514	82.8707	117.952	142.142	171.881	95.0343	158.737	77.909	75.9235	95.3445	62.2094	55.4723	61.5633	135.49	136.198	129.911
LOC_Os03g13150	non-symbiotic hemoglobin 2, putative, expressed	oxygen transport	0.692621	0.508883	0.212263	9.02e-05	0.447829	0.00510107	0.225228	0.00333827	0.303198	0.0221666	0.495493	0.189276	4.54315	0.0230841	49.3141	31.6292	40.7149	21.2158	7.32978	41.8312	62.8532	42.0694	49.3141	21.791	47.041	31.6292	40.7149	27.6495	46.4426	30.9738	21.2158	14.4605	17.5396	7.32978	5.78392	41.8312	57.8563	30.3356
LOC_Os10g38340	glutathione S-transferase GSTU6, putative, expressed	de-etiolation;glutathione metabolic process;lateral root development;negative regulation of response to water deprivation;response to growth hormone stimulus;response to karrikin;response to salt stress;toxin catabolic process	0.182372	1.57e-08	0.113594	3.79e-11	0.0764709	3.89e-30	0.0573798	7.39e-14	0.611946	0.943907	0.731753	0.596158	1.90734	0.99987	55.8161	7.80572	76.6551	8.30297	6.6187	5.87622	55.8161	35.6537	63.854	13.5333	7.80572	6.39358	132.849	10.4336	76.6551	8.30297	8.31819	7.79142	6.6187	2.95553	8.0844	5.50647	21.8836	5.87622
LOC_Os04g31960	thiamine pyrophosphate enzyme, C-terminal TPP binding domain containing protein, expressed	NA	0.122585	7.68e-08	0.0663929	8.78e-17	0.0427188	3.57e-29	0.0224183	4.89e-23	0.533656	0.882231	0.513694	0.158172	3.24069	0.707434	41.1081	4.31785	62.182	4.46952	2.77201	2.81071	41.1081	20.8904	48.8074	1.26656	7.03536	4.31785	157.508	48.4882	62.182	3.22749	5.14026	4.46952	2.77201	1.08442	2.93685	1.61596	17.7681	2.81071
LOC_Os07g44410	WD40-like Beta Propeller Repeat family protein, expressed	NA	0.252879	0.00150106	0.211802	6.79e-05	0.0650994	3.3e-23	0.0748882	7.18e-11	0.823178	0.999916	1.12725	0.835364	1.54402	0.99987	435.561	63.0589	558.412	66.7288	94.8212	54.434	529.203	138.011	435.561	57.8971	153.644	63.0589	1580.83	186.778	558.412	66.7288	82.5678	60.0373	95.6791	43.0526	94.8212	50.2644	247.146	54.434
LOC_Os03g48904	expressed protein	NA	0.309036	0.00462129	0.277904	0.00318486	0.0655194	3.52e-22	0.0936759	4e-07	0.886505	0.999916	1.41416	0.559075	1.65065	0.99987	32.2657	8.51385	61.0205	7.56365	10.206	7.20703	64.8556	21.4364	32.2657	6.39385	19.8712	8.51385	172.045	8.82087	61.0205	6.54029	8.86139	7.56365	17.6122	4.24744	10.206	6.53547	40.3215	7.20703
LOC_Os04g33885	expressed protein	NA	0.363703	0.0477594	0.264635	0.00156687	0.0690912	1.02e-21	0.0820062	2.06e-08	0.717144	0.999916	1.17244	0.812383	1.98848	0.99987	57.9133	15.3674	106.817	14.345	16.0135	14.1703	102.54	33.1987	57.9133	11.6165	42.717	15.3674	329.092	15.2181	106.817	13.5696	14.345	15.2246	27.1967	7.71392	16.0135	11.429	73.9629	14.1703
LOC_Os10g38489	glutathione S-transferase GSTU6, putative, expressed	glutathione metabolic process;toxin catabolic process	0.1824	3.79e-09	0.231809	5.82e-05	0.108903	1.58e-21	0.0974013	5.09e-09	1.25134	0.999916	0.878922	0.849683	1.93254	0.99987	57.916	7.58089	102.657	15.3416	15.8492	16.5126	100.749	40.7461	57.916	7.58089	14.9447	7.4829	226.896	19.0211	102.657	20.0582	15.3416	14.5817	24.3239	6.60128	15.8492	12.5003	60.4344	16.5126
LOC_Os07g18750	LTPL42 - Protease inhibitor,seed storage,LTP family protein precursor, expressed	systemic acquired resistance	0.167998	9.33e-10	0.0745676	6.7e-18	0.122327	6.82e-21	0.0809848	1.39e-12	0.436617	0.099347	0.646033	0.306791	2.03027	0.932252	1251.32	194.967	708.05	137.401	93.4994	98.1729	1266.28	626.204	1251.32	104.775	219.982	194.967	1255.6	118.554	708.05	137.401	93.292	139.53	93.4994	46.3503	95.7774	98.1729	291.443	78.4409
LOC_Os01g21590	homeodomain, putative, expressed	NA	0.121434	1.38e-08	0.168174	2.27e-05	0.103483	2.13e-20	0.119742	2.32e-06	1.36818	0.999916	1.14395	0.870196	1.76767	0.99987	24.7344	2.63274	30.8842	3.6141	3.74379	6.95378	42.2783	12.9401	24.7344	1.57379	4.67992	2.63274	47.1102	30.8842	29.2996	3.60926	4.89415	3.6141	7.45693	1.91109	3.74379	1.57876	14.9307	6.95378
LOC_Os10g27310	expressed protein	NA	0.313843	0.0151841	0.307175	0.0106711	0.0580895	4.3e-20	0.0782559	1.45e-07	0.966258	0.999916	1.33538	0.632435	1.48847	0.99987	220.415	58.6471	403.651	57.605	62.6891	43.4045	395.528	122.817	220.415	35.1036	134.185	58.6471	1587	62.7594	403.651	59.4525	56.7777	57.605	131.7	31.8705	62.6891	33.0734	252.498	43.4045
LOC_Os05g48330	aspartyl protease family protein, putative, expressed	carbohydrate metabolic process;chloroplast-nucleus signaling pathway;circadian rhythm;maintenance of shoot apical meristem identity;protein catabolic process;proteolysis;response to sucrose stimulus	0.360769	0.0208637	0.20572	7.5e-05	0.140394	6.07e-20	0.106208	2.3e-09	0.561542	0.584903	0.741791	0.541586	2.14204	0.81225	46.2359	16.9878	75.8512	14.8315	12.0734	15.5704	93.444	22.682	46.2359	14.4737	25.313	16.9878	139.651	16.1782	75.8512	14.1509	15.0969	14.8315	14.6222	6.13136	12.0734	12.8012	40.9034	15.5704
LOC_Os12g04150	alpha,beta hydrolase fold, putative, expressed	catabolic process;metabolic process;regulation of transcription, DNA-dependent;transcription, DNA-dependent	0.225749	0.000520049	0.159346	9.5e-06	0.0929924	3.25e-19	0.0824286	6.15e-09	0.694009	0.999916	0.867234	0.840316	1.70945	0.99987	42.2435	11.9042	73.6714	10.5893	12.4259	11.833	114.243	33.6345	42.2435	7.92224	22.3592	11.9042	176.379	12.2649	73.6714	10.4813	10.5893	14.0705	12.4259	4.41003	13.0418	7.981	30.9301	11.833
LOC_Os07g44440	peroxiredoxin, putative, expressed	NA	0.131533	1.01e-10	0.189512	5.5e-06	0.109868	4.41e-19	0.0802697	1.93e-09	1.40624	0.999916	0.705093	0.519422	0.757886	0.99987	307.879	25.8724	397.493	70.2109	32.2107	22.1777	307.879	168.555	343.256	25.8724	64.3094	21.5199	969.56	321.685	397.493	73.6684	70.2109	46.5743	32.2107	26.8563	84.361	22.1777	62.1041	21.7424
LOC_Os03g45250	2-aminoethanethiol dioxygenase, putative, expressed	oxidation reduction	0.121234	5.09e-06	0.0600423	9.6e-10	0.0795236	5.2e-19	0.0350751	9.88e-10	0.490481	0.977023	0.441446	0.243922	2.56127	0.99987	53.4649	3.54126	41.566	6.14414	1.35848	2.60426	53.4649	24.7509	55.4913	1.44938	10.8857	3.54126	115.259	39.8066	41.566	6.14414	6.01127	6.40389	5.96859	0.633944	1.35848	1.61958	15.6068	2.60426
LOC_Os08g44780	expressed protein	NA	0.313517	0.00577793	0.338493	0.013487	0.080786	2.68e-18	0.0916119	1.61e-07	1.065	0.999916	1.12088	0.870321	2.0378	0.99987	97.5058	26.7121	190.278	33.5367	31.9901	30.1162	162.177	60.0574	97.5058	17.1513	54.2683	26.7121	621.398	35.6298	190.278	33.5367	29.8702	34.2639	58.8647	16.3271	31.9901	27.551	156.649	30.1162
LOC_Os01g15320	RALFL9 - Rapid ALkalinization Factor RALF family protein precursor, expressed	calcium-mediated signaling	0.418431	0.0190215	0.291254	0.000512615	0.161089	1.2e-16	0.195506	5.47e-05	0.685654	0.996895	1.19306	0.748457	1.54292	0.99987	700.011	247.402	599.102	150.892	177.255	135.42	700.011	366.772	721.506	152.809	335.305	247.402	1205.74	128.565	599.102	150.892	141.071	154.694	249.428	98.4017	177.255	135.42	534.816	116.518
LOC_Os03g08930	helix-loop-helix DNA-binding protein, putative, expressed	NA	0.366811	0.0466666	0.29426	0.00772452	0.112721	5.44e-16	0.163452	8.11e-05	0.792418	0.999916	1.43517	0.590805	1.26095	0.99987	24.3337	8.78069	37.9301	6.42997	6.26603	6.21161	43.3407	15.8759	24.3337	4.51737	16.6827	8.78069	64.6211	8.42679	37.9301	6.42997	6.62607	3.89416	13.6937	3.65185	6.26603	5.76282	19.1699	6.21161
LOC_Os01g07060	POEI43 - Pollen Ole e I allergen and extensin family protein precursor, putative, expressed	root hair elongation;unidimensional cell growth	0.395597	0.0262207	0.201382	1.42e-06	0.159355	5.64e-16	0.128383	1.18e-09	0.501619	0.363273	0.786421	0.655729	1.46123	0.99987	35.6036	19.3356	59.8045	11.9371	8.97118	12.7124	67.7143	21.7225	35.6036	10.0456	19.3356	20.0622	87.4495	21.7806	59.8045	13.433	8.74239	11.9371	7.9959	8.97118	10.4076	12.7124	17.1122	12.4767
LOC_Os11g13750	expressed protein	NA	0.115163	1.34e-06	0.336294	0.0179829	0.067566	7.48e-16	0.144474	4.83e-05	2.88402	0.376032	2.11632	0.212116	0.297475	0.403585	26.7551	1.96658	36.2279	4.95296	7.1063	1.65533	26.7551	17.4108	34.4868	1.05801	1.96658	6.12746	88.4445	7.82779	36.2279	5.45823	4.95296	2.75706	14.6451	4.81131	7.1063	1.65533	5.03864	1.51253
LOC_Os06g06200	retrotransposon protein, putative, LINE subclass, expressed	NA	0.135678	4.27e-07	0.0659192	4.96e-15	0.105104	1.8e-15	0.0775587	3.91e-09	0.478156	0.69396	0.72622	0.60724	2.61345	0.707434	33.159	2.79979	13.9135	2.28482	0.832244	2.84155	51.8205	11.5327	33.159	2.79979	8.96519	2.31013	46.944	5.02084	13.9135	2.90436	2.28482	1.52804	2.35762	0.832244	0.619275	1.08546	7.64983	2.84155
LOC_Os08g43390	cytochrome P450, putative, expressed	fruit development;oxidation reduction;secondary metabolite biosynthetic process;seed development	0.0728767	4.11e-16	0.0658289	5.31e-11	0.152115	2.64e-15	0.0576725	3e-09	0.890728	0.999916	0.371863	0.0698826	5.07315	0.0703542	14.9329	1.55163	18.6552	3.67361	1.87708	4.23582	33.8056	14.668	14.9329	1.04114	1.96166	1.55163	30.9747	7.65999	18.6552	3.58175	3.95386	3.67361	1.96384	0.355686	1.87708	4.10751	12.6733	4.23582
LOC_Os05g29810	AP2 domain containing protein, expressed	regulation of transcription, DNA-dependent;transcription, DNA-dependent	0.287928	0.000519181	0.271364	0.00353675	0.149165	3.83e-15	0.132647	2.07e-05	0.930324	0.999916	0.881634	0.879733	1.69382	0.99987	33.9323	7.07211	43.5971	9.07924	6.27738	7.45708	34.4851	18.9205	33.9323	5.89248	11.5732	7.07211	70.9027	24.9644	43.5971	10.3157	9.07924	8.18551	14.1326	3.15991	6.27738	6.47622	25.464	7.45708
LOC_Os02g44310	LTPL112 - Protease inhibitor,seed storage,LTP family protein precursor, expressed	NA	0.395213	0.00206607	0.296138	0.00148049	0.148302	5.12e-15	0.203218	0.000411334	0.739115	0.999916	1.353	0.575289	1.33468	0.99987	10022.9	3748.42	8375.35	2207.14	2600.62	2104.77	12235.6	6095.42	10022.9	2826.4	4476.84	3748.42	19764.7	2043.71	8375.35	2207.14	2258.76	1900.1	4486.68	1353.6	2600.62	2104.77	7386.33	1516.91
LOC_Os04g32010	thiamine pyrophosphate enzyme, C-terminal TPP binding domain containing protein, expressed	branched chain family amino acid biosynthetic process;cellular amino acid biosynthetic process;isoleucine biosynthetic process;response to herbicide;valine biosynthetic process	0.18856	0.0055023	0.149689	0.000325046	0.0360156	5.18e-15	0.0439383	1.66e-09	0.784921	0.999916	1.20048	0.89915	1.15641	0.99987	1.88744	0.453839	3.23589	0.184942	0.274502	0.20435	1.88744	1.15514	2.75626	0	0.669237	0.453839	9.99759	2.9761	3.23589	0.0678961	0.367956	0.184942	0.562887	0.121397	0.274502	0	0.99778	0.20435
LOC_Os10g38660	glutathione S-transferase, putative, expressed	NA	0.122148	0.000102003	0.0587834	3.63e-08	0.0749176	5.66e-15	0.0210807	1.26e-14	0.470377	0.999916	0.274672	0.0846325	0.912287	0.99987	13.9469	0.930209	29.02	2.34583	0.672769	0.625458	3.97313	13.9469	15.2271	0.482326	2.05283	0.930209	47.3005	29.02	18.1419	2.58053	2.00589	2.34583	0.218825	0.672769	1.24551	0.752209	0.383389	0.625458
LOC_Os07g01620	dirigent, putative, expressed	NA	0.211444	3.89e-05	0.184261	0.000264628	0.105504	1.04e-14	0.117666	5.64e-05	0.862963	0.999916	1.11259	0.904227	2.07316	0.99987	56.5862	9.08357	48.1318	9.09367	4.61533	8.3178	88.6986	25.8644	56.5862	5.21777	18.1189	9.08357	129.435	6.35876	48.1318	8.26155	9.09367	9.96609	19.9369	3.09635	4.61533	5.62475	49.0481	8.3178
LOC_Os04g36770	PME,invertase inhibitor, putative, expressed	NA	0.219897	0.00393263	0.107464	4.51e-07	0.103479	1.52e-14	0.101279	1.18e-06	0.482614	0.828284	0.968788	0.977483	1.89287	0.99987	63.7755	11.3443	38.5228	5.76753	5.72603	8.73435	81.088	18.9422	63.7755	4.23312	19.623	11.3443	79.5583	7.9561	38.5228	7.21659	5.76753	5.43275	9.46618	2.52672	5.72603	8.73435	19.5685	5.10798
LOC_Os04g31520	RALFL21 - Rapid ALkalinization Factor RALF family protein precursor, expressed	NA	0.379158	0.0080383	0.235535	0.000269342	0.106333	1.65e-14	0.127381	9.52e-06	0.613269	0.890093	1.18288	0.798653	1.66699	0.99987	780.184	269.723	653.073	159.665	152.937	118.122	1001.3	381.932	780.184	188.127	349.863	269.723	2078.47	132.773	653.073	166.912	115.783	159.665	280.051	80.6322	152.937	111.513	601.27	118.122
LOC_Os05g09440	NADP-dependent malic enzyme, chloroplast precursor, putative, expressed	malate metabolic process;oxidation reduction;protein homooligomerization;pyruvate metabolic process	0.352163	0.00417056	0.197831	8.53e-06	0.11691	2.21e-14	0.126641	2.67e-07	0.552434	0.76392	1.05476	0.954564	1.5013	0.99987	8.51902	2.75481	13.0401	1.51681	1.56204	2.20488	8.75947	4.82373	8.51902	2.07034	2.87928	2.75481	13.0401	17.9561	10.4798	1.51681	1.60818	1.01791	1.56204	1.00193	1.77742	1.25144	3.18485	2.20488
LOC_Os01g65670	amino acid transporter, putative, expressed	amino acid transmembrane transport	0.166108	6.43e-07	0.216609	9.32e-06	0.0692218	6.34e-14	0.0491127	2.11e-12	1.28209	0.999916	0.697632	0.482149	1.61805	0.99987	48.5644	4.91024	72.8529	13.2526	9.83803	8.99228	55.678	22.8659	48.5644	3.94993	11.6743	4.91024	315.471	18.1678	72.8529	13.2526	17.3966	8.68336	11.7259	5.71478	9.83803	8.99228	26.7315	8.12254
LOC_Os03g53930	expressed protein	NA	0.325241	0.00677698	0.251199	0.00180116	0.152251	7.37e-14	0.233133	0.00211027	0.762613	0.999916	1.51102	0.45847	1.30214	0.99987	142.315	43.2997	93.9246	24.7883	31.7129	20.9264	199.864	54.5598	142.315	27.0239	56.7413	43.2997	197.704	26.3199	93.9246	24.7883	17.5289	25.4535	53.4311	14.3495	31.7129	16.562	89.5469	20.9264
LOC_Os08g06885	expressed protein	NA	0.31412	0.00110925	0.241182	3.14e-05	0.145921	2.19e-13	0.177611	1.4e-05	0.755668	0.999916	1.19164	0.731112	1.17233	0.99987	209.967	62.2847	148.881	37.126	50.3173	33.837	256.119	96.2135	209.967	36.3512	72.8355	62.2847	370.235	52.4189	148.881	37.126	35.4089	39.6802	50.3173	30.0141	50.6161	33.837	87.4983	32.5524
LOC_Os04g53710	plastocyanin-like domain containing protein, putative, expressed	electron transport chain	0.291304	1.5e-05	0.197504	4.4e-07	0.252523	2.42e-13	0.20642	2.45e-05	0.668045	0.926592	0.80322	0.666783	1.73258	0.99987	220.299	63.3425	181.972	56.4034	42.3275	55.5523	307.01	143.075	220.299	51.0018	78.2829	63.3425	252.019	56.0782	181.972	56.7814	56.4034	54.273	61.4823	28.3852	42.3275	55.5523	123.059	51.8016
LOC_Os09g30300	expressed protein	NA	0.370111	0.0292573	0.285487	0.00592552	0.100073	3.78e-13	0.146515	0.000125433	0.761073	0.999916	1.44952	0.531774	1.6211	0.99987	51.7818	12.1665	56.9092	12.7994	3.15023	11.7768	51.7818	23.5995	70.7028	9.00008	36.6295	12.1665	240.345	24.8515	56.9092	18.2936	12.7994	5.23451	23.4748	0	3.15023	8.31537	82.0679	11.7768
LOC_Os09g25090	CAMK_KIN1,SNF1,Nim1_like.34 - CAMK includes calcium,calmodulin depedent protein kinases, expressed	intracellular signal transduction;peptidyl-serine phosphorylation;peptidyl-threonine phosphorylation;phosphorylation;protein amino acid phosphorylation;signal transduction	0.262792	0.00251176	0.169975	8.11e-07	0.159753	4.13e-13	0.224202	0.000226327	0.638115	0.963276	1.38471	0.480948	1.43643	0.99987	124.726	26.7722	56.469	14.8946	16.6788	16.4411	175.466	50.421	124.726	14.1453	49.4869	26.7722	125.196	42.0674	56.469	16.0039	14.8946	12.7269	28.4934	14.509	16.6788	11.5333	56.2162	16.4411
LOC_Os05g33400	basic 7S globulin precursor, putative, expressed	protein catabolic process;proteolysis;response to salt stress	0.380199	0.0137271	0.213345	2.71e-05	0.192205	1.18e-12	0.0995276	1.67e-08	0.552486	0.802522	0.508681	0.131395	1.83892	0.99422	30.0329	10.0843	44.1426	12.2541	7.14264	8.66572	40.0514	22.3319	30.0329	7.06315	16.7546	10.0843	78.6286	14.6988	44.1426	12.7714	12.2541	10.1856	9.10677	2.8957	7.14264	8.66572	19.3449	8.09196
LOC_Os10g38580	glutathione S-transferase, putative, expressed	glutathione metabolic process;toxin catabolic process	0.291946	3.43e-05	0.179884	1.63e-08	0.150797	1.51e-12	0.132778	1.2e-07	0.605899	0.601575	0.86268	0.766208	1.80997	0.999131	246.912	64.7383	186.779	48.0273	47.3676	48.7988	338.986	146.727	246.912	64.7383	88.4903	56.7616	491.114	48.2793	186.779	58.4505	47.0134	48.0273	53.7751	31.1366	47.3676	48.7988	143.502	42.0388
LOC_Os03g02280	DUF584 domain containing protein, putative, expressed	NA	0.23295	0.00819435	0.0992476	4.1e-06	0.0553494	1.67e-12	0.061955	4.72e-07	0.417254	0.674148	1.09073	0.944574	1.0898	0.99987	32.1585	4.47249	16.6014	2.06706	2.2548	1.99907	32.1585	7.84192	40.7798	4.47249	10.5693	3.51522	72.7005	8.63347	16.6014	1.89908	2.06706	3.62555	2.2548	1.04076	4.87698	1.35762	5.52761	1.99907
LOC_Os01g50200	UDP-glucoronosyl and UDP-glucosyl transferase domain containing protein, expressed	metabolic process;methylation	0.38821	0.0063214	0.273405	0.000263027	0.173405	2.33e-12	0.155369	3.56e-06	0.694779	0.999916	0.885109	0.85084	2.33991	0.817021	28.9322	10.6285	35.4666	9.73468	6.61571	10.1588	39.7464	19.3217	28.9322	8.20865	15.0483	10.6285	69.7241	9.89992	35.4666	9.73468	10.0323	7.59791	12.1993	5.33398	6.61571	8.86149	36.9518	10.1588
LOC_Os01g16140	expressed protein	NA	0.152029	1.03e-07	0.0744799	2.85e-15	0.114381	2.84e-12	0.0641669	1.26e-12	0.483277	0.643797	0.552198	0.314717	1.54704	0.99987	158.836	22.1232	226.905	8.22726	12.2141	11.2463	186.07	47.1535	158.836	5.40309	27.7103	22.1232	288.081	226.905	103.782	8.22726	7.70267	30.1524	19.9279	12.2141	7.57632	10.3189	18.3771	11.2463
LOC_Os03g15320	glyoxal oxidase-related, putative, expressed	NA	0.209509	8.75e-05	0.186371	0.000232547	0.150579	4.16e-12	0.0810556	1.53e-07	0.877335	0.999916	0.530485	0.292893	2.76838	0.717558	13.8024	2.26326	20.329	4.74808	2.5758	4.06521	18.9296	6.64434	13.8024	1.77047	4.25519	2.26326	42.2036	4.22753	20.329	5.09542	4.74808	3.54256	3.96124	0.855856	2.5758	4.06521	11.6891	3.67959
LOC_Os05g48700	gibberellin 2-beta-dioxygenase, putative, expressed	gibberellin catabolic process;oxidation reduction;response to light stimulus	0.206461	0.000520679	0.0987813	1.39e-09	0.0818484	6.59e-12	0.0408941	4.53e-11	0.472587	0.911619	0.491693	0.295288	1.97075	0.99987	8.77279	1.04467	9.97855	1.95215	0.957145	0.981789	7.39607	8.77279	11.6145	1.04467	3.61605	1.0392	36.9576	5.38429	9.97855	1.95215	1.44369	2.01462	1.26164	0.477698	0.957145	0.889837	3.71953	0.981789
LOC_Os04g52280	dehydrogenase, putative, expressed	lignin biosynthetic process;oxidation reduction;phenylpropanoid biosynthetic process	0.0477065	1.91e-06	0.0225415	3.01e-08	0.041103	7.51e-12	0.0069139	1.75e-13	0.467875	0.999916	0.16566	0.172672	0.0829084	1	1.79737	0.124528	4.01708	0.240267	0.0522212	0	1.2271	1.79737	2.77056	0	0.124528	0.220858	10.0222	4.01708	3.79753	0.0882288	0.477755	0.240267	0.0522212	0	0.0594171	0	0	0
LOC_Os10g38160	glutathione S-transferase, putative, expressed	NA	0.139847	8.16e-06	0.248136	0.00723544	0.10595	7.78e-12	0.091325	1.86e-06	1.75681	0.999916	0.856725	0.873303	1.2674	0.99987	19.9069	2.73521	32.1996	5.65289	4.8837	5.20952	33.3893	13.9788	19.9069	1.65495	5.03297	2.73521	85.14	6.99856	32.1996	7.77015	5.65289	5.42058	10.0819	3.13083	4.8837	3.86893	14.6625	5.20952
LOC_Os10g39870	ATG1, putative, expressed	cytochrome c-heme linkage;cytochrome complex assembly;protein-heme linkage	0.438234	0.0114089	0.390503	0.00581961	0.215598	1.3e-11	0.278823	0.000848674	0.876879	0.999916	1.26872	0.626876	1.14377	0.99987	29.3842	12.8254	34.5738	9.28325	12.1627	12.2484	37.4611	22.4382	29.3842	10.7159	15.6572	12.8254	49.3919	23.6891	34.5738	9.28325	9.08461	9.55116	14.2483	9.26411	12.1627	10.356	17.3873	12.2484
LOC_Os09g23530	dehydrogenase, putative, expressed	lignin biosynthetic process;oxidation reduction;phenylpropanoid biosynthetic process	0.322091	0.0064945	0.221525	1.29e-05	0.219754	2.07e-11	0.205857	3.95e-05	0.676417	0.99516	0.918476	0.879538	1.7325	0.99987	237.063	61.8675	199.056	67.5546	64.8483	67.0747	430.465	152.726	237.063	54.4524	142.664	61.8675	402.064	56.5076	199.056	67.5546	63.4641	67.6731	78.058	38.0428	64.8483	67.0747	181.41	61.6028
LOC_Os05g41610	glycosyl hydrolases family 17, putative, expressed	carbohydrate metabolic process;metabolic process	0.316414	0.00256307	0.201241	7.9e-07	0.158853	2.48e-11	0.144516	1.11e-06	0.626556	0.880676	0.89402	0.841092	1.59853	0.99987	145.381	40.5002	103.715	27.8616	26.51	29.7294	182.57	74.104	145.381	22.963	61.7675	40.5002	280.063	33.58	103.715	35.5486	27.8616	27.3771	35.8569	18.4943	26.51	22.1168	75.7626	29.7294
LOC_Os01g73170	peroxidase precursor, putative, expressed	NA	0.202238	2.2e-07	0.174059	1.97e-05	0.207974	2.73e-11	0.168876	0.000165214	0.851417	0.999916	0.805652	0.749617	2.56043	0.785352	349.073	64.1418	199.98	62.6375	36.9439	69.524	349.073	139.016	368.082	40.7713	66.5471	64.1418	403.07	87.7163	199.98	72.9326	62.6375	54.712	90.423	21.6229	36.9439	63.5347	245.135	69.524
LOC_Os09g26310	hypro1, putative, expressed	protein amino acid glycosylation	0.380377	0.00960248	0.324818	0.00456217	0.190191	2.94e-11	0.148956	1.03e-05	0.842349	0.999916	0.774249	0.653692	1.77612	0.99987	46.6459	14.6827	58.6293	18.2019	11.956	16.1261	54.4525	26.6152	46.6459	10.1487	22.9638	14.6827	132.11	21.2486	58.6293	18.1024	18.2848	18.2019	21.888	7.54584	11.956	16.1261	42.7675	13.6315
LOC_Os01g65830	acyl-desaturase, chloroplast precursor, putative, expressed	fatty acid biosynthetic process;fatty acid metabolic process;lipid metabolic process;oxidation reduction	0.365137	0.0135805	0.234845	0.000779274	0.247579	6.94e-11	0.161688	8.11e-05	0.636152	0.996895	0.648397	0.46535	3.20881	0.420447	85.6788	34.8045	125.61	41.1385	15.8478	51.8979	159.929	63.9231	85.6788	20.7577	54.8353	34.8045	178.722	112.979	125.61	43.6871	41.1385	29.6457	45.1098	10.9257	15.8478	37.9472	140.686	51.8979
LOC_Os03g46200	acetyltransferase, GNAT family, putative, expressed	NA	0.15729	0.000447916	0.138877	4.19e-05	0.0578762	1.31e-10	0.0664312	6.88e-07	0.870783	0.999916	1.13129	0.914257	1.37851	0.99987	10.0129	2.28343	10.5887	1.93923	2.3591	1.9105	28.0575	10.0129	8.18418	2.28343	3.23641	0.979139	55.4713	1.4692	10.5887	2.32696	1.31935	1.93923	2.5328	1.06347	2.3591	1.38727	5.23937	1.9105
LOC_Os11g04290	cytochrome P450, putative, expressed	NA	0.196718	0.0137939	0.133234	9.9e-05	0.0489415	1.57e-10	0.0519514	4.33e-08	0.668123	0.999916	1.0305	0.986975	1.30848	0.99987	2.55197	0.358081	3.23258	0.346177	0.283839	0.400371	2.55197	1.51301	3.16663	0.914359	0.358081	0.106167	9.89197	1.28566	3.23258	0.127095	0.430421	0.346177	0.225766	0.283839	0.342524	0.317204	0.400371	0.467276
LOC_Os08g42080	ACR5, putative, expressed	NA	0.279386	0.00115763	0.227511	6.58e-05	0.184458	2.23e-10	0.122811	1.53e-07	0.801358	0.999916	0.652864	0.321651	1.56964	0.99987	35.6262	8.24544	37.1689	11.4504	8.60813	8.50126	48.6675	15.2825	35.6262	5.49809	13.4132	8.24544	91.4743	28.7489	37.1689	10.8311	11.6134	11.4504	9.67125	4.85237	8.60813	7.85139	18.4772	8.50126
LOC_Os05g02520	cupin domain containing protein, expressed	NA	0.310324	0.000281145	0.226316	1.11e-05	0.201514	2.76e-10	0.187757	3.75e-05	0.71874	0.999916	0.917171	0.887544	1.49044	0.99987	313.306	86.4622	222.573	75.3594	65.1242	57.8372	413.219	173.375	313.306	65.1594	123.431	86.4622	518.006	68.1847	222.573	85.8671	75.3594	64.0032	97.1142	41.3172	65.1242	57.8372	183.384	57.3145
LOC_Os02g15020	zinc finger, C3HC4 type domain containing protein, expressed	proteasomal ubiquitin-dependent protein catabolic process;protein ubiquitination	0.0171741	9.97e-09	0.0098686	4.33e-09	0.0663846	2.87e-10	0.00633955	1.77e-09	0.590809	1	0.0981669	0.102212	2.25325	0.99987	6.64837	0	7.09871	0.662719	0	0.114562	12.1971	5.19917	6.64837	0.433663	0	0	22.3017	5.01399	7.09871	0.662719	0.90611	0	0.394574	0	0	0	0.681267	0.114562
LOC_Os03g52920	expressed protein	NA	0.244261	0.00729114	0.150528	4.09e-05	0.0953579	3.6e-10	0.0738167	2.02e-07	0.608655	0.999916	0.767112	0.754475	2.39938	0.909598	16.5082	3.45302	18.8358	3.97929	1.62658	4.41094	33.1123	7.08686	16.5082	1.90698	8.43228	3.45302	71.107	6.61776	18.8358	3.20589	3.97929	4.77412	3.12083	1.62658	1.18466	3.03241	12.0217	4.41094
LOC_Os02g55890	inorganic H%2B pyrophosphatase, putative, expressed	hydrogen ion transmembrane transport;transmembrane transport	0.451281	0.0437732	0.281849	2.5e-05	0.17661	7.74e-10	0.164592	2.56e-06	0.615475	0.847953	0.919043	0.894244	1.7607	0.99987	1588.33	741.56	1974.02	442.81	386.299	360.516	1702.16	1084.14	1588.33	320.211	889.178	741.56	3547.26	1974.02	1572.04	442.81	613.19	306.095	572.242	271.968	386.299	277.263	1485.18	360.516
LOC_Os12g08810	VTC2, putative, expressed	L-ascorbic acid biosynthetic process;glucose metabolic process;response to jasmonic acid stimulus;response to ozone	0.332201	0.000213063	0.286967	3.29e-05	0.298211	7.97e-10	0.275828	0.000372282	0.849172	0.999916	0.903638	0.841025	1.66699	0.99987	560.997	164.157	407.402	163.812	164.276	159.539	560.997	334.924	608.925	111.156	217.945	164.157	658.379	171.244	407.402	170.955	147.363	163.812	169.313	97.8749	164.276	146.796	402.457	159.539
LOC_Os04g56100	one cut domain family member 3, putative, expressed	NA	0.326433	0.0105225	0.281595	0.0043431	0.215491	1.24e-09	0.224308	0.000705693	0.848912	0.999916	1.01989	0.980042	1.73232	0.99987	329.117	85.6837	231.939	86.9886	104.303	69.8308	474.052	110.134	329.117	70.947	134.248	85.6837	549.923	84.3799	231.939	76.5006	86.9886	92.4935	109.84	42.5773	104.303	49.9795	311.48	69.8308
LOC_Os10g18170	RALFL16 - Rapid ALkalinization Factor RALF family protein precursor, putative, expressed	NA	0.346751	0.00540729	0.184284	1.01e-06	0.234038	1.52e-09	0.184304	1.03e-05	0.524647	0.459415	0.774561	0.641896	1.92516	0.901363	102.072	33.994	72.0663	18.431	12.8435	24.0253	170.697	59.6703	102.072	21.4935	41.1623	33.994	164.307	31.3976	72.0663	29.6883	18.431	14.9973	21.5857	11.9222	12.8435	21.3816	48.1275	24.0253
LOC_Os06g01590	lactate,malate dehydrogenase, putative, expressed	carbohydrate metabolic process;carboxylic acid metabolic process;oxidation reduction	0.317629	0.0327959	0.278282	0.0139182	0.143053	1.63e-09	0.196011	0.00469196	0.86338	0.999916	1.36834	0.735614	0.514122	0.99987	8.53741	2.01029	13.8923	1.80119	1.6195	0.804405	5.86754	8.53741	9.7723	1.04721	4.49467	2.01029	13.8923	32.3796	9.33566	1.80119	1.22152	1.9995	4.15067	0.899616	1.6195	0.804405	2.3049	0.470371
LOC_Os01g11480	zinc finger, C3HC4 type domain containing protein, expressed	NA	0.106493	0.00118906	0.0481404	4.73e-06	0.04171	1.91e-09	0.0189014	5.22e-09	0.454885	0.999916	0.444617	0.636983	4.97626	0.71941	4.3346	0	6.02283	0.397208	0.376683	0.553996	12.1633	1.39357	4.3346	0	1.62519	0	21.7204	6.00634	6.02283	0.397208	1.08867	0.361873	0	0.376683	0.539571	0.421535	1.62492	0.553996
LOC_Os02g45780	zinc finger, C3HC4 type domain containing protein, expressed	NA	0.135596	4.21e-08	0.0866893	5.24e-11	0.116398	1.97e-09	0.0570234	7.58e-10	0.623449	0.999916	0.48239	0.332746	2.23003	0.965416	10.947	1.72418	18.4617	1.83829	1.02181	1.49066	12.5305	10.947	9.06476	0.805285	1.72418	1.8574	23.3069	18.4617	10.6716	1.35424	1.83829	2.68429	1.02181	1.1113	0.664536	1.49066	3.85983	1.03638
LOC_Os01g55830	glutathione S-transferase, putative, expressed	glutathione metabolic process	0.441335	0.00729114	0.321004	0.0006262	0.228187	2.03e-09	0.226872	0.000275472	0.716138	0.99516	0.976134	0.971456	1.36043	0.99987	5441.06	2260.81	4314.54	1686.66	1704.16	1445.22	6311.15	3300.39	5441.06	1687.12	2608.88	2260.81	10215.2	1497.06	4314.54	1763.07	1686.66	1579.06	2154.73	981.364	1704.16	1445.22	4055.13	946.484
LOC_Os03g13300	glutamate decarboxylase, putative, expressed	carboxylic acid metabolic process;glutamate metabolic process	0.300863	0.000604834	0.148908	1.22e-08	0.229698	2.6e-09	0.175576	6.16e-06	0.488272	0.361444	0.752137	0.616544	1.89997	0.982825	62.6212	17.3273	55.9928	13.5478	7.73181	10.7965	88.1723	37.2828	62.6212	11.5732	26.568	17.3273	51.4714	89.3779	55.9928	13.5478	16.0146	8.28437	14.3264	5.93346	7.73181	10.0157	31.6313	10.7965
LOC_Os01g11240	DUF538 domain containing protein, putative, expressed	NA	0.465541	0.0318797	0.389781	0.0148768	0.286475	3.05e-09	0.25645	0.0014897	0.824031	0.999916	0.879385	0.839269	0.92912	0.99987	271.988	107.261	290.455	114.437	102.788	70.3637	271.988	184.404	297.061	74.4874	160.986	107.261	481.368	138.102	290.455	128.966	97.0762	114.437	143.519	47.798	102.788	70.3637	147.23	52.8513
LOC_Os03g62480	anthocyanidin 5,3-O-glucosyltransferase, putative, expressed	NA	0.422961	0.0226317	0.23023	2.36e-05	0.206675	3.26e-09	0.155494	1.44e-06	0.534936	0.46224	0.73517	0.561988	1.70467	0.99987	11.628	5.55576	15.9916	4.28816	3.28728	4.28259	20.7678	9.7419	11.628	6.59927	5.55576	4.50036	25.469	3.54321	15.9916	4.28816	5.24314	3.66508	3.28728	2.3368	3.85414	3.20143	8.81454	4.28259
LOC_Os03g04310	BHLH transcription factor, putative, expressed	gibberellin catabolic process;regulation of gibberellin biosynthetic process	0.427612	0.0065193	0.315141	0.000352977	0.307741	4.26e-09	0.241583	0.000174021	0.725155	0.999916	0.769336	0.56511	1.72604	0.986082	156.009	59.1128	144.005	59.6685	48.1234	53.7904	168.88	97.7195	156.009	42.7962	76.1045	59.1128	230.531	42.0023	144.005	62.0968	53.5255	59.6685	57.5592	27.5817	48.1234	53.7904	120.503	52.8001
LOC_Os02g52190	helix-loop-helix DNA-binding protein, putative, expressed	NA	0.428104	0.0229253	0.306336	0.000536457	0.245112	5.83e-09	0.180011	4.09e-06	0.703957	0.981766	0.720445	0.430356	1.91554	0.844447	45.183	15.6653	51.0598	17.409	14.1898	19.0687	62.361	25.5619	45.183	13.4523	24.3992	15.6653	102.745	15.3584	51.0598	16.9438	19.6647	17.409	15.2388	9.0613	14.1898	14.6039	42.7634	19.0687
LOC_Os08g02220	endoglucanase, putative, expressed	carbohydrate metabolic process;cell wall organization;cellulose catabolic process;metabolic process;polysaccharide catabolic process	0.226056	0.00225642	0.226086	0.000582069	0.123507	7.03e-09	0.144354	0.000194961	0.985146	0.999916	1.15313	0.860609	1.57131	0.99987	24.1669	4.96259	18.032	6.06273	6.55591	5.3018	41.9906	14.182	24.1669	2.04855	10.6624	4.96259	68.6584	3.40392	18.032	3.29693	6.25671	6.06273	9.08114	2.36392	6.55591	3.21992	19.3577	5.3018
LOC_Os09g20220	glutathione S-transferase, putative, expressed	2,4,6-trinitrotoluene catabolic process;glutathione metabolic process;toxin catabolic process	0.152335	0.0128582	0.0697536	0.000573364	0.065916	9.81e-09	0.0161162	1.52e-10	0.458566	0.999916	0.246964	0.343631	9.80248	0.114018	3.39453	0.258414	11.8315	0.769421	0.139661	1.66455	3.79389	3.16663	3.39453	0.201325	1.07432	0.258414	18.1265	0.7776	11.8315	0.769421	0.209109	1.95782	0	0.139661	0.623437	0.9368	4.49191	1.66455
LOC_Os01g50420	STE_MEKK_ste11_MAP3K.7 - STE kinases include homologs to sterile 7, sterile 11 and sterile 20 from yeast, expressed	activation of protein kinase activity;protein amino acid phosphorylation;regulation of mitotic cell cycle;signal transmission via phosphorylation event;stress-activated protein kinase signaling pathway	0.14937	1.2e-07	0.176741	8.05e-05	0.132687	1.18e-08	0.0943126	4.04e-06	1.16178	0.999916	0.692725	0.578938	1.7564	0.99987	27.7677	2.78385	20.0167	5.13822	4.27102	3.70968	28.5282	9.61317	27.7677	2.65977	4.15441	2.78385	67.6545	20.0167	17.4102	4.52863	5.13822	7.38638	4.27102	1.4936	5.98201	3.70968	13.3616	3.00715
LOC_Os01g16146	phenazine biosynthesis protein, putative, expressed	biosynthetic process;cell redox homeostasis;oxidation reduction	0.34036	0.00016164	0.237941	2.27e-06	0.278024	1.39e-08	0.232789	0.000175056	0.688976	0.975552	0.825994	0.713466	1.19856	0.99987	82.5386	25.4727	57.2329	21.626	14.4027	18.3635	86.8792	54.1005	82.5386	17.7164	31.3757	25.4727	100.131	28.921	57.2329	20.3816	22.8497	21.626	24.173	12.8723	14.4027	14.8047	30.2732	18.3635
LOC_Os08g44340	monodehydroascorbate reductase, putative, expressed	oxidation reduction;response to cadmium ion;response to salt stress;response to zinc ion	0.390305	4.86e-05	0.363982	0.000280475	0.291701	1.43e-08	0.246563	6.04e-05	0.916877	0.999916	0.828605	0.662408	1.28571	0.99987	194.616	72.7808	206.152	86.9329	69.8615	71.8495	194.616	153.543	213.978	61.2845	82.9497	72.7808	359.245	130.868	206.152	86.9329	90.799	71.8684	82.3968	52.3817	69.8615	71.8495	121.378	69.0079
LOC_Os04g47220	aquaporin protein, putative, expressed	ion transmembrane transport;response to water deprivation;transmembrane transport;water transport	0.482537	0.0396357	0.451249	0.0394593	0.276831	1.52e-08	0.363223	0.0190972	0.921641	0.999916	1.29158	0.595088	1.1987	0.99987	2386.99	1039.35	1889.89	794.504	942.103	725.178	2874.06	1442.55	2386.99	762.681	1385.89	1039.35	3782.31	745.837	1889.89	865.164	794.504	720.871	1463.64	618.319	942.103	725.178	2246	587.444
LOC_Os01g52730	DUF584 domain containing protein, putative, expressed	NA	0.363708	0.0275929	0.288594	0.0391925	0.119726	1.9e-08	0.109499	0.000210743	0.780249	0.999916	0.894743	0.917595	1.20524	0.99987	9.17151	3.16596	9.33926	3.15845	2.99227	2.52235	9.17151	3.33018	9.44348	3.05725	3.47063	3.16596	31.0938	4.3133	9.33926	3.15845	2.22483	4.18673	2.99227	1.12852	4.1709	2.52235	5.30665	2.02678
LOC_Os12g44030	purple acid phosphatase precursor, putative, expressed	dephosphorylation	0.328923	0.000772091	0.338397	0.0138188	0.266336	2.24e-08	0.306204	0.0184715	1.01442	0.999916	1.13413	0.865854	1.21107	0.99987	61.6166	19.4219	44.2021	16.3291	18.8283	12.8755	67.1199	32.9465	61.6166	11.448	21.7061	19.4219	78.1079	13.3506	44.2021	18.6845	14.1238	16.3291	28.1804	7.3592	18.8283	12.8755	40.0574	12.098
LOC_Os03g29850	metal cation transporter, putative, expressed	ion transport;metal ion transport;transmembrane transport;zinc ion transmembrane transport;zinc ion transport	0.361993	0.00813396	0.236952	0.000134143	0.214804	2.85e-08	0.200758	0.00053509	0.646107	0.974839	0.92418	0.910595	1.49938	0.99987	119.666	41.2067	72.6308	30.0046	23.3636	23.9866	147.369	61.986	119.666	21.9345	53.6751	41.2067	192.592	32.5308	72.6308	30.0046	30.3837	25.0505	41.3201	13.313	23.3636	23.9866	69.9326	21.5094
LOC_Os06g48030	peroxidase precursor, putative, expressed	cellular oxidant detoxification;hydrogen peroxide catabolic process;oxidation reduction;response to oxidative stress	0.423504	0.0224409	0.291772	0.000239456	0.350776	3.46e-08	0.266205	0.000333665	0.678362	0.951981	0.744417	0.497131	1.62767	0.99987	64.369	23.3187	55.4153	22.9834	17.1459	20.657	75.2131	34.4481	64.369	16.3736	33.1312	23.3187	74.2448	16.8938	55.4153	24.2824	22.9834	21.7372	22.1971	11.3749	17.1459	17.5269	43.7964	20.657
LOC_Os10g25420	GDSL-like lipase,acylhydrolase, putative, expressed	NA	0.363828	0.0163554	0.335157	0.0107114	0.192146	3.68e-08	0.22607	0.00187987	0.910093	0.999916	1.16485	0.814865	1.29998	0.99987	84.09	25.5986	52.4695	17.4476	17.917	17.7451	85.553	32.7551	84.09	13.6528	34.0161	25.5986	152.565	16.2557	52.4695	23.6141	17.4476	16.1825	36.7353	12.5221	17.917	13.5722	56.0461	17.7451
LOC_Os06g35560	reticuline oxidase-like protein precursor, putative, expressed	oxidation reduction	0.183272	7.74e-11	0.192683	1.45e-08	0.208519	3.77e-08	0.15631	4.71e-06	1.0332	0.999916	0.736159	0.514798	1.2069	0.99987	50.4917	6.82407	40.6233	11.4458	9.55113	7.79305	50.4917	34.3412	52.2748	6.82407	11.2818	6.50944	83.2039	40.6233	32.4853	11.4458	14.5629	10.3935	10.8838	5.85729	9.55113	7.79305	17.15	6.90878
LOC_Os01g02139	expressed protein	NA	0.457942	0.0363688	0.456966	0.0395764	0.24053	5.74e-08	0.263519	0.00100072	0.982678	0.999916	1.07382	0.899891	1.23492	0.99987	390.963	160.213	345.923	158.162	164.038	122.614	431.448	199.786	390.963	107.374	192.024	160.213	878.25	110.237	345.923	158.162	119.398	161.553	198.613	110.875	164.038	104.556	340.114	122.614
LOC_Os04g31610	OsFBO3 - F-box and other domain containing protein, expressed	NA	0.186108	9.52e-05	0.269414	0.00346599	0.1524	7.18e-08	0.125237	1.36e-05	1.41777	0.999916	0.797947	0.742925	1.71557	0.99987	13.6671	1.57999	13.0496	4.23211	2.50497	4.35976	13.6671	5.83965	18.1746	1.57999	3.67303	1.51657	42.7671	6.10658	13.0496	3.2208	4.23211	5.30221	2.50497	2.4434	5.29419	2.52871	10.3267	4.35976
LOC_Os06g45630	expressed protein	NA	0.265357	0.0375829	0.270463	0.0218747	0.102301	8.74e-08	0.165038	0.00210308	0.998772	0.999916	1.56877	0.534409	1.1489	0.99987	4.25021	0.75489	2.22629	0.684562	0.803398	0.917134	5.94497	1.02367	4.25021	0.44391	1.70424	0.75489	10.4708	0.763124	2.22629	0.490221	0.714522	0.684562	0.803398	0.536569	1.67582	0.299791	2.22203	0.917134
LOC_Os08g28784	expressed protein	NA	0.467253	0.0316747	0.446021	0.0328702	0.344729	9.34e-08	0.340075	0.00480563	0.939687	0.999916	0.967521	0.957071	1.41305	0.99987	141.934	59.3456	141.646	62.4124	62.4554	56.2317	181.766	82.0917	141.934	53.0559	74.801	59.3456	217.404	40.8085	141.646	65.4475	62.3549	62.4124	77.0327	42.8862	62.4554	56.2317	142.75	54.8136
LOC_Os01g55080	expressed protein	NA	0.25982	0.00833672	0.178632	0.000121721	0.156923	1.18e-07	0.123772	0.000121083	0.678044	0.999916	0.778455	0.789269	1.34928	0.99987	6.16873	1.79834	12.8663	0	1.23015	1.21244	6.16873	5.68454	7.23967	1.33777	3.95654	1.79834	17.1615	5.11927	12.8663	0	0	0.93377	1.23015	0	1.40318	1.21244	5.98396	1.15208
LOC_Os03g12890	aminotransferase domain containing protein, putative, expressed	branched chain family amino acid biosynthetic process;branched chain family amino acid metabolic process;cellular amino acid biosynthetic process;metabolic process	0.171772	4.38e-07	0.103082	6.03e-08	0.192131	1.25e-07	0.0916217	2.84e-06	0.586713	0.943907	0.461861	0.122294	1.03517	0.99987	43.1889	6.68308	23.3521	9.60548	3.48522	3.44252	43.1889	18.6351	60.9758	6.68308	9.53925	4.65377	71.1155	10.5904	23.3521	8.21228	9.7414	9.60548	3.48522	1.59084	8.11606	3.25471	6.75224	3.44252
LOC_Os05g35690	GASR6 - Gibberellin-regulated GASA,GAST,Snakin family protein precursor, expressed	response to gibberellin stimulus	0.00580958	3.7e-05	0.0162627	0.000281557	0.0623871	1.29e-07	0.00525322	1.75e-07	2.90281	1	0.0858352	0.149969	0.202735	1	3.21536	0	8.18932	1.44658	0	0	1.62927	3.21536	13.0941	0	0	0	31.2265	5.12941	8.18932	0.530225	1.44658	1.6884	0.315258	0	0	0	0	0
LOC_Os01g57700	membrane protein, putative, expressed	NA	0.325824	6.65e-05	0.215497	3.75e-08	0.221458	1.72e-07	0.252091	0.000479498	0.650835	0.86808	1.11864	0.854482	1.08829	0.99987	142.735	39.3914	72.6832	25.6802	27.1789	23.1842	152.632	99.8094	142.735	29.5519	57.8854	39.3914	158.648	38.8843	72.6832	33.8868	25.6802	16.8073	37.1638	20.1854	27.1789	19.2502	49.359	23.1842
LOC_Os12g40470	DC1 domain-containing protein, putative, expressed	NA	0.22483	0.00166424	0.17477	0.000139762	0.150358	1.82e-07	0.161164	0.000263221	0.763675	0.999916	1.05001	0.957082	1.50058	0.99987	24.772	4.34686	10.67	2.37405	3.66611	2.18859	25.5383	4.92076	24.772	4.34686	6.24414	3.60339	38.9296	5.79039	10.67	2.13559	4.20389	2.37405	3.66611	1.74861	4.81633	1.95551	8.84673	2.18859
LOC_Os02g42450	RIPER1 - Ripening-related family protein precursor, expressed	NA	0.323422	0.0131962	0.13214	4.26e-08	0.270813	2.02e-07	0.166947	1.93e-05	0.402742	0.192636	0.605718	0.319193	2.35156	0.533134	75.0453	24.4532	41.5847	12.7624	9.37035	16.0074	75.0453	31.0852	92.9219	9.51742	29.011	24.4532	64.0524	19.0889	41.5847	17.9325	12.6505	12.7624	11.8459	4.77258	9.37035	16.0074	30.6503	15.0115
LOC_Os03g57490	fasciclin domain containing protein, expressed	NA	0.141166	0.00472994	0.0893121	0.00139465	0.0764266	2.2e-07	0.0291545	4.96e-07	0.637822	0.999916	0.387459	0.507948	2.0415	0.99987	1.63694	0.204233	2.90548	0.378626	0.269097	0.322025	1.63694	1.16034	3.38134	0.204233	0.426189	0.126599	10.1946	2.37694	2.90548	0.378626	0.205247	0.825135	0.269097	0	0.306212	0.322025	0.47663	0.228136
LOC_Os02g11870	expressed protein	NA	0.245459	0.0044448	0.134455	2.61e-06	0.072064	2.93e-07	0.0981059	3.05e-05	0.538291	0.950835	1.32602	0.79746	1.48969	0.99987	18.858	2.87165	7.3156	1.7099	1.84432	2.0509	19.6401	6.66502	18.858	2.23704	6.07631	2.87165	35.9667	5.89107	7.3156	1.7099	0.422484	2.54278	1.84432	1.41117	2.939	2.0509	5.50911	1.68176
LOC_Os04g44910	receptor like protein kinase, putative, expressed	response to salicylic acid stimulus	0.257702	6.96e-05	0.262686	0.000281327	0.290837	3.1e-07	0.232213	0.000555405	1.00387	0.999916	0.785562	0.644833	1.99267	0.941561	207.139	40.7378	137.652	60.8268	50.1118	58.2216	243.72	96.0187	207.139	29.8363	68.2552	40.7378	285.363	71.1104	137.652	60.8268	70.4472	54.5755	67.9401	25.3706	50.1118	52.1238	171.633	58.2216
LOC_Os05g15530	aminotransferase domain containing protein, putative, expressed	metabolic process	0.29195	0.0012522	0.182575	9.49e-09	0.235654	3.27e-07	0.208902	0.00011364	0.614359	0.93974	0.868994	0.819726	1.00086	0.99987	26.0859	6.49518	27.1762	4.6946	4.17731	4.38681	26.0859	17.2631	27.4639	3.38027	10.2039	6.49518	27.1762	28.6965	15.1911	4.46313	5.73841	4.6946	4.17731	3.9188	4.59569	2.24938	5.64878	4.38681
LOC_Os01g67030	auxin-responsive protein, putative, expressed	oxidation reduction;proteolysis	0.403368	0.0117761	0.265942	0.000530792	0.252722	3.31e-07	0.124393	2.02e-06	0.648889	0.999916	0.484795	0.119536	2.35484	0.81117	23.0216	6.88212	30.8666	11.6713	5.93197	7.87301	23.0216	16.6367	23.6155	6.12946	12.4884	6.88212	61.9539	24.578	30.8666	14.535	11.6713	9.29284	8.49882	2.66298	5.93197	7.87301	24.4377	7.25216
LOC_Os01g70110	No apical meristem protein, putative, expressed	regulation of transcription, DNA-dependent;transcription, DNA-dependent	0.398156	0.0234901	0.329507	0.00357133	0.286064	4.12e-07	0.206985	5.12e-05	0.812517	0.999916	0.705135	0.411886	1.91682	0.917682	42.217	15.7509	50.1345	22.5654	14.3861	18.036	67.6484	25.479	42.217	13.5998	24.0119	15.7509	96.5751	14.7144	50.1345	23.1007	18.6322	22.5654	14.3861	11.1193	19.2982	17.5486	49.4067	18.036
LOC_Os01g06230	OsSAUR1 - Auxin-responsive SAUR gene family member, expressed	NA	0.175118	2.01e-07	0.351504	0.00774642	0.127258	4.45e-07	0.172719	0.00108075	1.97276	0.539438	1.33004	0.600832	0.587113	0.99987	70.8108	15.7679	46.4437	24.986	33.7001	8.91914	70.8108	64.8044	112.54	11.7171	15.7679	23.7309	375.551	25.2034	46.4437	25.6802	24.986	24.534	33.7001	25.1939	38.4407	6.73834	34.7136	8.91914
LOC_Os12g23280	heavy metal-associated domain containing protein, expressed	cellular transition metal ion homeostasis;metal ion transport	0.568372	0.0260879	0.362462	0.000164032	0.396383	4.88e-07	0.267086	7.28e-05	0.625895	0.516404	0.6563	0.207001	1.23675	0.99987	77.1582	44.0822	91.104	37.6373	30.489	34.073	78.7283	77.1582	76.8016	45.7339	41.1202	44.0822	94.2463	45.9467	91.104	39.491	33.4195	37.6373	30.489	22.9216	30.7789	34.073	43.9505	27.3247
LOC_Os06g38294	peptide transporter PTR2, putative, expressed	abscisic acid transport;carboxylic acid transmembrane transport;regulation of stomatal movement;response to nematode;transmembrane transport	0.383877	0.0206746	0.262496	0.000715222	0.220992	6.26e-07	0.30426	0.0202701	0.670728	0.999916	1.34317	0.625613	0.934158	0.99987	14.7738	4.96168	8.72192	3.16338	4.0521	3.60396	20.7402	9.00381	14.7738	3.54676	8.0933	4.96168	19.5556	4.29929	8.72192	3.16338	3.49829	2.93076	4.0521	2.30726	6.35072	2.32063	5.55837	3.60396
LOC_Os11g44950	glycosyl hydrolase family 3 protein, putative, expressed	carbohydrate metabolic process	0.392916	0.0361655	0.25018	0.00100855	0.346794	6.32e-07	0.240156	0.00109905	0.624096	0.908838	0.673272	0.414267	1.18802	0.99987	54.119	13.5031	35.5603	15.703	10.3371	9.95847	54.119	17.275	56.4132	13.5031	23.4699	12.4992	57.2185	19.3047	35.5603	15.703	17.3166	15.0598	10.3371	5.08193	16.1207	8.90226	18.6782	9.95847
LOC_Os01g46290	lipase, putative, expressed	lipid catabolic process;lipid metabolic process	0.361516	0.00289244	0.138447	6.37e-10	0.286945	6.93e-07	0.155179	2.94e-06	0.376514	0.0349915	0.529697	0.12536	2.75607	0.256199	25.3224	7.71214	16.051	5.71479	3.60426	6.33814	25.3224	14.3023	27.8637	5.9082	10.0995	7.71214	25.2057	5.43746	16.051	5.71479	6.49929	5.69238	3.60426	2.23431	3.72874	5.36442	13.7124	6.33814
LOC_Os07g26630	aquaporin protein, putative, expressed	NA	0.492855	0.0217227	0.247282	1.01e-07	0.375249	8.59e-07	0.252938	5.91e-05	0.493343	0.119566	0.65981	0.231999	1.82879	0.778555	164.883	92.91	141.611	65.0344	46.1929	62.1019	207.186	149.63	164.883	58.2682	102.74	92.91	204.326	81.6385	141.611	65.0344	73.7958	59.2947	50.5594	32.48	46.1929	62.1019	112.698	60.3162
LOC_Os11g04360	alpha,beta hydrolase fold, putative, expressed	NA	0.212342	0.00121477	0.149304	0.000878013	0.0909891	9.47e-07	0.0925253	0.00010378	0.691522	0.999916	0.986776	0.993411	2.51072	0.971973	3.89252	1.22919	6.1135	0.939607	0.423654	1.42275	9.05762	3.61321	3.89252	1.22919	1.31664	0.393647	14.8234	1.97907	6.1135	0.939607	0.1594	1.60043	0.278487	0.423654	1.90166	0.947106	4.42078	1.42275
LOC_Os04g58070	aspartic proteinase nepenthesin precursor, putative, expressed	protein catabolic process;proteolysis	0.354436	0.0455555	0.292672	0.00477567	0.294778	1.05e-06	0.179295	0.000108165	0.815081	0.999916	0.603784	0.333488	1.76887	0.99987	10.5219	2.99185	13.902	5.54227	2.5203	3.67036	15.5145	5.22489	10.5219	2.11688	6.22585	2.99185	21.1411	4.80943	13.902	5.87688	5.54227	4.9502	5.24726	2.5203	2.18178	3.67036	9.46377	3.53948
LOC_Os05g33310	oxidoreductase, 2OG-Fe oxygenase family protein, putative, expressed	mRNA catabolic process;oxidative RNA demethylation;response to karrikin;vegetative to reproductive phase transition of meristem	0.301266	5.48e-06	0.337174	8.95e-05	0.314265	1.16e-06	0.258216	5.4e-05	1.10243	0.999916	0.807477	0.64698	1.70834	0.904605	86.9928	30.3436	143.956	40.5451	30.7403	47.5197	114.347	79.8089	86.9928	18.2455	30.3436	32.5758	143.956	169.177	104.378	40.5451	49.8032	27.4357	39.5668	30.7403	26.9821	35.9663	77.7048	47.5197
LOC_Os01g68950	ubiquitin family domain containing protein, expressed	heat acclimation;negative regulation of transcription factor activity;protein sumoylation;response to heat	0.516616	0.0394547	0.468122	0.0371898	0.277251	1.18e-06	0.317036	0.00878239	0.891142	0.999916	1.11918	0.833338	1.0327	0.99987	1652.01	841.412	1253.45	745.968	877.029	545.212	1652.01	1214.9	1959.43	624.797	841.412	979.506	3181.47	729.092	1253.45	673.634	745.968	756.844	936.226	493.723	877.029	545.212	1369.2	470.228
LOC_Os01g09540	HAD superfamily phosphatase, putative, expressed	dephosphorylation	0.230422	2.75e-05	0.14808	1.62e-10	0.187065	1.73e-06	0.0896776	1.3e-10	0.630596	0.986531	0.467708	0.119402	0.576341	0.99987	23.4262	5.25421	26.3504	8.51862	3.27535	1.56622	29.0836	18.2409	23.4262	8.02362	5.25421	2.66417	53.0398	11.1009	26.3504	8.51862	10.6349	3.61117	3.09685	3.27535	4.29064	1.02968	3.56372	1.56622
LOC_Os09g31060	expressed protein	NA	0.282028	0.0316511	0.221031	0.0109473	0.107349	1.77e-06	0.146154	0.0040262	0.775503	0.999916	1.35438	0.782179	1.38528	0.99987	3.63301	0.916581	2.05391	0.600835	0.202251	0.375357	7.45286	1.13998	3.63301	0.864504	0.916581	1.11372	8.33824	0.74141	2.05391	0.220235	0.89988	0.600835	1.83156	0.202251	0	0	1.82713	0.375357
LOC_Os04g38320	expressed protein	NA	0.362852	0.0131718	0.286427	0.00105105	0.224171	2.12e-06	0.27028	0.00620641	0.774283	0.999916	1.17711	0.772307	1.36143	0.99987	106.453	28.0833	51.2906	24.4705	28.4712	23.8455	136.92	46.9261	106.453	28.0833	50.5643	24.4091	163.507	39.069	51.2906	20.4972	24.4705	24.7876	28.4712	17.3196	38.4234	17.5869	70.3352	23.8455
LOC_Os04g44900	lectin-like receptor kinase, putative, expressed	protein amino acid phosphorylation	0.214259	3.09e-06	0.21067	1.75e-06	0.318064	2.27e-06	0.196321	1.91e-05	0.967014	0.999916	0.603788	0.148485	2.20182	0.540006	102.402	18.202	64.6177	30.4541	22.0263	31.5146	121.578	48.3592	102.402	11.705	27.5721	18.202	135.145	41.8785	64.6177	35.1058	30.4541	30.309	22.3464	12.6433	22.0263	27.2859	65.6874	31.5146
LOC_Os08g29660	WRKY69, expressed	regulation of transcription, DNA-dependent;transcription, DNA-dependent	0.341816	0.0219599	0.28171	0.0138522	0.193588	3.92e-06	0.231041	0.0114373	0.809486	0.999916	1.16529	0.861889	1.43369	0.99987	6.12206	2.21219	5.27227	1.77173	1.92581	2.37018	11.6538	3.9829	6.12206	2.21219	3.115	1.84755	13.4091	4.16722	5.27227	1.43101	1.93861	1.77173	1.92581	0.639339	3.24319	1.68881	4.37081	2.37018
LOC_Os03g02330	AAA-type ATPase family protein, putative, expressed	NA	0.35162	0.00697515	0.289516	0.000626245	0.287126	4.36e-06	0.375234	0.0258426	0.81109	0.999916	1.28426	0.60775	1.08967	0.99987	36.4776	11.99	16.7478	6.94188	9.66594	9.31453	43.7968	16.2375	36.4776	7.31826	14.187	11.99	34.145	12.6187	16.7478	8.43129	6.94188	6.65442	11.5746	6.63431	9.66594	6.54693	14.71	9.31453
LOC_Os01g58670	expressed protein	NA	0.124794	0.00195964	0.200676	0.0156278	0.0837032	4.57e-06	0.0497433	2.99e-07	1.5942	0.999916	0.581671	0.656286	0.671786	0.99987	1.38655	0.150304	2.41842	0.35933	0.121127	0.0901027	1.38655	0.918855	2.48402	0.352535	0	0.150304	12.8496	1.1356	2.41842	0.35933	0.487205	0	0	0.161234	0.121127	0.0901027	0.376523	0.0301235
LOC_Os02g47090	peptide transporter PTR2, putative, expressed	transmembrane transport	0.357529	0.0416374	0.316892	0.0203024	0.247541	4.82e-06	0.194712	0.000762114	0.871477	0.999916	0.772079	0.68443	1.61411	0.99987	9.41131	2.65609	9.0512	3.90775	3.60825	4.00822	14.5257	3.71803	9.41131	2.25256	5.03706	2.65609	21.7346	6.42066	9.0512	3.90775	4.03788	3.36763	3.60825	1.42067	3.65949	2.8446	7.23149	4.00822
LOC_Os04g45900	transposon protein, putative, unclassified, expressed	iron chelate transport;response to iron ion;seed development;transmembrane transport	0.304827	5.25e-06	0.293937	2.04e-05	0.357984	7.89e-06	0.259776	0.000162573	0.947652	0.999916	0.709397	0.366743	1.27213	0.99987	95.0968	24.5191	72.5376	33.2398	27.8123	22.2861	95.0968	60.2141	102.545	20.7664	32.4705	24.5191	127.886	53.3098	72.5376	42.9142	33.2398	31.4821	28.8698	19.0401	27.8123	20.1974	52.3845	22.2861
LOC_Os01g27190	C2 domain containing protein, putative, expressed	NA	0.104072	5.91e-09	0.0210383	1.87e-26	0.0207649	8.83e-06	0.0154648	1.56e-19	0.199823	0.00406152	0.74089	0.778018	1.35038	0.99987	94.6749	11.608	49.7882	1.68468	2.44865	0.873444	145.464	45.6764	94.6749	3.22115	11.608	14.343	223.525	18.4494	49.7882	1.68468	4.92661	0.941908	2.76615	0.819776	2.44865	0.785464	5.41446	0.873444
LOC_Os08g44270	vignain precursor, putative, expressed	defense response to fungus;developmental programmed cell death;plant-type hypersensitive response;pollen development;proteolysis;proteolysis involved in cellular protein catabolic process;tapetal layer development	0.221284	0.000606758	0.171555	5.04e-06	0.274114	9.41e-06	0.139663	1.18e-05	0.764973	0.999916	0.500594	0.10375	2.43313	0.481313	146.487	36.1256	87.3791	40.2444	24.8186	43.3104	185.007	58.6725	146.487	9.68309	39.6082	36.1256	241.116	37.6897	87.3791	56.3613	39.1628	40.2444	31.9602	10.3725	24.8186	40.5247	79.2343	43.3104
LOC_Os09g24440	expressed protein	proteolysis	0.334444	0.0336603	0.272027	0.00652797	0.235504	9.8e-06	0.213827	0.00151331	0.80213	0.999916	0.893234	0.895155	1.87044	0.99987	0.228594	0.174794	0.391111	0.309202	0.14637	0.325532	0.382394	0.209713	0.228594	0.161771	0.174794	0.206248	0.130087	0.391111	0.444474	0.309202	0.292872	0.477085	0.14637	0.219725	0.0832657	0.276213	0.325532	0.504354
LOC_Os03g15370	ubiquitin fusion protein, putative, expressed	translation	0.229232	0.0128582	0.193833	0.00466711	0.163456	1.11e-05	0.0768522	8.83e-06	0.834953	0.999916	0.463442	0.362423	1.03976	0.99987	4.18751	1.29942	7.26619	2.54194	0.924819	0.808407	7.44002	4.18751	3.4374	1.21691	1.29942	1.69933	34.6059	2.62644	7.26619	1.58155	2.5982	2.54194	0.682239	0.924819	1.24737	1.55671	0.300019	0.808407
LOC_Os04g37650	xyloglucan fucosyltransferase, putative, expressed	cell wall biogenesis;fucosylation;plant-type cell wall biogenesis;xyloglucan biosynthetic process	0.377508	0.0326569	0.436245	0.0470673	0.375479	1.15e-05	0.200527	0.000110597	1.13712	0.999916	0.524306	0.130034	3.53766	0.175231	17.3557	6.262	30.8845	12.8962	7.76824	14.2706	17.3557	12.7526	18.7414	2.45029	9.53229	6.262	41.5252	10.506	30.8845	12.8962	16.2058	11.6444	10.0695	3.60948	7.76824	14.0466	45.5118	14.2706
LOC_Os03g41339	expressed protein	NA	0.0498055	3.95e-08	0.0543446	8.49e-08	0.138646	1.29e-05	0.0322291	3.45e-08	1.08783	0.999916	0.226565	0.0508298	1.57555	0.99987	16.734	0.749249	13.2344	4.80054	0.838913	1.53871	26.8523	5.41095	16.734	0.574557	1.78876	0.749249	53.5409	2.21143	13.2344	4.82811	0	4.80054	0.523816	0.838913	2.38733	0	2.68462	1.53871
LOC_Os01g49950	transposon protein, putative, unclassified, expressed	NA	0.114076	7.53e-05	0.122045	0.000796708	0.196384	1.36e-05	0.0764248	8.23e-05	1.06605	0.999916	0.381922	0.281883	2.92703	0.924724	0.144127	0	0.594531	0.093271	0.0552085	0	0.144127	0	0.258403	0	0	0	0.981011	0	0.594531	0.093271	0	0.211671	0.0552085	0	0.0628165	0.0464177	0	0
LOC_Os06g35520	peroxidase precursor, putative, expressed	cellular oxidant detoxification;hydrogen peroxide catabolic process;oxidation reduction;plant-type cell wall organization;response to oxidative stress	0.244929	5.21e-07	0.267363	2.06e-05	0.393055	1.4e-05	0.216844	3.53e-05	1.07552	0.999916	0.542379	0.0656554	1.1149	0.99987	172.168	44.8557	166.327	92.4227	45.1228	53.0298	246.582	129.847	172.168	29.8292	57.7808	44.8557	291.86	65.9772	166.327	97.1248	85.3656	92.4227	66.4219	34.1789	45.1228	53.0298	67.752	41.967
LOC_Os03g14010	glycosyl hydrolase family 10 protein, putative, expressed	NA	0.331352	0.0321497	0.367412	0.0251736	0.264863	1.62e-05	0.188762	0.000549205	1.09249	0.999916	0.7064	0.570657	1.4043	0.99987	7.46823	1.85201	9.34622	3.97929	2.38923	2.25408	9.79338	5.64971	7.46823	1.06261	4.46112	1.85201	21.0476	4.09409	9.34622	3.97929	4.76086	3.27447	4.27851	1.6461	2.38923	2.05751	7.41518	2.25408
LOC_Os02g28340	transferase family protein, putative, expressed	NA	0.347868	0.00119597	0.247417	4.59e-05	0.328046	1.67e-05	0.252139	0.00124463	0.697738	0.996895	0.74833	0.550233	1.65409	0.986082	37.6107	11.3784	22.6741	10.201	7.52779	11.6419	42.54	20.5931	37.6107	8.66201	14.2079	11.3784	44.7984	12.3676	22.6741	10.201	10.1914	12.5961	7.52779	5.62089	11.8241	10.2311	18.9409	11.6419
LOC_Os02g40700	enzyme of the cupin superfamily protein, putative, expressed	NA	0.388632	0.0312711	0.304561	0.00245251	0.293539	1.89e-05	0.299291	0.0110351	0.769661	0.999916	0.999542	0.999656	1.08132	0.99987	36.0632	10.809	25.8162	12.016	13.2948	8.34689	50.3148	23.0452	36.0632	10.809	21.4701	8.02927	48.6562	14.0657	25.8162	12.6676	8.49079	12.016	13.2948	6.19745	13.8938	8.05288	19.4759	8.34689
LOC_Os02g38230	high affinity nitrate transporter, putative, expressed	nitrate assimilation;nitrate transport;response to nitrate;response to wounding	0.284833	5.49e-08	0.220133	3.24e-10	0.395524	2.19e-05	0.34405	0.0027095	0.758724	0.999916	0.846175	0.70656	1.04274	0.99987	1311.79	388.657	651.088	324.112	282.694	282.299	1311.79	1251.69	1349.48	254.573	388.657	453.125	1042.6	599.347	651.088	413.975	280.043	324.112	282.694	228.174	348.106	282.299	346.258	269.192
LOC_Os11g47580	glycosyl hydrolase, putative, expressed	NA	0.0668541	6.54e-06	0.102696	2.51e-05	0.112128	2.47e-05	0.0489467	1.22e-07	1.50779	0.999916	0.423993	0.450233	0.778932	0.99987	3.90804	0.20939	6.29731	1.24815	0.451101	0.261014	3.46678	6.19456	3.90804	0.163391	0.524657	0.20939	13.6613	4.73484	6.29731	0.249793	1.86504	1.24815	0.296187	0.451101	0.674194	0.252124	0.261014	0.54685
LOC_Os02g49850	plastocyanin-like domain containing protein, putative, expressed	electron transport chain	0.32915	0.00725035	0.312347	0.00137753	0.300609	2.55e-05	0.232543	0.00069925	0.933967	0.999916	0.760337	0.568232	1.62438	0.99987	88.3862	23.0498	57.661	30.9513	24.7636	24.0061	96.5088	42.4529	88.3862	12.3934	36.5351	23.0498	149.644	15.945	57.661	26.5214	30.9513	35.7908	29.5023	15.437	24.7636	20.9297	68.5934	24.0061
LOC_Os03g19010	peroxisomal biogenesis factor 11, putative, expressed	peroxisome fission;peroxisome organization;regulation of peroxisome size	0.4977	0.0342833	0.424839	0.0209859	0.344086	2.56e-05	0.385706	0.0331132	0.840406	0.999916	1.10352	0.873227	1.10344	0.99987	63.3721	26.6897	44.5665	23.557	24.4731	19.7697	68.3848	40.6253	63.3721	23.5507	34.1389	26.6897	85.0629	27.6923	44.5665	24.9158	23.557	18.8445	33.4141	15.4454	24.4731	19.7697	42.782	17.8942
LOC_Os10g04020	OsFBX356 - F-box domain containing protein, expressed	NA	0.269248	0.0133564	0.236384	0.00806983	0.208636	2.64e-05	0.259421	0.03589	0.859849	0.999916	1.20909	0.840213	1.35384	0.99987	13.2802	2.52875	7.10245	2.79935	2.29216	2.47513	21.0619	5.51181	13.2802	2.52875	5.95226	2.16091	18.4323	4.12516	7.10245	2.83502	2.79935	2.34155	2.29216	1.28083	5.91328	1.04128	8.61506	2.47513
LOC_Os05g43895	expressed protein	NA	0.314361	0.000113446	0.163138	1.18e-05	0.35055	2.92e-05	0.147828	0.000121411	0.50661	0.636919	0.40635	0.0510342	1.22641	0.99987	144.241	36.2382	104.728	54.2974	9.36271	23.7855	144.241	83.6066	180.681	44.636	25.0933	36.2382	291.653	64.4885	104.728	33.9518	54.2974	55.1662	9.36271	5.26619	32.0316	23.7855	23.4254	23.9019
LOC_Os06g11720	cytokinin-O-glucosyltransferase 2, putative, expressed	metabolic process	0.24248	7.56e-05	0.247544	0.000299583	0.284986	3.06e-05	0.16321	5.12e-05	1.00124	0.999916	0.559298	0.163461	1.73436	0.99987	19.6414	4.21159	17.5631	8.83388	5.48844	8.78277	19.6414	11.2335	30.4152	4.21159	6.84853	3.80786	48.2343	13.3037	17.5631	8.55954	8.83388	10.3397	5.48844	2.81333	7.09232	5.10935	13.1776	8.78277
LOC_Os09g31360	expressed protein	NA	0.252094	4.83e-05	0.287907	2.53e-05	0.338314	3.44e-05	0.341413	0.00781041	1.12433	0.999916	0.990749	0.988688	0.994571	0.99987	45.9629	11.6674	25.7218	11.7914	11.8725	9.2544	45.9629	29.3053	51.7879	5.03659	15.0748	11.6674	48.3228	16.2839	25.7218	15.4017	11.1398	11.7914	15.3803	9.38894	11.8725	9.2544	17.8149	8.94512
LOC_Os01g45274	carbonic anhydrase, chloroplast precursor, putative, expressed	carbon utilization;defense response to bacterium	0.472879	0.00471042	0.403843	0.000370794	0.445324	3.54e-05	0.448722	0.0191847	0.840106	0.999916	0.986155	0.981973	0.943649	0.99987	766.781	408.453	638.037	352.18	311.322	303.188	846.341	746.765	766.781	266.713	408.453	435.081	779.216	577.699	638.037	358.502	352.18	268.844	368.198	290.15	311.322	303.188	343.668	261.76
LOC_Os02g31840	expressed protein	NA	0.23372	0.00331419	0.227765	0.00119804	0.237674	4.79e-05	0.187233	0.00231188	0.962398	0.999916	0.780826	0.731112	1.3705	0.99987	35.6789	11.1704	21.8226	12.4427	8.39971	7.03455	35.6789	21.0711	65.9852	2.83923	14.356	11.1704	81.5611	7.06798	21.8226	12.4427	9.63057	14.7246	15.961	3.93289	8.39971	7.03455	26.264	4.83616
LOC_Os03g07600	calcium-binding protein, putative, expressed	NA	0.288078	0.0065193	0.257614	0.00264063	0.299032	4.85e-05	0.161548	4.3e-05	0.879509	0.999916	0.524884	0.207486	1.43903	0.99987	13.8967	5.44687	23.729	7.17198	3.95375	3.06015	13.8967	8.98284	23.7037	4.34955	5.78547	5.44687	28.5274	14.2899	23.729	7.17198	5.74129	7.63647	5.01896	1.9226	3.95375	3.06015	12.5956	2.04888
LOC_Os02g18650	pectinesterase, putative, expressed	NA	0.0150958	0.00415513	0.0115671	0.00133779	0.0109479	4.96e-05	0.00326236	0.0460799	1	1	0.307113	1	1	1	0.686499	0	0.352828	0	0	0	0.686499	0.756819	0.546761	0	0	0	4.67602	0	0.352828	0.0740977	0	0	0	0	0	0	0	0
LOC_Os03g18030	leucoanthocyanidin dioxygenase, putative, expressed	oxidation reduction	0.124322	1.66e-05	0.159702	5.39e-05	0.21529	5.22e-05	0.0991496	7.61e-06	1.26692	0.999916	0.450631	0.12536	1.1157	0.99987	7.78674	0.670828	4.54131	2.12097	1.12855	0.887719	8.82972	2.54762	7.78674	1.33543	0.670828	0.341173	16.8947	2.75394	4.54131	2.58637	2.12097	2.10118	1.12855	0.608452	1.3759	0.748043	1.85756	0.887719
LOC_Os06g49340	OsFBDUF35 - F-box and DUF domain containing protein, expressed	NA	0.15497	8.18e-09	0.103568	1.85e-13	0.0633728	5.36e-05	0.0390929	2.26e-14	0.65516	0.996895	0.597389	0.35173	1.18774	0.99987	51.3577	5.61403	53.7569	5.77816	4.90233	4.06402	51.3577	32.4446	64.3757	4.69845	12.1922	5.61403	217.797	43.6998	53.7569	5.77816	5.2914	14.7481	4.90233	3.2867	7.36786	4.06402	10.319	3.45119
LOC_Os02g39910	B4-BTB1 - Bric-a-Brac, Tramtrack, Broad Complex BTB domain with B4 subfamily conserved sequence, expressed	NA	0.295183	0.000187229	0.21054	4.27e-05	0.198034	5.81e-05	0.166782	0.000904396	0.699447	0.999916	0.820736	0.779125	1.34326	0.99987	5.22751	1.16525	2.11866	1.20242	0.837916	1.21547	5.22751	2.63192	5.36393	1.16525	1.55086	1.14227	9.51458	1.67604	2.11866	0.79952	1.42146	1.20242	0.837916	0.526836	1.44533	1.17735	1.34766	1.21547
LOC_Os03g11900	transporter family protein, putative, expressed	carbohydrate transport;glucose import;glucose transmembrane transport;hexose transport;hydrogen ion transmembrane transport;monosaccharide transport;response to abscisic acid stimulus;response to salt stress;response to water deprivation;transmembrane transport	0.312077	0.0117761	0.2647	0.00457162	0.375159	6.69e-05	0.272843	0.00511606	0.837114	0.999916	0.718784	0.540837	1.67763	0.99987	18.7049	8.03043	20.4019	11.3914	7.40395	7.99165	57.3029	13.9132	18.7049	6.58913	12.5876	8.03043	39.2552	8.73475	20.4019	11.3914	11.5516	10.3419	12.2684	3.93318	7.40395	7.99165	24.657	6.51916
LOC_Os03g10478	glycosyl hydrolase family 10 protein, putative, expressed	carbohydrate metabolic process;metabolic process;xylan catabolic process	0.232069	0.00962768	0.182019	0.000437315	0.287822	6.71e-05	0.148393	0.000308763	0.778014	0.999916	0.513478	0.294517	1.92765	0.99987	28.9891	6.85488	19.5001	9.75347	2.94847	5.99645	28.9891	9.12721	30.0775	1.01544	6.85488	7.78459	38.3001	8.80394	19.5001	10.1623	9.75347	4.6777	8.19137	1.45175	2.94847	4.93787	12.8868	5.99645
LOC_Os02g30600	expressed protein	NA	0.466787	0.0397623	0.437242	0.0292417	0.392592	7.19e-05	0.43402	0.0433607	0.922093	0.999916	1.08293	0.889235	1.27752	0.99987	171.198	55.2967	134.011	53.0515	49.0888	51.9344	253.597	93.4626	171.198	55.2967	64.2156	53.1035	240.284	25.8328	134.011	57.3485	53.0515	32.3839	43.0866	56.2511	49.0888	39.806	117.923	51.9344
LOC_Os02g51930	cytokinin-O-glucosyltransferase 2, putative, expressed	metabolic process	0.129918	3.25e-06	0.0894064	1.58e-07	0.244654	7.38e-05	0.138492	0.000218867	0.67499	0.999916	0.55296	0.293382	2.60957	0.559999	25.1846	6.07569	11.369	6.91517	3.99476	7.21559	80.0712	13.997	25.1846	6.22001	6.07569	2.89246	41.4634	9.10769	11.369	7.435	6.91517	5.10326	3.99476	1.31816	5.36183	6.06629	14.1359	7.21559
LOC_Os06g11310	plastocyanin-like domain containing protein, putative, expressed	electron transport chain	0.303019	0.00321258	0.144254	4.74e-09	0.36958	0.000105088	0.166703	2.09e-05	0.469773	0.51774	0.444035	0.0503226	2.2152	0.687212	66.5183	24.5667	48.6778	25.3791	10.2154	17.0646	66.5183	52.2893	90.8856	8.24233	24.5667	30.5737	75.7203	21.6714	48.6778	25.3791	26.9291	17.3433	14.7429	5.5799	10.2154	17.0646	34.0805	17.031
LOC_Os09g35800	UDP-glucose 4-epimerase, putative, expressed	UDP-glucose metabolic process;biosynthetic process;carbohydrate metabolic process;galactose biosynthetic process;galactose metabolic process	0.0771636	2.96e-18	0.123527	8e-09	0.245598	0.000124162	0.120735	1.14e-05	1.56466	0.986123	0.476265	0.116048	0.836721	0.99987	49.3546	4.66178	28.2424	12.7813	6.34471	5.27781	38.6489	49.3546	92.0943	3.50121	5.7064	4.66178	99.5359	21.1083	28.2424	10.2775	12.7813	23.63	6.34471	4.04732	12.1306	5.27781	8.28987	4.82087
LOC_Os01g67010	expressed protein	oxidation reduction	0.319179	0.00159958	0.248466	0.000849931	0.304958	0.000143138	0.149834	0.000137089	0.769297	0.999916	0.488801	0.169384	2.98641	0.302431	9.67348	3.15883	9.75505	4.96659	1.6839	5.80318	11.3122	7.09343	9.67348	3.15883	3.98055	2.22834	22.0701	9.75505	9.63538	5.41251	4.96659	4.00773	4.14333	1.41819	1.6839	4.67164	10.3013	5.80318
LOC_Os02g32580	expressed protein	NA	0.270493	4.65e-05	0.256615	0.000264628	0.377457	0.00014638	0.312401	0.0123323	0.930819	0.999916	0.807393	0.712763	1.28696	0.99987	47.123	10.0198	26.3038	14.1565	11.0537	12.3896	58.7928	26.4456	47.123	9.3336	14.4457	10.0198	46.5515	17.1685	26.3038	14.2687	12.0654	14.1565	11.0537	5.93767	15.1369	7.08028	22.1756	12.3896
LOC_Os05g49840	phospholipase, putative, expressed	lipid catabolic process;lipid metabolic process	0.331125	0.000243819	0.283485	7.15e-05	0.420552	0.000169711	0.265202	0.000665038	0.840572	0.999916	0.615321	0.194627	2.20718	0.389944	39.8795	10.673	28.8652	17.2042	10.5558	17.9347	41.1816	23.7643	39.8795	8.44521	15.1155	10.673	47.5333	24.4303	28.8652	17.5441	13.7874	17.2042	10.5558	6.65276	12.4844	17.0443	30.3438	17.9347
LOC_Os04g58190	dof zinc finger domain containing protein, putative, expressed	regulation of transcription, DNA-dependent	0.373636	0.00801185	0.328459	0.00157596	0.362909	0.000182628	0.28512	0.00224516	0.864225	0.999916	0.768949	0.556095	1.55095	0.99987	65.0777	19.5229	42.2114	22.9941	21.6154	22.5098	72.4439	30.8531	65.0777	15.2443	28.6833	19.5229	91.8053	36.0777	42.2114	28.942	22.7165	22.9941	22.3966	14.1021	21.6154	19.5344	44.7158	22.5098
LOC_Os04g09590	transferase family protein, putative, expressed	NA	0.181452	0.000981185	0.20277	0.000346933	0.28089	0.000184396	0.226163	0.00406466	1.10035	0.999916	0.790334	0.764871	1.79957	0.979011	9.31057	1.21425	7.80466	2.41314	1.79217	2.92642	9.31057	4.33482	14.448	0.789771	3.21359	1.21425	10.6671	2.74651	7.80466	2.77705	1.96662	2.41314	2.29047	1.30732	1.79217	2.80087	5.04827	2.92642
LOC_Os03g61470	uncharacterized Cys-rich domain containing protein, putative, expressed	NA	0.456616	0.0111379	0.330658	0.00115982	0.451425	0.000191293	0.242711	0.000283826	0.712524	0.996895	0.527219	0.0699309	1.80177	0.96755	96.14	40.9657	115.005	49.3771	30.8178	34.6552	116.956	66.7008	96.14	24.7386	46.2381	40.9657	174.489	49.5307	115.005	50.24	49.3771	46.2207	30.8178	17.2488	36.3703	34.6552	77.8646	34.5154
LOC_Os07g44140	cytochrome P450 72A1, putative, expressed	NA	0.498547	0.0311491	0.409278	0.0203315	0.394993	0.000204059	0.283641	0.00437813	0.804437	0.999916	0.700085	0.471734	1.08571	0.99987	8.99513	4.31689	10.7992	5.52277	3.60181	3.26637	8.99513	8.58481	9.67323	4.31689	4.10165	4.97336	16.0623	5.72764	10.7992	5.6298	5.52277	4.93523	3.60181	2.37055	5.14483	2.90768	5.979	3.26637
LOC_Os05g38890	transposon protein, putative, CACTA, En,Spm sub-class, expressed	NA	0.0688292	4.41e-05	0.177238	0.0111119	0.121532	0.000243289	0.123267	0.0077057	2.56271	0.999916	1.01134	0.99555	2.37473	0.99987	2.12524	0.148362	1.68544	0.402664	0.420276	0.32705	2.46378	1.20926	2.12524	0.116	0.249224	0.148362	4.84989	0.224201	1.68544	0.62074	0	0.402664	0.420276	0.0795643	0.717396	0.0889256	2.04444	0.32705
LOC_Os09g08100	cysteine proteinase inhibitor precursor, putative, expressed	defense response;negative regulation of cysteine-type endopeptidase activity;negative regulation of endopeptidase activity;negative regulation of peptidase activity	0.00633574	1.19e-05	0.00486353	2.37e-06	0.0291637	0.000279743	0.00447003	4.32e-05	1	1	0.154131	1	1	1	6.4249	0	1.7673	0	0	0	3.64935	6.4249	6.47936	0	0	0	12.5957	1.00429	1.7673	0.598904	0	0	0	0	0	0	0	0
LOC_Os06g50240	thaumatin, putative, expressed	NA	0.385734	0.0262019	0.287831	0.00199943	0.314564	0.000282763	0.233931	0.0025316	0.736247	0.999916	0.735324	0.61306	1.7716	0.99987	10.3764	3.99288	7.70084	3.72164	2.31638	4.06677	14.1378	6.02223	10.3764	2.24696	5.2263	3.99288	16.8614	3.05582	7.70084	3.72164	2.97646	3.81341	4.52328	1.97159	2.31638	2.39524	8.99533	4.06677
LOC_Os03g49300	THION38 - Plant thionin family protein precursor, putative, expressed	NA	0.0275058	1.03e-05	0.0224173	1.84e-06	0.045094	0.000284356	0.0325748	0.00334836	0.880385	1	0.763788	1	1.15799	0.99987	7.94377	0	2.63899	0.437527	0	0	2.67681	12.327	7.94377	0	1.18888	0	11.0423	0.367407	2.63899	0.437527	0	0.797541	0	0	0.594919	0	0	0.153355
LOC_Os01g64790	AP2 domain containing protein, expressed	regulation of transcription, DNA-dependent;transcription, DNA-dependent	0.108196	1.05e-05	0.186357	0.000355332	0.178651	0.000304812	0.182467	0.00830266	1.69998	0.999916	0.997838	0.998612	1.32026	0.99987	6.16567	0.729303	2.64748	1.11503	0.834323	1.02863	8.03086	3.16899	6.16567	0.729303	0.91363	0.155496	9.77286	1.25289	2.64748	1.11503	1.134	0.928279	0.770734	0.834323	1.62888	0.559501	2.72556	1.02863
LOC_Os06g37560	beta-galactosidase precursor, putative, expressed	carbohydrate metabolic process;metabolic process	0.453859	0.0266146	0.399174	0.0116715	0.454315	0.000328732	0.329627	0.0054678	0.863531	0.999916	0.707557	0.38329	1.49556	0.99987	53.8722	20.3582	45.7243	28.885	21.3791	26.7444	68.0829	30.9877	53.8722	17.9325	29.9501	20.3582	80.1537	27.4228	45.7243	28.885	27.9701	29.4396	21.3791	13.139	26.1083	20.7532	42.5486	26.7444
LOC_Os02g44080	aquaporin protein, putative, expressed	ion transmembrane transport;transmembrane transport;water transport	0.50219	0.00163654	0.305275	9.19e-07	0.484704	0.000373929	0.370276	0.00353222	0.597394	0.249257	0.747027	0.400895	1.6894	0.751478	801.664	414.269	563.942	363.535	267.047	463.375	943.472	780.48	801.664	396.62	414.269	441.34	844.332	315.252	563.942	377.353	363.535	300.515	284.761	222.706	267.047	463.375	515.742	324.2
LOC_Os02g41860	aquaporin protein, putative, expressed	ion transmembrane transport;transmembrane transport;water transport	0.445018	0.00440402	0.3094	3.97e-05	0.494868	0.000401136	0.339932	0.00319678	0.683097	0.881012	0.671326	0.247995	1.82961	0.863154	573.638	243.614	422.292	274.987	209.111	264.379	737.744	450.154	573.638	204.167	323.946	243.614	665.225	230.228	422.292	274.987	279.786	266.336	209.819	131.481	209.111	264.379	507.817	215.137
LOC_Os04g56470	amino acid transporter, putative, expressed	NA	0.431754	0.0285393	0.348244	0.00161433	0.418675	0.000402765	0.32511	0.00644549	0.792971	0.999916	0.761514	0.555832	1.45492	0.99987	21.9046	8.24052	16.7499	8.82801	7.3784	7.79966	22.5215	14.3529	21.9046	5.24918	11.4449	8.24052	26.5871	6.6097	16.7499	9.66708	8.40886	8.82801	7.92311	5.15736	7.3784	7.27689	14.9061	7.79966
LOC_Os01g08380	transferase family protein, putative, expressed	NA	0.414754	0.0339298	0.337074	0.00880751	0.392234	0.000404833	0.290477	0.00355761	0.798804	0.999916	0.725311	0.517134	1.42563	0.99987	84.0544	25.3483	57.4284	34.9491	29.1083	22.2861	95.3444	31.55	84.0544	25.3483	36.9632	23.299	108.455	31.7875	57.4284	34.9491	42.4554	24.9824	29.1083	13.1125	30.2084	22.2861	60.2057	21.6605
LOC_Os01g44050	siroheme synthase, putative, expressed	cobalamin biosynthetic process;metabolic process;methylation;oxidation reduction;siroheme biosynthetic process	0.412377	0.000265258	0.312823	3.92e-06	0.502005	0.000426964	0.39888	0.00718822	0.746237	0.996895	0.778556	0.528753	1.42976	0.99987	259.999	104.863	212.48	107.235	71.8947	97.7333	227.802	269.971	259.999	78.3779	104.863	126.276	212.48	244.065	190.503	114.02	107.235	85.0518	96.9914	67.7605	71.8947	88.5935	151.069	97.7333
LOC_Os07g35740	TKL_IRAK_DUF26-ld.2 - DUF26 kinases have homology to DUF26 containing loci, expressed	phosphorylation;protein amino acid phosphorylation	0.221331	0.00462129	0.213463	0.00222179	0.257865	0.000513191	0.152784	0.000863598	0.948333	0.999916	0.584107	0.436365	1.51598	0.99987	3.80442	1.35883	5.25506	1.78425	1.27849	1.33697	2.72095	3.80442	8.25257	0.354552	1.5267	1.35883	11.1183	5.25506	3.76786	1.55854	2.387	1.78425	1.44457	0.5452	1.27849	0.947795	2.70297	1.33697
LOC_Os01g72810	secreted glycoprotein, putative, expressed	phosphorylation	0.145272	0.000942136	0.075507	0.000113152	0.210821	0.000617917	0.0559333	0.000240054	0.520429	0.999916	0.269741	0.199627	1.97057	0.99987	3.98363	0.362738	2.58971	0.946243	0.154293	0.258667	3.98363	1.61255	4.59952	0.787687	0.362738	0.287796	6.87609	1.01498	2.58971	0.946243	0.816338	1.17179	0.611506	0.154293	0	0.258667	1.08199	0.230657
LOC_Os11g47890	GRAS family transcription factor domain containing protein, expressed	NA	0.351952	0.0018889	0.284279	5.39e-05	0.417428	0.000641164	0.32219	0.00628301	0.793973	0.999916	0.757122	0.541253	1.59257	0.99987	21.4958	6.80067	14.0202	7.95479	6.32607	7.43805	21.4958	14.6517	24.813	4.70644	9.79223	6.80067	25.0086	6.06508	14.0202	8.44734	7.20859	7.95479	6.94908	4.41317	6.32607	6.73285	14.11	7.43805
LOC_Os04g49260	heavy metal-associated domain containing protein, expressed	cellular transition metal ion homeostasis;metal ion transport	0.321404	0.0223815	0.32018	0.0154258	0.309064	0.000749844	0.230332	0.00498033	0.979869	0.999916	0.730558	0.656286	0.677528	0.99987	13.1368	5.58209	17.0425	6.54859	5.68574	3.08833	23.0002	13.0226	13.1368	2.74523	6.18829	5.58209	27.7334	7.05613	17.0425	7.79162	6.54859	6.27312	5.70584	3.62923	5.68574	2.18598	3.08833	4.7467
LOC_Os06g22600	aluminum-activated malate transporter, putative, expressed	NA	0.25278	0.0201071	0.201011	0.00196985	0.272861	0.000811742	0.162247	0.000806293	0.781549	0.999916	0.585166	0.466504	2.17646	0.863154	3.97817	0.854468	3.42588	1.1105	0.61889	1.15742	5.24634	1.44444	3.97817	0.854468	1.28808	0.436578	5.49643	1.2665	3.42588	1.1105	0.884953	1.60136	0.61889	0.933957	0.528167	0.978514	2.469	1.15742
LOC_Os12g42280	9-cis-epoxycarotenoid dioxygenase 1, chloroplast precursor, putative, expressed	oxidation reduction	0.267861	0.00203364	0.226556	0.000367396	0.305579	0.000857744	0.22108	0.002041	0.833526	0.999916	0.711435	0.571777	0.604327	0.99987	4.96272	1.34666	4.00212	1.81741	1.15591	0.841253	8.48229	2.62478	4.96272	1.34666	1.28997	1.62385	7.70015	4.00212	3.5492	1.3727	1.93658	1.81741	1.15132	1.2249	1.15591	0.228142	0.841253	1.0506
LOC_Os07g39960	ZOS7-07 - C2H2 zinc finger protein, expressed	NA	0.237834	0.0487692	0.239046	0.0418379	0.19718	0.000928433	0.168148	0.0156744	0.989924	0.999916	0.818366	0.883451	1.65589	0.99987	1.80601	0.235365	1.65408	0.280535	0.332743	0.568	2.16214	0.7207	1.80601	0	0.588339	0.235365	3.54057	1.65408	1.54366	0.280535	0.571548	0	0.332743	0.126997	0.946807	0	0.585554	0.568
LOC_Os01g03380	BBTI6 - Bowman-Birk type bran trypsin inhibitor precursor, putative, expressed	NA	0.0876098	0.00183226	0.0827926	0.000209737	0.241828	0.00104454	0.0539342	9.35e-06	0.946784	0.999916	0.219248	0.0515489	1.80238	0.99987	8.02842	0.853595	7.10079	2.37296	0.399201	1.116	8.02842	1.87551	11.1615	0.853595	0.905264	0	14.6366	3.11134	7.10079	3.26186	1.77689	2.37296	0.258336	0.399201	0.882343	1.116	1.35336	0.740983
LOC_Os04g27060	oxidoreductase, aldo,keto reductase family protein, putative, expressed	oxidation reduction	0.268123	0.00230648	0.15198	3.18e-05	0.309571	0.0012259	0.116786	5.39e-05	0.558186	0.999916	0.364102	0.0983124	1.31678	0.99987	8.11294	2.12027	12.2652	2.84436	0.895926	1.74195	11.3278	8.11294	5.96683	3.24886	2.12027	1.26597	12.2652	12.9195	10.0624	5.39895	2.34396	2.84436	0.895926	0.680473	2.33054	1.30387	2.03367	1.74195
LOC_Os11g29050	NBS-LRR type disease resistance protein, putative, expressed	NA	0.415331	0.0481555	0.414153	0.0445383	0.371542	0.00125054	0.334657	0.0315904	0.978958	0.999916	0.882527	0.858514	2.0282	0.769641	6.67517	1.94244	5.13292	2.87349	2.75366	4.36133	6.98313	4.39417	6.67517	1.77421	3.54815	1.94244	9.23891	3.43015	5.13292	3.03569	2.18746	2.87349	2.75366	1.38501	3.3074	3.35362	7.18856	4.36133
LOC_Os10g21590	transporter family protein, putative, expressed	carbohydrate transport;glucose import;hydrogen ion transmembrane transport;transmembrane transport	0.281117	0.00589994	0.264636	0.00624293	0.290433	0.00139256	0.189339	0.00233917	0.929715	0.999916	0.644727	0.517829	1.95485	0.99987	4.72282	1.27853	3.91404	1.98429	1.10582	1.34203	7.29318	2.63616	4.72282	1.27853	1.37443	1.08971	10.2799	1.09835	3.91404	1.98429	2.42887	1.62719	1.73683	0.875849	1.10582	0.897296	5.1237	1.34203
LOC_Os03g64260	AP2 domain containing protein, expressed	ethylene mediated signaling pathway;regulation of transcription, DNA-dependent;response to chitin;transcription, DNA-dependent	0.0662736	0.00462129	0.140516	0.0222824	0.232546	0.00154984	0.0791374	0.000414861	2.13203	0.999916	0.339714	0.252088	1.49699	0.99987	4.30198	0.251003	5.63466	2.20618	0.730631	0.733496	10.5458	0.619631	4.30198	0.707409	0.251003	0	12.8893	0.910474	5.63466	1.44183	2.20618	2.78511	1.28367	0.164336	0.730631	0.367475	2.24996	0.733496
LOC_Os03g16160	misc_RNA	NA	0.248133	0.000640035	0.163285	7.63e-06	0.277708	0.00193774	0.136911	2.47e-05	0.650345	0.999916	0.484958	0.291046	0.99519	0.99987	4.19474	2.05812	7.88225	1.08418	0	0.890902	14.2248	0	4.19474	0	2.05812	2.71952	16.4307	1.30823	7.88225	2.34381	1.08418	0.714158	0.938508	0	0	0.890902	4.6575	0.286016
LOC_Os01g64360	MYB family transcription factor, putative, expressed	NA	0.322597	0.00213909	0.290632	0.0078074	0.352277	0.00218627	0.233648	0.00921214	0.880544	0.999916	0.643604	0.460433	1.3648	0.99987	16.3329	5.06843	12.8002	8.14227	3.40762	4.75117	16.3329	11.2216	24.3624	6.5661	5.06843	4.91245	32.8449	12.8002	12.0566	6.692	8.14227	8.48744	2.81111	3.40762	8.84583	4.09148	11.3498	4.75117
LOC_Os10g02240	peptide transporter PTR2, putative, expressed	NA	0.388074	0.0069153	0.332049	0.00483543	0.412258	0.00222339	0.264451	0.00480851	0.839311	0.999916	0.624615	0.349593	2.08405	0.641757	8.62768	3.17061	8.28929	4.98361	2.56813	5.48367	10.6745	6.68656	8.62768	2.5705	4.19842	3.17061	14.2542	3.54146	8.28929	5.35325	3.5805	4.98361	2.56813	1.87791	4.20074	5.48367	7.96663	4.50945
LOC_Os02g32140	AP2 domain containing protein, expressed	NA	0.247206	0.000227572	0.122972	1.46e-06	0.306632	0.00249423	0.120237	0.000265007	0.488403	0.80927	0.38104	0.0714674	2.71539	0.535227	12.7049	2.44803	5.97587	3.4732	0.817065	3.04185	13.679	5.7134	12.7049	2.44803	2.35064	3.29754	18.232	5.97587	5.29655	2.85631	3.4732	3.48881	0.817065	0.796714	2.391	1.97886	4.74421	3.04185
LOC_Os07g34720	harpin-induced protein 1 domain containing protein, expressed	NA	0.372399	0.00188137	0.289879	0.000587069	0.427469	0.00263206	0.267439	0.00391645	0.763297	0.999916	0.610733	0.270156	1.51717	0.99987	28.1489	10.0443	21.5621	13.6195	7.08798	11.7785	28.1489	20.5377	33.9041	10.0081	10.6465	10.0443	40.0277	16.3356	21.5621	13.6195	12.4367	13.9075	7.08798	5.96077	11.0945	9.71139	15.1315	11.7785
LOC_Os03g12510	non-symbiotic hemoglobin 2, putative, expressed	oxygen transport;response to hypoxia	0.469759	0.0147287	0.266858	1.53e-05	0.503915	0.00323285	0.286989	0.00236567	0.558965	0.551393	0.558622	0.128876	1.63315	0.99987	4025.62	2177.15	3946.48	2001.64	1215.21	1041.41	3920.67	4025.62	4623.75	1201.88	2177.15	2454.68	5104.54	3946.48	2814.35	2358.64	2001.64	1722.86	1527.67	623.599	1215.21	1013.84	3321.52	1041.41
LOC_Os09g25720	glycine-rich cell wall structural protein 2 precursor, putative, expressed	NA	0.292229	0.0030285	0.189756	0.000277134	0.388461	0.00369488	0.146012	0.000289757	0.641305	0.999916	0.372779	0.0590721	2.50334	0.841857	18.4154	4.45075	21.049	8.12249	2.60167	4.8234	18.4154	9.95168	21.5541	3.9155	4.45075	6.12298	28.7741	21.049	16.2946	8.12249	10.7693	7.38597	5.58606	1.76461	2.60167	4.8234	14.6374	3.93124
LOC_Os01g72330	OsRR4 type-A response regulator, expressed	NA	0.541021	0.0241434	0.480206	0.0167145	0.572193	0.00377985	0.405317	0.012835	0.870796	0.999916	0.688007	0.28044	1.41467	0.99987	66.0303	35.4685	76.0929	44.285	30.5183	39.6047	71.5706	57.2157	66.0303	29.587	39.3704	35.4685	80.7603	39.4815	76.0929	44.285	40.4666	50.5776	30.5183	24.4986	38.5744	36.4454	54.945	39.6047
LOC_Os04g44240	cytokinin-O-glucosyltransferase 3, putative, expressed	metabolic process	0.337493	0.0021467	0.222194	2.67e-06	0.426671	0.00400406	0.267382	0.00186761	0.647592	0.950835	0.615425	0.280151	1.76356	0.895765	15.4575	4.17801	9.0737	5.46195	2.82476	4.45404	15.9264	9.19743	15.4575	3.26813	6.12046	4.17801	13.9014	4.95863	9.0737	5.56091	5.46195	3.80562	3.34161	2.81615	2.82476	3.95441	7.60606	4.45404
LOC_Os02g57440	LYK8, putative, expressed	cell surface receptor linked signaling pathway;phosphorylation;protein amino acid phosphorylation;transmembrane receptor protein serine/threonine kinase signaling pathway	0.293696	0.00385734	0.303892	0.00687897	0.359998	0.00419554	0.237339	0.00848945	1.01634	0.999916	0.645577	0.476633	2.2792	0.677316	7.92463	1.64954	6.00966	2.90538	2.33348	4.51454	9.48439	5.04792	7.92463	0.96548	2.92852	1.64954	14.4891	5.07764	6.00966	2.46006	3.84025	2.90538	2.33348	1.22131	2.65577	3.72325	7.19866	4.51454
LOC_Os08g24750	xyloglucan fucosyltransferase, putative, expressed	cell wall biogenesis;fucosylation;plant-type cell wall biogenesis;xyloglucan biosynthetic process	0.425306	0.0474687	0.303894	0.00452752	0.343646	0.00459448	0.282488	0.0204384	0.704679	0.999916	0.81165	0.757451	2.63352	0.183331	5.47529	2.65124	3.79242	2.35411	1.85369	4.19018	8.71877	4.18894	5.47529	2.65124	2.44519	2.66188	10.0497	3.72191	3.79242	2.46114	2.35411	2.30046	2.2292	1.48956	1.85369	3.83607	6.83605	4.19018
LOC_Os05g38040	expressed protein	NA	0.306383	1.17e-05	0.315882	0.00234815	0.460567	0.00615511	0.345836	0.0288892	1.00909	0.999916	0.72608	0.497131	0.938992	0.99987	1165.12	313.361	533.011	432.853	250.087	271.967	1165.12	626.196	1365.88	313.361	336.977	305.873	1441.29	505.863	533.011	431.647	432.853	509.876	250.087	208.683	541.977	271.967	405.986	251.949
LOC_Os07g40630	BRASSINOSTEROID INSENSITIVE 1 precursor, putative, expressed	defense response to nematode;multidimensional cell growth;phosphorylation;protein amino acid phosphorylation;seed germination	0.377664	0.0326569	0.288204	0.00247855	0.433409	0.00617211	0.355533	0.030838	0.750473	0.999916	0.798857	0.714505	1.5165	0.99987	3.89652	2.1569	3.82403	1.68302	1.51776	2.27687	7.86748	2.96053	3.89652	2.23508	2.1569	1.1523	3.82403	2.08469	4.29379	1.45429	2.21423	1.68302	1.80733	1.00209	1.51776	1.01141	3.13737	2.27687
LOC_Os08g27720	pirin, putative, expressed	NA	0.272552	0.00473372	0.227099	0.00113325	0.410918	0.0065838	0.208887	0.000590035	0.820793	0.999916	0.500587	0.10108	1.84789	0.96666	17.2601	5.39887	13.38	9.3669	4.66181	6.04153	35.0982	6.86333	17.2601	5.39887	5.47686	4.85517	30.05	6.11155	13.38	9.3669	10.4451	6.68623	5.55659	2.91452	4.66181	4.83044	13.5372	6.04153
LOC_Os07g35310	TKL_IRAK_DUF26-lc.12 - DUF26 kinases have homology to DUF26 containing loci, expressed	phosphorylation;protein amino acid phosphorylation	0.309925	4.47e-05	0.314182	3.87e-05	0.467649	0.00662976	0.400735	0.0197271	0.994852	0.999916	0.834712	0.742925	1.1809	0.99987	24.1088	7.55557	19.1182	10.5833	8.81519	9.87127	23.8861	24.1088	29.8133	5.31844	11.059	7.55557	23.6111	19.1182	18.2235	12.6335	6.20478	10.5833	8.81519	6.2344	9.41311	6.22468	12.8751	9.87127
LOC_Os09g32670	UDP-glucuronate 4-epimerase, putative, expressed	carbohydrate metabolic process	0.462925	0.0168402	0.372069	0.00287233	0.508029	0.00740029	0.308384	0.00378617	0.788693	0.999916	0.592647	0.165668	1.49938	0.99987	55.4608	23.3458	47.4884	32.8381	20.9828	26.0233	64.47	40.7895	55.4608	17.6918	32.2753	23.3458	84.4232	42.5027	47.4884	27.491	41.3372	32.8381	20.9828	12.6292	26.1553	26.0233	37.3276	25.7792
LOC_Os05g40630	DUF567 domain containing protein, putative, expressed	NA	0.435152	0.0261569	0.3255	0.00188577	0.491339	0.00889445	0.40603	0.0407684	0.736389	0.999916	0.804999	0.674013	1.48247	0.99987	25.9672	10.7197	19.9974	10.8493	8.50126	10.5874	33.5961	15.0075	25.9672	10.2447	10.7197	10.829	20.6698	9.69839	19.9974	8.75187	10.8493	11.0231	8.92612	7.10643	8.50126	10.437	15.6871	10.5874
LOC_Os05g44340	heat shock protein 101, putative, expressed	cellular response to heat;positive regulation of translation;protein metabolic process;protein refolding;protein unfolding;response to heat;response to high light intensity;response to hydrogen peroxide	0.0893657	0.000809161	0.197838	0.0393753	0.272243	0.00920465	0.075991	0.000599116	2.19963	0.999916	0.282361	0.147809	1.45396	0.99987	1.12916	0.147998	1.48437	0.66512	0.0789578	0.340059	0.822271	1.12916	1.63811	0.173996	0	0.147998	5.03687	1.45807	1.48437	0.66512	0.480216	1.44902	0.577391	0.0789578	0.0597231	0.264698	0.466328	0.340059
LOC_Os04g37700	expressed protein	NA	0.310542	0.0100964	0.325266	0.0204881	0.364886	0.00927409	0.294047	0.0287785	1.03312	0.999916	0.799007	0.74562	2.46043	0.832022	17.472	3.81548	8.63355	6.60678	4.15799	5.76204	17.472	6.39504	19.0544	3.81548	4.97297	3.53863	25.219	3.82032	8.63355	4.53655	6.60678	6.7735	6.72902	3.3869	4.15799	5.76204	23.9692	5.04373
LOC_Os01g09100	WRKY10, expressed	regulation of transcription, DNA-dependent;transcription, DNA-dependent	0.294839	0.0197188	0.289867	0.0182062	0.326438	0.0102783	0.235437	0.0203689	0.966918	0.999916	0.707787	0.641606	1.47676	0.99987	9.71686	2.29461	5.34218	3.4128	2.43027	2.43123	11.5641	4.39608	9.71686	2.00928	3.09231	2.29461	15.7928	2.58636	5.34218	3.4128	3.7122	3.41216	2.43027	1.70861	3.45799	2.43123	6.39563	2.36991
LOC_Os05g50700	WRKY111, expressed	NA	0.308182	0.00849589	0.330221	0.0148768	0.392543	0.0137497	0.250393	0.00837855	1.05841	0.999916	0.63226	0.397113	1.89012	0.99987	12.5337	3.81989	8.65341	6.18094	2.95226	5.77027	17.513	5.85291	12.5337	3.82447	2.71881	3.81989	26.6448	8.61593	8.65341	6.98325	6.18094	3.98513	5.01051	2.95226	2.41295	2.80549	12.1817	5.77027
LOC_Os04g47420	transmembrane amino acid transporter protein, putative, expressed	amino acid transmembrane transport	0.260594	0.0341586	0.279051	0.0383433	0.31954	0.0144968	0.245667	0.0437899	1.05751	0.999916	0.759782	0.779221	1.66324	0.99987	2.51268	0.598639	2.2945	1.03918	0.918643	1.02759	4.99618	1.59649	2.51268	0.557073	0.598639	0.997284	4.65821	0.646042	2.2945	0.936893	1.03918	1.23755	1.11	0.458236	0.918643	0.853573	2.3213	1.02759
LOC_Os04g31790	expressed protein	NA	0.360909	0.0221244	0.289589	0.00380512	0.398735	0.0156993	0.173181	0.000381363	0.788907	0.999916	0.425598	0.0516252	1.52025	0.99987	4.26411	2.861	4.22788	3.97164	1.64514	2.29858	4.88843	2.9183	4.26411	2.23287	2.90294	2.861	9.745	4.0057	4.22788	3.65747	3.97164	7.19916	1.59005	1.87044	1.64514	0.614935	2.80329	2.29858
LOC_Os05g27790	membrane associated DUF588 domain containing protein, putative, expressed	NA	0.331169	0.000245805	0.276569	0.000529996	0.503081	0.0182232	0.295775	0.0088543	0.817666	0.999916	0.570026	0.183412	1.0219	0.99987	78.4258	29.3634	51.3934	39.8134	19.75	20.542	78.4258	57.69	124.727	23.6959	29.3634	32.35	115.321	33.2525	51.3934	39.8134	34.6005	53.8318	19.75	14.9815	38.1294	18.2416	35.3559	20.542
LOC_Os11g24550	MBTB61 - Bric-a-Brac, Tramtrack, Broad Complex BTB domain with Meprin and TRAF Homology MATH domain, expressed	NA	0.194735	0.0382913	0.153731	0.0124727	0.199413	0.020312	0.150758	0.0466647	0.781444	0.999916	0.753258	0.875374	1.85093	0.99987	2.12482	0.414232	1.24449	0.491766	0.39793	0.363174	2.12482	1.1746	2.71861	0.12866	0.414232	0.493922	2.89642	0.8288	1.24449	0.491766	0.133394	0.535974	0.466227	0.0883953	0.39793	0.0987994	1.02989	0.363174
LOC_Os06g41740	transposon protein, putative, CACTA, En,Spm sub-class, expressed	NA	0.268164	0.000174647	0.113945	1.24e-07	0.395471	0.0209156	0.194395	0.00862995	0.419889	0.573616	0.478571	0.294517	2.29331	0.938769	10.4613	2.5686	6.64563	2.54699	1.60575	1.555	10.4613	4.08248	11.8528	1.99938	2.6039	2.5686	7.14321	3.43152	6.64563	2.54699	3.23208	2.46933	1.8137	0.46362	1.60575	1.555	5.65738	0.977703
LOC_Os08g39730	cytochrome P450, putative, expressed	NA	0.0931306	0.00244229	0.138174	0.0123312	0.23546	0.024048	0.106642	0.00845838	1.47466	0.999916	0.445413	0.483661	0.98417	0.99987	1.9345	0.228764	1.10815	0.714676	0.414403	0.262997	5.12892	0.596127	1.9345	0.228764	0.122889	0.292564	5.88584	0.368461	1.10815	1.3116	0.355644	0.714676	0.414403	0.0784375	0.589473	0.262997	0.733134	0.0879378
LOC_Os03g60850	peptide transporter PTR2, putative, expressed	NA	0.170805	0.000171478	0.0885976	1.03e-06	0.25427	0.0261098	0.121701	0.00756972	0.514336	0.999916	0.469176	0.485236	1.66811	0.99987	3.6149	0.63038	1.39277	0.562586	0.326152	0.460513	3.6149	2.57705	4.192	0.63038	0.290798	0.920416	4.34457	1.39277	1.09356	1.03268	0.279833	0.562586	0.326152	0.123114	0.55669	0.0687944	1.01165	0.460513
LOC_Os08g34580	trehalose-6-phosphate synthase, putative, expressed	dephosphorylation;trehalose biosynthetic process;trehalose metabolism in response to stress	0.347105	0.00668186	0.208365	0.000281495	0.499477	0.0265581	0.293846	0.0285131	0.589274	0.943907	0.570369	0.343856	1.11074	0.99987	8.92487	2.95591	5.05466	2.88035	1.61813	1.74979	9.8054	4.22815	8.92487	3.12866	2.95591	1.79267	5.9557	3.08674	5.05466	2.05021	3.43682	2.88035	1.61813	0.652431	2.49869	1.74979	2.25802	1.31876
LOC_Os01g11670	OsSCP2 - Putative Serine Carboxypeptidase homologue, expressed	NA	0.109686	0.00686906	0.030803	3.83e-05	0.129281	0.0291013	0.0613886	0.0385489	0.278138	0.999916	0.462821	0.780648	1.14089	0.99987	1.71961	0.244088	0.590686	0.0847318	0	0	2.87978	1.11369	1.71961	0.244088	0.524174	0	1.57	0.314492	0.590686	0	0.126513	0.0847318	0	0	0.125808	0	0	0
LOC_Os06g45480	hydrolase, putative, expressed	allantoin catabolic process;metabolic process;proteolysis;purine base catabolic process;purine base metabolic process;ureide catabolic process	0.341442	1.77e-05	0.264198	1.44e-05	0.609001	0.0339254	0.33864	0.0067476	0.756852	0.999916	0.537637	0.0726823	1.68508	0.913478	81.5621	31.7285	65.5479	45.3346	21.7462	44.1856	81.5621	80.6999	121.302	26.9361	37.6683	31.7285	89.013	65.5479	61.3814	45.3346	37.1447	57.1251	17.2403	21.7462	35.9064	29.8275	51.7192	44.1856
LOC_Os09g01000	expressed protein	NA	0.380179	0.00851319	0.315451	0.000430005	0.483127	0.0345997	0.315765	0.0129438	0.814696	0.999916	0.638023	0.295401	0.833705	0.99987	11751.8	4035.61	5829.87	5552.37	3946.82	2017.29	14689.7	7657.05	11751.8	2339.63	6306.54	4035.61	17596.2	5829.87	5584.42	7572.15	5552.37	3906.71	3946.82	2134.61	4602.03	2017.29	5323.89	1338.42
LOC_Os02g37480	glycine-rich cell wall structural protein precursor, putative, expressed	NA	0.2525	0.000149585	0.220154	0.00174391	0.564548	0.0398206	0.282122	0.0266799	0.850285	0.999916	0.482435	0.166272	1.87193	0.99987	50.2183	16.295	38.3434	29.2737	8.56391	18.9598	50.2183	36.5354	109.96	17.5995	16.295	15.4023	66.684	13.9447	38.3434	35.0663	25.206	29.2737	8.56391	6.86205	28.6022	13.3677	48.2442	18.9598
LOC_Os11g47590	glycosyl hydrolase, putative, expressed	carbohydrate metabolic process;chitin catabolic process;metabolic process;xylan catabolic process	0.00749162	0.000145844	0.0217739	0.00110342	0.142494	0.0399481	0.0331328	0.0271201	3.15932	1	0.234758	0.600227	1.77711	1	2.43882	0	0.951497	0.153242	0	0.0379783	2.43882	3.27978	0.415939	0	0	0	2.37549	0.951497	0.53473	0.338792	0.153242	0.102584	0	0	0.152356	0	0.236232	0.0379783
LOC_Os08g36910	alpha-amylase precursor, putative, expressed	carbohydrate metabolic process;metabolic process;starch catabolic process;sucrose catabolic process	0.201831	0.0226374	0.0362499	7.76e-05	0.269989	0.0402707	0.0304795	0.000777032	0.183922	0.830452	0.108761	0.065039	2.6145	0.99987	1.19684	0.184789	0.698404	0.387357	0.0655016	0.0738831	1.19684	1.07475	1.22598	0.361912	0.156009	0.184789	0.698404	0.41985	2.11369	0.387357	0.224822	0.602848	0.0655016	0	0.0745304	0.0551393	0.232557	0.0738831
LOC_Os08g31280	DC1, putative, expressed	cellular oxidant detoxification	0.186207	0.00887551	0.148599	0.0177162	0.304155	0.0419156	0.135741	0.04707	0.776906	0.999916	0.434252	0.514555	2.09647	0.99987	3.30872	0.301122	2.79951	0.730591	0.489706	1.09504	3.30872	2.76994	4.93185	0.234272	0.748205	0.301122	6.02616	1.35686	2.79951	0.537177	0.730591	1.95317	0	0.489706	0.725868	1.09504	2.23556	0.667908
LOC_Os04g49160	zinc finger, C3HC4 type domain containing protein, expressed	proteasomal ubiquitin-dependent protein catabolic process;protein ubiquitination	0.1699	1.52e-07	0.172436	2.03e-06	0.46706	0.0437465	0.296501	0.0267125	0.995295	0.999916	0.618601	0.382179	3.03106	0.307463	18.9431	2.98373	10.4545	6.14219	2.82403	7.09308	18.9431	12.8635	29.3009	2.78775	2.98373	4.62345	17.4024	10.4545	7.30726	6.14219	4.08403	6.71898	2.82403	2.71666	5.24406	5.94694	18.5987	7.09308
LOC_Os02g37520	RNA-binding protein FUS, putative, expressed	NA	0.135462	0.0242922	0.0862059	0.000820911	0.220792	0.0447776	0.0849162	0.00539141	0.623779	0.999916	0.37436	0.50831	2.59692	0.99987	4.5923	0.590849	9.85774	0.434769	0.415171	0.457003	3.99018	4.5923	10.263	0	0.590849	0.741987	10.9727	9.85774	5.2467	0.434769	0	2.37747	0	0.415171	0.591129	0	3.54679	0.457003
LOC_Os01g63690	hs1, putative, expressed	defense response;defense response to bacterium, incompatible interaction;response to oxidative stress;response to salicylic acid stimulus;tryptophan catabolic process to kynurenine	0.485409	0.0261569	0.329047	0.00140748	0.629922	0.0512185	0.382172	0.0252304	0.66366	0.876208	0.587349	0.13904	1.2347	0.99987	97.8038	45.8773	96.1861	46.6632	22.8243	36.4024	113.622	57.1609	97.8038	45.8773	46.9317	35.3788	98.787	96.1861	58.0354	46.6632	46.1099	57.5818	21.1703	22.8243	43.846	30.6699	36.4024	41.899
LOC_Os01g60020	NAC domain transcription factor, putative, expressed	regulation of transcription, DNA-dependent;transcription, DNA-dependent	0.280495	0.000346959	0.292614	0.00264026	0.476962	0.0594968	0.31695	0.0427213	1.02407	0.999916	0.648091	0.477871	1.11511	0.99987	10.4925	2.67303	6.72094	4.55478	2.16147	2.98466	10.5468	7.9827	10.4925	3.42877	2.0766	2.67303	12.4648	6.72094	6.11446	2.96288	5.72168	4.55478	2.16147	2.1567	4.30486	2.98466	3.81375	2.75965
LOC_Os08g04250	cysteine-rich repeat secretory protein 55 precursor, putative, expressed	NA	0.0116138	0.00274815	0.00894525	0.000694365	0.201119	0.0697683	0.00846096	0.00257135	1	1	0.0421983	0.148191	6.66438	1	0.597148	0	0.512044	0.293225	0	0	0.33343	2.76796	0.597148	0	0	0	2.27312	0.182107	0.512044	0.216127	0.293225	0.294475	0	0	0	0	0.226139	0
LOC_Os03g16020	hsp20,alpha crystallin family protein, putative, expressed	response to arsenic;response to cadmium ion;response to copper ion;response to ethanol;response to heat;response to hydrogen peroxide	0.208501	0.00297986	0.252666	0.0100879	0.481239	0.106469	0.198891	0.00621983	1.18566	0.999916	0.400508	0.137592	1.12436	0.99987	11.7113	1.7403	12.0188	5.3178	3.61587	2.48703	6.77704	11.7113	12.0658	1.7403	1.80528	1.51331	13.0482	7.81426	12.0188	5.3178	3.64957	9.69403	1.58673	4.2383	3.61587	2.37195	2.70961	2.48703
LOC_Os09g27010	tyrosine protein kinase domain containing protein, putative, expressed	cell surface receptor linked signaling pathway;protein amino acid phosphorylation;transmembrane receptor protein serine/threonine kinase signaling pathway	0.370413	0.00302119	0.357286	0.0033526	0.636303	0.107723	0.351759	0.0135513	0.948391	0.999916	0.541436	0.0794768	1.45483	0.99987	15.6274	5.67061	12.9288	10.9332	5.82389	6.47575	19.8867	10.398	15.6274	4.43467	6.67207	5.67061	19.2543	12.9288	12.4913	10.9332	11.2597	8.54326	5.82389	4.25553	6.28456	5.4356	11.9052	6.47575
LOC_Os08g40680	glycosyl hydrolase, putative, expressed	NA	0.183805	0.000245805	0.188365	0.000755331	0.481724	0.121952	0.196163	0.0204384	1.01192	0.999916	0.40125	0.154346	1.31054	0.99987	6.29644	1.14531	3.43804	2.77223	1.21156	1.67522	6.29644	5.25045	6.43937	1.14531	1.22331	0.979625	8.59343	1.35181	3.43804	2.77223	2.97321	2.65168	1.21156	0.661173	1.57601	0.443478	2.43529	1.67522
LOC_Os01g10400	expressed protein	cellular copper ion homeostasis;oxidation reduction	0.203997	2.93e-09	0.279631	0.000576642	0.66142	0.127251	0.373817	0.04582	1.34575	0.999916	0.550978	0.155541	0.613017	0.99987	504.665	110.574	315.228	232.525	140.655	71.8085	504.665	323.917	567.27	116.218	59.2469	110.574	471.734	315.228	225.531	221.227	260.661	232.525	140.655	59.2435	182.936	71.8085	111.919	42.9218
LOC_Os07g01214	transposon protein, putative, unclassified, expressed	NA	0.239633	0.0323943	0.071228	6.86e-05	0.434819	0.192839	0.093428	0.0157928	0.285024	0.876208	0.212168	0.127549	2.40865	0.99987	1.20794	0.371072	0.708879	0.35576	0.0598966	0.132736	1.51187	1.20794	1.06786	0.116334	0.439346	0.371072	1.12255	0.487434	0.708879	0.35576	0.602015	0.242205	0.0526426	0.158377	0.0598966	0.132736	0.374141	0.118627
LOC_Os01g66900	expressed protein	NA	0.0885886	0.00178885	0.0858342	0.000385922	0.385451	0.193437	0.0811705	0.00432116	0.96665	0.999916	0.20654	0.147817	3.64908	0.751478	2.70345	0.256267	3.09753	0.736312	0.335921	0.76577	0	3.16545	2.70345	0.481682	0.256267	0	3.09753	2.01474	3.16351	0.736312	0.2504	1.33868	0.437064	0.335921	0.248768	0.563379	0.76577	0.811985
LOC_Os01g47270	DUF1645 domain containing protein, putative, expressed	NA	0.394903	0.0192184	0.260664	0.00017512	0.614886	0.193721	0.355656	0.0431474	0.648527	0.971083	0.563876	0.218606	1.17778	0.99987	19.8532	6.19133	13.577	6.66758	3.74942	4.90891	19.8532	12.6115	20.5043	6.19133	5.67205	10.1486	20.8104	13.577	11.0403	6.66758	4.97914	7.82331	3.32154	3.74942	5.23596	3.972	8.033	4.90891
LOC_Os01g71624	expressed protein	NA	0.236629	0.0190215	0.0573569	2.61e-05	0.413677	0.20221	0.0816344	0.0181803	0.240907	0.78942	0.192815	0.136342	2.64931	0.99987	5.09156	1.26973	3.84142	1.25499	0.421183	1.17769	4.93058	6.97907	5.09156	2.41154	1.26973	0.740089	6.88514	3.84142	2.84412	1.25499	1.24795	2.34285	0	0.421183	0.61956	1.17769	0.474558	1.38603
LOC_Os01g41050	sulfate transporter, putative, expressed	sulfate transmembrane transport;sulfate transport;transmembrane transport	0.0097129	0.00122355	0.0246873	0.00592104	0.118029	0.208579	0.00746863	1.27e-05	2.26284	1	0.0574191	0.124393	3.09189	1	0.777355	0	1.06064	0.188729	0	0.062797	0.777355	0.106982	1.74163	0	0	0	5.29335	1.06064	0.900122	0.188729	0	0.856752	0	0.0561919	0	0.062797	0.132124	0
LOC_Os03g16260	protein kinase, putative, expressed	cell surface receptor linked signaling pathway;peptidyl-tyrosine phosphorylation;phosphorylation;protein amino acid phosphorylation;transmembrane receptor protein serine/threonine kinase signaling pathway	0.0230997	0.0375172	0.0177286	0.0155753	0.269141	0.240085	0.0112798	0.00933506	1	1	0.0418106	0.209153	1	1	0.535236	0	0.991681	0.157145	0	0	0.242624	0.535236	0.579667	0	0	0	0.991681	1.25828	0.498525	0.157145	0	0.428094	0	0	0	0	0	0
LOC_Os04g37490	oxidoreductase, aldo,keto reductase family protein, putative, expressed	oxidation reduction	0.265946	0.00929024	0.262514	0.00605632	0.584027	0.275089	0.234887	0.0198112	0.97069	0.999916	0.394512	0.0653458	1.61839	0.99987	6.29694	1.43064	8.88526	3.74203	1.43056	2.47888	6.29694	3.09967	7.51753	1.92844	1.43064	0.949913	10.0181	8.88526	3.22136	3.74203	2.46198	5.15032	1.34424	1.43056	1.68283	2.17012	2.60914	2.47888
LOC_Os01g09030	2-aminoethanethiol dioxygenase, putative, expressed	oxidation reduction	0.491031	0.0346171	0.426665	0.0274577	0.768759	0.277658	0.395651	0.0399323	0.854679	0.999916	0.503187	0.0806432	1.64356	0.99987	15.9432	9.05574	20.7563	14.0078	8.38763	13.2302	15.6908	15.9432	21.8504	5.76403	9.05574	10.8735	20.7563	25.4826	19.9184	19.1596	14.0078	13.6097	10.8875	4.22459	8.38763	6.7237	17.8274	13.2302
LOC_Os12g01730	laccase-23 precursor, putative, expressed	NA	0.3618	0.032134	0.171921	3.76e-05	0.622222	0.296036	0.231666	0.0284973	0.466763	0.810134	0.35484	0.0503226	2.89459	0.244583	3.97403	1.2407	2.14867	1.98748	0.522271	1.80668	3.83059	3.97403	4.038	1.2407	2.05371	0.975668	2.14867	1.35297	3.70637	1.53218	2.1751	1.98748	0.518519	0.522271	0.983381	1.53217	2.60288	1.80668
LOC_Os12g16290	isoflavone reductase, putative, expressed	NA	0.342647	0.00737636	0.201017	4.51e-05	0.644854	0.307971	0.274927	0.0273456	0.57755	0.949153	0.418161	0.0921698	2.7639	0.328758	2.81905	1.09145	1.84231	1.64358	0.627524	1.58597	3.8853	2.81905	2.32182	0.986744	1.34785	1.09145	3.17377	0.80562	1.84231	1.76022	0.953352	1.64358	0.714498	0.627524	0.474233	0.851521	1.58597	2.55082
LOC_Os03g16030	hsp20,alpha crystallin family protein, putative, expressed	response to arsenic;response to cadmium ion;response to copper ion;response to ethanol;response to heat;response to hydrogen peroxide	0.0186554	0.000269612	0.0855405	0.00105592	0.437648	0.312415	0.0675364	0.00145199	4.4831	0.999916	0.148046	0.0801765	2.27431	0.99987	3.68002	0	5.20077	0.667689	0.455532	0.679047	2.05696	7.16471	3.68002	0	0.232772	0	7.02218	5.20077	4.18285	0.667689	0.453857	6.37196	0	0.455532	0.67647	0.679047	0.347674	1.46944
LOC_Os04g51520	glycosyl hydrolases family 16, putative, expressed	carbohydrate metabolic process;cell wall biogenesis;cell wall organization;cellular glucan metabolic process;metabolic process;xyloglucan metabolic process	0.182677	0.00320987	0.0503843	0.041284	0.156573	5.23e-06	0.0316216	0.0569418	0.273683	0.728914	0.20479	0.0683719	3.55834	0.941561	12.981	1.60703	8.03602	2.07806	0.115228	1.33221	12.981	3.27304	16.9018	0.667472	1.60703	3.20815	27.9038	2.68635	8.03602	3.44395	2.07806	1.5065	1.51252	0.115228	0	0.51522	3.19811	1.33221
LOC_Os03g42259	hypervariable Bacillus group-specific protein, putative, expressed	NA	0.447215	0.000982002	0.509747	0.0362525	0.358323	5.93e-05	0.477515	0.0594683	1.1193	0.999916	1.30157	0.557416	1.17592	0.99987	324.551	138.854	339.601	133.631	175.897	136.494	324.551	279.825	391.432	130.083	138.854	172.808	441.791	339.601	280.039	88.4176	173.41	133.631	175.897	129.948	206.402	136.494	323.806	130.626
LOC_Os10g32110	exostosin family domain containing protein, expressed	protein amino acid glycosylation	0.45386	0.0109171	0.471339	0.0397463	0.365413	7.89e-05	0.442263	0.0689946	1.02327	0.999916	1.1937	0.744718	1.27426	0.99987	39.9778	17.4332	29.4846	15.9397	15.9794	18.1335	47.1911	29.5013	39.9778	12.2504	22.2758	17.4332	56.6847	24.3999	29.4846	16.6273	15.9397	12.1504	25.0258	12.3613	15.9794	18.1335	35.03	15.3279
LOC_Os01g50370	STE_MEKK_ste11_MAP3K.4 - STE kinases include homologs to sterile 7, sterile 11 and sterile 20 from yeast, expressed	activation of protein kinase activity;protein amino acid phosphorylation;regulation of mitotic cell cycle;signal transmission via phosphorylation event;stress-activated protein kinase signaling pathway	0.443279	0.00619129	0.31674	0.000336135	0.393762	0.00012652	0.426094	0.0522938	0.7006	0.975552	1.05122	0.938112	1.23905	0.99987	28.8859	13.3586	27.9134	9.08273	8.29343	13.1663	39.1763	24.7674	28.8859	11.4468	15.933	13.3586	27.9134	32.8992	19.1695	10.4813	8.21566	9.08273	7.63471	8.29343	13.4864	9.55915	13.6964	13.1663
LOC_Os03g11950	SEC14 cytosolic factor family protein, putative, expressed	NA	0.294602	1.35e-05	0.399054	0.0227797	0.43173	0.000213148	0.419159	0.076739	1.33382	0.999916	0.953955	0.95213	1.54985	0.99987	27.6676	9.00931	24.7503	11.969	11.7839	12.49	35.1563	23.6244	27.6676	5.65854	10.4209	9.00931	31.1974	12.2759	24.7503	13.8599	11.969	10.8232	16.5264	5.62336	11.7839	10.3569	30.16	12.49
LOC_Os05g10650	6-phosphofructokinase, putative, expressed	NA	0.238424	0.000111638	0.272176	0.000633608	0.329419	0.00176551	0.543368	0.205372	1.12253	0.999916	1.60787	0.338943	0.903793	0.99987	11.2378	3.89107	10.7268	2.39917	4.39091	4.75693	30.1868	10.8477	11.2378	3.89107	4.98504	3.43285	10.7268	23.8202	6.7481	4.39116	2.39917	1.92926	4.02654	5.00459	4.39091	3.3275	4.75693	4.97567
LOC_Os06g13190	expressed protein	NA	0.367424	0.00206607	0.432398	0.0473535	0.518113	0.00200781	0.443482	0.0733489	1.15444	0.999916	0.834366	0.737314	1.07808	0.99987	156.977	54.2321	116.478	78.1613	67.5769	46.7951	156.977	84.6371	198.205	58.8053	54.2321	45.0077	170.796	70.3519	116.478	78.1613	82.1985	71.6686	67.5769	36.4671	86.3327	46.7951	109.452	44.9049
LOC_Os03g02860	heavy metal-associated domain containing protein, expressed	cellular transition metal ion homeostasis;metal ion transport	0.496333	0.0398491	0.418405	0.00789605	0.518975	0.00340946	0.454956	0.0602365	0.828601	0.999916	0.858062	0.749609	1.39076	0.99987	90.3978	43.6845	57.7609	39.289	39.7309	35.0057	90.3978	61.3935	93.9768	27.4975	49.4692	43.6845	96.5125	35.1135	57.7609	38.4354	39.289	41.8999	39.7309	23.8397	40.1936	35.0057	72.3189	34.0818
LOC_Os02g42585	AP2 domain containing protein, expressed	regulation of transcription, DNA-dependent;response to chitin;transcription, DNA-dependent	0.392744	0.0264756	0.307009	0.0138188	0.348046	0.00381844	0.361088	0.0969078	0.766905	0.999916	1.00916	0.992674	0.719356	0.99987	10.3428	4.27922	4.93523	2.97134	2.55932	2.52921	14.3925	5.7444	10.3428	2.73836	4.27922	4.85239	12.5007	3.87087	4.93523	2.97134	2.28731	3.92416	2.55932	1.44882	5.46042	1.55169	2.69375	2.52921
LOC_Os04g58800	ubiquitin-conjugating enzyme, putative, expressed	postreplication repair;protein K63-linked ubiquitination	0.448915	0.0393022	0.406528	0.0168411	0.514814	0.00860277	0.491403	0.130156	0.892244	0.999916	0.939227	0.921408	1.22893	0.99987	155.17	73.1299	81.7504	58.8717	59.3501	47.9891	155.17	89.3389	167.677	35.488	73.1299	74.8741	148.095	78.3249	81.7504	52.0566	72.5834	58.8717	75.4762	33.7764	59.3501	46.4445	111.583	47.9891
LOC_Os07g48500	stress responsive protein, putative, expressed	defense response to bacterium;stomatal closure	0.135333	1.24e-05	0.251777	0.00412854	0.424125	0.0126014	0.416673	0.135893	1.8429	0.902147	0.979626	0.983364	1.45327	0.99987	22.3974	5.74408	13.1618	9.38955	6.00792	8.97719	71.0518	19.2281	22.3974	1.93965	5.74408	7.19672	33.2636	11.9297	13.1618	9.38955	7.83755	11.079	15.8342	5.69204	6.00792	7.53591	24.0216	8.97719
LOC_Os07g36570	KI domain interacting kinase 1, putative, expressed	phosphorylation;protein amino acid phosphorylation;recognition of pollen	0.227971	2.48e-05	0.34776	0.0126332	0.396904	0.0134719	0.340211	0.0524779	1.505	0.999916	0.848914	0.819952	1.07916	0.99987	4.46011	0.820869	3.88325	1.34145	1.08409	1.53578	4.56057	2.73292	4.46011	0.994292	0.820405	0.820869	5.83182	3.88325	2.49466	1.34145	1.33175	2.02951	1.90559	0.995357	1.08409	1.0233	1.88098	1.53578
LOC_Os05g46340	expressed protein	NA	0.281782	0.000772091	0.362207	0.0204136	0.444139	0.0179591	0.439219	0.142403	1.26937	0.999916	0.981359	0.983421	1.41011	0.99987	10.4252	3.32833	5.68202	4.20853	3.32708	4.23952	15.7337	6.37314	10.4252	2.08291	3.47134	3.32833	12.7281	4.02622	5.68202	4.45849	4.20853	3.54256	5.65892	2.71021	3.32708	3.66666	8.68335	4.23952
LOC_Os04g49550	RING-H2 finger protein ATL2A, putative, expressed	NA	0.224637	0.00194667	0.241208	0.00838795	0.381147	0.0202596	0.280581	0.0639938	1.05495	0.999916	0.712505	0.700846	1.31923	0.99987	8.80924	1.43874	5.83832	2.98615	1.52535	1.44684	8.80924	4.4059	10.2485	1.3085	2.39663	1.43874	7.81428	3.49012	5.83832	2.00037	3.10539	2.98615	1.52535	0.905979	3.27939	1.44684	4.7708	1.30226
LOC_Os08g11450	expressed protein	NA	0.24271	0.0217569	0.179441	0.0173389	0.349198	0.0305247	0.211249	0.0700907	0.731822	0.999916	0.605569	0.651493	0.94411	0.99987	14.8973	2.20329	6.01202	2.94684	2.27712	1.5104	14.8973	3.29566	16.6955	2.20329	3.79966	2.12768	12.3966	2.6575	6.01202	2.94684	2.29333	5.16766	3.79897	0.203187	2.27712	1.5104	3.05832	1.43321
LOC_Os03g03500	heavy metal-associated domain containing protein, expressed	cellular transition metal ion homeostasis;metal ion transport	0.497869	0.0293688	0.406498	0.00382946	0.574352	0.0342435	0.51963	0.127095	0.803714	0.999916	0.883648	0.816599	1.18288	0.99987	33.9839	18.6144	33.4718	19.2472	13.1687	15.768	31.9145	33.9839	44.8704	13.4025	18.6144	22.8096	24.9129	33.9819	33.4718	19.4571	19.2472	13.7442	19.2693	13.1687	13.0556	13.0201	24.6152	15.768
LOC_Os03g51459	expressed protein	NA	0.393329	0.0147671	0.398508	0.0215369	0.541458	0.0568228	0.532649	0.231969	0.992061	0.999916	0.96501	0.958823	0.947912	0.99987	33.6457	10.9528	31.2962	12.7868	11.6386	11.0797	16.4449	34.1351	33.6457	10.0388	10.9528	12.9416	31.2962	36.5845	18.0367	12.7868	11.4041	13.744	9.11712	13.9081	11.6386	9.57134	11.0797	12.7787
LOC_Os09g37540	uncharacterized protein PA4923, putative, expressed	cytokinin biosynthetic process	0.193598	0.0406204	0.16695	0.0418379	0.199055	0.0599628	0.258182	0.314975	0.856525	0.999916	1.27806	0.913124	0.717423	0.99987	2.58937	0.334665	1.2087	0.383725	0.517876	0.267244	2.76118	1.75054	2.58937	0.334665	0.17905	0.857904	2.15242	0.754267	1.2087	0.383725	0.520967	0.116208	0.758371	0	0.517876	0.258343	0.267244	0.387864
LOC_Os01g05650	metallothionein, putative, expressed	NA	0.574863	0.0404195	0.496599	0.0207212	0.594958	0.0826983	0.507119	0.141407	0.848213	0.999916	0.831155	0.664314	1.37028	0.99987	435.661	217.191	429.637	234.577	209.461	261.512	444.43	380.972	435.661	217.191	212.652	287.259	621.319	429.637	236.04	234.577	222.714	303.166	209.461	165.489	256.111	230.918	366.312	261.512
LOC_Os05g02390	ZOS5-02 - C2H2 zinc finger protein, expressed	NA	0.592928	0.0326517	0.491314	0.0109124	0.647123	0.0851302	0.659286	0.325884	0.812646	0.999916	0.992284	0.989487	0.932768	0.99987	200.741	120.273	134.077	95.6128	96.6221	98.7039	199.935	206.449	200.741	121.997	113.718	120.273	190.338	134.077	115.763	125.304	81.0707	95.6128	96.6221	88.5202	114.95	78.1102	102.654	98.7039
LOC_Os04g02560	expressed protein	NA	0.355431	0.0349646	0.39277	0.040251	0.518166	0.0879846	0.39625	0.113783	1.08576	0.999916	0.740698	0.64602	1.28991	0.99987	10.9716	3.40384	9.95845	4.88856	3.09666	5.78665	10.9716	8.49688	11.8632	3.40384	4.01823	2.20535	10.9406	3.55315	9.95845	3.90132	4.88856	5.32743	3.09666	3.04266	4.84947	5.78665	8.6937	4.60478
LOC_Os12g35260	expressed protein	NA	0.233327	0.0242922	0.264736	0.0459446	0.400778	0.0885805	0.257895	0.0956243	1.12364	0.999916	0.636294	0.643085	1.88704	0.99987	4.43702	1.12054	2.51305	1.37177	1.36258	1.65031	6.20402	1.73589	4.43702	1.31865	1.12054	0.339408	8.47942	2.20575	2.51305	0.806263	1.37177	2.19918	1.43627	0.36898	1.36258	1.65031	2.93075	1.508
LOC_Os10g32930	expressed protein	NA	0.330126	0.0304871	0.196834	0.0035068	0.471677	0.12006	0.283349	0.0945334	0.584769	0.999916	0.57775	0.528237	1.23327	0.99987	21.2163	4.49493	11.3041	4.92005	1.26893	2.68933	21.2163	13.2187	22.7464	4.61113	4.49493	4.16076	14.7738	4.89616	11.3041	0	4.92005	10.727	0	1.26893	8.07177	0	6.8059	2.68933
LOC_Os01g17330	eukaryotic translation initiation factor 6, putative, expressed	assembly of large subunit precursor of preribosome;integrin-mediated signaling pathway;maturation of 5.8S rRNA;maturation of LSU-rRNA;mature ribosome assembly;ribosomal large subunit biogenesis;ribosomal subunit export from nucleus;ribosome biogenesis;translation;translational initiation	0.161178	0.0361655	0.192528	0.0220341	0.328161	0.124701	0.243365	0.172553	1.17556	0.999916	0.708105	0.814426	1.02537	0.99987	2.81322	0.689138	1.72809	0.929773	0.371694	0.600417	3.79943	2.81322	2.01512	0.716508	0	0.689138	1.72809	0.922696	2.58445	0.95846	0.929773	0.373218	0.16238	0.371694	0.924153	0.276985	0.85763	0.600417
LOC_Os06g05410	expressed protein	NA	0.322495	0.00595332	0.301133	0.00273046	0.646025	0.146954	0.416833	0.0780917	0.918748	0.999916	0.622664	0.286669	1.18809	0.99987	45.5017	8.43017	18.601	9.80627	9.08215	8.40011	55.774	15.8624	45.5017	4.96379	8.43017	8.72321	18.601	13.7678	19.4898	11.3714	8.72688	9.80627	9.08215	5.00521	9.49142	5.60676	15.2304	8.40011
LOC_Os01g59970	expressed protein	NA	0.548558	0.0321566	0.46912	0.0131915	0.725301	0.171345	0.594511	0.226809	0.839483	0.999916	0.799998	0.576023	1.49838	0.99645	107.022	53.4789	98.376	60.8289	47.0935	67.9223	107.022	91.4304	111.898	53.4789	48.3185	66.092	98.376	109.207	66.5342	56.7344	65.8781	60.8289	47.0935	40.9599	59.3868	58.499	91.6441	67.9223
LOC_Os10g10700	invertase,pectin methylesterase inhibitor family protein, putative, expressed	negative regulation of catalytic activity	0.102765	0.00550283	0.135261	0.00836726	0.375666	0.177823	0.180073	0.111281	1.2988	0.999916	0.476174	0.570975	3.07858	0.900127	2.11078	0	0.802873	0.347333	0.151112	0.386408	2.35801	0.653996	2.11078	0.333427	0	0	2.14446	0.429419	0.802873	0.637178	0.346022	0.347333	0.151112	0.115119	0.343971	0.128683	2.13013	0.386408
LOC_Os07g19444	regulatory protein, putative, expressed	NA	0.560749	0.0455166	0.476857	0.0131664	0.75574	0.210676	0.585305	0.193233	0.835093	0.999916	0.753746	0.449518	1.40701	0.99987	35.5301	18.3136	27.9136	22.2853	17.5651	22.9709	36.5315	31.3152	35.5301	16.94	22.1486	18.3136	27.9136	17.6524	28.9044	23.3422	19.9364	22.2853	17.9927	13.8216	17.5651	22.9709	23.9755	22.6767
LOC_Os04g38540	aldose 1-epimerase, putative, expressed	carbohydrate metabolic process;galactose catabolic process via UDP-galactose;glucose metabolic process;hexose metabolic process	0.261314	3.47e-05	0.230187	0.000245789	0.605616	0.226551	0.346899	0.0855278	0.862425	0.999916	0.557746	0.26	2.44117	0.446901	17.9971	4.38383	7.81034	7.06396	3.08593	10.7057	17.9971	12.2667	23.7916	5.85833	4.38383	3.83671	19.2784	7.81034	5.76056	5.93635	7.06396	9.36504	3.08593	2.43613	6.88332	7.01675	12.4266	10.7057
LOC_Os09g26350	expressed protein	NA	0.164173	0.00916466	0.0865606	0.00102601	0.408341	0.324377	0.254246	0.371377	0.52187	0.999916	0.627311	0.808506	3.41995	0.999131	22.017	12.7507	19.3523	17.9655	15.4745	13.7845	22.6456	19.7306	22.017	9.59735	14.928	12.7507	28.8871	12.8411	19.3523	17.9655	15.944	22.1253	17.722	9.03865	15.4745	13.7845	22.2672	11.8342
LOC_Os01g45470	expressed protein	NA	0.435142	0.0170498	0.423267	0.00831256	0.69242	0.330424	0.455382	0.117611	0.957524	0.999916	0.647341	0.221868	0.990994	0.99987	114.327	61.126	145.4	88.3914	61.6958	49.6783	113.671	114.327	173.554	61.126	37.5157	74.3538	194.505	145.4	57.2981	72.9884	88.3914	107.446	61.6958	63.4223	48.7161	32.0919	85.8625	49.6783
LOC_Os05g42250	cyclic nucleotide-gated ion channel 2, putative, expressed	ion transmembrane transport;ion transport;potassium ion transmembrane transport;regulation of membrane potential;transmembrane transport	0.0826636	0.0260879	0.0635605	0.0144307	0.413852	0.340916	0.0779133	0.106768	0.763037	1	0.188389	0.354111	4.68568	0.99422	0.703977	0.0833737	0.470507	0.177476	0	0.237146	0.913846	0.703977	0.546019	0	0.0833737	0.0988098	0.746661	0.149616	0.470507	0.177476	0.480761	0.107418	0.140103	0	0	0.17704	0.248567	0.237146
LOC_Os01g65210	proton-dependent oligopeptide transport, putative, expressed	NA	0.450665	0.0226317	0.458875	0.0257565	0.77726	0.387398	0.639892	0.37606	1.00104	0.999916	0.799042	0.633982	1.24668	0.99987	9.27793	3.58739	6.48681	4.42451	4.4461	5.06606	10.5605	6.95675	9.27793	2.45532	3.58739	5.489	6.48681	4.18173	6.81683	4.42451	4.26871	4.62594	4.4461	3.17589	4.96883	3.61622	5.91142	5.06606
LOC_Os02g49860	AWPM-19-like membrane family protein, putative, expressed	NA	0.134	0.0298038	0.115477	0.0231651	2.69821	0.387876	0.611867	1	0.819482	0.999916	0.207989	0.189276	2.16041	0.99987	1.79143	0.243866	0.456514	0.726459	0.172349	0.294374	1.79143	1.24477	2.67184	0.19008	0.406075	0.243866	0	1.34612	0.456514	0.726459	0.197375	1.18822	0.172349	0.526652	0	0.294374	0	0.735896
LOC_Os05g45440	expressed protein	NA	0.0673097	0.00154675	0.205446	0.0289423	0.549281	0.390717	0.356032	0.306308	3.03389	0.984987	0.639659	0.680672	0.701636	0.99987	8.56839	0.427994	2.34529	2.07333	1.20513	0.78073	8.56839	1.75441	9.74015	0.994833	0	0.427994	6.39632	2.34529	1.96027	1.2671	2.07333	2.53589	1.20513	0.702346	2.05832	0.523667	1.5727	0.78073
LOC_Os10g07114	expressed protein	NA	0.0390135	0.0204245	0.0445688	0.00672134	0.354915	0.411745	0.0735771	0.125273	1.13586	1	0.200347	0.500474	0.634154	1	1.56157	0	1.66903	0.269961	0	0	1.22125	3.2117	1.56157	0.222427	0	0	1.66903	3.43575	0.798435	0	0.269961	0.927147	0	0.154736	0	0	0	0.0674336
LOC_Os07g03820	lectin-like receptor kinase, putative, expressed	NA	0.108041	0.00727912	0.17362	0.010882	0.562738	0.435155	0.210137	0.115216	1.59564	0.999916	0.364437	0.301574	4.47836	0.122963	1.33235	0.0858535	0.719255	0.853245	0.17596	1.25075	2.02741	1.11643	1.33235	0.0858535	0.369763	0	1.65678	0.719255	0.625823	0.853245	0.266752	0.953474	0.15546	0.17596	0.442238	0.78658	1.37816	1.25075
LOC_Os03g29410	tyrosine protein kinase domain containing protein, putative, expressed	cell surface receptor linked signaling pathway;phosphorylation;protein amino acid phosphorylation;transmembrane receptor protein serine/threonine kinase signaling pathway	0.346268	0.00255839	0.391658	0.0231773	0.780339	0.458473	0.404863	0.082563	1.11032	0.999916	0.509862	0.0835925	1.43148	0.99987	13.329	4.15989	8.82621	9.91243	5.77662	5.84277	13.329	8.98609	16.8068	5.43753	4.15989	3.20822	17.488	8.82621	8.24028	9.91243	10.4016	9.36419	5.77662	2.72136	6.57344	5.84277	10.7303	5.2475
LOC_Os04g58940	expressed protein	NA	0.200478	0.0021774	0.240416	0.0122517	1.66604	0.476776	0.914128	0.947679	1.17879	0.999916	0.528767	0.458502	0.733046	0.99987	9.80154	1.45939	2.70908	4.26311	1.33727	2.18711	9.80154	6.20742	16.8302	3.71972	1.45939	1.20703	0	2.98573	2.70908	4.26311	2.43068	8.41141	1.26973	1.33727	4.33887	2.24435	2.18711	1.60164
LOC_Os03g52390	PIII1 - Proteinase inhibitor II family protein precursor, expressed	negative regulation of endopeptidase activity;response to oxidative stress	0.407974	0.00668186	0.383795	0.00690712	1.24641	0.482506	0.799991	0.701302	0.921985	0.999916	0.625303	0.278021	1.08038	0.99987	185.044	70.037	66.3565	100.022	69.2215	62.0033	185.044	126.062	210.481	93.5647	70.037	48.4165	106.319	66.3565	63.4963	146.915	82.7994	100.022	69.2215	44.5499	90.6603	62.0033	109.881	48.3205
LOC_Os04g43650	L-allo-threonine aldolase, putative, expressed	threonine catabolic process	0.206246	0.000626628	0.324153	0.0266394	0.727658	0.483908	0.33189	0.0978329	1.54104	0.999916	0.444915	0.146965	1.11654	0.99987	8.23209	2.24171	5.6088	5.32673	2.3962	2.88088	6.52658	8.23209	10.5556	2.24171	2.41176	0.507452	12.2911	5.6088	4.6085	5.32673	4.38781	9.06095	2.3962	1.09053	4.75897	2.42397	3.99846	2.88088
LOC_Os10g31330	retrotransposon protein, putative, unclassified, expressed	cell wall organization	0.359358	0.000213209	0.412767	0.0483152	0.845284	0.498912	0.459619	0.136879	1.13041	0.999916	0.533454	0.177425	1.8288	0.99987	105.221	35.3822	93.4988	75.0195	51.4753	43.264	105.221	72.9857	136.187	32.2222	35.3822	44.5431	107.137	93.4988	85.6873	75.0195	98.4986	72.8564	61.3206	16.8105	51.4753	43.264	159.91	29.7707
LOC_Os03g61490	expressed protein	NA	0.244466	0.00624593	0.260889	0.0179859	0.759122	0.500194	0.409252	0.212225	1.05385	0.999916	0.526051	0.308762	1.51232	0.99987	7.56746	1.65305	5.78346	5.71386	3.9647	4.48925	22.3695	5.40988	7.56746	4.11147	1.36546	1.65305	5.78346	4.29864	6.12607	6.28476	4.54366	5.71386	3.9647	1.25717	4.24796	3.81543	4.48925	5.47306
LOC_Os02g56680	dehydrogenase, putative, expressed	oxidation reduction	0.0229881	0.0408107	0.0175908	0.0163137	0.348767	0.547539	0.0247917	1	1	1	0.0672235	1	4.51022	1	0.687819	0	0.703901	0.11147	0	0.0374803	0.687819	0.76163	0.205293	0	0	0	0	1.03313	0.703901	0.11147	0	0.303768	0	0	0	0.112239	0	0.0374803
LOC_Os01g50440	AWPM-19-like membrane family protein, putative, expressed	NA	0.425597	0.023083	0.427152	0.0446002	0.861558	0.603425	0.549469	0.231396	0.986501	0.999916	0.62671	0.274109	1.43787	0.99987	47.2532	17.668	30.0288	32.8819	22.5216	23.6514	47.2532	27.4787	64.3231	17.668	23.4821	17.0907	44.1863	20.778	30.0288	27.5089	36.7177	32.8819	25.5233	11.8291	22.5216	21.3633	40.9766	23.6514
LOC_Os12g22970	expressed protein	NA	0.0735761	0.000146695	0.071732	6.91e-05	0.665832	0.608749	0.233492	0.289474	0.955313	0.999916	0.340625	0.372948	1.75032	0.99987	5.73743	0.545816	1.75487	1.13587	0.564087	0.283971	3.85119	13.3011	5.73743	0.545816	1.15873	0	1.75487	6.84693	1.62367	1.25146	1.13587	0.94827	0	0.764586	0.564087	0	2.16501	0.283971
LOC_Os07g48010	peroxidase precursor, putative, expressed	NA	0.258317	3.69e-06	0.273233	0.000125057	0.813125	0.632021	0.686782	0.547279	1.03528	0.999916	0.808928	0.733374	1.15221	0.99987	30.0725	5.88742	7.36276	10.1078	6.22558	5.64195	30.0725	30.3598	18.4073	5.88742	8.22698	5.86827	7.36276	6.1082	13.3937	11.2509	5.43051	10.1078	6.22558	5.41823	10.1221	5.04715	14.1074	5.64195
LOC_Os06g51050	CHIT7 - Chitinase family protein precursor, expressed	NA	0.304637	0.00210294	0.21006	0.000108735	0.865419	0.640279	0.398482	0.090275	0.676453	0.999916	0.450264	0.0610608	1.56364	0.99987	32.0003	8.22698	14.5755	15.6728	8.00432	9.1787	32.0003	18.6007	48.3193	14.555	8.22698	7.12576	21.0365	13.2695	14.5755	17.6264	13.5763	15.6728	8.00432	3.16063	9.7847	7.19219	16.1974	9.1787
LOC_Os01g42380	pleiotropic drug resistance protein, putative, expressed	transmembrane transport	0.0943101	0.00174409	0.0914563	0.000641244	0.744293	0.647623	0.239818	0.128155	0.956148	0.999916	0.314609	0.122662	2.08626	0.99987	0.63823	0.122805	0.512842	0.39183	0.137082	0.279498	3.31301	0.63823	0.214116	0.113634	0.122805	0.14486	0.48735	0.512842	0.555209	0.521269	0.39183	0.262836	0.137082	0.154291	0.0779816	0.201139	0.304936	0.279498
LOC_Os02g17534	xyloglucan fucosyltransferase, putative, expressed	cell wall biogenesis;fucosylation;plant-type cell wall biogenesis;xyloglucan biosynthetic process	0.180412	0.0262613	0.18026	0.0170111	0.635908	0.663328	0.53362	0.685314	0.990549	0.999916	0.831588	0.913091	1.13115	0.99987	0.97718	0.250525	0.304444	0.255366	0.172056	0.268143	1.5777	0.97718	0.942591	0.250525	0.269796	0.10666	0.268588	0.75344	0.304444	0.255366	0.259451	0.231854	0.302417	0.171101	0.172056	0.0637378	0.268143	0.3841
LOC_Os01g43490	polygalacturonase, putative, expressed	carbohydrate metabolic process;cell wall organization;metabolic process	0.183223	0.0227691	0.316227	0.0484669	0.759148	0.673643	0.49096	0.439308	1.69816	0.999916	0.64543	0.576494	0.8551	0.99987	3.55772	0.607338	1.22764	2.31882	1.38587	1.0842	3.34538	3.55772	4.13914	0.607338	1.52405	0.258763	3.25553	0.587003	1.22764	2.631	1.88776	2.31882	1.46664	1.38587	1.14739	1.0842	1.29865	1.03634
LOC_Os03g61500	uncharacterized Cys-rich domain containing protein, putative, expressed	NA	0.211108	0.00479666	0.235017	0.00656659	0.796561	0.695339	0.390408	0.257281	1.09616	0.999916	0.471591	0.254987	2.93814	0.173306	9.28207	1.98978	4.26192	5.08261	2.75996	7.68454	9.28207	10.7753	5.50246	1.98978	2.73539	1.73638	4.26192	3.40104	7.56767	6.58597	1.3938	5.08261	3.63263	2.4513	2.75996	7.68454	2.05502	7.70411
LOC_Os04g01740	heat shock protein, putative, expressed	protein folding;response to stress	0.0655349	0.0280024	0.0347275	0.00887261	0.552806	0.711716	0.108053	1	0.563904	1	0.196568	0.565512	0.719722	1	0.523831	0.0742294	0.191366	0.113497	0	0	0.876674	0.3858	0.523831	0.0742294	0.0799963	0	0.238748	0.191366	0.180599	0.113497	0	0.206079	0.0671946	0	0	0	0	0.0379028
LOC_Os07g36560	transferase family protein, putative, expressed	NA	0.0596679	0.00841457	0.0871657	0.0173541	0.626977	0.750857	0.484774	0.74079	1.47819	0.999916	0.731757	0.90365	0.369702	0.99987	0.798214	0.122458	0.394448	0.340079	0.110929	0.0314061	5.77905	0.798214	0.345084	0.122458	0.262968	0	0.393833	0.394448	0.444498	0.468065	0	0.340079	0.110929	0	0.504945	0.187916	0	0.0314061
LOC_Os07g12800	expressed protein	NA	0.364298	0.00495993	0.280654	0.00365487	0.880046	0.774761	0.552014	0.375941	0.753517	0.999916	0.607751	0.398988	1.22711	0.99987	7.13516	2.80219	4.13814	3.13057	2.65249	2.67089	7.13516	5.90217	11.588	3.30536	2.69017	2.80219	4.58154	4.13814	3.55563	2.81566	3.13057	5.3875	1.02616	2.65249	3.36954	2.67089	1.0606	4.60288
LOC_Os07g08750	STE_PAK_Ste20_Slob_Wnk.1 - STE kinases include homologs to sterile 7, sterile 11 and sterile 20 from yeast, expressed	NA	0.509872	0.0154899	0.472457	0.0219022	0.923236	0.786743	0.839775	0.754135	0.907441	0.999916	0.884342	0.802379	1.65379	0.736962	15.9637	7.80769	10.2241	8.41461	7.71502	12.1132	14.8425	17.0013	15.9637	7.39252	7.80769	9.24943	10.2241	11.6732	8.18386	8.02528	9.26142	8.41461	5.62119	7.71502	9.13721	11.3265	12.1132	14.3625
LOC_Os09g36580	thaumatin, putative, expressed	induced systemic resistance;response to bacterium;response to ethylene stimulus	0.458814	0.00354574	0.447672	0.027467	0.941118	0.86174	0.829427	0.756603	0.95489	0.999916	0.85331	0.781772	1.04138	0.99987	27.7492	13.8821	17.8737	15.0145	11.1115	13.9333	32.7856	26.7727	27.7492	14.6189	13.8821	11.1279	17.8737	23.5837	14.6208	11.5449	19.4119	15.0145	8.86464	11.1115	19.1794	14.6433	13.9333	12.0514
LOC_Os06g12960	expressed protein	NA	0.481243	0.0445105	0.43849	0.0167175	0.949818	0.86503	0.565832	0.222881	0.895417	0.999916	0.578775	0.105685	1.42119	0.99987	23.2201	10.0268	18.6956	18.0973	11.8273	14.3247	20.1787	23.2201	29.7664	9.04342	10.0268	15.3133	18.6956	14.7674	19.6487	18.0227	18.0973	19.7377	12.002	8.58046	11.8273	14.3247	18.5765	13.3019
LOC_Os02g49986	MYB family transcription factor, putative, expressed	NA	0.0546779	0.00315972	0.0587652	0.000678199	1.20152	0.886451	0.303451	0.599379	1.00194	0.999916	0.2535	0.378855	3.41183	0.99987	2.38964	0	0.453706	0.524776	0.130815	0.584953	3.56044	1.97895	2.38964	0	0	0.484643	0.607391	0.364821	0.453706	0.721896	0.392257	0.524776	0.342526	0.130815	0	0.584953	0.602521	0.48746
LOC_Os07g03810	lectin-like receptor kinase 7, putative, expressed	phosphorylation;protein amino acid phosphorylation	0.231198	0.000219041	0.278949	0.0145494	0.951464	0.938275	0.528851	0.462261	1.18381	0.999916	0.542283	0.392733	3.12773	0.224324	3.60203	0.676862	1.15366	1.74829	0.720018	2.55372	3.60203	2.32438	4.02428	0.596616	0.857813	0.676862	2.77183	1.15366	0.887855	2.38196	0.892099	1.74829	0.720018	0.361377	1.6385	2.52398	3.51595	2.55372
LOC_Os03g63580	phosphoesterase family protein, putative, expressed	dephosphorylation;metabolic process;phospholipid catabolic process	0.230079	0.000972115	0.313425	0.0154171	0.98807	0.979642	0.609015	0.472219	1.33897	0.999916	0.605102	0.390859	1.57694	0.99987	10.7323	1.57168	4.67316	4.25137	3.39492	3.13116	13.123	4.57019	10.7323	1.57168	3.50528	0.773292	5.83228	4.67316	4.24283	4.25137	6.51676	3.69319	3.39492	1.24467	3.86338	3.06049	6.00305	3.13116
LOC_Os11g30020	retrotransposon protein, putative, Ty1-copia subclass, expressed	NA	0.251127	0.191042	0.171602	0.0218117	59.7355	0.00218186	14.3857	0.280726	0.670962	0.999916	0.226948	0.0683728	3.39153	0.794472	0.557845	0.200572	0	0.447571	0.0534143	0.238741	0.557845	0.560822	0.444645	0	0.212507	0.200572	0	0	0	0.541273	0.447571	0.191048	0.0355865	0.0534143	0.161953	0.238741	0.379932	0.140127
LOC_Os09g36200	senescence-inducible chloroplast stay-green protein 1, putative, expressed	chlorophyll catabolic process	0.526483	0.331481	0.36808	0.0470673	2.21524	0.0255134	1.16281	0.851219	0.687935	0.999916	0.51624	0.111625	1.0742	0.99987	8.45718	5.46218	4.87652	8.06544	4.25688	5.31349	21.2469	5.95874	8.45718	5.35141	5.46218	7.68368	5.03713	4.87652	2.68226	10.5763	6.63119	8.06544	4.25688	3.04969	5.92095	5.31349	2.92509	5.59442
LOC_Os03g04250	glutathione S-transferase, putative, expressed	glutathione metabolic process	0.709066	0.392683	0.453443	0.0177162	0.662316	0.0531112	0.508917	0.113278	0.626456	0.672503	0.746274	0.492469	1.43815	0.99987	90.3346	58.1361	73.4685	49.5649	39.02	54.9227	75.7337	93.3121	90.3346	53.2431	58.1361	71.3833	82.8624	36.327	73.4685	48.347	49.5649	61.1018	39.02	27.5227	52.1113	54.9227	64.7811	50.7354
LOC_Os06g23274	zinc finger, C3HC4 type, domain containing protein, expressed	NA	0.653413	0.679415	0.257071	0.0173849	0.406233	0.0653786	0.299793	0.0962372	0.389122	0.493691	0.732626	0.739887	1.80485	0.99987	0.636272	0.551633	0.586979	0.353959	0.217172	0.358593	1.48989	0.621959	0.636272	0.300073	0.551633	0.841296	1.06175	0.270873	0.586979	0.390018	0.217246	0.353959	0.217172	0.305264	0.12354	0.159177	0.773419	0.358593
LOC_Os01g45360	membrane associated DUF588 domain containing protein, putative, expressed	NA	0.591703	0.237796	0.403063	0.0180946	0.563225	0.079226	0.49439	0.177361	0.667023	0.971083	0.851669	0.79982	1.47321	0.99987	12.933	7.01698	9.56068	6.9326	5.05614	7.27611	12.933	10.9905	14.5013	6.28461	9.18061	7.01698	11.6107	9.56068	9.2102	4.19088	6.9326	7.14881	3.5132	5.05614	7.0312	7.1926	7.27611	8.37635
LOC_Os02g32380	expressed protein	NA	0.325688	0.266562	0.146499	0.0106614	0.286089	0.0850268	0.18096	0.0835614	0.443767	0.999916	0.627104	0.739299	1.95162	0.99987	0	0.555587	0.342528	0.815555	0.486338	1.30084	1.24835	0	0	0.533758	0.555587	2.08451	5.14577	0.342528	0	0.815555	0.559022	1.48617	0.486338	0	0.55407	1.30084	1.66679	0.284757
LOC_Os11g09040	expressed protein	chloroplast accumulation movement;chloroplast avoidance movement	0.581035	0.538752	0.36233	0.0423507	0.517176	0.0870541	0.338661	0.0529233	0.611973	0.999916	0.636336	0.445775	2.07883	0.778555	7.63123	2.60782	7.14175	4.01733	2.4588	3.92732	8.79178	3.76941	7.63123	2.37348	6.52952	2.60782	7.63257	3.27504	7.14175	4.01733	4.75066	2.94346	2.4588	2.10799	2.79846	3.92732	7.85096	3.49377
LOC_Os11g29290	cytochrome P450, putative, expressed	anther development;defense response to insect;fruit development;jasmonic acid metabolic process;oxidation reduction;pollen development;response to wounding;stigma development	0.533881	0.307842	0.32768	0.00805089	0.573665	0.0922208	0.44762	0.110277	0.604099	0.812116	0.767493	0.609307	1.76995	0.900127	11.5615	4.41081	5.43887	4.45779	3.06418	5.01539	15.4326	4.64923	11.5615	3.92391	7.27919	4.41081	9.94272	5.43887	5.18131	4.54491	3.08127	4.45779	3.76969	2.77402	3.06418	5.01539	8.57155	4.11547
LOC_Os07g01370	peroxidase precursor, putative, expressed	cellular oxidant detoxification;oxidation reduction;plant-type cell wall organization;response to oxidative stress	0.642205	0.407109	0.423078	0.0111647	0.636991	0.0947047	0.436127	0.0503897	0.647388	0.882231	0.664774	0.299248	1.84069	0.470987	17.0056	12.3578	16.7634	11.7442	7.58129	14.0259	22.0028	17.0056	14.8744	7.27015	12.3578	14.3989	16.7634	12.0165	18.2266	11.7442	13.0869	9.61969	7.58129	6.69886	8.48638	14.0259	15.8032	12.2243
LOC_Os06g46980	expressed protein	NA	0.25459	0.121003	0.179145	0.0210648	0.320298	0.103226	0.25153	0.166438	0.695543	0.999916	0.774312	0.864889	2.07607	0.99987	1.94044	0	4.37259	0.954493	1.43466	1.24383	9.45508	1.94044	1.8485	0	4.03736	0	4.38502	1.74401	4.37259	0	1.4564	0.954493	1.25774	2.21589	1.43466	1.24383	6.10733	0
LOC_Os02g41450	no apical meristem protein, putative, expressed	NA	0.462634	0.136667	0.309121	0.0100879	0.522321	0.109076	0.341455	0.0819517	0.657104	0.999916	0.642134	0.497131	2.03732	0.71941	8.65607	3.27989	7.07625	3.31591	2.09555	5.59811	7.70992	8.65607	10.0208	3.27989	2.52715	4.22721	10.5448	5.75307	7.07625	3.87391	2.79406	3.31591	2.9785	2.09555	1.84971	4.45248	6.61284	5.59811
LOC_Os11g16400	expressed protein	NA	0.717998	0.718745	0.246568	0.0109667	0.427847	0.113487	0.295099	0.118873	0.335962	0.222719	0.665724	0.659246	2.83055	0.260271	2.76913	1.31572	1.88802	1.32491	0.756811	2.03372	2.76913	2.29991	2.89272	1.17418	2.35945	1.31572	1.88802	1.2289	2.30233	1.34635	0.456721	1.32491	0.664995	0.90973	0.756811	2.03372	2.34708	1.81093
LOC_Os03g24130	CXXC1 - Cysteine-rich protein with CXXC and CXXXC motifs precursor, putative, expressed	NA	0.297531	0.332661	0.0834764	0.0354707	0.199758	0.113847	0.0851613	0.103318	0.265616	0.999916	0.415263	0.755625	3.48833	0.99987	1.38049	0.557078	1.24943	0.601182	0	0.416284	1.23363	1.38049	3.67621	0.262197	0.557078	1.01224	2.52904	0.337378	1.24943	0.601182	0	0.728792	0	0.550138	0	0.410092	0.416284	1.02205
LOC_Os11g40410	expressed protein	NA	0.618926	0.261435	0.46517	0.0276297	0.505533	0.124222	0.675765	0.51612	0.737287	0.999916	1.29585	0.653692	0.60177	0.99987	7.53778	4.36436	6.39832	3.38013	4.22062	3.03203	7.53778	8.25198	5.93946	5.44509	4.36436	3.35643	3.1509	6.39832	8.90679	4.39364	3.38013	1.80267	3.42839	4.89455	4.22062	3.3812	1.04969	3.03203
LOC_Os06g03720	ribonucleoside-diphosphate reductase small chain, putative, expressed	deoxyribonucleotide biosynthetic process;oxidation reduction	0.661335	0.412467	0.45203	0.0423507	0.663113	0.129541	0.54469	0.229037	0.673844	0.972913	0.804228	0.693939	1.63291	0.977397	21.4716	15.6426	18.0792	13.3335	8.61582	14.8659	25.7518	17.8459	21.4716	10.2801	17.0243	15.6426	18.0792	12.9301	18.578	13.5062	13.3335	10.82	14.1215	7.09289	8.61582	14.8659	20.2747	13.8499
LOC_Os06g30500	cytochrome P450, putative, expressed	oxidation reduction;secondary metabolite biosynthetic process	0.528971	0.0523177	0.40139	0.0041929	0.665324	0.142556	0.495074	0.0901264	0.747489	0.999916	0.729987	0.481638	1.1924	0.99987	38.2022	18.633	23.9149	17.8611	12.2966	13.4092	38.6692	25.7582	38.2022	14.0979	18.633	20.3464	31.3891	23.9088	23.9149	24.8704	17.8611	14.3888	16.9178	11.5775	12.2966	13.3095	22.5815	13.4092
LOC_Os08g44190	ZOS8-13 - C2H2 zinc finger protein, expressed	negative regulation of floral organ abscission;regulation of transcription, DNA-dependent	0.234017	0.0750788	0.226727	0.0370691	0.395983	0.145127	0.267079	0.14487	0.953808	0.999916	0.664697	0.718016	1.76124	0.99987	4.4697	1.00621	3.00339	1.9815	0.983692	1.74875	4.4697	1.67561	7.54225	0.634079	1.00621	1.63574	6.11542	1.42707	3.00339	1.45374	1.9815	1.98346	1.43992	0.670156	0.983692	1.74875	2.00659	1.49077
LOC_Os12g08260	dehydrogenase E1 component domain containing protein, expressed	metabolic process;oxidation reduction	0.50756	0.087379	0.425967	0.0339851	1.51374	0.146549	0.775423	0.699862	0.82066	0.999916	0.488177	0.0554106	1.02663	0.99987	11.573	5.00204	7.72674	10.2685	5.62254	5.37348	11.2158	11.573	12.881	8.61376	4.30632	5.00204	5.1393	11.9927	7.72674	10.0003	10.2685	11.5297	2.62513	5.62254	7.11771	6.15068	4.53264	5.37348
LOC_Os06g39070	UDP-glucoronosyl and UDP-glucosyl transferase, putative, expressed	NA	0.234332	0.257809	0.197393	0.0221431	0.407653	0.154178	0.215137	0.0872939	0.82616	0.999916	0.519992	0.536084	1.79414	0.99987	1.9526	0.151195	1.67535	0.722897	0.365529	0.757455	1.9526	2.6189	0.83287	0	1.14263	0.151195	1.90079	1.67535	1.28779	0.722897	0.857653	0.492387	0.428277	0.3244	0.365529	0.997068	0.757455	0.303032
LOC_Os04g01960	expressed protein	NA	0.66468	0.466574	0.34815	0.00486827	0.63677	0.154591	0.423392	0.086561	0.515798	0.396191	0.651321	0.369032	1.74609	0.812893	16.0252	12.6379	13.12	10.2619	6.93321	10.6626	24.7662	15.5719	16.0252	9.6237	12.6379	14.9523	17.9909	8.21041	13.12	11.6323	8.37329	10.2619	7.51199	4.9832	6.93321	10.2721	12.4664	10.6626
LOC_Os10g33450	expressed protein	protein desumoylation;proteolysis	0.224597	0.0660362	0.109577	0.00536881	0.292541	0.171798	0.120853	0.0849125	0.48656	0.999916	0.408726	0.515757	2.89497	0.98834	2.74681	0.279153	1.39885	0.754905	0.394275	0.675677	3.58241	1.42593	2.74681	0.217335	0.926676	0.279153	5.59068	1.39885	0	0.332236	0.903315	0.754905	0.394275	0	0.673198	0.675677	1.03806	0.449911
LOC_Os12g43510	expressed protein	NA	0.895371	0.894687	0.351306	0.00236295	0.665963	0.175543	0.419911	0.0641273	0.386008	0.0258922	0.618568	0.215661	2.3483	0.13764	44.7957	36.3921	24.2838	20.9497	14.5725	36.696	44.7957	28.3124	46.1437	21.2226	36.3921	47.2882	43.7395	23.8046	24.2838	24.9538	20.9497	20.7989	14.5725	10.4802	16.5901	24.9291	36.696	37.0142
LOC_Os08g05770	expressed protein	NA	0.428172	0.151705	0.237825	0.0123619	0.513054	0.178214	0.378034	0.234761	0.547531	0.996895	0.719518	0.740877	3.64696	0.367554	8.63219	3.46115	5.37069	2.54565	2.31183	5.52807	8.63219	4.5374	9.72562	3.46115	4.5623	2.09085	5.89211	1.83484	5.37069	2.02307	4.22963	2.54565	2.95424	0.565122	2.31183	5.52807	10.0572	3.3674
LOC_Os01g60690	expressed protein	NA	0.110605	0.0657536	0.0834407	0.0211327	0.23109	0.183553	0.0727624	0.0766513	0.738705	0.999916	0.307718	0.555096	3.74339	0.99939	2.84148	0.532872	1.31216	1.06711	0.369825	0.827697	5.97939	1.36903	2.84148	0	0.532872	0.664665	6.5697	1.31216	0	1.17138	0	1.06711	0	0.369825	0.530319	0.827697	0.799079	0.952194
LOC_Os02g50000	GDSL-like lipase,acylhydrolase, putative, expressed	NA	0.890446	0.888509	0.430607	0.0436564	0.665365	0.190811	0.641857	0.41326	0.476613	0.144473	0.952376	0.944347	2.4279	0.43046	23.7963	19.8197	9.60857	9.15769	8.73279	20.2012	23.7963	12.3439	28.8615	14.3265	22.1313	19.8197	21.4651	8.2823	9.60857	11.6979	8.44672	9.15769	13.1326	6.0674	8.73279	11.0525	33.5504	20.2012
LOC_Os12g43810	expressed protein	NA	0.397562	0.0938085	0.338593	0.0346606	0.498597	0.198039	0.618501	0.564863	0.840353	0.999916	1.21885	0.832819	1.17815	0.99987	9.52385	3.80232	6.10472	3.414	3.72537	4.39204	16.1515	9.52385	8.70183	5.89316	3.46092	3.80232	7.36762	6.10472	5.42151	2.25182	4.09355	3.414	5.35386	2.54109	3.72537	4.39204	4.14165	5.3935
LOC_Os06g20040	aspartic proteinase nepenthesin-2 precursor, putative, expressed	protein catabolic process;proteolysis	0.6255	0.201824	0.435164	0.00581961	0.704375	0.200349	0.588843	0.226423	0.684636	0.890093	0.819545	0.674306	0.980118	0.99987	21.6637	14.0991	15.0296	12.2049	9.39754	9.43933	24.4217	21.0693	21.6637	10.7552	14.0991	16.2355	18.4483	11.8139	15.0296	13.7817	12.2049	9.38595	11.2239	9.39754	8.23325	9.09198	9.8553	9.43933
LOC_Os03g61270	OsMan04 - Endo-Beta-Mannanase, expressed	NA	0.273693	0.0553053	0.272787	0.0442148	0.486833	0.209228	0.301135	0.127524	0.983228	0.999916	0.609779	0.551805	1.41783	0.99987	2.56476	0.855382	1.65292	1.53235	0.937795	0.670323	4.83147	1.03726	2.56476	0.909863	0.855382	0.581791	4.02356	0.879294	1.65292	0.782497	1.53235	1.57915	1.03012	0.467914	0.937795	0.522964	2.36926	0.670323
LOC_Os11g02750	DUF567 domain containing protein, putative, expressed	translational initiation	0.487813	0.163033	0.376957	0.0288886	0.641349	0.223509	0.373926	0.0762882	0.759524	0.999916	0.567002	0.248452	1.73969	0.845036	7.26811	4.06191	8.90576	5.64238	3.19492	5.19158	10.4418	7.0101	7.26811	4.06191	2.95951	4.73644	8.90576	10.2231	7.76471	4.65725	5.94244	5.64238	2.51094	3.19492	3.62003	5.14304	5.59653	5.19158
LOC_Os05g37780	expressed protein	NA	0.263574	0.101688	0.101669	0.000551364	0.399091	0.238848	0.194003	0.157223	0.380364	0.997068	0.47382	0.587358	1.80475	0.99987	4.03296	0.607021	2.27755	0.736363	0.428453	0.734478	4.4461	4.03296	3.31351	0.472224	2.0106	0.607021	2.27755	10.788	1.97465	0.721859	0.736363	1.14831	0.428453	0.329116	0.487728	0.367972	1.12643	0.734478
LOC_Os06g08250	zinc finger family protein, putative, expressed	NA	0.563546	0.378262	0.357082	0.034583	0.585388	0.239232	0.432273	0.197967	0.625134	0.996895	0.718826	0.650484	1.7663	0.977207	7.44954	5.30554	5.68657	4.39315	2.73917	4.80682	11.9718	6.09324	7.44954	5.30554	3.29808	5.39576	5.68657	4.55298	7.67206	4.39315	2.29725	6.29659	4.01061	2.46016	2.73917	3.95382	7.74129	4.80682
LOC_Os11g14900	thiol protease SEN102 precursor, putative, expressed	proteolysis;proteolysis involved in cellular protein catabolic process	0.600551	0.938033	0.00330236	1.15e-06	90.4148	0.240885	1	1	5.16e-07	1	0.00476174	0.244955	1	1	1.26074	0	0	3.43491	0	0	0.651041	1.26074	7.77399	6.07253	0	0	0	0	0	0	3.43491	3.4498	0	0	0	0	0	0
LOC_Os01g71140	xylanase inhibitor, putative, expressed	metabolic process;protein catabolic process;proteolysis;xylan catabolic process	0.496097	0.635361	0.120917	0.0302474	0.482736	0.26269	0.102834	0.051942	0.24343	0.861349	0.214363	0.171469	4.55309	0.856022	1.26869	0.329281	1.40896	0.803961	0.132643	0.528253	2.12482	1.0068	1.26869	0.25732	1.51885	0.329281	2.48264	1.40896	0.93337	0.786825	0.933755	0.803961	0.34967	0	0.132643	0.296398	1.64782	0.528253
LOC_Os05g34010	peptide transporter PTR2, putative, expressed	NA	0.393571	0.203347	0.35026	0.0417332	0.615978	0.265573	0.304531	0.0634308	0.874922	0.999916	0.492286	0.215734	1.57172	0.99987	4.3779	2.15109	4.01625	3.21624	1.29248	2.30026	4.64414	4.3779	3.56802	0.842556	2.72488	2.15109	5.6458	1.9912	4.01625	4.34795	3.12569	3.21624	1.90666	1.29248	1.15704	2.30026	3.9487	1.88152
LOC_Os02g52380	DUF1645 domain containing protein, putative, expressed	NA	0.586404	0.581083	0.308602	0.0418407	0.535877	0.269341	0.297222	0.0956243	0.515084	0.956734	0.535268	0.431497	1.92507	0.99987	2.88146	1.35071	1.97453	1.90936	1.01264	1.50749	3.76659	2.88146	1.90311	1.35071	2.50494	0.942555	1.97453	1.74029	3.56553	2.25283	1.90936	0.59676	0.444925	1.18017	1.01264	1.50749	1.96655	1.00776
LOC_Os03g13870	expressed protein	NA	0.656826	0.249768	0.438829	0.00211651	0.77701	0.27329	0.53178	0.0953767	0.656928	0.672503	0.669568	0.192345	0.982268	0.99987	65.3292	40.7121	48.2396	43.9474	29.6999	27.7332	64.7934	65.3292	75.9505	37.5509	40.7121	56.146	67.8636	48.2396	47.953	50.8211	41.6219	43.9474	32.2642	28.7033	29.6999	27.7332	36.1773	25.175
LOC_Os01g03870	expressed protein	ribosome biogenesis;translation	0.489921	0.0552562	0.428013	0.020088	0.743565	0.293475	0.617628	0.328543	0.858209	0.999916	0.806965	0.65506	1.63537	0.859598	11.6004	5.55821	8.2953	6.59359	4.88873	7.80345	14.4667	7.85778	11.6004	4.27168	6.51127	5.55821	8.2953	8.93417	7.74014	5.42227	6.59359	6.65712	4.88873	3.96177	6.06087	7.01011	9.44782	7.80345
LOC_Os03g07170	lactose permease-related, putative, expressed	carbohydrate transport	0.516572	0.318256	0.217045	0.00192828	0.605614	0.322994	0.30262	0.0912687	0.411114	0.449534	0.484809	0.275521	1.89287	0.978831	2.19626	1.03938	1.45384	1.00008	0.451642	0.846858	1.33224	2.19626	2.83082	1.00244	1.21644	1.03938	1.41063	1.45384	1.75526	0.622686	1.16732	1.00008	0.396939	0.554744	0.451642	1.3352	0.503598	0.846858
LOC_Os02g52010	phosphate-induced protein 1 conserved region domain containing protein, expressed	NA	0.508244	0.0781968	0.381673	0.0160169	0.716507	0.354183	0.523835	0.249444	0.735817	0.999916	0.713227	0.520472	0.855923	0.99987	18.1327	9.31045	9.28123	9.15479	6.32109	5.67005	18.1327	13.3815	24.8566	8.11508	9.31045	11.1196	19.2298	8.52806	9.28123	13.0597	9.15479	8.30392	6.32109	4.80162	10.5704	5.36698	7.2874	5.67005
LOC_Os08g32940	endoglucanase, putative, expressed	carbohydrate metabolic process;cell wall organization;cellulose catabolic process;metabolic process;polysaccharide catabolic process	0.179381	0.0951069	0.125729	0.0273546	0.545411	0.354861	0.115402	0.0637115	0.680095	0.999916	0.201599	0.0944975	4.97605	0.483568	1.24917	0.380017	0.814765	0.65663	0	0.97499	2.68982	0.495553	1.24917	0.380017	0.543859	0	0.814765	0.652808	2.91065	0.774671	0.65663	0.615634	0	0.435034	0	0.875221	1.0141	0.97499
LOC_Os03g57120	ferredoxin--NADP reductase, chloroplast precursor, putative, expressed	oxidation reduction;photosynthesis	0.613752	0.156581	0.458768	0.00552624	0.823711	0.360109	0.575871	0.116564	0.733919	0.923168	0.682473	0.193386	1.19153	0.99987	675.378	426.304	640.616	523.728	342.14	400.357	675.378	940.985	619.848	426.304	384.986	549.466	640.616	835.142	559.922	552.464	523.728	432.136	342.14	354.561	329.529	427.811	400.357	395.154
LOC_Os01g58150	expressed protein	NA	0.514811	0.111003	0.397363	0.0167175	0.782063	0.379452	0.498331	0.155739	0.754918	0.999916	0.613984	0.238816	1.09911	0.99987	34.9631	20.1962	28.0418	22.0035	12.4652	14.9698	25.3933	34.9631	43.1682	20.1962	11.243	20.6453	28.0418	35.0049	27.4396	24.9089	18.6064	22.0035	9.57767	12.4652	19.9089	16.7953	14.9698	13.1992
LOC_Os01g69070	auxin efflux carrier component, putative, expressed	auxin homeostasis;intracellular auxin transport;pollen development	0.376389	0.327348	0.21233	0.0334521	1.86734	0.388665	0.606816	0.736044	0.550441	0.999916	0.318471	0.123296	2.74311	0.709991	2.40359	0.728578	0.914982	1.95742	0.733476	2.0469	2.34869	3.89984	2.40359	0.711287	1.52511	0.728578	0.914982	4.85625	0.686965	1.95742	1.91803	2.56823	0.386699	0.979134	0.733476	2.18884	1.59287	2.0469
LOC_Os03g55260	cytochrome P450, putative, expressed	defense response to other organism;indole glucosinolate metabolic process;oxidation reduction;secondary metabolite biosynthetic process	0.704138	0.638151	0.414369	0.0470673	1.36076	0.416749	0.762379	0.701767	0.576096	0.730183	0.547054	0.13578	1.67841	0.843655	5.00406	3.73477	2.93819	4.49699	2.3493	4.24728	5.00406	8.27796	4.12759	3.73477	5.10226	3.48349	3.24642	2.40649	2.93819	4.62995	4.49699	3.99401	2.1938	2.3493	2.39237	4.24728	4.37077	3.43609
LOC_Os02g13980	expressed protein	NA	0.482807	0.225044	0.259443	0.00484812	0.692075	0.446352	0.306058	0.0653423	0.52945	0.869231	0.43428	0.138761	2.35395	0.434068	10.4235	1.71984	3.27152	6.26361	1.17831	6.92329	11.8311	0	10.4235	0	2.53603	1.71984	8.22466	3.27152	2.7535	6.84501	1.36378	6.26361	1.17831	0	1.34403	6.92329	9.58532	2.19791
LOC_Os05g07140	zinc finger, C3HC4 type domain containing protein, expressed	protein ubiquitination	0.326275	0.0791145	0.31035	0.0336514	0.668799	0.465088	0.405795	0.254675	0.936272	0.999916	0.597204	0.473013	1.69737	0.99987	7.91071	1.97613	3.02012	4.09937	2.56306	2.65661	10.6213	4.83743	7.91071	1.97613	1.49722	3.99958	9.07631	0.726365	3.02012	4.09937	2.93814	4.7087	2.56306	1.78181	3.20982	2.65661	5.81945	2.4991
LOC_Os01g12940	phosphorylase domain containing protein, putative, expressed	nucleoside metabolic process	0.748127	0.847567	0.142562	0.0176649	0.599321	0.492913	0.149296	0.0792377	0.1884	0.23751	0.248009	0.147244	3.60025	0.690549	2.67162	1.22375	1.13707	1.15742	0.491604	1.11063	2.8007	1.56362	2.67162	0.713943	2.27951	1.22375	4.59115	0.459432	1.13707	1.27325	0.742227	1.15742	0.647784	0.165902	0.491604	0.74196	1.89203	1.11063
LOC_Os04g46630	expansin precursor, putative, expressed	NA	0.478742	0.0855247	0.462944	0.0376756	0.822336	0.525391	0.687126	0.446854	0.949507	0.999916	0.815036	0.699523	0.958331	0.99987	53.5963	26.3559	33.2089	35.7812	30.7612	21.5708	53.5963	43.2852	76.4335	15.8818	39.8916	26.3559	46.2341	12.5954	33.2089	35.7812	22.3807	41.3316	30.7612	17.6633	32.251	20.3898	34.9768	21.5708
LOC_Os03g01300	LTPL114 - Protease inhibitor,seed storage,LTP family protein precursor, expressed	cellular response to cold;cold acclimation;defense response to fungus;induced systemic resistance;proteolysis;systemic acquired resistance	0.554166	0.176123	0.320116	0.000412166	0.856238	0.550379	0.487126	0.0865655	0.569355	0.594297	0.558659	0.121127	1.53387	0.99987	631.803	512.915	438.007	460.087	258.218	392.844	631.803	570.881	1188.38	244.581	512.915	589.615	571.975	178.158	438.007	597.15	460.087	368.21	392.335	142.311	258.218	392.844	716.686	319.601
LOC_Os05g02200	cysteine-rich repeat secretory protein 55 precursor, putative, expressed	NA	0.0428269	0.0578538	0.122547	0.00217784	1.76715	0.5723	1.51966	0.798099	2.85756	0.996895	0.878516	0.923686	2.58388	0.99987	3.77757	0.180385	0.929148	1.10307	0.744529	0.976814	17.8544	3.77757	1.52186	0.180385	0	0.925333	1.16013	0.929148	0.216848	1.10307	1.12358	1.00226	1.63536	0.499146	0.744529	0.418486	5.75711	0.976814
LOC_Os01g14880	expressed protein	NA	0.849834	0.867593	0.314993	0.0179064	0.771596	0.601616	0.392448	0.18931	0.365169	0.17743	0.50426	0.238982	3.30661	0.11908	18.0493	9.38372	11.998	16.4631	4.14003	19.9253	18.0493	17.3163	31.419	5.90137	9.38372	10.7918	50.2907	6.25398	11.998	16.4631	4.21033	21.9466	10.8905	3.38581	4.14003	11.4614	19.9253	25.4444
LOC_Os07g32060	UDP-glucoronosyl,UDP-glucosyl transferase, putative, expressed	NA	0.577543	0.56375	0.241413	0.00562818	1.34157	0.611054	0.528908	0.518982	0.410697	0.705277	0.379313	0.0870569	1.94099	0.935163	2.77326	1.49746	1.37215	1.848	0.656494	1.30438	2.76475	2.77326	3.15243	0.63889	2.51834	1.49746	1.02739	1.37215	1.54879	1.62803	1.98609	1.848	0.867909	0.656494	0.548685	1.30438	1.36567	1.22705
LOC_Os02g33680	U-box domain containing protein, expressed	protein ubiquitination;response to chitin	0.455111	0.338248	0.266443	0.0326878	0.720432	0.617833	0.327212	0.202842	0.576622	0.999916	0.436272	0.25267	1.91479	0.973236	2.60773	1.41885	1.61854	1.19366	0.545388	1.35788	3.43177	1.38013	2.60773	1.45469	1.41885	0.846266	1.2759	1.61854	2.87697	1.01093	2.05683	1.19366	0.35943	0.636308	0.545388	0.81281	1.48169	1.35788
LOC_Os06g05284	transferase family protein, putative, expressed	NA	0.839187	0.864755	0.313711	0.0397463	0.77518	0.621784	0.386871	0.229152	0.369001	0.279649	0.481649	0.237283	2.56352	0.401052	2.26649	1.66972	1.51619	1.6331	0.710059	2.04923	3.49811	2.26649	1.9669	1.65565	2.81448	1.66972	1.40132	1.51619	2.64627	1.73204	1.53428	1.6331	0.710059	1.19083	0.44887	2.12933	1.95817	2.04923
LOC_Os06g44980	expressed protein	NA	0.269692	0.332302	0.0994853	0.0324754	0.540871	0.627242	0.278674	0.536961	0.373093	0.999916	0.495094	0.750317	1.89102	0.99987	0	0	0	2.11069	0	0.974087	0	0	15.8434	6.0721	0	0	9.63294	0	0	0	3.25547	2.11069	2.81003	0	0	3.22331	0	0.974087
LOC_Os01g59530	OsCML1 - Calmodulin-related calcium sensor protein, expressed	NA	0.767522	0.685561	0.425152	0.0342548	0.796826	0.638922	0.776057	0.733312	0.543383	0.508135	0.957277	0.956915	1.54379	0.972204	13.0261	9.60834	5.80481	6.09299	5.58833	8.25278	13.2718	13.0261	11.3961	9.24492	9.60834	9.85053	9.42542	5.80481	4.85484	4.1363	6.09299	6.57936	4.90931	5.80635	5.58833	9.1234	8.25278	7.94146
LOC_Os01g55520	ATROPGEF7,ROPGEF7, putative, expressed	NA	0.185307	0.0687689	0.113875	0.00753768	1.5078	0.642256	0.416694	0.603277	0.614046	0.999916	0.255618	0.147456	2.62504	0.99987	1.21653	0.244958	0.24704	0.595736	0.173575	0.367791	2.48913	0.24944	1.21653	0.383377	0.103119	0.244958	0.308257	0.24704	0.232622	0.512897	0.595736	0.59878	0.173575	0.0655649	0.29627	0.219824	0.768788	0.367791
LOC_Os02g47450	expressed protein	lignin metabolic process	0.60161	0.246089	0.471283	0.04894	0.844633	0.648131	0.670858	0.477947	0.769441	0.999916	0.767081	0.59336	1.24958	0.99987	6.94611	4.85276	5.84779	4.77221	3.5309	4.47534	9.44623	6.94611	6.7995	4.92504	4.74443	4.85276	4.94995	8.46235	5.84779	6.03977	4.35875	4.77221	3.5309	3.44236	4.2294	4.47534	3.12614	6.51385
LOC_Os06g19110	cadmium tolerance factor, putative, expressed	NA	0.385872	0.447854	0.0661156	0.0115582	1.69893	0.674677	0.233613	1	0.16865	0.779721	0.136107	0.169665	8.48411	0.431394	0.576536	0.173762	0.21893	0.188963	0.0463932	0.347361	0.643199	0.530432	0.576536	0.340334	0.146779	0.173762	0.21893	1.0968	0.16572	0.104076	0.493253	0.188963	0	0.0463932	0.0701023	0.103689	0.546931	0.347361
LOC_Os03g10950	protein phosphatase 2C, putative, expressed	protein amino acid dephosphorylation	0.534328	0.238934	0.359048	0.0205252	0.822715	0.676729	0.619492	0.50262	0.660208	0.999916	0.738849	0.62392	1.41736	0.99987	5.16019	2.5515	2.85895	2.54416	1.80853	2.88947	7.33117	4.33518	5.16019	2.5515	3.5765	2.4115	3.92459	2.85895	2.41914	2.54416	2.9891	2.54145	1.80853	1.59682	2.62971	2.88947	3.20037	2.4157
LOC_Os10g30162	hsp20,alpha crystallin family protein, putative, expressed	NA	0.306747	0.324198	0.191704	0.0200944	0.753221	0.694505	0.28099	0.247696	0.605765	0.999916	0.364642	0.277095	1.4062	0.99987	4.14975	1.07141	2.40384	2.50327	0.780851	0.654083	4.14975	4.30807	3.88708	0	1.07141	2.91669	3.24024	1.29686	2.40384	2.50327	1.31007	2.62591	0	1.23175	0.780851	0.196749	2.40155	0.654083
LOC_Os08g37660	plastocyanin-like domain containing protein, putative, expressed	NA	0.330533	0.106971	0.232459	0.0138188	1.28552	0.696691	0.797269	0.84889	0.689345	0.999916	0.579805	0.440249	1.25695	0.99987	5.37935	2.05408	2.28427	2.85471	1.29288	2.02343	14.0802	5.37935	2.88763	2.05408	3.39176	1.67678	1.20095	2.28427	2.9162	2.85471	2.5205	3.50185	1.18515	1.29288	2.69787	2.02343	2.68083	1.7827
LOC_Os02g53510	oxidoreductase, transition metal ion binding protein, putative, expressed	NA	0.290915	0.176413	0.256745	0.048431	0.80494	0.733516	0.257257	0.114875	0.870251	0.999916	0.317264	0.0790934	1.20908	0.99987	3.85246	0.541835	2.58025	2.41893	0.879288	1.00811	3.97501	1.93708	3.85246	1.89882	0.450007	0.541835	4.74886	2.58025	2.27491	2.41893	3.72624	2.05184	0.956777	0.879288	0.871256	0.983023	1.00811	1.20035
LOC_Os05g09660	HAD superfamily phosphatase, putative, expressed	NA	0.637211	0.335919	0.363026	0.00303957	0.885882	0.754082	0.848761	0.801076	0.559712	0.34508	0.942409	0.921574	1.73696	0.986082	11.0986	5.47737	6.06173	3.54941	2.84253	4.76314	11.0986	7.2599	12.8494	4.13525	6.87911	5.47737	7.79579	6.06173	3.09856	3.5971	3.54941	3.36643	2.84253	2.65005	2.94088	3.51062	9.12352	4.76314
LOC_Os10g42640	expressed protein	NA	0.569185	0.355227	0.316667	0.0267883	0.847722	0.773677	0.506129	0.411038	0.549312	0.892858	0.576359	0.394274	1.9369	0.90369	2.79925	1.3799	1.77996	1.54481	0.853522	1.62371	3.0233	2.79925	1.80665	1.41446	1.3799	1.20358	0.866564	1.77996	2.21401	1.54481	1.67344	1.16867	0.853522	1.1476	0.346843	1.74411	1.62371	1.58105
LOC_Os01g52780	HVA22, putative, expressed	NA	0.563914	0.177967	0.416923	0.0435437	1.11315	0.777108	0.545446	0.315846	0.725004	0.999916	0.478185	0.0806264	1.36455	0.99987	2.87877	1.72413	1.9997	2.60687	1.5564	1.58211	2.87877	2.8313	2.9077	1.38589	1.72413	1.82057	2.29643	1.67867	1.9997	2.76129	2.60687	2.12739	1.67196	0.627585	1.5564	1.24316	2.23083	1.58211
LOC_Os07g41650	pectinesterase, putative, expressed	cell wall modification;pectin catabolic process	0.473508	0.426813	0.143444	0.00457432	1.23702	0.844457	0.331107	0.415586	0.29955	0.653248	0.268576	0.198637	2.31731	0.99987	2.08333	1.13527	1.62269	1.34999	0.260074	0.568076	2.08333	1.48037	2.4879	1.13527	1.2186	0.484199	1.62269	1.62518	0.30511	1.34999	1.72811	0.17515	0.457074	0.173271	0.260074	0.484152	1.00988	0.568076
LOC_Os08g32840	bifunctional monodehydroascorbate reductase and carbonic anhydrasenectarin-3 precursor, putative, expressed	one-carbon metabolic process	0.543622	0.746828	0.0144285	0.00617693	1.32256	0.844972	0.03731	1	0.0264495	0.157335	0.0292043	0.0542113	22.5156	0.790035	0.880322	0.287185	0.718746	0.464603	0	0.347255	1.57887	0.880322	0.313832	0.670589	0.23816	0.287185	0.718746	1.00705	0.267432	0.170851	0.464603	0.931743	0	0	0	0.869407	0	0.347255
LOC_Os06g39875	ras-related protein, putative, expressed	nucleocytoplasmic transport;protein import into nucleus;protein transport;ribosomal subunit export from nucleus	0.167169	0.0883068	0.0942039	0.0198937	0.886809	0.896591	0.125188	0.158514	0.538666	0.999916	0.134993	0.0536652	4.80628	0.728135	1.91441	0.34231	2.20065	1.18994	0.354185	1.35342	1.60778	3.62472	1.91441	0.34231	0	0.442002	1.10042	2.20065	3.23384	1.04637	2.8544	1.18994	0	0.484041	0.354185	1.35342	1.08158	1.52385
LOC_Os12g38370	RALFL41 - Rapid ALkalinization Factor RALF family protein precursor, expressed	NA	0.393825	0.284397	0.234168	0.0168411	0.940756	0.932336	0.428953	0.390949	0.585717	0.999916	0.44125	0.298806	2.42792	0.924815	6.45303	2.60286	3.64298	3.84502	1.67468	2.66017	6.50029	4.86939	6.45303	0.307316	2.60286	3.56607	4.93999	0.988166	3.64298	2.81835	6.08085	3.84502	1.67468	1.08125	2.8601	2.66017	8.27146	2.6468
LOC_Os11g01730	laccase-23 precursor, putative, expressed	oxidation reduction	0.521561	0.373037	0.303251	0.0276881	1.06241	0.935483	0.642099	0.674015	0.57244	0.996895	0.576417	0.461062	1.54335	0.99987	2.3934	1.3565	1.23058	1.53927	0.864841	1.46217	3.25593	2.07255	2.3934	0.954952	1.82511	1.3565	0.682506	1.23058	1.41477	0.892258	1.53927	1.69416	0.864841	0.581462	0.984141	1.46217	0.68044	1.54872
LOC_Os12g22284	white-brown complex homolog protein 11, putative, expressed	transmembrane transport	0.268897	0.279679	0.119232	0.0312412	0.951902	0.959033	0.147622	0.159916	0.434074	0.999916	0.152038	0.0638944	4.52395	0.626273	0.574159	0.146176	0.524291	0.235227	0.0461997	0.309769	0.480408	0.792343	0.574159	0.0677854	0.146176	0.259563	0.654074	0.524291	0.330081	0.621872	0.140346	0.235227	0	0.0461997	0.139624	0.309769	0.108936	0.345916
LOC_Os04g29580	OsWAK37 - OsWAK short gene, expressed	cell surface receptor linked signaling pathway;protein amino acid phosphorylation	0.749455	0.822547	0.0704676	0.00198149	1.0391	0.970767	0.217617	0.412644	0.0926548	0.0248445	0.211713	0.235802	2.55221	0.99987	1.08823	0.661909	0.466932	0.645759	0.0695143	0.370007	1.08823	0.698554	1.4088	1.07505	0.661909	0.490251	0.49396	0.29694	0.466932	0.645759	0.397558	0.692865	0.0695143	0.261991	0	0.292782	0.370007	0.411802
LOC_Os07g47540	DUF567 domain containing protein, putative, expressed	translational initiation	0.371472	0.00165634	0.533207	0.127195	0.549949	0.0743954	0.500043	0.185219	1.40598	0.999916	0.888751	0.848154	1.22608	0.99987	16.9605	6.5015	18.4899	9.55002	9.36049	11.5278	16.8069	16.9605	21.6373	6.0066	7.62046	6.5015	26.5584	18.4899	12.8516	13.2	9.55002	8.99579	9.36049	7.14878	12.0101	7.55569	16.1677	11.5278
LOC_Os06g05930	expressed protein	NA	0.491569	0.00879679	0.552241	0.101978	0.651957	0.0752966	0.479797	0.0825477	1.10588	0.999916	0.722166	0.437734	1.20539	0.99987	164.671	77.6048	138.297	127.785	85.929	90.4104	164.671	131.085	172.285	77.6048	61.8263	88.3323	225.405	64.1151	138.297	134.218	99.6882	127.785	111.96	61.8308	85.929	90.4104	133.372	89.3816
LOC_Os08g03020	lectin-like receptor kinase 1, putative, expressed	phosphorylation;protein amino acid phosphorylation	0.479708	0.0427641	0.761952	0.534981	0.625742	0.108232	0.722924	0.533979	1.56269	0.869231	1.13591	0.822413	1.14938	0.99987	10.2588	5.70029	10.8921	7.44188	8.29782	8.53268	10.2588	9.75164	12.8162	3.55385	5.70029	6.65609	14.4785	10.8921	9.314	8.93563	7.44188	5.70075	10.7242	6.25297	8.29782	7.04815	13.5706	8.53268
LOC_Os10g38610	glutathione S-transferase, putative, expressed	glutathione metabolic process;toxin catabolic process	0.127358	0.0225266	0.253716	0.132658	0.29368	0.123433	0.337298	0.379662	1.9627	0.999916	1.09871	0.96214	2.07111	0.99987	1.89015	0.21528	1.08022	0.466564	0.231992	0.648886	2.77143	1.09821	1.89015	0.167956	0.359417	0.21528	1.08022	0.648919	1.21311	0.385154	0.522915	0.466564	0	0.231992	0.866351	0.518655	1.8776	0.648886
LOC_Os08g14020	retrotransposon protein, putative, Ty1-copia subclass, expressed	NA	0.173007	0.00794181	0.610705	0.499776	2.3702	0.123953	1.33477	0.802407	3.45497	0.459449	0.562113	0.388029	2.43495	0.588637	2.47441	0.279335	1.69094	3.21565	1.63031	3.70198	2.47441	3.46148	2.2121	1.05184	0.279335	0	1.69094	5.24456	1.25297	3.21565	2.46194	3.6546	1.43207	2.02326	1.63031	3.70198	2.92234	6.01396
LOC_Os03g07980	expressed protein	NA	0.261042	0.0134566	0.407763	0.127414	0.513707	0.138529	0.439918	0.219817	1.53618	0.999916	0.843493	0.835364	1.34074	0.99987	9.27938	2.73325	6.8428	4.64192	4.39634	3.82182	9.27938	5.61258	17.4326	2.73325	2.8945	2.349	12.6927	3.12497	6.8428	4.64192	4.42742	6.96597	5.51619	2.99034	4.39634	3.82182	10.5805	3.5655
LOC_Os11g34110	heparan-alpha-glucosaminide N-acetyltransferase, putative, expressed	NA	0.0415427	1.49e-07	0.829044	0.758597	0.627154	0.140054	0.416075	0.0795392	19.6012	2.63e-06	0.650252	0.360213	1.2245	0.99987	3.71364	0.154867	7.78681	4.62726	3.24055	3.71474	3.71364	5.99664	3.58222	0.121061	0.259996	0.154867	7.78681	8.89091	7.03191	4.62726	5.27063	4.53864	3.6188	3.24055	2.62065	3.71474	4.65371	3.1975
LOC_Os03g06390	expressed protein	NA	0.372215	0.0030241	0.566439	0.231991	1.66385	0.143917	0.964002	0.964947	1.48807	0.999916	0.563331	0.220834	0.867331	0.99987	17.3456	4.97725	14.9043	16.8051	10.0287	9.29505	18.507	17.3456	16.7448	4.75312	4.97725	9.57575	14.9043	16.0762	6.3286	16.8051	12.6865	23.2642	4.62828	10.0287	15.1883	9.29505	4.56851	11.9726
LOC_Os10g31490	retrotransposon protein, putative, unclassified, expressed	NA	0.274103	0.0323308	1.97261	0.263561	0.559626	0.153704	0.746046	0.681832	7.03789	1.53e-06	1.30287	0.656016	1.62549	0.99987	6.29532	2.52715	13.0911	17.0908	17.0587	34.2138	5.60722	6.29532	18.7891	2.98172	2.52715	2.30575	41.2205	12.0814	13.0911	17.0908	17.3852	10.155	17.0587	11.7351	30.5202	34.2138	47.2346	11.6627
LOC_Os07g02940	DUF538 domain containing protein, putative, expressed	NA	0.378829	0.0427641	1.00305	0.996786	1.68172	0.181217	2.29637	0.179463	2.60952	0.232006	1.33351	0.650114	0.551586	0.99987	14.0046	3.85017	6.78564	11.5098	11.4987	6.858	14.0046	13.6235	15.9683	8.54075	3.85017	2.99707	5.82493	7.82624	6.78564	12.8575	8.88373	11.5098	23.9595	8.68458	11.4987	4.65299	13.1518	6.858
LOC_Os01g66250	S-locus-like receptor protein kinase, putative, expressed	phosphorylation;protein amino acid phosphorylation;recognition of pollen	0.361018	0.0345266	0.388379	0.090099	0.587952	0.278546	0.495117	0.369028	1.05757	0.999916	0.825859	0.818402	2.32255	0.785352	2.4306	1.03309	1.59808	1.2834	0.810428	1.81022	3.74211	1.96805	2.4306	1.03309	1.03955	0.791212	3.32281	1.59808	1.08983	1.21103	1.2834	1.29061	0.810428	0.610315	1.77333	1.46898	3.98432	1.81022
LOC_Os04g32620	ethylene-responsive transcription factor ERF114, putative, expressed	cellular response to freezing;electron transport chain;glucosinolate metabolic process;oxidation reduction;positive regulation of transcription, DNA-dependent;regulation of transcription, DNA-dependent;response to abscisic acid stimulus;response to ethylene stimulus;response to jasmonic acid stimulus;response to salicylic acid stimulus;response to salt stress;response to water deprivation;transcr…	0.466565	0.0299641	0.497066	0.145878	1.34137	0.365289	0.776129	0.716919	1.04237	0.999916	0.562296	0.209153	1.10068	0.99987	4.8338	2.26112	3.60263	3.87994	2.41683	2.55267	4.8338	3.66356	5.57223	2.33748	2.26112	1.92534	3.60263	4.92878	2.55466	3.4997	3.87994	5.03525	1.14573	2.41683	3.45948	2.55267	2.66405	2.51788
LOC_Os01g50410	STE_MEKK_ste11_MAP3K.6 - STE kinases include homologs to sterile 7, sterile 11 and sterile 20 from yeast, expressed	activation of protein kinase activity;protein amino acid phosphorylation;regulation of mitotic cell cycle;signal transmission via phosphorylation event;stress-activated protein kinase signaling pathway	0.385486	0.0434859	0.481158	0.160078	0.729042	0.387129	0.484697	0.227512	1.22577	0.999916	0.652067	0.412658	1.40891	0.99987	8.13951	2.1143	8.02209	4.67019	3.39982	3.35708	8.13951	3.92019	9.08331	1.9509	2.89422	2.1143	8.6869	8.02209	5.06839	4.81805	4.67019	4.58513	3.39982	2.06794	3.7145	2.88935	7.19794	3.35708
LOC_Os10g39100	uncharacterized Cys-rich domain containing protein, putative, expressed	NA	0.45181	0.0290073	0.725287	0.477808	1.28105	0.46129	1.06309	0.932032	1.57362	0.884997	0.80978	0.68157	1.23763	0.99987	14.089	6.71609	10.4211	13.2123	8.82483	12.4559	14.8388	14.089	12.0208	7.19135	4.17367	6.71609	11.5633	10.4211	7.59017	13.8575	9.32481	13.2123	8.82483	7.94808	12.9791	10.2687	12.4559	14.0606
LOC_Os05g48170	retrotransposon protein, putative, unclassified, expressed	NA	0.103341	0.0348132	0.425087	0.368822	0.48026	0.46616	0.480381	0.555619	4.04454	0.781243	0.968242	0.98577	0.498408	0.99987	0.446474	0.0573351	0.0739177	0.263004	0.177117	0.175381	0.135479	0.446474	0.728732	0.0573351	0	0.0731502	1.1065	0.0739177	0.0698805	0.263004	0.0593392	0.278529	0.155667	0.195119	0.177117	0.0436076	0.184404	0.175381
LOC_Os12g09710	NBS-LRR disease resistance protein, putative, expressed	NA	0.0343182	0.00687985	0.531186	0.450252	0.530562	0.473223	0.689161	0.764757	15.1407	0.192603	1.26666	0.858149	0.616511	0.99987	0.638493	0	0.831185	0.246957	0.332665	0.295108	0.610531	0.755002	0.638493	0	0.0696756	0	0.831185	0.95777	0.236029	0.246957	0.13375	0.493208	0.292371	0.48415	0.332665	0.295108	0	0.346067
LOC_Os10g36000	remorin C-terminal domain containing protein, putative, expressed	NA	0.431301	0.00600354	0.550137	0.202996	0.774127	0.477277	0.737134	0.633016	1.2481	0.999916	0.921379	0.903969	0.811343	0.99987	95.0436	41.845	38.7125	49.9078	34.6935	33.9178	95.0436	61.2177	119.499	41.845	32.7629	43.0423	103.041	35.7468	38.7125	42.6469	49.9078	72.7912	34.6935	33.3596	85.0065	29.4768	58.2287	33.9178
LOC_Os01g66120	No apical meristem protein, putative, expressed	negative regulation of abscisic acid mediated signaling pathway;positive regulation of response to salt stress;positive regulation of response to water deprivation;positive regulation of transcription, DNA-dependent;regulation of defense response to fungus;regulation of growth;regulation of transcription, DNA-dependent;response to cold;response to wounding;root development;transcription, DNA-depe…	0.447077	0.000896701	0.512294	0.0911888	1.09338	0.750806	0.72327	0.552092	1.12086	0.999916	0.639879	0.264327	1.09428	0.99987	81.4082	31.9227	70.7265	58.2401	38.1862	42.3692	81.4082	61.9139	86.3595	37.9146	31.9227	31.4917	70.7265	72.6229	40.3795	58.2401	55.5762	66.1744	21.4571	38.1862	56.9388	42.3692	38.626	47.0086
LOC_Os04g54220	expressed protein	NA	0.293771	0.0432279	0.495251	0.236802	0.848036	0.754606	0.954891	0.961516	1.65937	0.999916	1.10856	0.902067	1.26083	0.99987	25.2223	5.89664	16.195	10.7803	11.5027	12.1972	35.3806	10.7938	25.2223	3.02361	9.98844	5.89664	16.195	37.2001	9.35638	10.7803	7.38352	13.678	15.605	7.28596	11.5027	7.33777	25.2243	12.1972
LOC_Os08g28670	pathogenesis-related Bet v I family protein, putative, expressed	defense response;response to biotic stimulus	0.431665	0.000541503	0.599128	0.179706	1.0696	0.822953	0.88908	0.846256	1.35943	0.999916	0.810753	0.645145	0.974804	0.99987	96.5711	43.892	85.974	68.8922	56.559	55.8357	82.8874	96.5711	112.358	35.5528	43.892	45.16	85.974	100.566	47.936	68.8922	81.0264	66.977	56.559	39.5276	79.0018	55.8357	67.2485	46.4343
LOC_Os04g55740	peroxidase precursor, putative, expressed	cellular oxidant detoxification;hydrogen peroxide catabolic process;oxidation reduction;response to oxidative stress	0.406192	0.0105225	1.35015	0.58725	0.956489	0.918776	1.42348	0.594098	3.27561	0.0162384	1.47808	0.511543	1.16034	0.99987	27.7323	12.9191	16.8539	25.9594	36.0831	37.1205	33.977	21.5012	27.7323	13.672	12.9191	6.77768	38.7675	16.8539	15.61	25.9594	34.4626	17.0477	60.8798	15.6936	36.0831	37.1205	66.7648	26.8309
LOC_Os03g16960	cysteine-rich repeat secretory protein 55 precursor, putative, expressed	NA	0.483319	0.00457453	0.729161	0.452177	1.02452	0.939346	0.764822	0.610016	1.47743	0.892858	0.729175	0.473459	1.56977	0.999131	55.3454	24.529	62.0771	50.2422	40.5791	56.0812	46.2747	55.3454	57.5165	28.2255	23.7891	24.529	62.0771	75.7355	41.0341	44.6394	66.1514	50.2422	40.5791	25.2999	50.5344	47.5513	78.783	56.0812
LOC_Os01g70930	leucoanthocyanidin dioxygenase, putative, expressed	strigolactone biosynthetic process	0.46306	0.0380976	0.567559	0.154325	0.975456	0.94771	0.824721	0.752605	1.20107	0.999916	0.82542	0.695798	1.55435	0.863154	11.782	6.06446	9.52471	8.22594	7.18211	10.6038	10.9775	11.782	13.5038	6.06446	6.19976	4.15308	9.52471	11.9001	7.49264	9.27168	7.60591	8.22594	6.00608	7.18211	7.56239	10.8483	10.6038	10.2902
LOC_Os04g34180	expressed protein	NA	0.15743	0.00594486	0.306773	0.0678576	0.975968	0.967963	0.340188	0.197385	1.90955	0.999916	0.342768	0.0623539	1.81314	0.99987	1.23524	0.168698	2.23204	1.30763	0.142778	0.648587	1.85725	1.23524	1.10849	0	0.168698	0.605526	2.53312	2.23204	0.949338	1.68595	1.30763	1.20341	0.142778	0.108652	0.162497	0.364353	2.01407	0.648587
LOC_Os12g42980	cysteine synthase, putative, expressed	aging;cellular amino acid biosynthetic process;cysteine biosynthetic process;cysteine biosynthetic process from serine;double fertilization forming a zygote and endosperm;pollen tube growth;response to cadmium ion	0.00177878	3.29e-110	0.581106	0.113497	0.995157	0.983383	0.746721	0.49398	319.57	1.49e-83	0.727842	0.342546	1.04544	0.99987	369.536	0.648389	329.965	316.026	251.191	233.131	332.556	511.474	369.536	0.648389	0.97411	0.497849	345.313	329.965	292.07	360.44	295.391	316.026	182.212	251.191	275.143	318.304	192.232	233.131
