# Supplementary material for: The negative regulator SMAX1 controls mycorrhizal symbiosis and strigolactone biosynthesis in rice
Source: Nat Commun. 2020 Apr 30;11:2114. doi: 10.1038/s41467-020-16021-1 (PMC7193599; doi:10.1038/s41467-020-16021-1)
Supplement: Supplementary file 11 — Supplementary Dataset 8 [file 41467_2020_16021_MOESM11_ESM.xlsx]

## Sheet: DJ WT vs smax1 down
GO term	p-value	FDR corrected p-value	genes in GO term	number of genes in GO term	total number of genes in GO term
chitin catabolic process	3.55561e-12	0	LOC_Os11g47590;LOC_Os11g47500;LOC_Os11g47520;LOC_Os05g15880;LOC_Os04g27980;LOC_Os11g47560;LOC_Os05g15770;LOC_Os11g47610;LOC_Os08g40690;LOC_Os11g47530;LOC_Os11g47510;LOC_Os11g47570;LOC_Os11g47550	13	42
metabolic process	2.16413e-10	0	LOC_Os11g47610;LOC_Os02g11070;LOC_Os11g47550;LOC_Os01g53350;LOC_Os01g32364;LOC_Os01g44050;LOC_Os01g50200;LOC_Os06g37560;LOC_Os11g47510;LOC_Os01g71380;LOC_Os03g57640;LOC_Os08g40690;LOC_Os11g47560;LOC_Os02g17620;LOC_Os08g02220;LOC_Os05g45200;LOC_Os12g04150;LOC_Os01g71474;LOC_Os07g44850;LOC_Os06g04270;LOC_Os07g34520;LOC_Os05g41610;LOC_Os11g47590;LOC_Os11g47530;LOC_Os03g10478;LOC_Os01g71860;LOC_Os02g…	50	833
toxin catabolic process	1.44307e-09	0	LOC_Os10g38340;LOC_Os10g38610;LOC_Os10g22070;LOC_Os10g38580;LOC_Os01g49720;LOC_Os10g38350;LOC_Os10g38489;LOC_Os10g38600;LOC_Os09g20220;LOC_Os03g57200	10	33
carbohydrate metabolic process	2.02387e-09	0	LOC_Os05g48330;LOC_Os11g47550;LOC_Os05g15770;LOC_Os11g44950;LOC_Os01g32364;LOC_Os09g35800;LOC_Os06g37560;LOC_Os11g47510;LOC_Os01g71380;LOC_Os08g40690;LOC_Os11g47560;LOC_Os01g71474;LOC_Os05g41610;LOC_Os11g47590;LOC_Os03g10478;LOC_Os11g47520;LOC_Os01g71860;LOC_Os01g71340;LOC_Os11g47570;LOC_Os11g47610;LOC_Os08g02220;LOC_Os06g22919;LOC_Os09g32670;LOC_Os11g47530;LOC_Os04g27980;LOC_Os04g38540;LOC_Os08g…	32	425
xylan catabolic process	5.19868e-09	0	LOC_Os11g47530;LOC_Os03g10478;LOC_Os11g47510;LOC_Os11g47500;LOC_Os11g47560;LOC_Os11g47590;LOC_Os11g47610;LOC_Os11g47550	8	20
glutathione metabolic process	6.24114e-08	0	LOC_Os10g38610;LOC_Os10g38340;LOC_Os10g38580;LOC_Os10g22070;LOC_Os01g55830;LOC_Os10g38489;LOC_Os09g20220;LOC_Os10g38350;LOC_Os10g38600;LOC_Os01g49720;LOC_Os01g27210;LOC_Os03g57200	12	73
oxidation reduction	1.30316e-06	0	LOC_Os03g18030;LOC_Os01g16146;LOC_Os11g10480;LOC_Os01g10400;LOC_Os01g67010;LOC_Os02g53130;LOC_Os11g10510;LOC_Os08g37470;LOC_Os03g45250;LOC_Os06g35560;LOC_Os05g09440;LOC_Os04g32620;LOC_Os06g35700;LOC_Os01g65830;LOC_Os06g35630;LOC_Os09g23530;LOC_Os04g27060;LOC_Os02g05830;LOC_Os03g53730;LOC_Os06g35520;LOC_Os10g33460;LOC_Os07g09630;LOC_Os05g50250;LOC_Os02g12680;LOC_Os05g49070;LOC_Os05g48700;LOC_Os02g…	56	1290
response to ethanol	4.14558e-05	0	LOC_Os03g16030;LOC_Os03g15960;LOC_Os03g16020	3	4
transmembrane transport	6.34779e-05	0	LOC_Os01g19290;LOC_Os04g46530;LOC_Os11g24060;LOC_Os05g42250;LOC_Os01g19240;LOC_Os01g65110;LOC_Os02g52930;LOC_Os12g32760;LOC_Os01g42380;LOC_Os02g45380;LOC_Os03g11900;LOC_Os01g36560;LOC_Os12g10280;LOC_Os01g41050;LOC_Os02g02170;LOC_Os06g48060;LOC_Os04g44060;LOC_Os10g21590;LOC_Os08g44870;LOC_Os02g47090;LOC_Os02g55890;LOC_Os04g45900;LOC_Os03g29850;LOC_Os03g04570;LOC_Os06g10750;LOC_Os06g38294;LOC_Os04g…	31	654
nitrate assimilation	9.91092e-05	0	LOC_Os02g02170;LOC_Os02g38230;LOC_Os02g53130;LOC_Os02g02190	4	12
protein homooligomerization	0.000259311	0	LOC_Os01g65880;LOC_Os01g42090;LOC_Os05g09440;LOC_Os01g42110	4	15
ammonium transport	0.000345216	0	LOC_Os04g43070;LOC_Os02g40730;LOC_Os02g40710	3	7
pyruvate metabolic process	0.000543324	0	LOC_Os05g33570;LOC_Os01g09320;LOC_Os05g09440	3	8
proteasomal ubiquitin-dependent protein catabolic process	0.000567957	0	LOC_Os06g39370;LOC_Os09g06770;LOC_Os08g03420;LOC_Os09g06740;LOC_Os02g55480;LOC_Os03g05570;LOC_Os01g55110;LOC_Os06g34390;LOC_Os02g15020;LOC_Os04g49160;LOC_Os06g34400;LOC_Os04g49000;LOC_Os02g11790	13	202
response to copper ion	0.00080169	0	LOC_Os03g16020;LOC_Os03g16030;LOC_Os03g15960	3	9
response to karrikin	0.000941393	0.002	LOC_Os04g43070;LOC_Os05g33310;LOC_Os03g63700;LOC_Os03g60509;LOC_Os07g10840;LOC_Os05g48650;LOC_Os10g38340	7	71
response to hydrogen peroxide	0.00107953	0	LOC_Os03g16030;LOC_Os05g44340;LOC_Os11g10480;LOC_Os03g16020;LOC_Os03g15960	5	36
cell wall organization	0.00128361	0.001	LOC_Os10g30340;LOC_Os08g02220;LOC_Os10g31330;LOC_Os03g06050;LOC_Os10g20260;LOC_Os07g36690;LOC_Os03g03730;LOC_Os06g22919;LOC_Os03g06060;LOC_Os01g43490;LOC_Os03g06010;LOC_Os04g51520	12	194
nitrate transport	0.00199879	0.003	LOC_Os02g02170;LOC_Os02g38230;LOC_Os02g02190	3	12
response to nitrate	0.00255623	0.003	LOC_Os02g02170;LOC_Os02g38230;LOC_Os02g02190	3	13
response to arsenic	0.00255623	0.005	LOC_Os03g16020;LOC_Os03g16030;LOC_Os03g15960	3	13
stress-activated protein kinase signaling pathway	0.00270526	0.002	LOC_Os01g50410;LOC_Os01g50370;LOC_Os01g50400;LOC_Os01g50420	4	27
electron transport chain	0.00275279	0.002	LOC_Os02g49850;LOC_Os06g11310;LOC_Os01g57690;LOC_Os04g53710;LOC_Os03g50160;LOC_Os04g32620;LOC_Os06g50420;LOC_Os05g10930;LOC_Os05g37140	9	133
molybdate ion transport	0.00280346	0.001	LOC_Os08g01120;LOC_Os01g45830	2	4
amino acid import	0.00280346	0.002	LOC_Os02g52930;LOC_Os06g10750	2	4
abscisic acid transport	0.00280346	0.003	LOC_Os06g38294;LOC_Os02g45380	2	4
cell wall biogenesis	0.0029753	0.001	LOC_Os02g17534;LOC_Os06g22919;LOC_Os08g24750;LOC_Os04g51520;LOC_Os04g37650	5	45
water transport	0.00310193	0.002	LOC_Os04g44060;LOC_Os02g41860;LOC_Os04g47220;LOC_Os12g10280	4	28
phenylpropanoid biosynthetic process	0.0032006	0.001	LOC_Os04g52280;LOC_Os02g56460;LOC_Os09g23530	3	14
ion transmembrane transport	0.00327877	0.001	LOC_Os05g42250;LOC_Os04g44060;LOC_Os02g41860;LOC_Os04g47220;LOC_Os12g10280	5	46
response to chitin	0.00471741	0.003	LOC_Os03g64260;LOC_Os02g43790;LOC_Os06g41770;LOC_Os02g42585;LOC_Os09g25070	5	50
fucosylation	0.00476581	0.006	LOC_Os02g17534;LOC_Os08g24750;LOC_Os04g37650	3	16
lignin biosynthetic process	0.0056861	0.005	LOC_Os04g52280;LOC_Os02g56460;LOC_Os01g70170;LOC_Os09g23530	4	33
activation of protein kinase activity	0.0056861	0.006	LOC_Os01g50410;LOC_Os01g50370;LOC_Os01g50400;LOC_Os01g50420	4	33
response to cadmium ion	0.0059049	0.006	LOC_Os11g10480;LOC_Os03g15960;LOC_Os08g44340;LOC_Os02g50730;LOC_Os01g70170;LOC_Os12g42980;LOC_Os06g04270;LOC_Os07g49400;LOC_Os03g16020;LOC_Os03g16030;LOC_Os04g58710	11	205
amino acid homeostasis	0.00680643	0.006	LOC_Os06g10750;LOC_Os02g52930	2	6
ammonium transmembrane transport	0.00680643	0.008	LOC_Os02g40730;LOC_Os02g40710	2	6
regulation of mitotic cell cycle	0.00856658	0.009	LOC_Os01g50410;LOC_Os01g50400;LOC_Os01g50420;LOC_Os01g50370	4	37
peptidyl-threonine phosphorylation	0.010435	0.012	LOC_Os08g34240;LOC_Os06g35160;LOC_Os09g25090	3	21
response to salicylic acid stimulus	0.0108861	0.018	LOC_Os04g44910;LOC_Os01g63690;LOC_Os04g32620;LOC_Os03g03034;LOC_Os09g25070	5	61
catabolic process	0.0122641	0.006	LOC_Os07g44850;LOC_Os09g28740;LOC_Os03g57640;LOC_Os12g04150	4	41
signal transmission via phosphorylation event	0.0122641	0.011	LOC_Os01g50410;LOC_Os01g50400;LOC_Os01g50420;LOC_Os01g50370	4	41
xyloglucan biosynthetic process	0.0134522	0.014	LOC_Os02g17534;LOC_Os08g24750;LOC_Os04g37650	3	23
multidrug transport	0.0144424	0.016	LOC_Os02g45380;LOC_Os04g48290;LOC_Os07g31884;LOC_Os08g44870	4	43
gibberellin catabolic process	0.0156368	0.017	LOC_Os03g04310;LOC_Os05g48700	2	9
carboxylic acid metabolic process	0.016915	0.015	LOC_Os06g01590;LOC_Os03g13300;LOC_Os07g34520	3	25
plant-type cell wall organization or biogenesis	0.0232067	0.027	LOC_Os07g36690;LOC_Os10g20260	2	11
plant-type cell wall organization	0.02593	0.03	LOC_Os10g30340;LOC_Os03g06060;LOC_Os03g06050;LOC_Os06g35520;LOC_Os03g06010	5	76
plant-type cell wall biogenesis	0.0275514	0.034	LOC_Os02g17534;LOC_Os08g24750;LOC_Os04g37650	3	30
regulation of proteolysis	0.0275514	0.025	LOC_Os08g03420;LOC_Os06g39370;LOC_Os02g11790	3	30
lateral root development	0.0275514	0.019	LOC_Os10g38340;LOC_Os02g02170;LOC_Os02g02190	3	30
transmembrane receptor protein serine/threonine kinase signaling pathway	0.027785	0.023	LOC_Os02g57440;LOC_Os03g29410;LOC_Os03g16260;LOC_Os01g74200;LOC_Os09g27010;LOC_Os03g12520;LOC_Os02g45750	7	133
metal ion transport	0.0284255	0.023	LOC_Os03g03500;LOC_Os01g53210;LOC_Os03g02860;LOC_Os08g31340;LOC_Os04g49260;LOC_Os03g29850	6	105
response to heat	0.0295933	0.026	LOC_Os05g44340;LOC_Os03g16020;LOC_Os03g16030;LOC_Os06g39240;LOC_Os07g49400;LOC_Os03g15960	6	106
regulation of cyclin-dependent protein kinase activity	0.0319741	0.028	LOC_Os02g03294;LOC_Os04g46660	2	13
aging	0.0319741	0.034	LOC_Os12g42980;LOC_Os02g01220	2	13
endomembrane system organization	0.0319741	0.027	LOC_Os03g25440;LOC_Os07g45080	2	13
carbohydrate transport	0.0344586	0.031	LOC_Os12g32760;LOC_Os03g11900;LOC_Os10g21590;LOC_Os01g50460	4	56
tapetal layer development	0.0367697	0.038	LOC_Os08g44270;LOC_Os07g43010	2	14
branched chain family amino acid biosynthetic process	0.041821	0.048	LOC_Os03g12890;LOC_Os04g32010	2	15
positive regulation of response to water deprivation	0.041821	0.037	LOC_Os03g60080;LOC_Os01g66120	2	15
response to salt stress	0.0444588	0.037	LOC_Os08g44340;LOC_Os10g38340;LOC_Os02g50730;LOC_Os05g33400;LOC_Os01g59150;LOC_Os03g46070;LOC_Os03g11900;LOC_Os04g32620;LOC_Os11g10480;LOC_Os03g13390;LOC_Os07g49400	11	278
transcription, DNA-dependent	0.0472777	0.044	LOC_Os01g21120;LOC_Os01g66120;LOC_Os01g54890;LOC_Os01g70110;LOC_Os01g41900;LOC_Os04g32620;LOC_Os12g04150;LOC_Os02g07160;LOC_Os02g42585;LOC_Os03g64260;LOC_Os05g29810;LOC_Os05g50610;LOC_Os03g60080;LOC_Os01g64790;LOC_Os02g45200;LOC_Os01g57890;LOC_Os01g09100;LOC_Os06g45890;LOC_Os08g29660;LOC_Os02g36880;LOC_Os01g60020;LOC_Os03g22170;LOC_Os09g25070;LOC_Os02g43790;LOC_Os07g47790;LOC_Os08g34360;LOC_Os01g…	28	909

## Sheet: d3  vs Shio WT down
GO term	p-value	FDR corrected p-value	genes in GO term	number of genes in GO term	total number of genes in GO term
metabolic process	2.09079e-18	0	LOC_Os11g47610;LOC_Os06g46340;LOC_Os12g42230;LOC_Os06g48160;LOC_Os01g49240;LOC_Os04g01650;LOC_Os02g11070;LOC_Os06g18140;LOC_Os05g45300;LOC_Os07g32010;LOC_Os11g33270;LOC_Os01g53350;LOC_Os05g08480;LOC_Os07g34580;LOC_Os01g64110;LOC_Os03g60960;LOC_Os07g06860;LOC_Os09g28690;LOC_Os06g39330;LOC_Os01g71160;LOC_Os02g43830;LOC_Os02g14630;LOC_Os11g04350;LOC_Os12g08760;LOC_Os01g50200;LOC_Os10g30560;LOC_Os02g…	181	833
catabolic process	2.4819e-15	0	LOC_Os07g44910;LOC_Os03g14730;LOC_Os07g44850;LOC_Os06g20200;LOC_Os09g28280;LOC_Os09g28740;LOC_Os03g57640;LOC_Os11g04350;LOC_Os01g06220;LOC_Os07g06860;LOC_Os06g11135;LOC_Os07g06840;LOC_Os03g15270;LOC_Os08g43430;LOC_Os05g33730;LOC_Os09g28630;LOC_Os07g44890;LOC_Os08g37060;LOC_Os07g06880;LOC_Os12g15400;LOC_Os08g37040;LOC_Os11g13570;LOC_Os09g28750;LOC_Os12g04150;LOC_Os09g28690;LOC_Os02g35940	26	41
oxidation reduction	3.18097e-12	0	LOC_Os02g57040;LOC_Os01g47760;LOC_Os08g30080;LOC_Os03g29240;LOC_Os06g49520;LOC_Os03g18030;LOC_Os01g16020;LOC_Os01g16146;LOC_Os11g10480;LOC_Os03g42130;LOC_Os02g40840;LOC_Os04g01650;LOC_Os09g32964;LOC_Os04g28870;LOC_Os01g53910;LOC_Os01g43774;LOC_Os08g32160;LOC_Os01g67010;LOC_Os01g22336;LOC_Os01g16450;LOC_Os02g53130;LOC_Os08g37470;LOC_Os03g45250;LOC_Os07g37420;LOC_Os06g20150;LOC_Os02g58720;LOC_Os06g…	228	1290
transmembrane transport	1.03413e-11	0	LOC_Os10g35770;LOC_Os05g33960;LOC_Os01g19290;LOC_Os02g46460;LOC_Os03g63860;LOC_Os11g07600;LOC_Os02g48720;LOC_Os02g44680;LOC_Os12g39080;LOC_Os02g44630;LOC_Os11g41850;LOC_Os10g42900;LOC_Os06g08170;LOC_Os08g36250;LOC_Os03g10510;LOC_Os11g24060;LOC_Os02g47210;LOC_Os05g45950;LOC_Os09g35600;LOC_Os07g01560;LOC_Os08g05910;LOC_Os07g39360;LOC_Os11g05070;LOC_Os12g32940;LOC_Os01g71740;LOC_Os07g26690;LOC_Os02g…	133	654
plant-type cell wall organization	1.16855e-09	0	LOC_Os10g30340;LOC_Os05g42000;LOC_Os02g51040;LOC_Os01g57730;LOC_Os01g60770;LOC_Os01g22370;LOC_Os04g59190;LOC_Os07g01410;LOC_Os06g48160;LOC_Os03g06000;LOC_Os03g02939;LOC_Os10g39110;LOC_Os05g04440;LOC_Os07g49360;LOC_Os02g58720;LOC_Os06g50400;LOC_Os06g29470;LOC_Os05g39990;LOC_Os05g04500;LOC_Os05g04380;LOC_Os10g39170;LOC_Os06g20150;LOC_Os01g16450;LOC_Os04g59160;LOC_Os04g59260;LOC_Os06g35520;LOC_Os01g…	29	76
cell wall organization	5.31795e-09	0	LOC_Os10g30340;LOC_Os10g40700;LOC_Os04g51450;LOC_Os02g36845;LOC_Os03g06000;LOC_Os06g48160;LOC_Os04g38690;LOC_Os06g01760;LOC_Os08g02220;LOC_Os10g40710;LOC_Os09g25490;LOC_Os04g51460;LOC_Os11g07090;LOC_Os03g57910;LOC_Os08g15420;LOC_Os11g14400;LOC_Os02g42650;LOC_Os04g55670;LOC_Os08g13920;LOC_Os11g33270;LOC_Os04g53950;LOC_Os01g21070;LOC_Os02g49332;LOC_Os01g70190;LOC_Os07g34580;LOC_Os07g39990;LOC_Os02g…	51	194
proteasomal ubiquitin-dependent protein catabolic process	8.23097e-09	0	LOC_Os09g30160;LOC_Os06g42810;LOC_Os04g37740;LOC_Os01g27990;LOC_Os08g38460;LOC_Os06g39370;LOC_Os02g49550;LOC_Os09g29310;LOC_Os05g39260;LOC_Os01g53500;LOC_Os09g06770;LOC_Os01g20930;LOC_Os05g45060;LOC_Os01g60730;LOC_Os02g54830;LOC_Os01g58780;LOC_Os09g06740;LOC_Os06g42700;LOC_Os04g16970;LOC_Os02g46600;LOC_Os02g55480;LOC_Os03g27360;LOC_Os03g05570;LOC_Os10g39450;LOC_Os02g08200;LOC_Os01g55110;LOC_Os12g…	52	202
toxin catabolic process	1.47859e-08	0	LOC_Os10g38340;LOC_Os10g38360;LOC_Os10g38590;LOC_Os10g38670;LOC_Os05g34150;LOC_Os01g37750;LOC_Os10g22070;LOC_Os10g38780;LOC_Os10g38580;LOC_Os10g38720;LOC_Os01g49720;LOC_Os10g38350;LOC_Os10g38540;LOC_Os10g38489;LOC_Os10g38600;LOC_Os09g20220;LOC_Os03g57200	17	33
hydrogen peroxide catabolic process	3.30411e-08	0	LOC_Os06g32990;LOC_Os01g64540;LOC_Os05g04440;LOC_Os02g33450;LOC_Os04g59160;LOC_Os09g32964;LOC_Os01g22336;LOC_Os01g16450;LOC_Os04g56180;LOC_Os07g01410;LOC_Os02g58720;LOC_Os06g29470;LOC_Os07g48020;LOC_Os05g04380;LOC_Os06g48030;LOC_Os03g03910;LOC_Os07g49400;LOC_Os03g17690;LOC_Os06g20150;LOC_Os03g02920;LOC_Os01g18970;LOC_Os05g42000;LOC_Os04g59190;LOC_Os01g57730;LOC_Os07g49360;LOC_Os01g22370;LOC_Os03g…	33	106
response to oxidative stress	1.66938e-07	0	LOC_Os06g32990;LOC_Os06g11800;LOC_Os07g01020;LOC_Os07g49360;LOC_Os01g64540;LOC_Os01g07530;LOC_Os05g04440;LOC_Os04g40950;LOC_Os06g07600;LOC_Os03g20120;LOC_Os04g59160;LOC_Os09g32964;LOC_Os01g22336;LOC_Os01g16450;LOC_Os04g56180;LOC_Os07g01410;LOC_Os02g36940;LOC_Os02g58720;LOC_Os06g29470;LOC_Os07g48020;LOC_Os05g04380;LOC_Os06g44250;LOC_Os09g29760;LOC_Os06g48030;LOC_Os03g03910;LOC_Os09g27330;LOC_Os06g…	54	232
carbohydrate metabolic process	2.24321e-07	0	LOC_Os06g46340;LOC_Os05g48330;LOC_Os04g56930;LOC_Os11g33270;LOC_Os07g34580;LOC_Os01g64110;LOC_Os09g36030;LOC_Os11g14400;LOC_Os03g53800;LOC_Os11g44950;LOC_Os02g54890;LOC_Os06g48160;LOC_Os09g35800;LOC_Os06g37560;LOC_Os02g50490;LOC_Os01g71380;LOC_Os01g18400;LOC_Os03g02610;LOC_Os04g51450;LOC_Os10g28080;LOC_Os06g01760;LOC_Os02g10660;LOC_Os03g61280;LOC_Os01g03950;LOC_Os08g40690;LOC_Os05g49880;LOC_Os04g…	84	425
electron transport chain	4.10474e-07	0	LOC_Os02g49850;LOC_Os01g47760;LOC_Os02g56930;LOC_Os07g35860;LOC_Os06g11310;LOC_Os11g47820;LOC_Os04g53710;LOC_Os09g33950;LOC_Os04g33680;LOC_Os09g36940;LOC_Os06g15600;LOC_Os01g09830;LOC_Os11g24140;LOC_Os06g50420;LOC_Os04g46120;LOC_Os02g48820;LOC_Os03g02400;LOC_Os07g38290;LOC_Os03g55120;LOC_Os03g50140;LOC_Os07g02200;LOC_Os02g51370;LOC_Os03g61960;LOC_Os07g01440;LOC_Os08g37670;LOC_Os02g43660;LOC_Os03g…	36	133
response to karrikin	4.39663e-07	0	LOC_Os04g43070;LOC_Os02g52840;LOC_Os05g33310;LOC_Os06g04070;LOC_Os03g63700;LOC_Os06g49750;LOC_Os05g25640;LOC_Os06g04250;LOC_Os03g60509;LOC_Os01g63480;LOC_Os07g10840;LOC_Os05g48650;LOC_Os01g42520;LOC_Os02g09490;LOC_Os02g46600;LOC_Os01g41550;LOC_Os04g41560;LOC_Os02g41650;LOC_Os05g45300;LOC_Os06g07600;LOC_Os03g02300;LOC_Os10g38340;LOC_Os08g08840;LOC_Os06g46950	24	71
translation	5.40586e-07	0	LOC_Os03g04590;LOC_Os11g11390;LOC_Os03g04750;LOC_Os04g32710;LOC_Os01g47680;LOC_Os05g19370;LOC_Os08g01859;LOC_Os11g24610;LOC_Os06g02510;LOC_Os03g15370;LOC_Os02g18380;LOC_Os03g28410;LOC_Os03g22460;LOC_Os07g38540;LOC_Os10g41470;LOC_Os12g38000;LOC_Os01g04730;LOC_Os09g08430;LOC_Os03g03360;LOC_Os07g10720;LOC_Os11g03400;LOC_Os03g18580;LOC_Os05g11710;LOC_Os03g12020;LOC_Os08g23710;LOC_Os09g31180;LOC_Os03g…	67	322
glucose import	7.87885e-07	0	LOC_Os12g32940;LOC_Os10g39440;LOC_Os02g36414;LOC_Os12g32760;LOC_Os03g11900;LOC_Os07g05640;LOC_Os07g37320;LOC_Os04g58220;LOC_Os07g39360;LOC_Os03g39710;LOC_Os10g21590;LOC_Os11g41850;LOC_Os04g37970;LOC_Os07g01560;LOC_Os04g58230;LOC_Os04g37980;LOC_Os04g38220	17	41
protein ubiquitination	1.76132e-06	0	LOC_Os03g45420;LOC_Os05g36360;LOC_Os01g20930;LOC_Os05g38530;LOC_Os06g11450;LOC_Os01g64570;LOC_Os03g05570;LOC_Os04g16970;LOC_Os05g02130;LOC_Os05g05280;LOC_Os01g50750;LOC_Os04g34140;LOC_Os09g26400;LOC_Os09g15560;LOC_Os03g44636;LOC_Os05g36310;LOC_Os02g43120;LOC_Os03g27360;LOC_Os08g38460;LOC_Os01g60860;LOC_Os05g39260;LOC_Os01g01700;LOC_Os02g41910;LOC_Os04g01160;LOC_Os01g60730;LOC_Os02g54830;LOC_Os02g…	76	392
response to salt stress	2.75251e-06	0	LOC_Os04g56400;LOC_Os02g52860;LOC_Os11g14220;LOC_Os12g38400;LOC_Os06g11800;LOC_Os04g44470;LOC_Os03g32314;LOC_Os01g28840;LOC_Os08g44340;LOC_Os05g33100;LOC_Os03g20120;LOC_Os01g62380;LOC_Os10g38340;LOC_Os01g22010;LOC_Os02g50730;LOC_Os08g06640;LOC_Os02g37000;LOC_Os01g58850;LOC_Os12g42884;LOC_Os03g17760;LOC_Os02g48720;LOC_Os05g33400;LOC_Os01g59150;LOC_Os03g49990;LOC_Os02g09150;LOC_Os05g12260;LOC_Os04g…	58	278
microtubule-based process	3.06878e-06	0	LOC_Os03g11970;LOC_Os03g51600;LOC_Os01g55510;LOC_Os06g46000;LOC_Os01g59150;LOC_Os05g34170;LOC_Os03g45920;LOC_Os03g56810;LOC_Os02g16909;LOC_Os01g18050;LOC_Os01g15260;LOC_Os07g38730	12	24
hydrogen ion transmembrane transport	4.63568e-06	0	LOC_Os06g43660;LOC_Os10g39440;LOC_Os02g36414;LOC_Os12g32940;LOC_Os01g49190;LOC_Os08g37370;LOC_Os12g32760;LOC_Os12g42200;LOC_Os02g09150;LOC_Os02g55890;LOC_Os03g11900;LOC_Os07g05640;LOC_Os07g37320;LOC_Os11g41850;LOC_Os04g58220;LOC_Os07g39360;LOC_Os03g39710;LOC_Os10g21590;LOC_Os04g37970;LOC_Os07g01560;LOC_Os04g58230;LOC_Os01g23580;LOC_Os08g36250;LOC_Os04g37980;LOC_Os04g38220	25	85
secondary cell wall biogenesis	4.90563e-06	0	LOC_Os12g05120;LOC_Os03g30250;LOC_Os10g32980;LOC_Os07g39990;LOC_Os05g28830;LOC_Os10g25780;LOC_Os01g54620;LOC_Os01g06580;LOC_Os02g41780;LOC_Os09g25490;LOC_Os06g47310;LOC_Os10g42320;LOC_Os03g57910;LOC_Os03g08600;LOC_Os04g55670	15	37
lignin biosynthetic process	5.36438e-06	0	LOC_Os01g45200;LOC_Os04g52280;LOC_Os02g56460;LOC_Os01g70170;LOC_Os01g62480;LOC_Os09g23530;LOC_Os02g09490;LOC_Os09g29490;LOC_Os04g42250;LOC_Os09g23540;LOC_Os09g23560;LOC_Os04g15920;LOC_Os01g18744;LOC_Os08g06100	14	33
response to water deprivation	7.32552e-06	0	LOC_Os02g44870;LOC_Os07g41160;LOC_Os09g38020;LOC_Os11g10480;LOC_Os01g28840;LOC_Os01g07530;LOC_Os06g39240;LOC_Os07g26660;LOC_Os03g20120;LOC_Os01g58850;LOC_Os03g17760;LOC_Os02g09150;LOC_Os04g56160;LOC_Os06g36670;LOC_Os02g18410;LOC_Os05g12260;LOC_Os06g11800;LOC_Os01g21250;LOC_Os03g02780;LOC_Os10g40600;LOC_Os12g43600;LOC_Os02g08440;LOC_Os02g51710;LOC_Os03g11900;LOC_Os05g38740;LOC_Os04g47220;LOC_Os11g…	41	179
zinc ion transport	8.49941e-06	0	LOC_Os03g46470;LOC_Os05g03780;LOC_Os05g10940;LOC_Os07g12890;LOC_Os03g29850;LOC_Os05g39560;LOC_Os08g10630;LOC_Os06g37010	8	12
nitrate assimilation	8.49941e-06	0	LOC_Os02g02170;LOC_Os04g40410;LOC_Os02g38230;LOC_Os08g36480;LOC_Os02g53130;LOC_Os09g35970;LOC_Os02g02190;LOC_Os02g50240	8	12
glutathione metabolic process	1.10187e-05	0	LOC_Os01g27360;LOC_Os10g38360;LOC_Os10g38340;LOC_Os10g38670;LOC_Os05g34150;LOC_Os10g38580;LOC_Os01g70770;LOC_Os10g22070;LOC_Os10g38780;LOC_Os01g55830;LOC_Os10g38489;LOC_Os10g38720;LOC_Os10g38590;LOC_Os09g20220;LOC_Os10g38350;LOC_Os10g38540;LOC_Os01g37750;LOC_Os10g39740;LOC_Os10g38600;LOC_Os01g49720;LOC_Os01g27210;LOC_Os03g57200	22	73
xylan biosynthetic process	1.60011e-05	0	LOC_Os03g08600;LOC_Os03g18140;LOC_Os04g55640;LOC_Os03g18120;LOC_Os05g37530;LOC_Os11g29780;LOC_Os10g39400;LOC_Os02g06380;LOC_Os06g47310	9	16
cell wall biogenesis	1.73819e-05	0	LOC_Os10g23100;LOC_Os06g10980;LOC_Os04g51450;LOC_Os07g34580;LOC_Os08g24750;LOC_Os06g48160;LOC_Os02g52630;LOC_Os04g53950;LOC_Os08g13920;LOC_Os02g46910;LOC_Os04g51460;LOC_Os02g48190;LOC_Os04g51520;LOC_Os04g37650;LOC_Os06g10950;LOC_Os11g33270	16	45
response to hydrogen peroxide	1.79004e-05	0	LOC_Os03g03910;LOC_Os12g36194;LOC_Os05g38530;LOC_Os04g44470;LOC_Os10g40070;LOC_Os05g44340;LOC_Os11g10480;LOC_Os03g09250;LOC_Os01g68770;LOC_Os03g16040;LOC_Os03g15960;LOC_Os02g11720;LOC_Os02g10710;LOC_Os03g20120	14	36
response to cadmium ion	1.99243e-05	0	LOC_Os04g56400;LOC_Os03g51600;LOC_Os02g48290;LOC_Os05g41640;LOC_Os12g38400;LOC_Os06g11800;LOC_Os01g03950;LOC_Os11g10480;LOC_Os04g53230;LOC_Os12g43600;LOC_Os03g58040;LOC_Os03g15960;LOC_Os08g44340;LOC_Os01g22010;LOC_Os02g50730;LOC_Os11g47760;LOC_Os11g43900;LOC_Os02g55140;LOC_Os03g08020;LOC_Os03g16040;LOC_Os03g07570;LOC_Os03g08050;LOC_Os09g31486;LOC_Os03g08010;LOC_Os01g70170;LOC_Os03g51080;LOC_Os06g…	44	205
phenylpropanoid biosynthetic process	4.1811e-05	0	LOC_Os04g52280;LOC_Os02g41650;LOC_Os05g25640;LOC_Os09g23560;LOC_Os04g15920;LOC_Os02g56460;LOC_Os09g23530;LOC_Os09g23540	8	14
asymmetric cell division	5.06366e-05	0	LOC_Os07g39820;LOC_Os12g02870;LOC_Os11g03110;LOC_Os07g44690;LOC_Os03g31880;LOC_Os03g02680;LOC_Os12g38400	7	11
xyloglucan metabolic process	5.69554e-05	0	LOC_Os04g53950;LOC_Os04g51450;LOC_Os07g34580;LOC_Os06g48160;LOC_Os01g03950;LOC_Os02g32750;LOC_Os02g46910;LOC_Os04g51460;LOC_Os04g51520;LOC_Os08g13920;LOC_Os11g33270	11	26
cellular oxidant detoxification	7.61285e-05	0	LOC_Os06g32990;LOC_Os03g29240;LOC_Os07g49360;LOC_Os01g64540;LOC_Os05g04440;LOC_Os08g31280;LOC_Os02g33450;LOC_Os04g59160;LOC_Os09g32964;LOC_Os01g22336;LOC_Os01g16450;LOC_Os04g56180;LOC_Os07g01410;LOC_Os03g22810;LOC_Os02g58720;LOC_Os06g29470;LOC_Os01g58194;LOC_Os05g04380;LOC_Os03g03910;LOC_Os05g04500;LOC_Os07g48020;LOC_Os07g49400;LOC_Os03g17690;LOC_Os06g20150;LOC_Os07g09310;LOC_Os03g02920;LOC_Os01g…	39	184
xyloglucan biosynthetic process	9.41156e-05	0	LOC_Os06g10980;LOC_Os04g48480;LOC_Os08g24750;LOC_Os02g52630;LOC_Os03g53800;LOC_Os03g19330;LOC_Os02g32750;LOC_Os03g19310;LOC_Os04g37650;LOC_Os06g10950	10	23
negative regulation of transcription, DNA-dependent	0.000109285	0.001	LOC_Os02g45200;LOC_Os12g38400;LOC_Os04g37510;LOC_Os09g35790;LOC_Os05g44090;LOC_Os05g38120;LOC_Os09g28354;LOC_Os03g03480;LOC_Os07g48140;LOC_Os02g30850;LOC_Os01g60810;LOC_Os07g48150;LOC_Os02g08440;LOC_Os03g53190;LOC_Os01g49830;LOC_Os01g64430;LOC_Os01g12690;LOC_Os12g06160;LOC_Os05g50680;LOC_Os07g39220;LOC_Os05g47650;LOC_Os10g38880;LOC_Os02g45620;LOC_Os12g06080	24	95
nitrate transport	0.000109629	0	LOC_Os02g02170;LOC_Os04g40410;LOC_Os05g27304;LOC_Os02g38230;LOC_Os01g65100;LOC_Os02g02190;LOC_Os10g40600	7	12
protein catabolic process	0.000115922	0	LOC_Os07g41220;LOC_Os05g48330;LOC_Os01g71130;LOC_Os04g58070;LOC_Os02g48870;LOC_Os01g41550;LOC_Os05g33430;LOC_Os07g34850;LOC_Os04g45270;LOC_Os07g34900;LOC_Os09g25570;LOC_Os01g71080;LOC_Os06g10670;LOC_Os07g46480;LOC_Os04g37550;LOC_Os07g34920;LOC_Os08g09820;LOC_Os03g16500;LOC_Os01g71160;LOC_Os05g33400;LOC_Os03g08790;LOC_Os01g48740;LOC_Os07g34940;LOC_Os01g04710;LOC_Os09g27940;LOC_Os04g58840	26	107
water transport	0.000127707	0	LOC_Os07g31500;LOC_Os04g44060;LOC_Os02g51110;LOC_Os07g26690;LOC_Os03g05290;LOC_Os02g44080;LOC_Os02g41860;LOC_Os04g47220;LOC_Os02g44630;LOC_Os01g02190;LOC_Os07g26660	11	28
xylan catabolic process	0.00015389	0	LOC_Os01g71080;LOC_Os01g03950;LOC_Os03g10478;LOC_Os01g71130;LOC_Os04g54810;LOC_Os11g47500;LOC_Os01g71160;LOC_Os11g47590;LOC_Os11g47610	9	20
sexual reproduction	0.000214315	0	LOC_Os03g44290;LOC_Os03g01270;LOC_Os10g40710;LOC_Os10g40700;LOC_Os02g42650;LOC_Os10g40720;LOC_Os04g55560	7	13
defense response to bacterium	0.000227697	0	LOC_Os05g03830;LOC_Os12g38400;LOC_Os04g44470;LOC_Os07g48500;LOC_Os01g45274;LOC_Os04g52780;LOC_Os02g33450;LOC_Os07g05820;LOC_Os03g16150;LOC_Os11g38260;LOC_Os11g47760;LOC_Os12g03370;LOC_Os02g18410;LOC_Os11g43900;LOC_Os06g14190;LOC_Os02g13630;LOC_Os01g47330;LOC_Os01g45200;LOC_Os07g08030;LOC_Os02g08440;LOC_Os10g32980;LOC_Os01g69080;LOC_Os05g02130;LOC_Os03g25260;LOC_Os03g53190;LOC_Os12g38610;LOC_Os03g…	34	161
cellular glucan metabolic process	0.000242369	0	LOC_Os04g51450;LOC_Os06g48160;LOC_Os07g34580;LOC_Os04g53950;LOC_Os11g33270;LOC_Os04g51520;LOC_Os02g46910;LOC_Os04g51460;LOC_Os08g13920	9	21
nitrogen compound metabolic process	0.000242369	0	LOC_Os03g12290;LOC_Os03g33090;LOC_Os04g56400;LOC_Os01g04950;LOC_Os05g49100;LOC_Os03g58040;LOC_Os05g48200;LOC_Os01g55540;LOC_Os03g50490	9	21
zinc ion transmembrane transport	0.000247452	0.001	LOC_Os03g46470;LOC_Os05g03780;LOC_Os05g10940;LOC_Os07g12890;LOC_Os03g29850;LOC_Os05g39560;LOC_Os08g10630;LOC_Os06g37010	8	17
ammonium transport	0.000315052	0	LOC_Os05g39240;LOC_Os04g43070;LOC_Os01g61510;LOC_Os02g40730;LOC_Os02g40710	5	7
cell wall organization or biogenesis	0.000390846	0	LOC_Os05g39350;LOC_Os06g12820;LOC_Os01g61460;LOC_Os03g18110;LOC_Os05g28830;LOC_Os01g46350;LOC_Os06g16240;LOC_Os03g18140;LOC_Os07g49280;LOC_Os01g46400;LOC_Os02g49660;LOC_Os03g18120;LOC_Os03g60340	13	41
polysaccharide catabolic process	0.000515436	0	LOC_Os04g57860;LOC_Os08g02220;LOC_Os03g22790;LOC_Os03g30470;LOC_Os02g05744;LOC_Os02g03120;LOC_Os10g32810;LOC_Os06g14540;LOC_Os10g41550;LOC_Os01g18400;LOC_Os01g21070;LOC_Os02g50490	12	37
copper ion transmembrane transport	0.000573929	0	LOC_Os04g33900;LOC_Os09g26900;LOC_Os01g56420;LOC_Os08g35490;LOC_Os05g35050;LOC_Os09g26890	6	11
cellular amino acid biosynthetic process	0.00060197	0.002	LOC_Os08g34720;LOC_Os03g12890;LOC_Os07g42960;LOC_Os09g39230;LOC_Os11g11050;LOC_Os12g42884;LOC_Os03g10050;LOC_Os03g53650;LOC_Os04g32010;LOC_Os04g55720;LOC_Os03g18130;LOC_Os12g42876;LOC_Os03g06200;LOC_Os07g32570;LOC_Os03g27230;LOC_Os05g45710;LOC_Os09g39260;LOC_Os05g48200	18	70
polyamine transport	0.000737001	0.001	LOC_Os03g37984;LOC_Os12g39080;LOC_Os02g47210;LOC_Os03g25920	4	5
sulfate assimilation	0.000761676	0.001	LOC_Os03g53230;LOC_Os07g09310;LOC_Os01g68770;LOC_Os07g38570;LOC_Os07g32570	5	8
post-embryonic plant morphogenesis	0.000761676	0	LOC_Os06g46030;LOC_Os02g41460;LOC_Os01g61310;LOC_Os05g28040;LOC_Os10g33780	5	8
response to cytokinin stimulus	0.000785638	0.001	LOC_Os04g56400;LOC_Os09g33950;LOC_Os06g02510;LOC_Os11g30910;LOC_Os03g03360;LOC_Os03g12020;LOC_Os11g43900;LOC_Os02g18410;LOC_Os09g31486;LOC_Os01g47330;LOC_Os12g43600;LOC_Os03g10510;LOC_Os07g08030;LOC_Os07g49400;LOC_Os02g32030;LOC_Os03g06200;LOC_Os01g67860;LOC_Os07g05820;LOC_Os01g01060;LOC_Os06g12230;LOC_Os08g34150;LOC_Os04g58710;LOC_Os04g36070;LOC_Os04g44460;LOC_Os10g18340;LOC_Os02g51280	26	120
cytoplasmic translation	0.000877895	0.001	LOC_Os09g31180;LOC_Os03g40180;LOC_Os03g18580;LOC_Os05g19370;LOC_Os11g05370;LOC_Os03g14530;LOC_Os05g38520;LOC_Os08g13690;LOC_Os07g08330;LOC_Os10g08930;LOC_Os12g38000;LOC_Os01g04730	12	39
response to light stimulus	0.00120878	0.003	LOC_Os02g39710;LOC_Os05g25640;LOC_Os05g49900;LOC_Os06g46030;LOC_Os08g32160;LOC_Os11g08340;LOC_Os08g32170;LOC_Os01g21250;LOC_Os01g12160;LOC_Os05g48700;LOC_Os08g34150;LOC_Os04g53580;LOC_Os10g25780;LOC_Os04g41560;LOC_Os01g54210;LOC_Os05g28040;LOC_Os02g41460;LOC_Os03g03910;LOC_Os01g61310;LOC_Os01g63260;LOC_Os03g03990;LOC_Os10g33780;LOC_Os08g36480;LOC_Os06g06050;LOC_Os10g40810	25	117
lignin catabolic process	0.00136757	0.001	LOC_Os09g20090;LOC_Os05g38390;LOC_Os12g15530;LOC_Os01g62480;LOC_Os01g62490;LOC_Os12g15920;LOC_Os03g16610;LOC_Os02g41650	8	21
mRNA transcription	0.00155421	0	LOC_Os06g46030;LOC_Os02g41460;LOC_Os01g61310;LOC_Os05g28040;LOC_Os10g33780	5	9
response to nitrate	0.00174444	0.001	LOC_Os02g02170;LOC_Os01g25484;LOC_Os04g40410;LOC_Os02g38230;LOC_Os10g40600;LOC_Os02g02190	6	13
chitin catabolic process	0.00180039	0.001	LOC_Os01g64100;LOC_Os03g30470;LOC_Os11g47590;LOC_Os11g47500;LOC_Os11g47520;LOC_Os10g28080;LOC_Os05g15880;LOC_Os01g64110;LOC_Os11g47610;LOC_Os08g40690;LOC_Os01g18400;LOC_Os11g47570	12	42
purine transport	0.00201237	0.002	LOC_Os09g38510;LOC_Os11g24060;LOC_Os05g26840;LOC_Os09g29239	4	6
response to gibberellin stimulus	0.00224428	0.004	LOC_Os01g49290;LOC_Os02g08440;LOC_Os12g38400;LOC_Os08g38460;LOC_Os05g35690;LOC_Os01g71970;LOC_Os05g39990;LOC_Os05g33730;LOC_Os02g53690;LOC_Os03g49990;LOC_Os02g51280;LOC_Os04g48160	12	43
flavonoid biosynthetic process	0.0023842	0.002	LOC_Os10g16974;LOC_Os10g17260;LOC_Os03g60509;LOC_Os02g52840;LOC_Os03g03034;LOC_Os06g40080;LOC_Os04g01140	7	18
cellular response to iron ion	0.0023842	0.002	LOC_Os04g45520;LOC_Os04g48850;LOC_Os02g18410;LOC_Os11g11050;LOC_Os04g31290;LOC_Os01g22010;LOC_Os04g59020	7	18
negative regulation of peptidase activity	0.00273543	0.004	LOC_Os03g41419;LOC_Os01g16200;LOC_Os05g41460;LOC_Os01g03340;LOC_Os01g03360;LOC_Os05g33880;LOC_Os09g08100;LOC_Os03g31510;LOC_Os04g44470	9	28
response to iron ion	0.00281992	0	LOC_Os04g31290;LOC_Os02g43410;LOC_Os01g73420;LOC_Os04g45900;LOC_Os01g64680	5	10
cellulose catabolic process	0.00341045	0.005	LOC_Os04g57860;LOC_Os02g05744;LOC_Os02g03120;LOC_Os01g21070;LOC_Os06g14540;LOC_Os02g50490;LOC_Os08g02220	7	19
ribosome assembly	0.00357422	0.005	LOC_Os11g09990;LOC_Os06g12060;LOC_Os02g51460;LOC_Os11g10040;LOC_Os06g12080;LOC_Os07g47420;LOC_Os04g48950;LOC_Os05g34160;LOC_Os09g26890	9	29
response to nematode	0.00382863	0.005	LOC_Os01g63770;LOC_Os05g27304;LOC_Os04g36040;LOC_Os08g45030;LOC_Os06g13210;LOC_Os04g44470;LOC_Os06g38294;LOC_Os05g39240;LOC_Os07g47830;LOC_Os12g33080;LOC_Os08g08840	11	40
response to wounding	0.00400221	0.004	LOC_Os06g11240;LOC_Os12g36220;LOC_Os05g25640;LOC_Os04g44470;LOC_Os03g52860;LOC_Os01g57770;LOC_Os08g33710;LOC_Os12g36240;LOC_Os03g02550;LOC_Os01g12160;LOC_Os10g33210;LOC_Os03g55800;LOC_Os03g08330;LOC_Os02g08440;LOC_Os06g04070;LOC_Os01g37960;LOC_Os07g31500;LOC_Os04g48850;LOC_Os04g41160;LOC_Os02g38230;LOC_Os01g63930;LOC_Os11g08340;LOC_Os02g41650	23	114
response to cold	0.00409915	0.006	LOC_Os03g02680;LOC_Os06g11800;LOC_Os02g47140;LOC_Os05g49900;LOC_Os06g48160;LOC_Os06g36670;LOC_Os02g33450;LOC_Os06g07600;LOC_Os03g20120;LOC_Os01g72100;LOC_Os11g47760;LOC_Os02g48720;LOC_Os01g59150;LOC_Os02g18410;LOC_Os01g21250;LOC_Os12g43600;LOC_Os03g03910;LOC_Os02g08440;LOC_Os06g04070;LOC_Os02g51710;LOC_Os02g32030;LOC_Os10g41550;LOC_Os07g44180;LOC_Os11g10480;LOC_Os04g37630;LOC_Os05g31750;LOC_Os02g…	34	189
ion transmembrane transport	0.00413514	0.004	LOC_Os02g57240;LOC_Os03g55100;LOC_Os04g44060;LOC_Os03g44440;LOC_Os07g26690;LOC_Os03g05290;LOC_Os02g44080;LOC_Os02g41860;LOC_Os04g47220;LOC_Os02g44630;LOC_Os01g02190;LOC_Os03g63860	12	46
response to auxin stimulus	0.00437407	0.002	LOC_Os12g38400;LOC_Os02g24740;LOC_Os10g17260;LOC_Os06g48160;LOC_Os01g63510;LOC_Os02g42990;LOC_Os12g43110;LOC_Os08g45030;LOC_Os06g20340;LOC_Os01g09450;LOC_Os11g34140;LOC_Os01g12160;LOC_Os08g42198;LOC_Os02g24700;LOC_Os06g48850;LOC_Os03g07920;LOC_Os04g56680;LOC_Os04g52670;LOC_Os01g18450;LOC_Os02g37000;LOC_Os02g52840;LOC_Os04g48850;LOC_Os02g52990;LOC_Os04g43680;LOC_Os04g38570;LOC_Os03g09250;LOC_Os11g…	30	162
lateral root development	0.004602	0.006	LOC_Os03g11060;LOC_Os10g38340;LOC_Os02g02170;LOC_Os02g02190;LOC_Os04g38570;LOC_Os02g47230;LOC_Os11g43900;LOC_Os01g49830;LOC_Os02g37000	9	30
copper ion transport	0.00469159	0.007	LOC_Os04g33900;LOC_Os09g26900;LOC_Os01g56420;LOC_Os08g35490;LOC_Os05g35050	5	11
cellulose biosynthetic process	0.0047077	0.003	LOC_Os12g36890;LOC_Os02g49332;LOC_Os10g32980;LOC_Os10g42750;LOC_Os01g54620;LOC_Os09g25490;LOC_Os12g29300;LOC_Os07g36610;LOC_Os03g18120;LOC_Os10g20260;LOC_Os03g16150	11	41
UDP-glucuronate biosynthetic process	0.00525988	0.003	LOC_Os03g55070;LOC_Os12g25690;LOC_Os12g25700	3	4
cinnamic acid biosynthetic process	0.00525988	0.007	LOC_Os04g43760;LOC_Os02g41670;LOC_Os02g41680	3	4
cellular response to sulfate starvation	0.00525988	0.007	LOC_Os03g03910;LOC_Os10g37340;LOC_Os03g53230	3	4
dipeptide transport	0.00525988	0.005	LOC_Os10g33210;LOC_Os01g65100;LOC_Os01g04950	3	4
abscisic acid transport	0.00525988	0.009	LOC_Os06g38294;LOC_Os11g07600;LOC_Os02g45380	3	4
polyamine transmembrane transport	0.00525988	0.003	LOC_Os03g25840;LOC_Os02g47210;LOC_Os12g39080	3	4
negative regulation of protein serine/threonine phosphatase activity	0.00525988	0.004	LOC_Os06g36670;LOC_Os05g12260;LOC_Os10g42280	3	4
fucosylation	0.0060383	0.005	LOC_Os04g35270;LOC_Os08g24750;LOC_Os02g52630;LOC_Os04g37650;LOC_Os06g10980;LOC_Os06g10950	6	16
cytoskeleton organization	0.00642812	0.01	LOC_Os03g45920;LOC_Os06g46000;LOC_Os01g59150;LOC_Os03g56810;LOC_Os05g34170;LOC_Os01g18050;LOC_Os03g11970	7	21
seed development	0.00694076	0.003	LOC_Os01g23630;LOC_Os02g48290;LOC_Os02g57040;LOC_Os06g04070;LOC_Os10g33360;LOC_Os02g40820;LOC_Os08g43390;LOC_Os02g43410;LOC_Os04g45900;LOC_Os04g43310;LOC_Os04g55560	11	43
negative regulation of endopeptidase activity	0.00712987	0.007	LOC_Os03g41419;LOC_Os01g16200;LOC_Os12g36220;LOC_Os05g41460;LOC_Os11g18660;LOC_Os01g03340;LOC_Os12g36240;LOC_Os01g03360;LOC_Os05g33880;LOC_Os09g08100;LOC_Os03g31510;LOC_Os04g44470	12	49
regulation of transcription, DNA-dependent	0.00758236	0	LOC_Os02g45760;LOC_Os05g23700;LOC_Os04g57340;LOC_Os02g43970;LOC_Os03g29240;LOC_Os12g07280;LOC_Os03g07540;LOC_Os02g43300;LOC_Os10g40070;LOC_Os05g41780;LOC_Os03g06930;LOC_Os01g52514;LOC_Os09g35790;LOC_Os04g57720;LOC_Os01g21120;LOC_Os05g42130;LOC_Os09g35030;LOC_Os05g29810;LOC_Os02g44360;LOC_Os12g43790;LOC_Os01g55150;LOC_Os05g49100;LOC_Os09g34950;LOC_Os03g16350;LOC_Os11g04570;LOC_Os04g35010;LOC_Os10g…	183	1365
radial pattern formation	0.00778923	0.006	LOC_Os07g39820;LOC_Os12g02870;LOC_Os11g03110;LOC_Os03g31880	4	8
developmental process	0.00819423	0.005	LOC_Os02g45570;LOC_Os04g48950;LOC_Os11g09990;LOC_Os11g11390;LOC_Os09g37720;LOC_Os05g25640;LOC_Os06g12060;LOC_Os02g51460;LOC_Os06g12080;LOC_Os11g10040;LOC_Os05g34160;LOC_Os02g53360;LOC_Os02g53690;LOC_Os09g26890	14	62
response to chitin	0.00843837	0.009	LOC_Os03g64260;LOC_Os02g08440;LOC_Os04g43680;LOC_Os09g35790;LOC_Os06g41770;LOC_Os02g45710;LOC_Os09g29310;LOC_Os02g42585;LOC_Os05g39930;LOC_Os08g38460;LOC_Os09g21710;LOC_Os02g34410	12	50
auxin homeostasis	0.00852347	0.007	LOC_Os06g12230;LOC_Os06g36330;LOC_Os11g43900;LOC_Os04g39980;LOC_Os06g12610;LOC_Os04g42250;LOC_Os04g56950	7	22
aging	0.0107741	0.013	LOC_Os04g56400;LOC_Os06g06050;LOC_Os08g33710;LOC_Os02g01220;LOC_Os06g46770	5	13
response to red or far red light	0.0107741	0.009	LOC_Os04g45020;LOC_Os04g38570;LOC_Os02g45200;LOC_Os08g45030;LOC_Os03g61040	5	13
phenylpropanoid metabolic process	0.0107741	0.013	LOC_Os05g25640;LOC_Os02g41680;LOC_Os02g41670;LOC_Os01g62480;LOC_Os04g43760	5	13
oligopeptide transport	0.011486	0.012	LOC_Os01g04950;LOC_Os10g02340;LOC_Os01g65110;LOC_Os10g40600;LOC_Os05g35650;LOC_Os08g05910	6	18
response to zinc ion	0.011486	0.018	LOC_Os05g03780;LOC_Os12g42884;LOC_Os12g43600;LOC_Os02g11720;LOC_Os08g44340;LOC_Os09g07460	6	18
glycosaminoglycan biosynthetic process	0.0120442	0.007	LOC_Os12g25700;LOC_Os03g55070;LOC_Os12g25690	3	5
UTP biosynthetic process	0.0120442	0.01	LOC_Os07g30970;LOC_Os12g36194;LOC_Os10g41410	3	5
nucleoside diphosphate phosphorylation	0.0120442	0.015	LOC_Os07g30970;LOC_Os12g36194;LOC_Os10g41410	3	5
response to mechanical stimulus	0.0120442	0.013	LOC_Os04g48850;LOC_Os11g34140;LOC_Os06g48160	3	5
jasmonic acid metabolic process	0.0120442	0.013	LOC_Os01g12160;LOC_Os11g08340;LOC_Os06g47620	3	5
phloem transport	0.0120442	0.008	LOC_Os10g02500;LOC_Os05g37800;LOC_Os03g49990	3	5
polysaccharide biosynthetic process	0.0127772	0.011	LOC_Os03g18890;LOC_Os04g44850;LOC_Os02g50600;LOC_Os07g45260	4	9
ribosomal small subunit assembly	0.0127772	0.017	LOC_Os01g01060;LOC_Os02g33140;LOC_Os03g08440;LOC_Os02g27769	4	9
regulation of cell size	0.0127772	0.013	LOC_Os09g38300;LOC_Os08g45030;LOC_Os08g43160;LOC_Os04g38570	4	9
gibberellin catabolic process	0.0127772	0.013	LOC_Os03g04310;LOC_Os08g32170;LOC_Os08g32160;LOC_Os05g48700	4	9
leaf development	0.0134398	0.019	LOC_Os03g52320;LOC_Os01g46870;LOC_Os07g05720;LOC_Os07g38030;LOC_Os02g09150;LOC_Os01g11550;LOC_Os12g02870;LOC_Os01g11054;LOC_Os11g03110;LOC_Os03g31880;LOC_Os07g39820;LOC_Os01g49830;LOC_Os01g59740;LOC_Os02g53690;LOC_Os12g06080	15	72
response to heat	0.0144792	0.006	LOC_Os06g11800;LOC_Os02g52150;LOC_Os03g20120;LOC_Os03g16150;LOC_Os05g38530;LOC_Os11g47760;LOC_Os09g28354;LOC_Os03g16040;LOC_Os06g48160;LOC_Os05g44340;LOC_Os05g31750;LOC_Os02g10710;LOC_Os01g68950;LOC_Os08g34150;LOC_Os06g39240;LOC_Os05g31760;LOC_Os07g49400;LOC_Os06g11610;LOC_Os03g09250;LOC_Os03g15960	20	106
transcription, DNA-dependent	0.0149309	0.01	LOC_Os02g45760;LOC_Os04g57340;LOC_Os02g43970;LOC_Os12g07280;LOC_Os03g07540;LOC_Os05g41780;LOC_Os07g12340;LOC_Os01g52514;LOC_Os09g35790;LOC_Os01g21120;LOC_Os09g35030;LOC_Os02g44360;LOC_Os12g02870;LOC_Os02g45250;LOC_Os05g49100;LOC_Os09g34950;LOC_Os03g16350;LOC_Os11g04570;LOC_Os01g61310;LOC_Os11g03370;LOC_Os01g54210;LOC_Os08g07740;LOC_Os02g10360;LOC_Os01g54600;LOC_Os02g49440;LOC_Os07g39820;LOC_Os01g…	124	909
protein import into mitochondrial matrix	0.0152131	0.017	LOC_Os03g19290;LOC_Os02g03880;LOC_Os10g37530;LOC_Os03g02390;LOC_Os02g29400;LOC_Os07g41330	6	19
amino acid transmembrane transport	0.0161327	0.015	LOC_Os01g63770;LOC_Os01g65670;LOC_Os12g08130;LOC_Os02g44980;LOC_Os02g49510;LOC_Os01g61044;LOC_Os06g12320;LOC_Os01g65660;LOC_Os04g47420;LOC_Os04g41350;LOC_Os05g37470	11	48
gravitropism	0.0177785	0.019	LOC_Os03g07920;LOC_Os04g31670;LOC_Os04g01160;LOC_Os02g50960;LOC_Os09g27650;LOC_Os12g02870;LOC_Os11g03110	7	25
photorespiration	0.0190368	0.018	LOC_Os08g33460;LOC_Os02g30460;LOC_Os01g53140;LOC_Os03g03770;LOC_Os07g05820;LOC_Os02g05830;LOC_Os02g35610;LOC_Os03g48110	8	31
cysteine biosynthetic process	0.0194154	0.012	LOC_Os03g10050;LOC_Os03g53650;LOC_Os05g45710;LOC_Os07g32570	4	10
RNA polyadenylation	0.0194154	0.019	LOC_Os01g50730;LOC_Os07g46470;LOC_Os02g13020;LOC_Os02g53169	4	10
carbohydrate transport	0.0206146	0.014	LOC_Os12g32940;LOC_Os12g32760;LOC_Os03g11900;LOC_Os10g39440;LOC_Os01g13770;LOC_Os03g39710;LOC_Os10g21590;LOC_Os11g41850;LOC_Os07g01560;LOC_Os07g37320;LOC_Os01g50460;LOC_Os04g37980	12	56
calcium-mediated signaling	0.0207533	0.016	LOC_Os02g44940;LOC_Os01g15320;LOC_Os01g70690;LOC_Os01g25540;LOC_Os03g20370	5	15
positive regulation of response to water deprivation	0.0207533	0.012	LOC_Os03g48270;LOC_Os06g06050;LOC_Os07g47510;LOC_Os03g60080;LOC_Os05g46480	5	15
drought recovery	0.022076	0.025	LOC_Os11g43900;LOC_Os02g41650;LOC_Os05g29030	3	6
ammonia assimilation cycle	0.022076	0.023	LOC_Os04g56400;LOC_Os05g48200;LOC_Os12g33080	3	6
ammonium transmembrane transport	0.022076	0.019	LOC_Os01g61510;LOC_Os02g40730;LOC_Os02g40710	3	6
regulation of seed growth	0.022076	0.028	LOC_Os03g07510;LOC_Os05g04740;LOC_Os03g07920	3	6
response to brassinosteroid stimulus	0.0269048	0.024	LOC_Os05g32440;LOC_Os02g52040;LOC_Os04g54900;LOC_Os06g48160;LOC_Os02g45710;LOC_Os01g56330;LOC_Os01g49830	7	27
iron ion homeostasis	0.0269048	0.016	LOC_Os04g45520;LOC_Os02g43410;LOC_Os03g31880;LOC_Os04g59020;LOC_Os03g46470;LOC_Os07g39820;LOC_Os03g54000	7	27
auxin polar transport	0.0269732	0.026	LOC_Os01g63770;LOC_Os02g50960;LOC_Os02g09150;LOC_Os04g38570;LOC_Os06g12610;LOC_Os06g06050;LOC_Os11g34140;LOC_Os03g14840;LOC_Os08g45030	9	39
defense response to oomycetes	0.0274419	0.03	LOC_Os06g17490;LOC_Os03g03034;LOC_Os01g57100;LOC_Os12g38610;LOC_Os09g35970	5	16
glucosinolate metabolic process	0.0278291	0.026	LOC_Os03g13600;LOC_Os10g41460;LOC_Os02g43300;LOC_Os01g04120	4	11
glycolysis	0.0314493	0.037	LOC_Os02g07260;LOC_Os05g41640;LOC_Os04g40950;LOC_Os12g42230;LOC_Os03g44300;LOC_Os01g16960;LOC_Os10g08550;LOC_Os02g38920;LOC_Os04g02900;LOC_Os10g30560;LOC_Os01g67860;LOC_Os08g02700;LOC_Os05g33380	13	66
secondary metabolite biosynthetic process	0.0329635	0.02	LOC_Os10g17260;LOC_Os03g04190;LOC_Os10g37110;LOC_Os06g43384;LOC_Os05g35010;LOC_Os08g43390;LOC_Os06g41070;LOC_Os02g09390;LOC_Os02g17760;LOC_Os04g34580;LOC_Os04g01140;LOC_Os10g05020;LOC_Os09g36080;LOC_Os03g55240;LOC_Os09g26960;LOC_Os05g29750;LOC_Os10g16974;LOC_Os06g22340;LOC_Os10g36980	19	108
GTP biosynthetic process	0.0354264	0.042	LOC_Os12g36194;LOC_Os10g41410;LOC_Os07g30970	3	7
L-serine biosynthetic process	0.0354264	0.031	LOC_Os03g06200;LOC_Os08g34720;LOC_Os04g55720	3	7
cellular ion homeostasis	0.0354264	0.033	LOC_Os05g13320;LOC_Os02g32814;LOC_Os01g28840	3	7
amine metabolic process	0.0354264	0.035	LOC_Os07g38440;LOC_Os06g23114;LOC_Os04g20164	3	7
plant-type cell wall modification	0.0354264	0.035	LOC_Os03g13930;LOC_Os02g45250;LOC_Os03g18120	3	7
mucilage biosynthetic process	0.0354264	0.04	LOC_Os01g62380;LOC_Os02g43300;LOC_Os02g49140	3	7
cell redox homeostasis	0.0389076	0.036	LOC_Os01g47760;LOC_Os03g29240;LOC_Os01g16146;LOC_Os02g33450;LOC_Os02g48290;LOC_Os07g48510;LOC_Os04g33680;LOC_Os01g09830;LOC_Os07g32570;LOC_Os02g30850;LOC_Os02g51370;LOC_Os07g09310;LOC_Os03g07470;LOC_Os01g58194;LOC_Os04g42930;LOC_Os03g03910;LOC_Os04g53730;LOC_Os05g10930;LOC_Os06g42000	19	110
jasmonic acid biosynthetic process	0.0445344	0.05	LOC_Os01g69080;LOC_Os03g55800;LOC_Os03g32314;LOC_Os06g11240;LOC_Os04g57130	5	18
plant-type cell wall biogenesis	0.0458219	0.045	LOC_Os06g10980;LOC_Os10g32980;LOC_Os08g24750;LOC_Os02g52630;LOC_Os09g25490;LOC_Os04g37650;LOC_Os06g10950	7	30

## Sheet: dko vs DJ WT down
GO term	p-value	FDR corrected p-value	genes in GO term	number of genes in GO term	total number of genes in GO term
metabolic process	6.94315e-17	0	LOC_Os11g47610;LOC_Os06g46340;LOC_Os08g32940;LOC_Os02g11070;LOC_Os06g18140;LOC_Os11g47550;LOC_Os07g34580;LOC_Os01g64110;LOC_Os03g60960;LOC_Os07g06860;LOC_Os09g28690;LOC_Os01g44050;LOC_Os01g50200;LOC_Os01g71140;LOC_Os06g37560;LOC_Os07g06880;LOC_Os11g47510;LOC_Os03g62060;LOC_Os01g71380;LOC_Os02g02700;LOC_Os07g32630;LOC_Os07g05420;LOC_Os03g57640;LOC_Os09g28280;LOC_Os04g37820;LOC_Os04g40510;LOC_Os11g…	95	833
oxidation reduction	2.73216e-14	0	LOC_Os03g18030;LOC_Os01g16146;LOC_Os11g10480;LOC_Os09g32964;LOC_Os01g10400;LOC_Os03g57120;LOC_Os01g67010;LOC_Os02g53130;LOC_Os08g37470;LOC_Os03g45250;LOC_Os06g20150;LOC_Os06g29470;LOC_Os07g44160;LOC_Os01g09830;LOC_Os01g18970;LOC_Os06g35560;LOC_Os07g42924;LOC_Os09g36080;LOC_Os05g09440;LOC_Os02g38920;LOC_Os06g35700;LOC_Os09g23540;LOC_Os03g07470;LOC_Os05g42000;LOC_Os01g65830;LOC_Os06g35630;LOC_Os09g…	120	1290
carbohydrate metabolic process	1.85252e-11	0	LOC_Os06g46340;LOC_Os05g48330;LOC_Os11g47550;LOC_Os07g34580;LOC_Os01g64110;LOC_Os05g15770;LOC_Os11g14400;LOC_Os07g43700;LOC_Os03g53800;LOC_Os11g44950;LOC_Os09g35800;LOC_Os06g37560;LOC_Os11g47510;LOC_Os01g71380;LOC_Os02g10660;LOC_Os08g40690;LOC_Os11g47560;LOC_Os04g56920;LOC_Os10g35070;LOC_Os05g41610;LOC_Os11g47590;LOC_Os03g53860;LOC_Os03g10478;LOC_Os11g47520;LOC_Os10g32810;LOC_Os08g14700;LOC_Os04g…	53	425
xylan catabolic process	1.56498e-10	0	LOC_Os01g71094;LOC_Os11g47530;LOC_Os03g10478;LOC_Os04g54810;LOC_Os01g71140;LOC_Os11g47510;LOC_Os11g47500;LOC_Os11g47560;LOC_Os11g47590;LOC_Os11g47610;LOC_Os11g47550	11	20
chitin catabolic process	1.91608e-09	0	LOC_Os11g47590;LOC_Os11g47500;LOC_Os11g47520;LOC_Os05g15880;LOC_Os04g27980;LOC_Os11g47560;LOC_Os01g64110;LOC_Os05g15770;LOC_Os11g47610;LOC_Os08g40690;LOC_Os11g47530;LOC_Os11g47510;LOC_Os11g47570;LOC_Os11g47550	14	42
plant-type cell wall organization	4.77209e-09	0	LOC_Os10g30340;LOC_Os05g42000;LOC_Os07g01370;LOC_Os03g06000;LOC_Os03g06060;LOC_Os07g31610;LOC_Os03g06040;LOC_Os10g39110;LOC_Os03g06050;LOC_Os06g29470;LOC_Os05g04500;LOC_Os07g44460;LOC_Os06g20150;LOC_Os06g35520;LOC_Os01g16770;LOC_Os07g44550;LOC_Os06g01920;LOC_Os03g06010	18	76
transmembrane transport	1.34629e-07	0	LOC_Os05g33960;LOC_Os01g19290;LOC_Os02g46460;LOC_Os02g32690;LOC_Os02g44680;LOC_Os02g44630;LOC_Os09g31130;LOC_Os04g46530;LOC_Os11g24060;LOC_Os05g42250;LOC_Os02g47210;LOC_Os08g05910;LOC_Os07g26690;LOC_Os02g43410;LOC_Os01g65110;LOC_Os05g41420;LOC_Os02g52930;LOC_Os05g35650;LOC_Os12g32760;LOC_Os01g42380;LOC_Os02g45380;LOC_Os03g11900;LOC_Os01g12680;LOC_Os01g36560;LOC_Os01g41050;LOC_Os02g02170;LOC_Os06g…	60	654
nitrate assimilation	2.26038e-07	0	LOC_Os02g02170;LOC_Os04g40410;LOC_Os02g38230;LOC_Os08g36480;LOC_Os02g53130;LOC_Os02g02190;LOC_Os02g50240	7	12
response to karrikin	4.49647e-07	0	LOC_Os04g43070;LOC_Os05g33310;LOC_Os06g04070;LOC_Os03g63700;LOC_Os03g60509;LOC_Os01g63480;LOC_Os07g10840;LOC_Os05g48650;LOC_Os04g33610;LOC_Os01g61610;LOC_Os01g41550;LOC_Os04g41560;LOC_Os02g41650;LOC_Os03g02300;LOC_Os10g38340	15	71
toxin catabolic process	1.09891e-06	0	LOC_Os10g38340;LOC_Os10g38360;LOC_Os10g38590;LOC_Os10g22070;LOC_Os10g38580;LOC_Os10g38350;LOC_Os10g38489;LOC_Os10g38600;LOC_Os09g20220;LOC_Os03g57200	10	33
cell wall organization	2.04135e-06	0	LOC_Os10g30340;LOC_Os03g06000;LOC_Os08g02220;LOC_Os10g31330;LOC_Os09g25490;LOC_Os04g51460;LOC_Os11g07090;LOC_Os08g15420;LOC_Os11g14400;LOC_Os08g13920;LOC_Os07g34580;LOC_Os06g01920;LOC_Os03g06050;LOC_Os07g36690;LOC_Os10g32980;LOC_Os08g32940;LOC_Os03g06040;LOC_Os06g22919;LOC_Os01g16770;LOC_Os03g06060;LOC_Os10g39110;LOC_Os01g43490;LOC_Os01g65790;LOC_Os03g06010;LOC_Os04g51520	25	194
glutathione metabolic process	3.66265e-06	0	LOC_Os10g38360;LOC_Os10g38340;LOC_Os10g38580;LOC_Os10g22070;LOC_Os01g55830;LOC_Os10g38489;LOC_Os10g38590;LOC_Os03g04250;LOC_Os09g20220;LOC_Os10g38350;LOC_Os10g39740;LOC_Os10g38600;LOC_Os01g27210;LOC_Os03g57200	14	73
nitrate transport	5.72838e-06	0	LOC_Os02g02170;LOC_Os04g40410;LOC_Os02g38230;LOC_Os01g65100;LOC_Os02g02190;LOC_Os10g40600	6	12
phenylpropanoid biosynthetic process	1.72323e-05	0	LOC_Os04g52280;LOC_Os02g41650;LOC_Os09g23560;LOC_Os02g56460;LOC_Os09g23530;LOC_Os09g23540	6	14
oxygen transport	1.90454e-05	0	LOC_Os03g13150;LOC_Os03g13140;LOC_Os03g13160;LOC_Os03g12510	4	5
protein catabolic process	2.1461e-05	0	LOC_Os05g48330;LOC_Os04g58070;LOC_Os01g41550;LOC_Os05g33430;LOC_Os06g20040;LOC_Os06g10670;LOC_Os05g43550;LOC_Os04g37550;LOC_Os07g34920;LOC_Os05g33400;LOC_Os03g08790;LOC_Os07g34940;LOC_Os01g04710;LOC_Os01g71094;LOC_Os01g71140;LOC_Os09g27940	16	107
water transport	2.15585e-05	0	LOC_Os04g44060;LOC_Os07g26690;LOC_Os03g05290;LOC_Os02g44080;LOC_Os02g41860;LOC_Os04g47220;LOC_Os02g44630;LOC_Os07g26660	8	28
cell wall biogenesis	2.32275e-05	0	LOC_Os02g17534;LOC_Os06g22919;LOC_Os07g34580;LOC_Os08g24750;LOC_Os08g13920;LOC_Os04g51460;LOC_Os02g48190;LOC_Os04g51520;LOC_Os04g37650;LOC_Os06g10950	10	45
xyloglucan biosynthetic process	4.53575e-05	0	LOC_Os02g17534;LOC_Os08g24750;LOC_Os12g05380;LOC_Os03g53800;LOC_Os03g19330;LOC_Os04g37650;LOC_Os06g10950	7	23
response to oxidative stress	4.64587e-05	0	LOC_Os06g32990;LOC_Os07g01370;LOC_Os09g32964;LOC_Os09g15510;LOC_Os07g44550;LOC_Os03g52390;LOC_Os06g29470;LOC_Os07g48020;LOC_Os06g44250;LOC_Os06g48030;LOC_Os01g63690;LOC_Os06g04070;LOC_Os07g10840;LOC_Os04g48850;LOC_Os07g44460;LOC_Os06g20150;LOC_Os01g18970;LOC_Os05g42000;LOC_Os01g21250;LOC_Os07g48060;LOC_Os05g04500;LOC_Os02g41650;LOC_Os07g31610;LOC_Os06g35520;LOC_Os02g11720	25	232
catabolic process	6.58416e-05	0	LOC_Os09g28280;LOC_Os03g57640;LOC_Os01g06220;LOC_Os07g06860;LOC_Os07g44890;LOC_Os07g06880;LOC_Os11g13570;LOC_Os12g04150;LOC_Os09g28690	9	41
lignin biosynthetic process	7.89227e-05	0	LOC_Os04g52280;LOC_Os02g56460;LOC_Os01g70170;LOC_Os09g23530;LOC_Os09g23540;LOC_Os09g23560;LOC_Os01g18744;LOC_Os08g06100	8	33
response to nitrate	0.000167468	0	LOC_Os02g02170;LOC_Os04g40410;LOC_Os02g38230;LOC_Os10g40600;LOC_Os02g02190	5	13
lignin catabolic process	0.000237828	0	LOC_Os05g38390;LOC_Os12g15530;LOC_Os01g62490;LOC_Os12g15920;LOC_Os03g16610;LOC_Os02g41650	6	21
hydrogen peroxide catabolic process	0.000266033	0	LOC_Os06g32990;LOC_Os09g32964;LOC_Os07g44550;LOC_Os06g29470;LOC_Os07g48020;LOC_Os06g48030;LOC_Os07g44460;LOC_Os06g20150;LOC_Os01g18970;LOC_Os05g42000;LOC_Os07g48060;LOC_Os05g04500;LOC_Os07g31610;LOC_Os06g35520	14	106
cell wall organization or biogenesis	0.000395495	0.001	LOC_Os06g12820;LOC_Os06g16250;LOC_Os05g28830;LOC_Os01g46350;LOC_Os01g46400;LOC_Os02g49660;LOC_Os03g18120;LOC_Os03g60340	8	41
response to wounding	0.000565466	0	LOC_Os06g11240;LOC_Os12g36220;LOC_Os01g57770;LOC_Os08g33710;LOC_Os12g36240;LOC_Os04g46280;LOC_Os06g04070;LOC_Os04g48850;LOC_Os06g29180;LOC_Os11g29290;LOC_Os02g38230;LOC_Os01g63930;LOC_Os12g36210;LOC_Os02g41650	14	114
carboxylic acid metabolic process	0.000665928	0.002	LOC_Os06g01590;LOC_Os04g46560;LOC_Os03g13300;LOC_Os04g37500;LOC_Os07g34520;LOC_Os05g43510	6	25
proteasomal ubiquitin-dependent protein catabolic process	0.000762255	0.002	LOC_Os06g39370;LOC_Os01g53500;LOC_Os09g06770;LOC_Os01g20930;LOC_Os08g03420;LOC_Os09g06740;LOC_Os04g16970;LOC_Os02g55480;LOC_Os03g05570;LOC_Os02g08200;LOC_Os01g55110;LOC_Os01g50750;LOC_Os06g34390;LOC_Os02g15020;LOC_Os05g40020;LOC_Os04g49160;LOC_Os06g34400;LOC_Os02g01700;LOC_Os06g07100;LOC_Os02g11790	20	202
ion transmembrane transport	0.000886537	0	LOC_Os05g42250;LOC_Os04g44060;LOC_Os07g26690;LOC_Os03g05290;LOC_Os02g44080;LOC_Os02g41860;LOC_Os04g47220;LOC_Os02g44630	8	46
electron transport chain	0.000901411	0.001	LOC_Os02g49850;LOC_Os07g35860;LOC_Os06g11310;LOC_Os01g57690;LOC_Os04g53710;LOC_Os06g15600;LOC_Os01g09830;LOC_Os11g24140;LOC_Os06g50420;LOC_Os04g46120;LOC_Os03g02400;LOC_Os03g07470;LOC_Os03g15340;LOC_Os05g37140;LOC_Os07g18154	15	133
amino acid transmembrane transport	0.00118492	0	LOC_Os01g65670;LOC_Os02g09810;LOC_Os04g38860;LOC_Os12g08130;LOC_Os01g65660;LOC_Os04g47420;LOC_Os12g08090;LOC_Os05g37470	8	48
zinc ion transport	0.00146511	0.002	LOC_Os07g12890;LOC_Os03g29850;LOC_Os05g39560;LOC_Os06g37010	4	12
cellular oxidant detoxification	0.0015615	0.001	LOC_Os06g32990;LOC_Os07g44460;LOC_Os08g31280;LOC_Os09g32964;LOC_Os09g15510;LOC_Os07g01370;LOC_Os06g29470;LOC_Os05g04500;LOC_Os07g48020;LOC_Os06g20150;LOC_Os07g09310;LOC_Os01g18970;LOC_Os05g42000;LOC_Os07g44550;LOC_Os06g48030;LOC_Os07g48060;LOC_Os07g31610;LOC_Os06g35520	18	184
plant-type cell wall biogenesis	0.00184505	0	LOC_Os02g17534;LOC_Os10g32980;LOC_Os08g24750;LOC_Os09g25490;LOC_Os04g37650;LOC_Os06g10950	6	30
cellular glucan metabolic process	0.00196497	0.003	LOC_Os06g22919;LOC_Os07g34580;LOC_Os04g51520;LOC_Os04g51460;LOC_Os08g13920	5	21
nitrogen compound metabolic process	0.00196497	0.004	LOC_Os03g12290;LOC_Os03g33090;LOC_Os04g56400;LOC_Os05g49100;LOC_Os05g48200	5	21
metal ion transport	0.00253175	0.003	LOC_Os03g03500;LOC_Os07g12890;LOC_Os01g53210;LOC_Os06g37010;LOC_Os03g02860;LOC_Os12g23280;LOC_Os08g31340;LOC_Os04g49260;LOC_Os03g29850;LOC_Os03g64340;LOC_Os02g32814;LOC_Os05g39560	12	105
ammonium transport	0.00271041	0.002	LOC_Os04g43070;LOC_Os01g61510;LOC_Os02g40710	3	7
protein homooligomerization	0.00362934	0	LOC_Os01g65880;LOC_Os01g42090;LOC_Os05g09440;LOC_Os01g42110	4	15
post-embryonic plant morphogenesis	0.00419312	0.005	LOC_Os02g41460;LOC_Os01g61310;LOC_Os10g33780	3	8
fucosylation	0.00466977	0.007	LOC_Os02g17534;LOC_Os08g24750;LOC_Os04g37650;LOC_Os06g10950	4	16
response to hydrogen peroxide	0.00482044	0.004	LOC_Os03g16030;LOC_Os05g44340;LOC_Os11g10480;LOC_Os03g16020;LOC_Os05g13580;LOC_Os02g11720	6	36
xyloglucan metabolic process	0.00527953	0.005	LOC_Os06g22919;LOC_Os07g34580;LOC_Os04g51460;LOC_Os04g51520;LOC_Os08g13920	5	26
secondary cell wall biogenesis	0.00554003	0.008	LOC_Os03g30250;LOC_Os10g32980;LOC_Os05g28830;LOC_Os01g06580;LOC_Os09g25490;LOC_Os03g08600	6	37
malate metabolic process	0.00589327	0.005	LOC_Os04g46560;LOC_Os01g09320;LOC_Os07g43700;LOC_Os05g09440	4	17
zinc ion transmembrane transport	0.00589327	0.002	LOC_Os07g12890;LOC_Os03g29850;LOC_Os05g39560;LOC_Os06g37010	4	17
mRNA transcription	0.00608199	0.008	LOC_Os02g41460;LOC_Os01g61310;LOC_Os10g33780	3	9
gibberellin catabolic process	0.00608199	0.006	LOC_Os03g04310;LOC_Os05g40384;LOC_Os05g48700	3	9
oligopeptide transport	0.00731279	0.009	LOC_Os01g65110;LOC_Os10g40600;LOC_Os05g35650;LOC_Os08g05910	4	18
cellular response to iron ion	0.00731279	0.008	LOC_Os04g48850;LOC_Os11g11050;LOC_Os04g31290;LOC_Os01g22010	4	18
response to heat	0.00777164	0.009	LOC_Os02g52150;LOC_Os09g28354;LOC_Os07g33350;LOC_Os05g44340;LOC_Os03g16020;LOC_Os05g13580;LOC_Os05g31750;LOC_Os01g68950;LOC_Os08g34150;LOC_Os03g16030;LOC_Os06g39240	11	106
response to stress	0.00786228	0.006	LOC_Os01g73250;LOC_Os03g13820;LOC_Os05g07810;LOC_Os12g36640;LOC_Os10g30150;LOC_Os01g19820;LOC_Os04g01740;LOC_Os05g37970;LOC_Os01g21250	9	78
response to iron ion	0.00840235	0.001	LOC_Os04g31290;LOC_Os02g43410;LOC_Os04g45900	3	10
proteolysis	0.00920104	0.003	LOC_Os05g48330;LOC_Os01g41550;LOC_Os03g01300;LOC_Os06g20040;LOC_Os07g34920;LOC_Os09g24440;LOC_Os01g71140;LOC_Os02g48450;LOC_Os01g05820;LOC_Os10g33450;LOC_Os05g33400;LOC_Os03g08790;LOC_Os01g71094;LOC_Os03g55350;LOC_Os07g07860;LOC_Os07g07790;LOC_Os05g33430;LOC_Os02g50730;LOC_Os01g04050;LOC_Os05g43550;LOC_Os01g67030;LOC_Os03g20760;LOC_Os07g07930;LOC_Os07g34940;LOC_Os06g10670;LOC_Os01g04710;LOC_Os08g…	37	550
response to cadmium ion	0.0107728	0.016	LOC_Os04g56400;LOC_Os03g51600;LOC_Os12g38400;LOC_Os06g29180;LOC_Os11g10480;LOC_Os04g53230;LOC_Os08g44340;LOC_Os01g22010;LOC_Os02g50730;LOC_Os03g07570;LOC_Os01g70170;LOC_Os06g04270;LOC_Os01g67860;LOC_Os03g16020;LOC_Os03g16030;LOC_Os06g07878;LOC_Os02g11720	17	205
actin filament depolymerization	0.0111736	0.008	LOC_Os03g13950;LOC_Os02g44470;LOC_Os04g46910	3	11
dephosphorylation	0.0112284	0.011	LOC_Os12g38750;LOC_Os04g33530;LOC_Os11g29370;LOC_Os01g72520;LOC_Os08g34580;LOC_Os06g10650;LOC_Os03g63580;LOC_Os11g34710;LOC_Os09g20390;LOC_Os11g34720;LOC_Os12g44030;LOC_Os02g13290;LOC_Os01g09540	13	142
glucan catabolic process	0.01124	0.008	LOC_Os03g53800;LOC_Os03g53860	2	4
phospholipid catabolic process	0.01124	0.005	LOC_Os03g63580;LOC_Os01g72520	2	4
response to herbicide	0.01124	0.011	LOC_Os04g32010;LOC_Os07g37550	2	4
molybdate ion transport	0.01124	0.011	LOC_Os08g01120;LOC_Os01g45830	2	4
amino acid import	0.01124	0.013	LOC_Os02g52930;LOC_Os06g10750	2	4
response to ethanol	0.01124	0.011	LOC_Os03g16030;LOC_Os03g16020	2	4
abscisic acid transport	0.01124	0.01	LOC_Os06g38294;LOC_Os02g45380	2	4
peptidyl-threonine phosphorylation	0.0128628	0.007	LOC_Os07g48090;LOC_Os08g34240;LOC_Os06g35160;LOC_Os09g25090	4	21
response to light stimulus	0.0156377	0.021	LOC_Os05g49900;LOC_Os07g37550;LOC_Os01g21250;LOC_Os05g48700;LOC_Os08g34150;LOC_Os04g41560;LOC_Os02g41460;LOC_Os01g61310;LOC_Os10g33780;LOC_Os02g10390;LOC_Os08g36480	11	117
regulation of cyclin-dependent protein kinase activity	0.0181201	0.021	LOC_Os02g03294;LOC_Os04g46660;LOC_Os10g41430	3	13
aging	0.0181201	0.016	LOC_Os04g56400;LOC_Os08g33710;LOC_Os02g01220	3	13
response to red or far red light	0.0181201	0.016	LOC_Os04g45020;LOC_Os02g45200;LOC_Os02g47470	3	13
endomembrane system organization	0.0181201	0.016	LOC_Os03g25440;LOC_Os07g45080;LOC_Os05g48840	3	13
nitric oxide biosynthetic process	0.018181	0.02	LOC_Os08g36480;LOC_Os02g53130	2	5
response to mechanical stimulus	0.018181	0.017	LOC_Os05g13580;LOC_Os04g48850	2	5
positive regulation of defense response	0.018181	0.016	LOC_Os11g36180;LOC_Os06g18000	2	5
microtubule-based process	0.0205493	0.025	LOC_Os03g51600;LOC_Os01g55510;LOC_Os01g59150;LOC_Os03g45920	4	24
negative regulation of endopeptidase activity	0.0212406	0.027	LOC_Os01g04050;LOC_Os12g36220;LOC_Os12g36240;LOC_Os09g08100;LOC_Os03g52390;LOC_Os12g36210	6	49
secondary metabolite biosynthetic process	0.0226454	0.019	LOC_Os06g30640;LOC_Os08g43390;LOC_Os10g30410;LOC_Os03g55260;LOC_Os04g34580;LOC_Os06g30500;LOC_Os09g36080;LOC_Os02g26810;LOC_Os10g36980;LOC_Os08g39694	10	108
response to chitin	0.0232543	0.02	LOC_Os02g33680;LOC_Os03g64260;LOC_Os02g43790;LOC_Os02g42585;LOC_Os05g39930;LOC_Os09g25070	6	50
cellular transition metal ion homeostasis	0.0254532	0.029	LOC_Os03g03500;LOC_Os03g64340;LOC_Os02g32814;LOC_Os08g31340;LOC_Os03g02860;LOC_Os12g23280;LOC_Os04g49260	7	65
ribosomal subunit export from nucleus	0.0264705	0.016	LOC_Os06g39875;LOC_Os01g17330	2	6
S-adenosylmethionine biosynthetic process	0.0264705	0.033	LOC_Os01g22010;LOC_Os01g18860	2	6
purine transport	0.0264705	0.021	LOC_Os09g38510;LOC_Os11g24060	2	6
ammonia assimilation cycle	0.0264705	0.034	LOC_Os04g56400;LOC_Os05g48200	2	6
cellular response to ethylene stimulus	0.0264705	0.013	LOC_Os04g31290;LOC_Os11g11050	2	6
ammonium transmembrane transport	0.0264705	0.019	LOC_Os01g61510;LOC_Os02g40710	2	6
amino acid homeostasis	0.0264705	0.032	LOC_Os06g10750;LOC_Os02g52930	2	6
xylan biosynthetic process	0.0321283	0.026	LOC_Os03g08600;LOC_Os03g18120;LOC_Os02g06380	3	16
tricarboxylic acid cycle	0.0347951	0.032	LOC_Os02g31040;LOC_Os04g46560;LOC_Os07g34520;LOC_Os01g11054;LOC_Os07g43700	5	41
glucose import	0.0347951	0.036	LOC_Os12g32760;LOC_Os03g11900;LOC_Os07g05640;LOC_Os07g37320;LOC_Os10g21590	5	41
defense response to insect	0.0359746	0.041	LOC_Os11g29290;LOC_Os08g41780	2	7
amine metabolic process	0.0359746	0.032	LOC_Os07g38440;LOC_Os06g23114	2	7
induced systemic resistance	0.0359746	0.039	LOC_Os03g01300;LOC_Os09g36580	2	7
cellular response to nitric oxide	0.0359746	0.037	LOC_Os04g31290;LOC_Os11g11050	2	7
developmental vegetative growth	0.0359746	0.034	LOC_Os02g50730;LOC_Os07g47510	2	7
carbohydrate transport	0.0380318	0.037	LOC_Os12g32760;LOC_Os03g11900;LOC_Os03g07170;LOC_Os10g21590;LOC_Os07g37320;LOC_Os01g50460	6	56
systemic acquired resistance	0.0429869	0.044	LOC_Os03g01300;LOC_Os07g18750;LOC_Os03g08790;LOC_Os04g54810	4	30
response to zinc ion	0.0438375	0.037	LOC_Os02g11720;LOC_Os08g44340;LOC_Os09g07460	3	18
pyruvate metabolic process	0.0465684	0.046	LOC_Os01g09320;LOC_Os05g09440	2	8
glutamate metabolic process	0.0465684	0.05	LOC_Os03g13300;LOC_Os04g37500	2	8
seed coat development	0.0465684	0.048	LOC_Os03g40830;LOC_Os02g49140	2	8

## Sheet: dko vs Shio WT down
GO term	p-value	FDR corrected p-value	genes in GO term	number of genes in GO term	total number of genes in GO term
metabolic process	1.2055e-14	0	LOC_Os11g47610;LOC_Os06g46340;LOC_Os12g42230;LOC_Os06g48160;LOC_Os01g49240;LOC_Os02g11070;LOC_Os11g47550;LOC_Os11g33270;LOC_Os01g53350;LOC_Os05g08480;LOC_Os07g34580;LOC_Os03g60960;LOC_Os07g06860;LOC_Os09g28690;LOC_Os01g71160;LOC_Os01g44050;LOC_Os01g50200;LOC_Os06g37560;LOC_Os07g06880;LOC_Os02g50490;LOC_Os03g62060;LOC_Os01g71380;LOC_Os02g02700;LOC_Os07g32630;LOC_Os07g05420;LOC_Os03g57640;LOC_Os09g…	111	833
plant-type cell wall organization	2.02628e-13	0	LOC_Os10g30340;LOC_Os05g42000;LOC_Os02g51040;LOC_Os06g48160;LOC_Os03g06000;LOC_Os03g06060;LOC_Os07g31610;LOC_Os03g06040;LOC_Os10g39110;LOC_Os03g06050;LOC_Os02g58720;LOC_Os06g29470;LOC_Os05g39990;LOC_Os05g04500;LOC_Os07g44460;LOC_Os05g04380;LOC_Os10g39170;LOC_Os06g20150;LOC_Os01g16450;LOC_Os04g59160;LOC_Os06g35520;LOC_Os01g16770;LOC_Os07g44550;LOC_Os03g02920;LOC_Os06g01920;LOC_Os03g06010	26	76
carbohydrate metabolic process	3.76242e-12	0	LOC_Os06g46340;LOC_Os05g48330;LOC_Os11g47550;LOC_Os11g33270;LOC_Os07g34580;LOC_Os11g14400;LOC_Os03g53800;LOC_Os11g44950;LOC_Os02g54890;LOC_Os06g48160;LOC_Os09g35800;LOC_Os06g37560;LOC_Os02g50490;LOC_Os01g71380;LOC_Os04g51450;LOC_Os04g51510;LOC_Os10g28080;LOC_Os08g40690;LOC_Os11g47560;LOC_Os04g56920;LOC_Os02g46910;LOC_Os01g71474;LOC_Os10g35070;LOC_Os03g46660;LOC_Os05g41610;LOC_Os11g47590;LOC_Os01g…	66	425
oxidation reduction	3.74332e-11	0	LOC_Os08g30080;LOC_Os03g18030;LOC_Os01g16146;LOC_Os11g10480;LOC_Os09g32964;LOC_Os01g10400;LOC_Os01g43774;LOC_Os08g32160;LOC_Os01g67010;LOC_Os01g22336;LOC_Os01g16450;LOC_Os02g53130;LOC_Os08g37470;LOC_Os03g45250;LOC_Os06g20150;LOC_Os02g58720;LOC_Os06g29470;LOC_Os01g09830;LOC_Os04g40620;LOC_Os01g18970;LOC_Os06g35560;LOC_Os04g47400;LOC_Os07g42924;LOC_Os05g29750;LOC_Os07g32660;LOC_Os05g09440;LOC_Os02g…	141	1290
cell wall organization	4.46779e-11	0	LOC_Os10g30340;LOC_Os04g51450;LOC_Os04g51510;LOC_Os03g06000;LOC_Os06g48160;LOC_Os08g02220;LOC_Os09g25490;LOC_Os04g51460;LOC_Os11g07090;LOC_Os03g57910;LOC_Os08g15420;LOC_Os11g14400;LOC_Os04g55670;LOC_Os08g13920;LOC_Os11g33270;LOC_Os01g21070;LOC_Os02g49332;LOC_Os07g34580;LOC_Os07g39990;LOC_Os02g05744;LOC_Os03g01270;LOC_Os02g46910;LOC_Os06g01920;LOC_Os03g06050;LOC_Os07g36690;LOC_Os10g32980;LOC_Os03g…	39	194
xylan catabolic process	4.53216e-09	0	LOC_Os01g71094;LOC_Os01g71080;LOC_Os03g10478;LOC_Os01g71130;LOC_Os04g54810;LOC_Os11g47500;LOC_Os01g71160;LOC_Os11g47560;LOC_Os11g47590;LOC_Os11g47610;LOC_Os11g47550	11	20
catabolic process	7.50021e-08	0	LOC_Os03g14730;LOC_Os09g28280;LOC_Os09g28740;LOC_Os03g57640;LOC_Os01g06220;LOC_Os07g06860;LOC_Os06g11135;LOC_Os03g15270;LOC_Os08g43430;LOC_Os07g44890;LOC_Os07g06880;LOC_Os12g15400;LOC_Os12g04150;LOC_Os09g28690	14	41
transmembrane transport	1.56038e-07	0	LOC_Os05g33960;LOC_Os01g19290;LOC_Os02g48720;LOC_Os02g44680;LOC_Os02g44630;LOC_Os11g41850;LOC_Os10g42900;LOC_Os11g24060;LOC_Os08g05910;LOC_Os07g26690;LOC_Os02g43410;LOC_Os01g65110;LOC_Os02g52930;LOC_Os12g33080;LOC_Os05g31910;LOC_Os05g35650;LOC_Os12g32760;LOC_Os02g45380;LOC_Os03g11900;LOC_Os01g12680;LOC_Os01g36560;LOC_Os01g23580;LOC_Os12g10280;LOC_Os01g41050;LOC_Os04g55040;LOC_Os02g02170;LOC_Os06g…	75	654
response to karrikin	1.92225e-07	0	LOC_Os04g43070;LOC_Os05g33310;LOC_Os06g04070;LOC_Os03g63700;LOC_Os05g25640;LOC_Os06g04250;LOC_Os03g60509;LOC_Os01g63480;LOC_Os07g10840;LOC_Os05g48650;LOC_Os01g42520;LOC_Os03g48180;LOC_Os02g09490;LOC_Os01g41550;LOC_Os02g41650;LOC_Os03g02300;LOC_Os10g38340;LOC_Os06g46950	18	71
toxin catabolic process	2.91527e-07	0	LOC_Os10g38340;LOC_Os10g38360;LOC_Os10g38590;LOC_Os10g38670;LOC_Os01g37750;LOC_Os10g22070;LOC_Os10g38780;LOC_Os10g38580;LOC_Os10g38489;LOC_Os10g38600;LOC_Os09g20220;LOC_Os03g57200	12	33
water transport	3.66353e-07	0	LOC_Os04g44060;LOC_Os07g26690;LOC_Os03g05290;LOC_Os02g44080;LOC_Os02g41860;LOC_Os04g47220;LOC_Os02g44630;LOC_Os04g46490;LOC_Os01g02190;LOC_Os12g10280;LOC_Os07g26660	11	28
hydrogen peroxide catabolic process	4.01171e-07	0	LOC_Os04g59160;LOC_Os09g32964;LOC_Os01g22336;LOC_Os01g16450;LOC_Os04g56180;LOC_Os07g44550;LOC_Os02g58720;LOC_Os06g29470;LOC_Os05g04380;LOC_Os06g48030;LOC_Os07g49400;LOC_Os03g17690;LOC_Os07g44460;LOC_Os06g20150;LOC_Os03g02920;LOC_Os01g18970;LOC_Os05g42000;LOC_Os07g48060;LOC_Os05g04500;LOC_Os10g39170;LOC_Os07g31610;LOC_Os06g35520	22	106
electron transport chain	1.77303e-06	0	LOC_Os02g49850;LOC_Os02g56930;LOC_Os07g35860;LOC_Os06g11310;LOC_Os11g47820;LOC_Os01g57690;LOC_Os04g53710;LOC_Os04g33680;LOC_Os06g15600;LOC_Os01g09830;LOC_Os11g24140;LOC_Os06g50420;LOC_Os04g46120;LOC_Os03g02400;LOC_Os03g55120;LOC_Os02g51370;LOC_Os08g37670;LOC_Os02g43660;LOC_Os03g07470;LOC_Os03g15340;LOC_Os05g10930;LOC_Os05g37140;LOC_Os01g17470;LOC_Os02g35610	24	133
cellular glucan metabolic process	1.81132e-06	0	LOC_Os04g51450;LOC_Os06g48160;LOC_Os06g22919;LOC_Os07g34580;LOC_Os11g33270;LOC_Os04g51510;LOC_Os02g46910;LOC_Os04g51460;LOC_Os08g13920	9	21
cell wall biogenesis	1.92349e-06	0	LOC_Os06g22919;LOC_Os04g51450;LOC_Os04g51510;LOC_Os07g34580;LOC_Os08g24750;LOC_Os06g48160;LOC_Os02g52630;LOC_Os08g13920;LOC_Os02g46910;LOC_Os04g51460;LOC_Os04g37650;LOC_Os06g10950;LOC_Os11g33270	13	45
lignin biosynthetic process	2.48124e-06	0	LOC_Os04g52280;LOC_Os02g56460;LOC_Os01g70170;LOC_Os01g44330;LOC_Os01g62480;LOC_Os09g23530;LOC_Os02g09490;LOC_Os09g23540;LOC_Os09g23560;LOC_Os01g18744;LOC_Os08g06100	11	33
phenylpropanoid biosynthetic process	7.57674e-06	0	LOC_Os04g52280;LOC_Os02g41650;LOC_Os05g25640;LOC_Os09g23560;LOC_Os02g56460;LOC_Os09g23530;LOC_Os09g23540	7	14
xyloglucan metabolic process	1.45456e-05	0	LOC_Os06g22919;LOC_Os04g51450;LOC_Os04g51510;LOC_Os07g34580;LOC_Os06g48160;LOC_Os02g46910;LOC_Os04g51460;LOC_Os08g13920;LOC_Os11g33270	9	26
response to oxidative stress	1.5651e-05	0	LOC_Os04g40950;LOC_Os04g59160;LOC_Os09g32964;LOC_Os01g22336;LOC_Os01g16450;LOC_Os04g56180;LOC_Os07g44550;LOC_Os02g58720;LOC_Os06g29470;LOC_Os05g04380;LOC_Os06g44250;LOC_Os09g29760;LOC_Os06g48030;LOC_Os01g63690;LOC_Os09g27330;LOC_Os06g04070;LOC_Os07g49400;LOC_Os07g10840;LOC_Os03g17690;LOC_Os07g44460;LOC_Os06g20150;LOC_Os03g02920;LOC_Os01g18970;LOC_Os05g42000;LOC_Os01g21250;LOC_Os11g05170;LOC_Os07g…	32	232
lignin catabolic process	1.95745e-05	0	LOC_Os12g15680;LOC_Os05g38390;LOC_Os01g44330;LOC_Os12g15530;LOC_Os01g62480;LOC_Os01g62490;LOC_Os12g15920;LOC_Os02g41650	8	21
glutathione metabolic process	3.08248e-05	0	LOC_Os10g38360;LOC_Os10g38340;LOC_Os10g38670;LOC_Os10g38580;LOC_Os10g22070;LOC_Os10g38780;LOC_Os01g55830;LOC_Os10g38489;LOC_Os10g38590;LOC_Os09g20220;LOC_Os01g37750;LOC_Os10g39740;LOC_Os10g38600;LOC_Os01g27210;LOC_Os03g57200	15	73
chitin catabolic process	3.28725e-05	0	LOC_Os11g47590;LOC_Os11g47500;LOC_Os11g47520;LOC_Os10g28080;LOC_Os05g15880;LOC_Os04g27980;LOC_Os11g47560;LOC_Os11g47610;LOC_Os08g40690;LOC_Os11g47570;LOC_Os11g47550	11	42
zinc ion transport	3.54545e-05	0	LOC_Os03g46470;LOC_Os07g12890;LOC_Os03g29850;LOC_Os05g39560;LOC_Os08g10630;LOC_Os06g37010	6	12
nitrate transport	3.54545e-05	0.001	LOC_Os02g02170;LOC_Os04g40410;LOC_Os02g38230;LOC_Os01g65100;LOC_Os02g02190;LOC_Os10g40600	6	12
nitrate assimilation	3.54545e-05	0	LOC_Os02g02170;LOC_Os04g40410;LOC_Os02g38230;LOC_Os02g53130;LOC_Os02g02190;LOC_Os02g50240	6	12
xyloglucan biosynthetic process	4.22256e-05	0	LOC_Os04g48480;LOC_Os08g24750;LOC_Os12g05380;LOC_Os02g52630;LOC_Os03g53800;LOC_Os03g19330;LOC_Os04g37650;LOC_Os06g10950	8	23
secondary cell wall biogenesis	5.57516e-05	0	LOC_Os03g30250;LOC_Os10g32980;LOC_Os07g39990;LOC_Os05g28830;LOC_Os01g06580;LOC_Os09g25490;LOC_Os06g47310;LOC_Os03g57910;LOC_Os03g08600;LOC_Os04g55670	10	37
response to red or far red light	6.24142e-05	0	LOC_Os04g45020;LOC_Os04g38570;LOC_Os02g45200;LOC_Os08g45030;LOC_Os03g61040;LOC_Os02g47470	6	13
oxygen transport	6.71677e-05	0	LOC_Os03g13150;LOC_Os03g13140;LOC_Os03g13160;LOC_Os03g12510	4	5
cellular amino acid biosynthetic process	7.67052e-05	0.001	LOC_Os11g29370;LOC_Os03g06620;LOC_Os03g12890;LOC_Os07g42960;LOC_Os11g11050;LOC_Os12g42884;LOC_Os03g10050;LOC_Os04g32010;LOC_Os12g42876;LOC_Os03g06200;LOC_Os07g32570;LOC_Os03g27230;LOC_Os09g39260;LOC_Os05g48200	14	70
ion transmembrane transport	8.16436e-05	0	LOC_Os02g57240;LOC_Os04g44060;LOC_Os07g26690;LOC_Os03g05290;LOC_Os02g44080;LOC_Os02g41860;LOC_Os04g47220;LOC_Os02g44630;LOC_Os01g02190;LOC_Os12g10280;LOC_Os04g46490	11	46
protein catabolic process	8.69836e-05	0.001	LOC_Os05g48330;LOC_Os01g71130;LOC_Os04g58070;LOC_Os02g48870;LOC_Os01g41550;LOC_Os05g33430;LOC_Os09g25570;LOC_Os01g71080;LOC_Os06g10670;LOC_Os07g46480;LOC_Os04g37550;LOC_Os07g34920;LOC_Os01g71160;LOC_Os05g33400;LOC_Os03g08790;LOC_Os01g04710;LOC_Os01g71094;LOC_Os09g27940	18	107
cell wall organization or biogenesis	0.000143274	0.001	LOC_Os07g15230;LOC_Os05g39350;LOC_Os06g12820;LOC_Os03g18110;LOC_Os05g28830;LOC_Os01g46350;LOC_Os01g46400;LOC_Os02g49660;LOC_Os03g18120;LOC_Os03g60340	10	41
cellular oxidant detoxification	0.00016109	0.001	LOC_Os07g44460;LOC_Os08g31280;LOC_Os04g59160;LOC_Os09g32964;LOC_Os01g22336;LOC_Os01g16450;LOC_Os04g56180;LOC_Os03g22810;LOC_Os02g58720;LOC_Os06g29470;LOC_Os05g04380;LOC_Os05g04500;LOC_Os07g49400;LOC_Os03g17690;LOC_Os06g20150;LOC_Os07g09310;LOC_Os03g02920;LOC_Os01g18970;LOC_Os05g42000;LOC_Os07g44550;LOC_Os06g48030;LOC_Os07g48060;LOC_Os10g39170;LOC_Os07g31610;LOC_Os06g35520	25	184
methionine biosynthetic process	0.00024818	0.001	LOC_Os11g29370;LOC_Os03g06620;LOC_Os11g11050;LOC_Os12g42876;LOC_Os02g58510;LOC_Os12g42884	6	16
copper ion transport	0.000292288	0	LOC_Os04g33900;LOC_Os09g26900;LOC_Os01g56420;LOC_Os08g35490;LOC_Os05g35050	5	11
copper ion transmembrane transport	0.000292288	0.001	LOC_Os04g33900;LOC_Os09g26900;LOC_Os01g56420;LOC_Os08g35490;LOC_Os05g35050	5	11
zinc ion transmembrane transport	0.000363671	0	LOC_Os03g46470;LOC_Os07g12890;LOC_Os03g29850;LOC_Os05g39560;LOC_Os08g10630;LOC_Os06g37010	6	17
ammonium transport	0.000425369	0.001	LOC_Os05g39240;LOC_Os04g43070;LOC_Os01g61510;LOC_Os02g40710	4	7
microtubule-based process	0.000443446	0	LOC_Os03g51600;LOC_Os01g55510;LOC_Os01g59150;LOC_Os05g34170;LOC_Os03g45920;LOC_Os03g56810;LOC_Os01g18050	7	24
phenylpropanoid metabolic process	0.00073407	0	LOC_Os05g25640;LOC_Os02g41680;LOC_Os02g41670;LOC_Os01g62480;LOC_Os04g43760	5	13
response to nitrate	0.00073407	0.001	LOC_Os02g02170;LOC_Os04g40410;LOC_Os02g38230;LOC_Os10g40600;LOC_Os02g02190	5	13
cinnamic acid biosynthetic process	0.000879819	0.001	LOC_Os04g43760;LOC_Os02g41670;LOC_Os02g41680	3	4
response to brassinosteroid stimulus	0.000967501	0.002	LOC_Os05g32440;LOC_Os02g52040;LOC_Os01g20980;LOC_Os06g48160;LOC_Os01g56330;LOC_Os01g49830;LOC_Os06g12210	7	27
response to hydrogen peroxide	0.0012755	0.001	LOC_Os03g16030;LOC_Os04g44470;LOC_Os05g44340;LOC_Os11g10480;LOC_Os03g09250;LOC_Os03g16020;LOC_Os05g13580;LOC_Os02g10710	8	36
gibberellin catabolic process	0.00138602	0	LOC_Os03g04310;LOC_Os05g40384;LOC_Os08g32160;LOC_Os05g48700	4	9
lateral root development	0.00188704	0.005	LOC_Os03g11060;LOC_Os10g38340;LOC_Os02g02170;LOC_Os02g02190;LOC_Os04g38570;LOC_Os01g49830;LOC_Os02g37000	7	30
fucosylation	0.00213409	0.002	LOC_Os04g35270;LOC_Os08g24750;LOC_Os02g52630;LOC_Os04g37650;LOC_Os06g10950	5	16
xylan biosynthetic process	0.00213409	0.005	LOC_Os03g08600;LOC_Os04g55640;LOC_Os03g18120;LOC_Os02g06380;LOC_Os06g47310	5	16
cellulose biosynthetic process	0.00306667	0.001	LOC_Os12g36890;LOC_Os02g49332;LOC_Os10g32980;LOC_Os10g42750;LOC_Os09g25490;LOC_Os07g36690;LOC_Os03g18120;LOC_Os03g16150	8	41
response to water deprivation	0.00332913	0.006	LOC_Os09g38020;LOC_Os11g10480;LOC_Os01g28840;LOC_Os06g39240;LOC_Os07g26660;LOC_Os03g17760;LOC_Os06g36670;LOC_Os02g18410;LOC_Os02g47470;LOC_Os01g21250;LOC_Os10g40600;LOC_Os12g43600;LOC_Os02g51710;LOC_Os03g11900;LOC_Os05g38740;LOC_Os04g47220;LOC_Os05g46480;LOC_Os05g31750;LOC_Os08g34150;LOC_Os02g03280;LOC_Os12g36890	21	179
carboxylic acid metabolic process	0.0034083	0.005	LOC_Os06g01590;LOC_Os03g51080;LOC_Os04g46560;LOC_Os03g13300;LOC_Os04g37500;LOC_Os05g43510	6	25
cellular response to iron ion	0.00377734	0.001	LOC_Os04g45520;LOC_Os02g18410;LOC_Os11g11050;LOC_Os04g31290;LOC_Os01g22010	5	18
response to salt stress	0.00380862	0.004	LOC_Os04g56400;LOC_Os11g14220;LOC_Os12g38400;LOC_Os04g44470;LOC_Os01g28840;LOC_Os08g44340;LOC_Os10g38340;LOC_Os01g22010;LOC_Os02g50730;LOC_Os02g37000;LOC_Os12g42884;LOC_Os03g17760;LOC_Os02g48720;LOC_Os05g33400;LOC_Os01g59150;LOC_Os04g16970;LOC_Os03g16150;LOC_Os02g51710;LOC_Os12g43600;LOC_Os03g11900;LOC_Os01g67860;LOC_Os11g10480;LOC_Os03g51600;LOC_Os06g02144;LOC_Os05g31750;LOC_Os03g13390;LOC_Os06g…	29	278
purine transport	0.00400594	0.002	LOC_Os09g38510;LOC_Os11g24060;LOC_Os05g26840	3	6
ammonia assimilation cycle	0.00400594	0.006	LOC_Os04g56400;LOC_Os05g48200;LOC_Os12g33080	3	6
defense response to Gram-negative bacterium	0.00400594	0.001	LOC_Os02g54890;LOC_Os08g41440;LOC_Os07g47830	3	6
response to gibberellin stimulus	0.004175	0.004	LOC_Os01g49290;LOC_Os12g38400;LOC_Os05g35690;LOC_Os01g71970;LOC_Os05g39990;LOC_Os02g53690;LOC_Os02g51280;LOC_Os04g48160	8	43
cellulose catabolic process	0.00487034	0.002	LOC_Os04g57860;LOC_Os02g05744;LOC_Os01g21070;LOC_Os02g50490;LOC_Os08g02220	5	19
response to heat	0.00535916	0.005	LOC_Os02g52150;LOC_Os03g16150;LOC_Os06g48160;LOC_Os05g44340;LOC_Os03g16020;LOC_Os05g13580;LOC_Os05g31750;LOC_Os02g10710;LOC_Os01g68950;LOC_Os08g34150;LOC_Os03g16030;LOC_Os06g39240;LOC_Os07g49400;LOC_Os03g09250	14	106
regulation of cyclin-dependent protein kinase activity	0.00645223	0.007	LOC_Os02g03294;LOC_Os04g46660;LOC_Os10g41430;LOC_Os04g46000	4	13
glucuronoxylan biosynthetic process	0.00645223	0.012	LOC_Os03g57910;LOC_Os03g08600;LOC_Os04g55670;LOC_Os07g39990	4	13
cytoskeleton organization	0.00769514	0.01	LOC_Os03g45920;LOC_Os01g59150;LOC_Os03g56810;LOC_Os05g34170;LOC_Os01g18050	5	21
peptidyl-threonine phosphorylation	0.00769514	0.011	LOC_Os09g25100;LOC_Os07g48090;LOC_Os08g34240;LOC_Os06g35160;LOC_Os09g25090	5	21
response to cadmium ion	0.00778492	0.003	LOC_Os04g56400;LOC_Os03g51600;LOC_Os12g38400;LOC_Os06g29180;LOC_Os11g10480;LOC_Os04g53230;LOC_Os12g43600;LOC_Os08g44340;LOC_Os01g22010;LOC_Os02g50730;LOC_Os03g07570;LOC_Os01g70170;LOC_Os03g51080;LOC_Os06g04270;LOC_Os07g49400;LOC_Os01g67860;LOC_Os03g16020;LOC_Os01g49290;LOC_Os03g16030;LOC_Os04g40950;LOC_Os12g42884;LOC_Os04g58710	22	205
plant-type cell wall biogenesis	0.00879248	0.012	LOC_Os10g32980;LOC_Os08g24750;LOC_Os02g52630;LOC_Os09g25490;LOC_Os04g37650;LOC_Os06g10950	6	30
response to nematode	0.0101257	0.013	LOC_Os01g63770;LOC_Os08g45030;LOC_Os04g44470;LOC_Os06g38294;LOC_Os05g39240;LOC_Os07g47830;LOC_Os12g33080	7	40
sulfate assimilation	0.0102206	0.005	LOC_Os07g09310;LOC_Os07g38570;LOC_Os07g32570	3	8
pyruvate metabolic process	0.0102206	0.009	LOC_Os05g33570;LOC_Os01g09320;LOC_Os05g09440	3	8
glutamate metabolic process	0.0102206	0.012	LOC_Os03g13300;LOC_Os04g37500;LOC_Os03g51080	3	8
L-phenylalanine catabolic process	0.0102206	0.017	LOC_Os02g41680;LOC_Os02g41670;LOC_Os04g43760	3	8
seed coat development	0.0102206	0.01	LOC_Os04g58710;LOC_Os03g40830;LOC_Os02g49140	3	8
post-embryonic plant morphogenesis	0.0102206	0.01	LOC_Os02g41460;LOC_Os01g61310;LOC_Os10g33780	3	8
response to auxin stimulus	0.0107685	0.009	LOC_Os03g56784;LOC_Os12g38400;LOC_Os02g24740;LOC_Os06g48160;LOC_Os12g43110;LOC_Os08g45030;LOC_Os08g42198;LOC_Os02g24700;LOC_Os03g07920;LOC_Os04g52670;LOC_Os01g18450;LOC_Os05g13580;LOC_Os02g37000;LOC_Os04g38570;LOC_Os03g09250;LOC_Os11g08340;LOC_Os09g26610;LOC_Os08g41290	18	162
protein homooligomerization	0.0111647	0.008	LOC_Os01g65880;LOC_Os01g42090;LOC_Os05g09440;LOC_Os01g42110	4	15
glucose import	0.011579	0.006	LOC_Os12g32760;LOC_Os03g11900;LOC_Os07g37320;LOC_Os10g21590;LOC_Os11g41850;LOC_Os04g37980;LOC_Os04g38220	7	41
response to light stimulus	0.0125212	0.01	LOC_Os02g39710;LOC_Os05g25640;LOC_Os05g49900;LOC_Os08g32160;LOC_Os11g08340;LOC_Os01g21250;LOC_Os05g48700;LOC_Os08g34150;LOC_Os01g54210;LOC_Os02g41460;LOC_Os01g61310;LOC_Os01g63260;LOC_Os10g33780;LOC_Os10g40810	14	117
polysaccharide biosynthetic process	0.0146379	0.017	LOC_Os03g18890;LOC_Os02g50600;LOC_Os07g45260	3	9
regulation of cell size	0.0146379	0.018	LOC_Os09g38300;LOC_Os08g45030;LOC_Os04g38570	3	9
mRNA transcription	0.0146379	0.014	LOC_Os02g41460;LOC_Os01g61310;LOC_Os10g33780	3	9
L-methionine salvage from methylthioadenosine	0.0146379	0.009	LOC_Os11g29370;LOC_Os03g06620;LOC_Os11g11050	3	9
cell wall modification	0.0161709	0.01	LOC_Os05g44600;LOC_Os11g07090;LOC_Os01g20980;LOC_Os07g47830;LOC_Os01g65790;LOC_Os01g21034	6	34
pectin catabolic process	0.0161709	0.015	LOC_Os11g07090;LOC_Os05g44600;LOC_Os01g20980;LOC_Os07g47830;LOC_Os01g65790;LOC_Os01g21034	6	34
transmembrane receptor protein serine/threonine kinase signaling pathway	0.0165752	0.017	LOC_Os02g57440;LOC_Os09g39860;LOC_Os03g16260;LOC_Os09g20880;LOC_Os05g36050;LOC_Os02g44920;LOC_Os01g54700;LOC_Os09g27010;LOC_Os07g42200;LOC_Os05g28520;LOC_Os03g12520;LOC_Os04g47620;LOC_Os03g13820;LOC_Os02g45750;LOC_Os03g24930	15	133
response to iron ion	0.0199692	0.009	LOC_Os04g31290;LOC_Os02g43410;LOC_Os04g45900	3	10
UDP-glucuronate biosynthetic process	0.0207662	0.016	LOC_Os03g55070;LOC_Os12g25690	2	4
glucan catabolic process	0.0207662	0.02	LOC_Os03g53800;LOC_Os03g53860	2	4
molybdate ion transport	0.0207662	0.021	LOC_Os08g01120;LOC_Os01g45830	2	4
urea transport	0.0207662	0.028	LOC_Os04g46490;LOC_Os03g05290	2	4
negative regulation of cell growth	0.0207662	0.026	LOC_Os01g56330;LOC_Os08g37580	2	4
protein import into mitochondrial outer membrane	0.0207662	0.017	LOC_Os02g29400;LOC_Os02g03880	2	4
response to ethanol	0.0207662	0.019	LOC_Os03g16030;LOC_Os03g16020	2	4
arachidonic acid secretion	0.0207662	0.021	LOC_Os11g34440;LOC_Os03g15460	2	4
response to calcium ion	0.0207662	0.026	LOC_Os05g13580;LOC_Os02g18410	2	4
abscisic acid transport	0.0207662	0.019	LOC_Os06g38294;LOC_Os02g45380	2	4
lipid catabolic process	0.0211619	0.026	LOC_Os01g46290;LOC_Os05g49840;LOC_Os03g43880;LOC_Os06g40180;LOC_Os06g46350;LOC_Os11g34440;LOC_Os03g15460	7	46
oligopeptide transport	0.0216172	0.02	LOC_Os01g65110;LOC_Os10g40600;LOC_Os05g35650;LOC_Os08g05910	4	18
response to zinc ion	0.0216172	0.021	LOC_Os12g42884;LOC_Os12g43600;LOC_Os08g44340;LOC_Os09g07460	4	18
response to wounding	0.0226295	0.016	LOC_Os06g11240;LOC_Os05g25640;LOC_Os04g44470;LOC_Os01g57770;LOC_Os08g33710;LOC_Os12g36240;LOC_Os06g04070;LOC_Os06g29180;LOC_Os02g38230;LOC_Os01g63930;LOC_Os11g08340;LOC_Os12g36210;LOC_Os02g41650	13	114
polysaccharide catabolic process	0.0239312	0.022	LOC_Os04g57860;LOC_Os08g02220;LOC_Os02g05744;LOC_Os10g32810;LOC_Os01g21070;LOC_Os02g50490	6	37
L-ascorbic acid biosynthetic process	0.026225	0.023	LOC_Os12g08810;LOC_Os01g49360;LOC_Os03g16150	3	11
actin filament depolymerization	0.026225	0.032	LOC_Os03g13950;LOC_Os02g44470;LOC_Os04g46910	3	11
plant-type cell wall organization or biogenesis	0.026225	0.025	LOC_Os10g42750;LOC_Os12g36890;LOC_Os07g36690	3	11
metal ion transport	0.0273601	0.022	LOC_Os07g12890;LOC_Os01g53210;LOC_Os06g37010;LOC_Os12g23280;LOC_Os08g31340;LOC_Os03g46470;LOC_Os04g49260;LOC_Os07g47480;LOC_Os03g29850;LOC_Os03g64340;LOC_Os08g10630;LOC_Os05g39560	12	105
proteolysis	0.0309697	0.012	LOC_Os03g02750;LOC_Os05g48330;LOC_Os01g41550;LOC_Os02g34540;LOC_Os07g34920;LOC_Os09g24440;LOC_Os01g71160;LOC_Os02g53860;LOC_Os02g48450;LOC_Os04g44410;LOC_Os06g24310;LOC_Os01g05820;LOC_Os07g46480;LOC_Os01g64860;LOC_Os05g33400;LOC_Os03g08790;LOC_Os03g13930;LOC_Os01g71094;LOC_Os03g55350;LOC_Os07g07860;LOC_Os03g26800;LOC_Os01g71130;LOC_Os02g48870;LOC_Os05g33430;LOC_Os02g50730;LOC_Os01g67030;LOC_Os03g…	45	550
response to chitin	0.0320028	0.032	LOC_Os03g64260;LOC_Os09g35790;LOC_Os06g41770;LOC_Os09g29310;LOC_Os05g39930;LOC_Os09g25070;LOC_Os02g34410	7	50
response to cytokinin stimulus	0.0327592	0.038	LOC_Os04g56400;LOC_Os11g30910;LOC_Os02g18410;LOC_Os12g43600;LOC_Os07g49400;LOC_Os03g06200;LOC_Os01g67860;LOC_Os01g01060;LOC_Os06g12230;LOC_Os08g34150;LOC_Os04g58710;LOC_Os04g36070;LOC_Os02g51280	13	120
glycosaminoglycan biosynthetic process	0.0332112	0.022	LOC_Os03g55070;LOC_Os12g25690	2	5
response to mechanical stimulus	0.0332112	0.03	LOC_Os05g13580;LOC_Os06g48160	2	5
phloem transport	0.0332112	0.027	LOC_Os10g02500;LOC_Os05g37800	2	5
brassinosteroid metabolic process	0.0332112	0.033	LOC_Os11g30910;LOC_Os06g39880	2	5
regulation of peroxisome size	0.0332112	0.031	LOC_Os03g18990;LOC_Os03g19010	2	5
response to ammonium ion	0.0332112	0.031	LOC_Os03g16150;LOC_Os05g48200	2	5
nitrogen compound metabolic process	0.0365592	0.034	LOC_Os03g12290;LOC_Os03g33090;LOC_Os04g56400;LOC_Os05g48200	4	21
cell surface receptor linked signaling pathway	0.0366269	0.017	LOC_Os02g57440;LOC_Os09g39860;LOC_Os12g14699;LOC_Os03g16260;LOC_Os11g46880;LOC_Os11g46870;LOC_Os11g43990;LOC_Os05g36050;LOC_Os09g20880;LOC_Os02g44920;LOC_Os08g28710;LOC_Os01g54700;LOC_Os09g27010;LOC_Os07g42200;LOC_Os01g49529;LOC_Os10g21090;LOC_Os03g12520;LOC_Os04g47620;LOC_Os05g28520;LOC_Os03g13820;LOC_Os02g45750;LOC_Os03g24930	22	238
photorespiration	0.038774	0.034	LOC_Os08g33460;LOC_Os01g53140;LOC_Os02g05830;LOC_Os02g35610;LOC_Os03g48110	5	31
peptidyl-tyrosine phosphorylation	0.038774	0.035	LOC_Os06g35200;LOC_Os08g28710;LOC_Os03g16260;LOC_Os08g03002;LOC_Os03g12520	5	31
aging	0.0414875	0.038	LOC_Os04g56400;LOC_Os08g33710;LOC_Os02g01220	3	13
cellular response to water deprivation	0.0414875	0.037	LOC_Os01g21250;LOC_Os10g37340;LOC_Os01g49529	3	13
proteasomal ubiquitin-dependent protein catabolic process	0.042638	0.043	LOC_Os09g29310;LOC_Os01g53500;LOC_Os09g06770;LOC_Os01g20930;LOC_Os08g03420;LOC_Os09g06740;LOC_Os04g16970;LOC_Os03g05570;LOC_Os02g08200;LOC_Os01g55110;LOC_Os06g34390;LOC_Os02g15020;LOC_Os05g40020;LOC_Os04g49160;LOC_Os09g20980;LOC_Os02g01700;LOC_Os05g36310;LOC_Os06g07100;LOC_Os02g11790	19	202
spermidine biosynthetic process	0.0478138	0.045	LOC_Os04g42090;LOC_Os06g04070	2	6
protein homotetramerization	0.0478138	0.047	LOC_Os10g37340;LOC_Os01g09320	2	6
cellular response to ethylene stimulus	0.0478138	0.036	LOC_Os04g31290;LOC_Os11g11050	2	6
ammonium transmembrane transport	0.0478138	0.046	LOC_Os01g61510;LOC_Os02g40710	2	6
regulation of seed growth	0.0478138	0.05	LOC_Os05g04740;LOC_Os03g07920	2	6

## Sheet: dko vs smax1 down
GO term	p-value	FDR corrected p-value	genes in GO term	number of genes in GO term	total number of genes in GO term
metabolic process	6.99635e-05	0	LOC_Os07g06860;LOC_Os12g08760;LOC_Os03g62060;LOC_Os01g41240;LOC_Os03g43880;LOC_Os04g25440;LOC_Os06g18670;LOC_Os02g14570;LOC_Os09g31430;LOC_Os07g10190;LOC_Os07g30760;LOC_Os06g17260;LOC_Os07g44890;LOC_Os01g64100;LOC_Os03g49440;LOC_Os05g48200;LOC_Os12g36490;LOC_Os11g47500	18	833
lipid catabolic process	0.000397354	0	LOC_Os01g46290;LOC_Os03g43880;LOC_Os08g41780;LOC_Os12g36490	4	46
oxygen transport	0.00055424	0	LOC_Os03g13150;LOC_Os03g13160	2	5
chitin catabolic process	0.0038808	0.001	LOC_Os01g64100;LOC_Os11g47500;LOC_Os05g15880	3	42
negative regulation of endopeptidase activity	0.00599267	0.004	LOC_Os12g36220;LOC_Os12g36240;LOC_Os12g36210	3	49
nitrogen compound metabolic process	0.0107519	0.003	LOC_Os03g33090;LOC_Os05g48200	2	21
lignin catabolic process	0.0107519	0.003	LOC_Os01g62490;LOC_Os03g16610	2	21
iron ion homeostasis	0.0174481	0.014	LOC_Os03g12790;LOC_Os03g54000	2	27
cellular amino acid metabolic process	0.0213077	0.017	LOC_Os05g43510;LOC_Os06g35540	2	30
leaf morphogenesis	0.0284404	0.022	LOC_Os12g38400;LOC_Os01g38580	2	35
glycerol metabolic process	0.0297176	0.03	LOC_Os01g42000	1	4
glutamate biosynthetic process	0.0297176	0.03	LOC_Os05g48200	1	4
triglyceride metabolic process	0.0297176	0.028	LOC_Os01g42000	1	4
leaf formation	0.0297176	0.03	LOC_Os12g38400	1	4
L-serine transport	0.0297176	0.031	LOC_Os01g08460	1	4
carotene catabolic process	0.0297176	0.022	LOC_Os01g38580	1	4
protein repair	0.0297176	0.028	LOC_Os06g27760	1	4
NAD transmembrane transport	0.0297176	0.029	LOC_Os02g13170	1	4
simple leaf morphogenesis	0.0297176	0.031	LOC_Os03g33090	1	4
secondary cell wall biogenesis	0.0315246	0.032	LOC_Os05g28830;LOC_Os01g06580	2	37
tRNA splicing, via endonucleolytic cleavage and ligation	0.0370085	0.036	LOC_Os11g38930	1	5
mitochondrial pyruvate transport	0.0370085	0.039	LOC_Os08g31830	1	5
zygote asymmetric cytokinesis in the embryo sac	0.0370085	0.038	LOC_Os11g38930	1	5
brassinosteroid metabolic process	0.0370085	0.036	LOC_Os11g30910	1	5
coenzyme A transmembrane transport	0.0370085	0.038	LOC_Os02g13170	1	5
response to ammonium ion	0.0370085	0.038	LOC_Os05g48200	1	5
strigolactone biosynthetic process	0.0370085	0.03	LOC_Os01g38580	1	5
catabolic process	0.0380646	0.032	LOC_Os07g06860;LOC_Os07g44890	2	41
cell wall organization or biogenesis	0.0380646	0.039	LOC_Os05g28830;LOC_Os03g18120	2	41
phosphate metabolic process	0.0442447	0.047	LOC_Os05g36260	1	6
cellular metal ion homeostasis	0.0442447	0.046	LOC_Os03g54000	1	6
vernalization response	0.0442447	0.045	LOC_Os01g52514	1	6
ammonia assimilation cycle	0.0442447	0.046	LOC_Os05g48200	1	6
response to iron ion starvation	0.0442447	0.044	LOC_Os03g32490	1	6
response to heat	0.046024	0.04	LOC_Os03g20120;LOC_Os07g33350;LOC_Os03g12790	3	106

## Sheet: dko vs d3 down
GO term	p-value	FDR corrected p-value	genes in GO term	number of genes in GO term	total number of genes in GO term
chitin catabolic process	6.28145e-11	0	LOC_Os11g47500;LOC_Os11g47520;LOC_Os05g15880;LOC_Os04g27980;LOC_Os11g47560;LOC_Os05g15770;LOC_Os11g47610;LOC_Os08g40690;LOC_Os11g47530;LOC_Os11g47510;LOC_Os11g47550	11	42
xylan catabolic process	2.11213e-08	0	LOC_Os01g71094;LOC_Os11g47530;LOC_Os11g47510;LOC_Os11g47500;LOC_Os11g47560;LOC_Os11g47610;LOC_Os11g47550	7	20
carbohydrate metabolic process	3.41304e-05	0	LOC_Os08g42550;LOC_Os11g47550;LOC_Os05g15770;LOC_Os01g32364;LOC_Os07g48160;LOC_Os11g47510;LOC_Os04g51510;LOC_Os08g14200;LOC_Os08g40690;LOC_Os11g47560;LOC_Os11g47520;LOC_Os11g18730;LOC_Os09g31430;LOC_Os11g47610;LOC_Os06g22919;LOC_Os11g47530;LOC_Os04g27980;LOC_Os05g34320;LOC_Os11g47500;LOC_Os06g46940	20	425
plant-type cell wall organization	3.77084e-05	0	LOC_Os10g30340;LOC_Os03g25280;LOC_Os07g31610;LOC_Os03g06040;LOC_Os03g06050;LOC_Os07g44460;LOC_Os07g44550;LOC_Os06g01920;LOC_Os03g06010	9	76
oxidation reduction	0.000971145	0	LOC_Os08g37470;LOC_Os06g35700;LOC_Os07g11739;LOC_Os12g26290;LOC_Os07g44460;LOC_Os03g06654;LOC_Os10g38940;LOC_Os05g40384;LOC_Os10g30410;LOC_Os07g44550;LOC_Os07g09630;LOC_Os12g15530;LOC_Os02g07160;LOC_Os02g26810;LOC_Os03g25370;LOC_Os12g12580;LOC_Os03g58380;LOC_Os03g24380;LOC_Os03g03034;LOC_Os01g43750;LOC_Os02g56460;LOC_Os09g29480;LOC_Os12g16650;LOC_Os03g32470;LOC_Os11g30560;LOC_Os11g39220;LOC_Os01g…	38	1290
systemic acquired resistance	0.00144542	0.003	LOC_Os05g06780;LOC_Os07g47590;LOC_Os12g26290;LOC_Os11g37950	4	30
metabolic process	0.00347549	0.004	LOC_Os11g47610;LOC_Os11g47550;LOC_Os05g12210;LOC_Os01g32364;LOC_Os11g47510;LOC_Os03g38540;LOC_Os04g51510;LOC_Os08g14200;LOC_Os08g40690;LOC_Os11g29370;LOC_Os11g47560;LOC_Os02g17620;LOC_Os07g34520;LOC_Os01g71094;LOC_Os11g47530;LOC_Os01g67310;LOC_Os11g17440;LOC_Os09g31430;LOC_Os06g22919;LOC_Os04g27980;LOC_Os05g34320;LOC_Os05g48200;LOC_Os11g47500;LOC_Os11g39220;LOC_Os02g49920	25	833
cellular glucan metabolic process	0.00480148	0.004	LOC_Os06g22919;LOC_Os04g51510;LOC_Os08g14200	3	21
cell wall organization	0.00525587	0.004	LOC_Os10g30340;LOC_Os04g51510;LOC_Os06g01920;LOC_Os03g06050;LOC_Os03g06040;LOC_Os06g22919;LOC_Os08g14200;LOC_Os08g01160;LOC_Os03g06010	9	194
cellular response to nitric oxide	0.00543172	0.01	LOC_Os12g26290;LOC_Os06g37590	2	7
regulation of transcription from RNA polymerase II promoter	0.00555316	0.004	LOC_Os12g16130;LOC_Os08g42600;LOC_Os11g47460;LOC_Os01g18240;LOC_Os06g02250;LOC_Os03g27090;LOC_Os04g51320;LOC_Os07g48870	8	161
'de novo' pyrimidine base biosynthetic process	0.00716321	0.006	LOC_Os02g53790;LOC_Os01g54370	2	8
protein autoubiquitination	0.00716321	0.007	LOC_Os02g49950;LOC_Os03g43360	2	8
xyloglucan metabolic process	0.00883003	0.009	LOC_Os06g22919;LOC_Os04g51510;LOC_Os08g14200	3	26
regulation of gene expression by genetic imprinting	0.0091094	0.008	LOC_Os01g11900;LOC_Os08g42600	2	9
L-methionine salvage from methylthioadenosine	0.0091094	0.011	LOC_Os11g29370;LOC_Os03g06620	2	9
response to chitin	0.00937032	0.007	LOC_Os01g62190;LOC_Os12g39400;LOC_Os11g47460;LOC_Os02g49950	4	50
water transport	0.010858	0.01	LOC_Os04g46490;LOC_Os12g10280;LOC_Os07g26660	3	28
exocytosis	0.0114626	0.009	LOC_Os05g30680;LOC_Os05g30700;LOC_Os05g30640;LOC_Os05g30660	4	53
cellular oxidant detoxification	0.0119388	0.009	LOC_Os07g44460;LOC_Os09g15510;LOC_Os12g26290;LOC_Os03g25370;LOC_Os03g25280;LOC_Os03g24380;LOC_Os07g44550;LOC_Os07g31610;LOC_Os04g14680	9	184
cell differentiation	0.0154901	0.009	LOC_Os08g42600;LOC_Os11g47460;LOC_Os01g18240;LOC_Os07g41370;LOC_Os03g27090;LOC_Os06g02250;LOC_Os07g48870	7	156
regulation of cell cycle	0.0156597	0.009	LOC_Os02g03030;LOC_Os02g35300;LOC_Os08g42600	3	32
response to oxidative stress	0.0157666	0.01	LOC_Os09g15510;LOC_Os03g25280;LOC_Os07g44550;LOC_Os12g39400;LOC_Os12g26290;LOC_Os07g44460;LOC_Os03g25370;LOC_Os03g24380;LOC_Os07g31610;LOC_Os04g14680	10	232
response to salicylic acid stimulus	0.018434	0.016	LOC_Os12g26290;LOC_Os03g03034;LOC_Os11g47460;LOC_Os07g47590	4	61
phosphatidylinositol metabolic process	0.0218032	0.024	LOC_Os09g23740;LOC_Os01g25330	2	14
protein homooligomerization	0.0248855	0.025	LOC_Os01g42090;LOC_Os01g42110	2	15
methionine biosynthetic process	0.0281334	0.03	LOC_Os11g29370;LOC_Os03g06620	2	16
transcription, DNA-dependent	0.0307036	0.025	LOC_Os01g21120;LOC_Os01g01430;LOC_Os04g23910;LOC_Os02g04640;LOC_Os06g05380;LOC_Os08g42550;LOC_Os10g25290;LOC_Os08g25460;LOC_Os02g07160;LOC_Os06g45890;LOC_Os02g36880;LOC_Os02g47660;LOC_Os07g41370;LOC_Os11g03300;LOC_Os03g22170;LOC_Os03g03900;LOC_Os02g58350;LOC_Os08g42600;LOC_Os11g47460;LOC_Os07g47790;LOC_Os12g41680;LOC_Os02g53100;LOC_Os04g43560	23	909
pyrimidine nucleotide biosynthetic process	0.0315408	0.032	LOC_Os02g53790;LOC_Os01g54370	2	17
vacuolar transport	0.0315408	0.029	LOC_Os07g13270;LOC_Os03g43860	2	17
hydrogen peroxide catabolic process	0.0316779	0.027	LOC_Os03g25280;LOC_Os07g44550;LOC_Os07g44460;LOC_Os03g25370;LOC_Os07g31610;LOC_Os04g14680	6	106
pollen tube guidance	0.0351013	0.039	LOC_Os03g55680;LOC_Os01g50030	2	18
cell wall biogenesis	0.0383024	0.043	LOC_Os06g22919;LOC_Os04g51510;LOC_Os08g14200	3	45
glycosyl compound metabolic process	0.0426584	0.04	LOC_Os01g32364;LOC_Os09g31430	2	20
peptidyl-threonine phosphorylation	0.0466433	0.04	LOC_Os05g26820;LOC_Os03g22050	2	21
lignin catabolic process	0.0466433	0.034	LOC_Os12g15680;LOC_Os12g15530	2	21

## Sheet: dko vs d3SMAX1 down
GO term	p-value	FDR corrected p-value	genes in GO term	number of genes in GO term	total number of genes in GO term
plant-type cell wall organization	1.88552e-07	0	LOC_Os10g30340;LOC_Os03g06060;LOC_Os03g06040;LOC_Os03g06050;LOC_Os05g04500	5	76
cell wall organization	1.90664e-05	0	LOC_Os10g30340;LOC_Os03g06050;LOC_Os03g06040;LOC_Os08g14200;LOC_Os03g06060	5	194
oxygen transport	2.74537e-05	0	LOC_Os03g13150;LOC_Os03g13160	2	5
chitin catabolic process	0.00227128	0.002	LOC_Os05g15880;LOC_Os05g15770	2	42
suberin biosynthetic process	0.0166016	0.017	LOC_Os05g38350	1	10
cutin biosynthetic process	0.0248003	0.022	LOC_Os05g38350	1	15
protein homooligomerization	0.0248003	0.026	LOC_Os01g42110	1	15
pollen tube guidance	0.0296872	0.03	LOC_Os03g55680	1	18
glycosyl compound metabolic process	0.0329317	0.038	LOC_Os09g31430	1	20
carbohydrate metabolic process	0.0344562	0.03	LOC_Os05g15770;LOC_Os08g14200;LOC_Os09g31430	3	425
cellular glucan metabolic process	0.03455	0.034	LOC_Os08g14200	1	21
cellular oxidant detoxification	0.0381676	0.038	LOC_Os09g15510;LOC_Os05g04500	2	184
xyloglucan metabolic process	0.0426013	0.04	LOC_Os08g14200	1	26
response to hormone stimulus	0.0458033	0.042	LOC_Os06g43620	1	28
