# Supplementary material for: The negative regulator SMAX1 controls mycorrhizal symbiosis and strigolactone biosynthesis in rice
Source: Nat Commun. 2020 Apr 30;11:2114. doi: 10.1038/s41467-020-16021-1 (PMC7193599; doi:10.1038/s41467-020-16021-1)
Supplement: Supplementary file 12 — Supplementary Dataset 9 [file 41467_2020_16021_MOESM12_ESM.xlsx]

## Sheet: Supplementary Data 09
Supplementary Data 09.Gene Ontology enrichment analysis of smax1-DOWN
GOterm	enrichment_p-value	simulation_adjusted_p-value	overlapping_genes_inGOterm	number_of_overlapping_genes	total_number_of_genes_in_GOterm
xylan catabolic process	6.98105e-12	0	LOC_Os01g71094;LOC_Os11g47530;LOC_Os03g10478;LOC_Os01g71140;LOC_Os11g47500;LOC_Os11g47560;LOC_Os11g47590;LOC_Os11g47610;LOC_Os11g47550	9	20
chitin catabolic process	3.1183e-11	0	LOC_Os11g47590;LOC_Os11g47500;LOC_Os11g47520;LOC_Os05g15880;LOC_Os04g27980;LOC_Os11g47560;LOC_Os05g15770;LOC_Os11g47610;LOC_Os08g40690;LOC_Os11g47530;LOC_Os11g47550	11	42
carbohydrate metabolic process	3.95175e-11	0	LOC_Os05g48330;LOC_Os11g47550;LOC_Os05g15770;LOC_Os11g44950;LOC_Os01g32364;LOC_Os09g35800;LOC_Os06g37560;LOC_Os08g14200;LOC_Os08g40690;LOC_Os11g47560;LOC_Os05g41610;LOC_Os11g47590;LOC_Os03g10478;LOC_Os11g47520;LOC_Os11g18730;LOC_Os09g31430;LOC_Os08g32940;LOC_Os11g47610;LOC_Os08g02220;LOC_Os06g22919;LOC_Os09g32670;LOC_Os11g47530;LOC_Os04g27980;LOC_Os04g38540;LOC_Os08g36910;LOC_Os11g47500;LOC_Os06g…	29	425
oxidation reduction	4.86401e-10	0	LOC_Os03g18030;LOC_Os01g16146;LOC_Os01g10400;LOC_Os03g57120;LOC_Os01g67010;LOC_Os08g37470;LOC_Os03g45250;LOC_Os06g35560;LOC_Os05g09440;LOC_Os04g32620;LOC_Os06g35700;LOC_Os01g65830;LOC_Os09g23530;LOC_Os04g27060;LOC_Os07g44460;LOC_Os06g35520;LOC_Os05g40384;LOC_Os10g30410;LOC_Os07g44550;LOC_Os11g01730;LOC_Os06g03720;LOC_Os12g15530;LOC_Os05g48700;LOC_Os02g07160;LOC_Os05g04500;LOC_Os02g26810;LOC_Os06g…	52	1290
metabolic process	1.37805e-09	0	LOC_Os11g47610;LOC_Os08g32940;LOC_Os11g47550;LOC_Os01g32364;LOC_Os01g44050;LOC_Os01g50200;LOC_Os01g71140;LOC_Os06g37560;LOC_Os08g14200;LOC_Os08g40690;LOC_Os11g29370;LOC_Os11g47560;LOC_Os02g17620;LOC_Os08g02220;LOC_Os12g04150;LOC_Os07g34520;LOC_Os05g41610;LOC_Os11g47590;LOC_Os06g29180;LOC_Os01g71094;LOC_Os11g47530;LOC_Os03g10478;LOC_Os06g11720;LOC_Os08g36910;LOC_Os03g12890;LOC_Os11g17440;LOC_Os09g…	39	833
plant-type cell wall organization	2.15526e-09	0	LOC_Os10g30340;LOC_Os07g01370;LOC_Os03g06060;LOC_Os07g31610;LOC_Os03g06040;LOC_Os03g06050;LOC_Os05g04500;LOC_Os07g44460;LOC_Os06g35520;LOC_Os07g44550;LOC_Os06g01920;LOC_Os03g06010	12	76
cell wall organization	2.33511e-06	0	LOC_Os10g30340;LOC_Os08g02220;LOC_Os10g31330;LOC_Os08g15420;LOC_Os06g01920;LOC_Os03g06050;LOC_Os08g32940;LOC_Os03g06040;LOC_Os06g22919;LOC_Os08g14200;LOC_Os03g06060;LOC_Os01g43490;LOC_Os03g06010;LOC_Os04g51520	14	194
oxygen transport	3.61341e-05	0.001	LOC_Os03g13150;LOC_Os03g13160;LOC_Os03g12510	3	5
cell wall biogenesis	6.56877e-05	0	LOC_Os02g17534;LOC_Os06g22919;LOC_Os08g24750;LOC_Os04g51520;LOC_Os04g37650;LOC_Os08g14200	6	45
glutathione metabolic process	0.000139101	0	LOC_Os10g38610;LOC_Os10g38340;LOC_Os10g38580;LOC_Os01g55830;LOC_Os10g38489;LOC_Os03g04250;LOC_Os09g20220	7	73
toxin catabolic process	0.000145398	0	LOC_Os10g38340;LOC_Os10g38610;LOC_Os10g38580;LOC_Os10g38489;LOC_Os09g20220	5	33
gibberellin catabolic process	0.000289769	0	LOC_Os03g04310;LOC_Os05g40384;LOC_Os05g48700	3	9
xyloglucan biosynthetic process	0.000399364	0	LOC_Os02g17534;LOC_Os08g24750;LOC_Os12g05380;LOC_Os04g37650	4	23
carboxylic acid metabolic process	0.000556697	0	LOC_Os06g01590;LOC_Os03g13300;LOC_Os04g37500;LOC_Os07g34520	4	25
cellular oxidant detoxification	0.000637752	0	LOC_Os07g44460;LOC_Os08g31280;LOC_Os09g15510;LOC_Os07g01370;LOC_Os05g04500;LOC_Os04g55740;LOC_Os07g44550;LOC_Os06g48030;LOC_Os07g31610;LOC_Os06g35520	10	184
water transport	0.000868553	0	LOC_Os02g44080;LOC_Os02g41860;LOC_Os04g47220;LOC_Os07g26660	4	28
response to oxidative stress	0.00107603	0	LOC_Os07g01370;LOC_Os09g15510;LOC_Os07g44550;LOC_Os03g52390;LOC_Os06g48030;LOC_Os01g63690;LOC_Os07g44460;LOC_Os04g55740;LOC_Os05g04500;LOC_Os07g31610;LOC_Os06g35520	11	232
hydrogen peroxide catabolic process	0.00134368	0.004	LOC_Os07g44550;LOC_Os06g48030;LOC_Os07g44460;LOC_Os04g55740;LOC_Os05g04500;LOC_Os07g31610;LOC_Os06g35520	7	106
response to ethanol	0.00140785	0.002	LOC_Os03g16030;LOC_Os03g16020	2	4
protein homooligomerization	0.00146448	0.002	LOC_Os01g42090;LOC_Os05g09440;LOC_Os01g42110	3	15
fucosylation	0.00178179	0.001	LOC_Os02g17534;LOC_Os08g24750;LOC_Os04g37650	3	16
ribosomal subunit export from nucleus	0.00344778	0.002	LOC_Os06g39875;LOC_Os01g17330	2	6
cellular glucan metabolic process	0.00399545	0.003	LOC_Os06g22919;LOC_Os04g51520;LOC_Os08g14200	3	21
defense response to insect	0.00477747	0.007	LOC_Os11g29290;LOC_Os08g41780	2	7
induced systemic resistance	0.00477747	0.006	LOC_Os03g01300;LOC_Os09g36580	2	7
ion transmembrane transport	0.00555993	0.005	LOC_Os05g42250;LOC_Os02g44080;LOC_Os02g41860;LOC_Os04g47220	4	46
pyruvate metabolic process	0.00630482	0.011	LOC_Os05g33570;LOC_Os05g09440	2	8
glutamate metabolic process	0.00630482	0.009	LOC_Os03g13300;LOC_Os04g37500	2	8
protein catabolic process	0.00652105	0.005	LOC_Os05g48330;LOC_Os04g58070;LOC_Os06g20040;LOC_Os05g33400;LOC_Os01g71094;LOC_Os01g71140	6	107
transmembrane transport	0.00719514	0.002	LOC_Os02g32690;LOC_Os05g42250;LOC_Os01g65110;LOC_Os01g42380;LOC_Os03g11900;LOC_Os01g36560;LOC_Os01g41050;LOC_Os10g21590;LOC_Os02g47090;LOC_Os02g44080;LOC_Os02g55890;LOC_Os04g45900;LOC_Os03g29850;LOC_Os06g38294;LOC_Os05g04610;LOC_Os07g26660;LOC_Os02g41860;LOC_Os04g47220;LOC_Os12g22284	19	654
xyloglucan metabolic process	0.00737622	0.009	LOC_Os06g22919;LOC_Os08g14200;LOC_Os04g51520	3	26
response to copper ion	0.0080234	0.005	LOC_Os03g16020;LOC_Os03g16030	2	9
stress-activated protein kinase signaling pathway	0.00820404	0.004	LOC_Os01g50410;LOC_Os01g50370;LOC_Os01g50420	3	27
plant-type cell wall biogenesis	0.0110047	0.017	LOC_Os02g17534;LOC_Os08g24750;LOC_Os04g37650	3	30
activation of protein kinase activity	0.0142926	0.019	LOC_Os01g50410;LOC_Os01g50370;LOC_Os01g50420	3	33
response to salicylic acid stimulus	0.0148377	0.014	LOC_Os04g44910;LOC_Os01g63690;LOC_Os04g32620;LOC_Os03g03034	4	61
aging	0.0166869	0.013	LOC_Os12g42980;LOC_Os02g01220	2	13
response to arsenic	0.0166869	0.02	LOC_Os03g16020;LOC_Os03g16030	2	13
electron transport chain	0.0177453	0.014	LOC_Os02g49850;LOC_Os06g11310;LOC_Os01g57690;LOC_Os04g53710;LOC_Os04g32620;LOC_Os06g50420	6	133
response to hydrogen peroxide	0.0180784	0.017	LOC_Os03g16030;LOC_Os05g44340;LOC_Os03g16020	3	36
cellular transition metal ion homeostasis	0.0183483	0.018	LOC_Os03g03500;LOC_Os03g02860;LOC_Os12g23280;LOC_Os04g49260	4	65
phenylpropanoid biosynthetic process	0.0192705	0.018	LOC_Os04g52280;LOC_Os09g23530	2	14
regulation of mitotic cell cycle	0.019452	0.014	LOC_Os01g50410;LOC_Os01g50420;LOC_Os01g50370	3	37
branched chain family amino acid biosynthetic process	0.0220099	0.025	LOC_Os03g12890;LOC_Os04g32010	2	15
cellular amino acid biosynthetic process	0.0234062	0.025	LOC_Os11g29370;LOC_Os03g12890;LOC_Os12g42980;LOC_Os04g32010	4	70
metal ion transport	0.0239329	0.019	LOC_Os03g03500;LOC_Os03g02860;LOC_Os12g23280;LOC_Os04g49260;LOC_Os03g29850	5	105
response to heat	0.024809	0.019	LOC_Os05g44340;LOC_Os03g16020;LOC_Os01g68950;LOC_Os03g16030;LOC_Os06g39240	5	106
signal transmission via phosphorylation event	0.0255079	0.021	LOC_Os01g50410;LOC_Os01g50420;LOC_Os01g50370	3	41
proteolysis	0.025944	0.01	LOC_Os05g48330;LOC_Os03g01300;LOC_Os06g20040;LOC_Os09g24440;LOC_Os01g71140;LOC_Os02g48450;LOC_Os10g33450;LOC_Os05g33400;LOC_Os01g71094;LOC_Os01g04050;LOC_Os01g67030;LOC_Os08g44270;LOC_Os11g14900;LOC_Os04g58070;LOC_Os06g45480	15	550
secondary metabolite biosynthetic process	0.0266225	0.017	LOC_Os08g43390;LOC_Os10g30410;LOC_Os03g55260;LOC_Os06g30500;LOC_Os02g26810	5	108
lipid catabolic process	0.0343363	0.037	LOC_Os01g46290;LOC_Os05g49840;LOC_Os08g41780	3	46
glucose metabolic process	0.0344185	0.034	LOC_Os12g08810;LOC_Os04g38540	2	19
fruit development	0.0344185	0.026	LOC_Os08g43390;LOC_Os11g29290	2	19
cellulose catabolic process	0.0344185	0.035	LOC_Os08g32940;LOC_Os08g02220	2	19
glycosyl compound metabolic process	0.0378579	0.042	LOC_Os01g32364;LOC_Os09g31430	2	20
negative regulation of endopeptidase activity	0.0402954	0.047	LOC_Os01g04050;LOC_Os09g08100;LOC_Os03g52390	3	49
response to chitin	0.0423902	0.045	LOC_Os02g33680;LOC_Os03g64260;LOC_Os02g42585	3	50
