# Supplementary material for: The negative regulator SMAX1 controls mycorrhizal symbiosis and strigolactone biosynthesis in rice
Source: Nat Commun. 2020 Apr 30;11:2114. doi: 10.1038/s41467-020-16021-1 (PMC7193599; doi:10.1038/s41467-020-16021-1)
Supplement: Supplementary file 13 — Supplementary Dataset 10 [file 41467_2020_16021_MOESM13_ESM.xlsx]

## Sheet: Supplementary Data 10
Supplementary Data 10_AM conserved genes in rice
Genotype Abbreviation
DJWT	Dongjin Wild-type
smax1	smax1 mutant
ShioWT	Shiokari Wild-type
d3	d3 mutant
dko	F5-smax1 and d3 double knockout mutant
d3SMAX1WT	F5 segregant-d3 mutant and SMAX1 wild-type
Medicago data	Bravo A et al.,Nat Plants 2, 15208 (2016).
Rice AM transcriptome	Gutjahr C, et al. roc Natl Acad Sci U S A 112, 6754-6759 (2015).
Rice_gene	Rice_description	Medicago_gene	Medicago_gene_name	Medicago_description	induced by OsD14L signaling	Mycorrhiza induced	smax1_VS_DJWT_foldchange	smax1_VS_DJWT_padj	d3_VS_ShioWT_foldchange	d3_VS_ShioWT_padj	dko_VS_DJWT_foldchange	dko_VS_DJWT_padj	dko_VS_ShioWT_foldchange	dko_VS_ShioWT_padj		X	logFC_Crown root_Mock_vs_non-colonized	adj.pval_Crown_Mycorrhizal_vs_Non-colonized
LOC_Os06g02520	CYCLOPS	Medtr5g026850	IPD3	cyclops protein, putative	Yes (significant in smax1, d3/smax1)	YES	6.04818	0.00195964	3.14819	0.151636	9.03105	0.000147753	11.0124	0.00233888		OsAffx.27422.1.S1_at	1.6419	0.04902
LOC_Os05g50300	AMP-binding enzyme, putative, expressed	Medtr3g111900	AMP1	fatty acyl-CoA synthetase family protein	Yes (significant in smax1, d3/smax1)	YES	17.1979	0.00111584	0.332061	0.512191	16.2591	0.00174873	13.4182	0.0128817		Os.54669.1.S1_at	4.1508	0.06349
LOC_Os12g39330	AP2 domain containing protein, expressed	Medtr6g012970		AP2/ERF domain transcription factor	Yes (significant in smax1, d3/smax1)	YES	15.8133	1.88e-19	0.367655	0.133101	7.4436	3.58e-07	4.87601	0.00381496		Os.56201.1.S1_at	4.544	8.18e-05
LOC_Os02g20140	protein kinase domain containing protein, expressed	Medtr8g092290		cyclin-dependent kinase	Yes (significant in smax1, d3/smax1)	YES	247.387	8.74e-08	1	1	265.598	4.17e-08	221.3	2.72e-05		OsAffx.24340.1.S1_at	1.4294	0.004592
LOC_Os11g14080	heparan-alpha-glucosaminide N-acetyltransferase, putative, expressed	Medtr7g102840		heparan-alpha-glucosaminide N-acetyltransferase-like protein	Yes (significant in smax1, d3/smax1)	YES	14.8165	0.000874922	8.23671	1	42.7577	4.75e-09	359.409	4.38e-06		OsAffx.18843.1.S1_at	4.5191	0.004397
	heparan-alpha-glucosaminide N-acetyltransferase, putative, expressed	Medtr7g102870		heparan-alpha-glucosaminide N-acetyltransferase-like protein	Yes (significant in smax1, d3/smax1)	YES	14.8165	0.000874922	8.23671	1	42.7577	4.75e-09	359.409	4.38e-06		OsAffx.18843.1.S1_at	4.5191	0.004397
LOC_Os02g44850	GDSL-like lipase,acylhydrolase, putative, expressed	Medtr8g074560		GDSL-like lipase/acylhydrolase	Yes (significant in smax1, d3/smax1)	YES	49.5838	3.93e-11	1.39987	1	162.687	3.71e-07	325.455	3.49e-09		OsAffx.12498.1.S1_at	4.3814	0.01137
LOC_Os04g40570	ABC transporter, ATP-binding protein, putative, expressed	Medtr3g086430	MDR1	multidrug resistance-associated protein ABC domain protein	Yes (significant in smax1, d3/smax1)	YES	42.9724	2.69e-19	4.89966	0.0786308	157.637	3.3e-36	397.499	2.06e-21		Os.55136.1.S1_at	2.7062	0.001859
LOC_Os07g33620	cytochrome P450 domain containing protein, expressed	Medtr5g092150		cytochrome P450 family protein	Yes (significant in smax1, d3/smax1)	YES	4.09196	3.46e-05	0.37378	0.0183317	6.47402	8.36e-08	5.09213	0.00102311		Os.20627.3.S1_x_at	2.0337	0.005961
LOC_Os09g15240	Zaxinone Synthase (ZAS), carotenoid cleavage dioxygenase	Medtr3g110195	CCD8b	retinal pigment epithelial membrane protein	Yes (significant in smax1, d3/smax1)	YES	9.23678	0.00715697	89.8941	0.000341339	50.3982	1.8e-09	448.174	2.53e-06		OsAffx.17712.1.S1_at	2.0446	0.02535
LOC_Os11g29630	expressed protein	Medtr3g099200		hypothetical protein	Yes (significant in smax1, d3/smax1)	NA	3.67342	6.46e-08	0.947398	0.873919	3.00655	8.07e-05	3.59898	0.000178145		NA	NA	NA
	expressed protein	Medtr4g102890		hypothetical protein	Yes (significant in smax1, d3/smax1)	NA	3.67342	6.46e-08	0.947398	0.873919	3.00655	8.07e-05	3.59898	0.000178145		NA	NA	NA
	expressed protein	Medtr4g104060		hypothetical protein	Yes (significant in smax1, d3/smax1)	NA	3.67342	6.46e-08	0.947398	0.873919	3.00655	8.07e-05	3.59898	0.000178145		NA	NA	NA
LOC_Os04g58680	core histone H2A,H2B,H3,H4, putative, expressed	Medtr2g081600	NF-YC6	nuclear transcription factor Y protein	Yes (significant in smax1, d3/smax1)	NA	3.53969	0.000895436	1.15424	0.826923	5.12767	2.05e-05	11.2057	1.22e-07		NA	NA	NA
	core histone H2A,H2B,H3,H4, putative, expressed	Medtr2g081630	NF-YC11	nuclear transcription factor Y protein	Yes (significant in smax1, d3/smax1)	NA	3.53969	0.000895436	1.15424	0.826923	5.12767	2.05e-05	11.2057	1.22e-07		NA	NA	NA
LOC_Os11g06180	nodulation-signaling pathway 2 protein, putative, expressed	Medtr8g092440	DIP1b	hypothetical protein	Yes (significant in smax1, d3/smax1)	NO	3.19651	0.00102967	1.32804	0.454636	6.11909	3.91e-10	3.78241	0.00149625		OsAffx.18704.1.S1_at	0.0899	0.9276
	nodulation-signaling pathway 2 protein, putative, expressed	Medtr8g093070	DIP1	GRAS family transcription factor	Yes (significant in smax1, d3/smax1)	NO	3.19651	0.00102967	1.32804	0.454636	6.11909	3.91e-10	3.78241	0.00149625		OsAffx.18704.1.S1_at	0.0899	0.9276
LOC_Os08g09080	Cupin domain containing protein, expressed	Medtr1g023770		rhicadhesin receptor	Yes (significant in smax1, d3/smax1)	NO	3.68802	1.05e-05	5.19377	3.5e-10	5.14947	5.58e-08	10.1542	1.96e-09		Os.2320.1.S1_at	0.5291	0.8428
	Cupin domain containing protein, expressed	Medtr2g030855		rhicadhesin receptor	Yes (significant in smax1, d3/smax1)	NO	3.68802	1.05e-05	5.19377	3.5e-10	5.14947	5.58e-08	10.1542	1.96e-09		Os.2320.1.S1_at	0.5291	0.8428
	Cupin domain containing protein, expressed	Medtr2g030865		rhicadhesin receptor, putative	Yes (significant in smax1, d3/smax1)	NO	3.68802	1.05e-05	5.19377	3.5e-10	5.14947	5.58e-08	10.1542	1.96e-09		Os.2320.1.S1_at	0.5291	0.8428
	Cupin domain containing protein, expressed	Medtr2g030895		rhicadhesin receptor, putative	Yes (significant in smax1, d3/smax1)	NO	3.68802	1.05e-05	5.19377	3.5e-10	5.14947	5.58e-08	10.1542	1.96e-09		Os.2320.1.S1_at	0.5291	0.8428
	Cupin domain containing protein, expressed	Medtr2g031270		rhicadhesin receptor	Yes (significant in smax1, d3/smax1)	NO	3.68802	1.05e-05	5.19377	3.5e-10	5.14947	5.58e-08	10.1542	1.96e-09		Os.2320.1.S1_at	0.5291	0.8428
	Cupin domain containing protein, expressed	Medtr2g031300		rhicadhesin receptor, putative	Yes (significant in smax1, d3/smax1)	NO	3.68802	1.05e-05	5.19377	3.5e-10	5.14947	5.58e-08	10.1542	1.96e-09		Os.2320.1.S1_at	0.5291	0.8428
LOC_Os03g13080	NFR5	Medtr5g019040	NFP	Nod-factor receptor 5, putative	Yes (significant in d3/smax1)	YES	2.29456	0.065834	0.3341	0.00562889	3.58134	0.000541461	3.85349	0.00332514		OsAffx.3219.1.S1_at	0.9743	0.02187
	NFR5	Medtr8g078300	LYR1	Nod-factor receptor 5, putative	Yes (significant in d3/smax1)	YES	2.29456	0.065834	0.3341	0.00562889	3.58134	0.000541461	3.85349	0.00332514		OsAffx.3219.1.S1_at	0.9743	0.02187
LOC_Os01g54515	peptide transporter PTR2, putative, expressed	Medtr2g017750		peptide/nitrate transporter	Yes (significant in d3/smax1)	YES	2.96789	0.144176	1.26465	0.824576	6.02548	0.00056028	8.57016	0.00170527		OsAffx.21623.1.S1_at	3.5487	0.001031
	peptide transporter PTR2, putative, expressed	Medtr8g087780		peptide/nitrate transporter	Yes (significant in d3/smax1)	YES	2.96789	0.144176	1.26465	0.824576	6.02548	0.00056028	8.57016	0.00170527		OsAffx.21623.1.S1_at	3.5487	0.001031
	peptide transporter PTR2, putative, expressed	Medtr8g087810		peptide/nitrate transporter	Yes (significant in d3/smax1)	YES	2.96789	0.144176	1.26465	0.824576	6.02548	0.00056028	8.57016	0.00170527		OsAffx.21623.1.S1_at	3.5487	0.001031
LOC_Os01g36550	LYK1, OsLysM-RLK3	Medtr5g033490	LYK10	LysM type receptor kinase	Yes (significant in d3/smax1)	YES	7.09781	0.357411	11.0872	0.298447	14.9597	0.0236253	61.732	0.00913284		OsAffx.21248.1.S1_x_at	4.0816	0.0001741
LOC_Os04g39180	KIN6. nodulation receptor kinase precursor, putative, expressed	Medtr6g007690	KIN6	Serine/Threonine kinase family protein	Yes (significant in d3/smax1)	YES	14.0942	1	2.0773	1	49.6935	0.00864781	41.1343	0.0358339		OsAffx.26385.1.S1_at	4.1993	7.29e-05
LOC_Os08g29510	expressed protein	Medtr0021s0370	TAU	clavaminate synthase-like plant protein	Yes (significant in d3/smax1)	YES	8.18163	1	1.28628	1	79.7618	0.000423183	66.3222	0.00604251		OsAffx.5977.1.S1_at	4.1983	0.008685
LOC_Os01g46860	PT11, inorganic phosphate transporter, putative, expressed	Medtr1g028600	PT4	high affinity inorganic phosphate transporter	Yes (significant in d3/smax1)	YES	1	1	1	1	95.3097	0.000107648	79.5933	0.00276777		Os.21638.2.S1_x_at	4.2519	0.00732
LOC_Os07g38070	SYMRK	Medtr5g030920	NORK DMI2 SYMRK	nodulation receptor kinase-like protein	Yes (significant in d3/smax1)	NO	1.56878	0.45027	3.21267	0.000764671	2.89143	0.00526611	6.47586	1.89e-05		Os.44458.1.A1_x_at	0.2291	0.5039
LOC_Os02g56160	kelch repeat protein, putative, expressed	Medtr2g012790		F-box/kelch-repeat plant protein, putative	Yes (not-significant)	YES	NA	NA	NA	NA	NA	NA	NA	NA		OsAffx.12659.1.S1_at	2.7613	0.004902
LOC_Os03g03700	MLO domain containing protein, putative, expressed	Medtr3g115940		seven transmembrane MLO family protein	Yes (not-significant)	YES	1.08118	0.959314	2.50998	0.139467	1.71446	0.419756	3.40689	0.107622		Os.4327.1.S1_at	1.0571	0.0777
LOC_Os01g74620	expressed protein	Medtr3g467150		hypothetical protein	Yes (not-significant)	YES	NA	NA	NA	NA	NA	NA	NA	NA		Os.38089.3.S1_at	1.1533	0.001463
	expressed protein	Medtr5g075400		hypothetical protein	Yes (not-significant)	YES	NA	NA	NA	NA	NA	NA	NA	NA		Os.38089.3.S1_at	1.1533	0.001463
LOC_Os07g33440	cytochrome P450, putative, expressed	Medtr5g092150		cytochrome P450 family protein	Yes (not-significant)	NO	1.70888	0.308498	0.935897	0.89913	1.93079	0.132472	2.12905	0.150498		Os.26830.1.S1_at	-0.743	0.5773
LOC_Os08g05690	ABC transporter, ATP-binding protein, putative, expressed	Medtr3g093430		ABC transporter B family protein	Yes (not-significant)	NO	10.5284	1	14.3196	0.162401	52.948	0.00507179	43.978	0.0259761		OsAffx.16842.1.S1_at	2.0373	0.2643
LOC_Os03g45290	ankyrin repeat domain-containing protein 50, putative, expressed	Medtr6g027840	VAPYRIN	ankyrin repeat RF-like protein, putative	Yes (not-significant)	NO	1.11999	0.926954	0.899386	0.852552	1.51182	0.470243	1.93865	0.286264		OsAffx.25556.1.S1_at	0.5558	0.38
	transposon protein, putative, CACTA, En,Spm sub-class, expressed	Medtr8g040940		hypothetical protein	No	YES	4.11687	0.693534	3.71256	1	5.72745	0.377049	20.5242	0.184776		OsAffx.30140.1.S1_at	2.3745	0.002566
LOC_Os04g39780	AMP-binding enzyme family protein, expressed	Medtr2g098490		AMP-binding enzyme	No	YES	1.47083	0.866014	1.07322	0.95825	3.0965	0.289911	2.45603	0.505272		OsAffx.4032.1.S1_x_at	3.2994	0.0002319
LOC_Os09g34290	transposon protein, putative, CACTA, En,Spm sub-class, expressed	Medtr8g040940		hypothetical protein	No	YES	4.11687	0.693534	3.71256	1	5.72745	0.377049	20.5242	0.184776		OsAffx.30140.1.S1_at	2.3745	0.002566
LOC_Os11g28104	TKL_IRAK_DUF26-lf.4 - DUF26 kinases have homology to DUF26 containing loci, expressed	Medtr3g064080		cysteine-rich RLK (receptor-like kinase) protein	No	YES	47.7417	0.0133385	2.41545	0.637808	19.694	0.148698	3.92122	0.530194		Os.26767.1.A1_at	3.245	0.0003588
	TKL_IRAK_DUF26-lf.4 - DUF26 kinases have homology to DUF26 containing loci, expressed	Medtr3g064090		cysteine-rich RLK (receptor-like kinase) protein	No	YES	47.7417	0.0133385	2.41545	0.637808	19.694	0.148698	3.92122	0.530194		Os.26767.1.A1_at	3.245	0.0003588
LOC_Os01g46390	DUF538 domain containing protein, putative, expressed	Medtr2g091215		DUF538 family protein	No	YES	2.27122	1	0.236409	0.0273919	18.5387	0.193762	0.13139	0.0321282		OsAffx.21449.1.S1_at	5.8785	0.001831
LOC_Os09g20970	receptor kinase, putative, expressed	Medtr2g023150		receptor-like kinase	No	YES	1.40778	0.758416	0.21515	0.0301859	0.636112	0.621775	0.584652	0.614579		OsAffx.17811.1.S1_x_at	2.4044	8.18e-05
	receptor kinase, putative, expressed	Medtr3g078250		LRR receptor-like kinase	No	YES	1.40778	0.758416	0.21515	0.0301859	0.636112	0.621775	0.584652	0.614579		OsAffx.17811.1.S1_x_at	2.4044	8.18e-05
LOC_Os11g31100	gibberellin response modulator protein, putative, expressed	Medtr7g027190	RAM1	GRAS family transcription factor	No	YES	NA	NA	NA	NA	NA	NA	NA	NA		OsAffx.19097.1.S1_at	1.478	0.008115
LOC_Os11g26140	cysteine-rich receptor-like protein kinase 4 precursor, putative, expressed	Medtr7g116650		tyrosine kinase family protein	No	YES	NA	NA	NA	NA	NA	NA	NA	NA		OsAffx.7206.1.S1_at	4.7479	0.002956
LOC_Os10g02920	cytochrome b561, putative, expressed	Medtr1g033360		eukaryotic cytochrome b561 protein	No	YES	NA	NA	NA	NA	NA	NA	NA	NA		Os.23286.1.A1_at	4.1008	0.0001366
LOC_Os09g39530	Cupin domain containing protein, expressed	Medtr2g086620		germin-like protein 9-2	No	YES	NA	NA	NA	NA	NA	NA	NA	NA		Os.30306.1.A1_at	8.7363	0.0003504
	Cupin domain containing protein, expressed	Medtr2g086630		germin-like protein 9-2	No	YES	NA	NA	NA	NA	NA	NA	NA	NA		Os.30306.1.A1_at	8.7363	0.0003504
	Cupin domain containing protein, expressed	Medtr2g086640		germin-like protein 9-2	No	YES	NA	NA	NA	NA	NA	NA	NA	NA		Os.30306.1.A1_at	8.7363	0.0003504
	Cupin domain containing protein, expressed	Medtr4g052770		germin-like protein 9-2	No	YES	NA	NA	NA	NA	NA	NA	NA	NA		Os.30306.1.A1_at	8.7363	0.0003504
	Cupin domain containing protein, expressed	Medtr4g052780		germin-like protein 9-2	No	YES	NA	NA	NA	NA	NA	NA	NA	NA		Os.30306.1.A1_at	8.7363	0.0003504
LOC_Os09g39520	Cupin domain containing protein, expressed	Medtr2g086620		germin-like protein 9-2	No	YES	NA	NA	NA	NA	NA	NA	NA	NA		OsAffx.30211.1.S1_at	4.1714	0.009277
	Cupin domain containing protein, expressed	Medtr2g086630		germin-like protein 9-2	No	YES	NA	NA	NA	NA	NA	NA	NA	NA		OsAffx.30211.1.S1_at	4.1714	0.009277
	Cupin domain containing protein, expressed	Medtr2g086640		germin-like protein 9-2	No	YES	NA	NA	NA	NA	NA	NA	NA	NA		OsAffx.30211.1.S1_at	4.1714	0.009277
	Cupin domain containing protein, expressed	Medtr4g052770		germin-like protein 9-2	No	YES	NA	NA	NA	NA	NA	NA	NA	NA		OsAffx.30211.1.S1_at	4.1714	0.009277
	Cupin domain containing protein, expressed	Medtr4g052780		germin-like protein 9-2	No	YES	NA	NA	NA	NA	NA	NA	NA	NA		OsAffx.30211.1.S1_at	4.1714	0.009277
LOC_Os09g39510	Cupin domain containing protein, expressed	Medtr4g052780		germin-like protein 9-2	No	YES	NA	NA	NA	NA	NA	NA	NA	NA		Os.55913.1.S1_at	7.5711	8.32e-05
LOC_Os09g27150	protein kinase domain containing protein, expressed	Medtr3g104900		Serine/Threonine kinase family protein	No	YES	NA	NA	NA	NA	NA	NA	NA	NA		OsAffx.6412.1.S1_at	2.6605	0.0001741
LOC_Os08g45200	expressed protein	Medtr1g069620		hypothetical protein	No	YES	2.08063	0.713608	0.286933	0.215565	3.46264	0.261157	1.29573	0.84651		Os.49919.1.S1_at	5.1943	1.19e-05
	expressed protein	Medtr2g022500		hypothetical protein	No	YES	2.08063	0.713608	0.286933	0.215565	3.46264	0.261157	1.29573	0.84651		Os.49919.1.S1_at	5.1943	1.19e-05
LOC_Os08g42990	expressed protein	Medtr8g040940		hypothetical protein	No	YES	NA	NA	NA	NA	NA	NA	NA	NA		OsAffx.6118.1.S1_at	3.1544	0.003385
LOC_Os08g34258	inhibitor I family protein, putative, expressed	Medtr3g020970		subtilisin inhibitor 1	No	YES	NA	NA	NA	NA	NA	NA	NA	NA		OsAffx.29504.1.S1_at	8.2519	0.0003383
LOC_Os08g28240	carotenoid cleavage dioxygenase, putative, expressed	Medtr3g110195	CCD1b	retinal pigment epithelial membrane protein	No	YES	NA	NA	NA	NA	NA	NA	NA	NA		OsAffx.17202.1.S1_at	1.7178	0.07628
LOC_Os07g19040	glycosyl hydrolase, putative, expressed	Medtr5g043550		chitinase	No	YES	NA	NA	NA	NA	NA	NA	NA	NA		OsAffx.16333.1.S1_at	6.9784	0.01036
LOC_Os07g07170	plastocyanin-like domain containing protein, putative, expressed	Medtr0262s0020		plastocyanin-like domain protein	No	YES	NA	NA	NA	NA	NA	NA	NA	NA		OsAffx.16131.1.S1_at	3.4563	0.004891
	plastocyanin-like domain containing protein, putative, expressed	Medtr1g105120		plastocyanin-like domain protein	No	YES	NA	NA	NA	NA	NA	NA	NA	NA		OsAffx.16131.1.S1_at	3.4563	0.004891
	plastocyanin-like domain containing protein, putative, expressed	Medtr1g105130		plastocyanin-like domain protein	No	YES	NA	NA	NA	NA	NA	NA	NA	NA		OsAffx.16131.1.S1_at	3.4563	0.004891
	plastocyanin-like domain containing protein, putative, expressed	Medtr7g086140		plastocyanin-like domain protein	No	YES	NA	NA	NA	NA	NA	NA	NA	NA		OsAffx.16131.1.S1_at	3.4563	0.004891
	plastocyanin-like domain containing protein, putative, expressed	Medtr7g086190		plastocyanin-like domain protein	No	YES	NA	NA	NA	NA	NA	NA	NA	NA		OsAffx.16131.1.S1_at	3.4563	0.004891
	plastocyanin-like domain containing protein, putative, expressed	Medtr7g086200		plastocyanin-like domain protein	No	YES	NA	NA	NA	NA	NA	NA	NA	NA		OsAffx.16131.1.S1_at	3.4563	0.004891
	plastocyanin-like domain containing protein, putative, expressed	Medtr7g086220		plastocyanin-like domain protein	No	YES	NA	NA	NA	NA	NA	NA	NA	NA		OsAffx.16131.1.S1_at	3.4563	0.004891
LOC_Os06g44430	protein kinase, putative, expressed	Medtr4g129010		tyrosine kinase family protein	No	YES	NA	NA	NA	NA	NA	NA	NA	NA		OsAffx.5104.1.S1_at	1.9653	0.03127
LOC_Os06g29110	MLO domain containing protein, putative, expressed	Medtr3g115940		seven transmembrane MLO family protein	No	YES	NA	NA	NA	NA	NA	NA	NA	NA		Os.281.1.S1_at	2.119	0.001069
LOC_Os06g05340	AP2 domain containing protein, expressed	Medtr6g011490		AP2 domain transcription factor	No	YES	NA	NA	NA	NA	NA	NA	NA	NA		OsAffx.4729.1.S1_at	1.64	0.02977
LOC_Os05g49790	DUF538 domain containing protein, putative, expressed	Medtr2g091215		DUF538 family protein	No	YES	NA	NA	NA	NA	NA	NA	NA	NA		OsAffx.4671.1.S1_x_at	5.7343	0.0009986
LOC_Os05g45954	AP2 domain containing protein, expressed	Medtr6g011490		AP2 domain transcription factor	No	YES	NA	NA	NA	NA	NA	NA	NA	NA		OsAffx.4630.1.S1_at	3.0523	0.02222
LOC_Os04g56360	cysteine-rich receptor-like protein kinase 8 precursor, putative, expressed	Medtr4g126930		receptor-like kinase	No	YES	NA	NA	NA	NA	NA	NA	NA	NA		OsAffx.26633.1.S1_at	2.0631	0.02058
LOC_Os04g47390	GDSL-like lipase,acylhydrolase, putative, expressed	Medtr8g074560		GDSL-like lipase/acylhydrolase	No	YES	NA	NA	NA	NA	NA	NA	NA	NA		OsAffx.4112.1.S1_at	3.1659	0.01202
LOC_Os03g57740	plastocyanin-like domain containing protein, putative, expressed	Medtr0262s0020		plastocyanin-like domain protein	No	YES	NA	NA	NA	NA	NA	NA	NA	NA		OsAffx.13533.1.S1_at	3.9828	0.0002041
	plastocyanin-like domain containing protein, putative, expressed	Medtr1g105120		plastocyanin-like domain protein	No	YES	NA	NA	NA	NA	NA	NA	NA	NA		OsAffx.13533.1.S1_at	3.9828	0.0002041
	plastocyanin-like domain containing protein, putative, expressed	Medtr1g105130		plastocyanin-like domain protein	No	YES	NA	NA	NA	NA	NA	NA	NA	NA		OsAffx.13533.1.S1_at	3.9828	0.0002041
	plastocyanin-like domain containing protein, putative, expressed	Medtr7g086140		plastocyanin-like domain protein	No	YES	NA	NA	NA	NA	NA	NA	NA	NA		OsAffx.13533.1.S1_at	3.9828	0.0002041
	plastocyanin-like domain containing protein, putative, expressed	Medtr7g086190		plastocyanin-like domain protein	No	YES	NA	NA	NA	NA	NA	NA	NA	NA		OsAffx.13533.1.S1_at	3.9828	0.0002041
	plastocyanin-like domain containing protein, putative, expressed	Medtr7g086200		plastocyanin-like domain protein	No	YES	NA	NA	NA	NA	NA	NA	NA	NA		OsAffx.13533.1.S1_at	3.9828	0.0002041
	plastocyanin-like domain containing protein, putative, expressed	Medtr7g086220		plastocyanin-like domain protein	No	YES	NA	NA	NA	NA	NA	NA	NA	NA		OsAffx.13533.1.S1_at	3.9828	0.0002041
LOC_Os03g57730	uclacyanin-2 precursor, putative, expressed	Medtr1g105120		plastocyanin-like domain protein	No	YES	NA	NA	NA	NA	NA	NA	NA	NA		OsAffx.3634.1.S1_at	1.7496	0.02916
LOC_Os03g52570	glycerol-3-phosphate acyltransferase, putative, expressed	Medtr1g040500	RAM2	glycerol-3-phosphate acyltransferase	No	YES	NA	NA	NA	NA	NA	NA	NA	NA		OsAffx.3584.1.S1_x_at	2.7501	0.006448
LOC_Os03g08380	ABC transporter, ATP-binding protein, putative, expressed	Medtr8g022270		ABC transporter B family-like protein	No	YES	NA	NA	NA	NA	NA	NA	NA	NA		OsAffx.25019.1.S1_at	2.2449	0.002874
LOC_Os02g47605	expressed protein	Medtr5g020810		replication factor C, putative	No	YES	NA	NA	NA	NA	NA	NA	NA	NA		Os.39073.1.S1_at	2.992	0.004078
LOC_Os01g68130	expressed protein	Medtr4g104750		hypothetical protein	No	YES	NA	NA	NA	NA	NA	NA	NA	NA		OsAffx.2433.1.S1_at	4.2821	0.0001366
LOC_Os01g67670	gibberellin response modulator protein, putative, expressed	Medtr4g104020	RAD1	GRAS family transcription factor	No	YES	NA	NA	NA	NA	NA	NA	NA	NA		OsAffx.23961.1.S1_s_at	1.3361	0.04086
LOC_Os01g65940	expressed protein	Medtr3g088855		receptor-like kinase	No	YES	1.18808	0.953905	1.32345	0.790077	1.91102	0.634133	1.43878	0.818383		OsAffx.11748.1.S1_at	3.4151	0.004631
LOC_Os01g44950	AMP-binding enzyme, putative, expressed	Medtr3g111900		fatty acyl-CoA synthetase family protein	No	YES	0.703511	0.882693	0.195428	0.0556377	1.08927	0.948167	0.956638	0.973712		OsAffx.2235.1.S1_at	3.1357	0.0416
LOC_Os01g31760	acyl-ACP thioesterase, putative, expressed	Medtr1g109110	FatM	palmitoyl-acyl carrier thioesterase	No	YES	NA	NA	NA	NA	NA	NA	NA	NA		OsAffx.23465.1.S1_x_at	4.028	0.01333
LOC_Os03g62650	ion channel DMI1-like, chloroplast precursor, putative, expressed	Medtr7g117580		ion channel castor	No	YES	2.10365	0.357118	1.92882	0.149639	2.48652	0.230785	1.56931	0.625141		Os.25061.1.S1_at	0.6075	0.01672
LOC_Os09g37060	transposon protein, putative, unclassified, expressed	Medtr1g112940		protein phosphatase 2A regulatory B subunit family protein	No	NO	0.555842	0.475129	0.139717	5.12e-10	0.482836	0.195969	0.231002	0.00281839		OsAffx.30725.5.S1_x_at	0.2352	0.5572
LOC_Os10g27330	glycerol-3-phosphate acyltransferase, putative, expressed	Medtr1g040500	RAM2	glycerol-3-phosphate acyltransferase	No	NO	0.503835	0.361757	0.265622	0.00208852	0.210989	0.0021069	0.144127	0.000776691		OsAffx.30560.1.S1_x_at	0.5513	0.2189
LOC_Os07g33480	cytochrome P450 domain containing protein, expressed	Medtr5g092150		cytochrome P450 family protein	No	NO	1.67335	0.18955	2.87436	0.000222932	1.53179	0.314351	4.14644	0.000772626		Os.33604.1.S1_a_at	1.2473	0.1379
LOC_Os07g33560	cytochrome P450, putative, expressed	Medtr5g092150		cytochrome P450 family protein	No	NO	1.09071	0.903422	2.70543	7.7e-05	1.11356	0.834217	2.55147	0.0389175		Os.14065.2.S1_x_at	-0.0241	0.9943
LOC_Os01g42860	inhibitor I family protein, putative, expressed	Medtr3g020970		subtilisin inhibitor 1	No	NA	1.09299	0.964501	6.05546	0.000133959	0.868884	0.891389	0.809864	0.856385		NA	NA	NA
LOC_Os02g19040	GDSL-like lipase,acylhydrolase, putative, expressed	Medtr8g074560		GDSL-like lipase/acylhydrolase	No	NO	1.34117	0.884344	3.67231	0.0339948	1.20014	0.891433	1.06614	0.969234		Os.54754.1.S1_at	0.062	0.9322
LOC_Os12g37910	GDSL-like lipase,acylhydrolase, putative, expressed	Medtr8g074560		GDSL-like lipase/acylhydrolase	No	NO	0.816691	0.750783	0.496704	0.00909757	0.737035	0.502812	0.899114	0.86339		Os.14915.1.S1_a_at	0.2032	0.8426
LOC_Os02g44860	GDSL-like lipase,acylhydrolase, putative, expressed	Medtr8g074570		GDSL-like lipase/acylhydrolase	No	NO	0.591827	0.246677	0.379506	5.48e-05	0.643544	0.326688	0.450184	0.0912399		Os.50931.1.S1_at	-1.9946	0.08712
	GDSL-like lipase,acylhydrolase, putative, expressed	Medtr8g074580		GDSL-like lipase/acylhydrolase	No	NO	0.591827	0.246677	0.379506	5.48e-05	0.643544	0.326688	0.450184	0.0912399		Os.50931.1.S1_at	-1.9946	0.08712
LOC_Os07g33550	cytochrome P450, putative, expressed	Medtr5g092150		cytochrome P450 family protein	No	NA	0.996644	0.996951	2.15224	0.0129327	0.842212	0.751111	2.22885	0.132278		NA	NA	NA
LOC_Os07g33610	cytochrome P450, putative, expressed	Medtr5g092150		cytochrome P450 family protein	No	NA	1.36541	0.452728	1.18013	0.597222	0.938735	0.901469	1.8614	0.203725		NA	NA	NA
LOC_Os10g42400	expressed protein	Medtr3g118160		replication factor C subunit, putative	No	NO	NA	NA	NA	NA	NA	NA	NA	NA		OsAffx.30753.1.S1_at	1.3716	0.1144
LOC_Os09g24330	TKL_IRAK_DUF26-lg.2 - DUF26 kinases have homology to DUF26 containing loci, expressed	Medtr4g126930		receptor-like kinase	No	NO	0.662488	0.600852	0.830546	0.645782	0.59431	0.375849	0.655869	0.535411		OsAffx.29998.1.S1_x_at	-0.0526	0.9648
LOC_Os09g23640	ABC-2 type transporter domain containing protein, expressed	Medtr8g107450	STR	white-brown-complex ABC transporter family protein	No	NA	0.534736	0.835647	0.744124	0.7864	1.11648	0.945668	0.776771	0.880374		NA	NA	NA
LOC_Os08g40840	exo70 exocyst complex subunit, putative, expressed	Medtr1g017910		exocyst subunit exo70 family protein	No	NO	NA	NA	NA	NA	NA	NA	NA	NA		OsAffx.17444.1.S1_at	0.698	0.2547
LOC_Os08g28410	retinal pigment epithelial membrane protein, expressed	Medtr3g110195	CCD1b	retinal pigment epithelial membrane protein	No	NO	NA	NA	NA	NA	NA	NA	NA	NA		OsAffx.29399.1.S1_at	0.0313	0.9503
LOC_Os07g33420	hydroxylase, putative, expressed	Medtr5g092150		cytochrome P450 family protein	No	NO	0.856911	0.913617	6.23775	0.117803	0.646341	0.586279	7.97747	0.132871		Os.32947.1.S1_at	-0.1288	0.9477
LOC_Os06g50950	GDSL-like lipase,acylhydrolase, putative, expressed	Medtr8g074560		GDSL-like lipase/acylhydrolase	No	NO	0.83787	0.919315	0.550495	0.649287	1.84943	0.449617	2.94147	0.257284		Os.27247.1.S1_at	-1.0219	0.5111
LOC_Os06g50940	GDSL-like lipase,acylhydrolase, putative, expressed	Medtr8g074560		GDSL-like lipase/acylhydrolase	No	NO	0.761854	0.67667	1.0391	0.913139	1.14881	0.782939	1.31864	0.610791		Os.56682.1.S1_at	0.0254	0.9787
LOC_Os06g37190	expressed protein	Medtr2g104800		DUF4228 domain protein	No	NA	NA	NA	NA	NA	NA	NA	NA	NA		NA	NA	NA
LOC_Os05g43810	expressed protein	Medtr8g069400		nucleotide-diphospho-sugar transferase family protein	No	NO	NA	NA	NA	NA	NA	NA	NA	NA		OsAffx.26001.4.S1_at	-0.0351	0.9584
LOC_Os05g40710	DELLA protein GAI, putative, expressed	Medtr1g069725		GRAS family transcription factor	No	NA	NA	NA	NA	NA	NA	NA	NA	NA		NA	NA	NA
LOC_Os05g18470	CRAL,TRIO domain containing protein, expressed	Medtr7g087500		Sec14p-like phosphatidylinositol transfer family protein	No	NO	NA	NA	NA	NA	NA	NA	NA	NA		Os.8487.1.S1_at	-0.0197	0.9774
LOC_Os04g56570	heavy metal-associated domain containing protein, expressed	Medtr5g020960		heavy-metal-associated domain protein	No	NO	0.663443	0.800305	0.323932	0.0951371	0.556688	0.591885	0.287172	0.219101		OsAffx.26635.1.S1_at	-1.1929	0.3331
LOC_Os03g61980	cytochrome P450, putative, expressed	Medtr6g034940		cytochrome P450 family protein	No	NA	NA	NA	NA	NA	NA	NA	NA	NA		NA	NA	NA
LOC_Os03g50820	cytochrome b561, putative, expressed	Medtr1g033360		eukaryotic cytochrome b561 protein	No	NO	0.931898	0.972001	0.770339	0.683363	0.571433	0.553255	0.356544	0.261363		OsAffx.25670.1.S1_at	-1.0227	0.01572
LOC_Os02g50690	GDSL-like lipase,acylhydrolase, putative, expressed	Medtr8g074560		GDSL-like lipase/acylhydrolase	No	NO	0.611266	0.59876	1.23782	0.714629	0.452063	0.190692	0.663576	0.644384		Os.23154.1.S1_at	-0.7639	0.6925
LOC_Os02g18954	GDSL-like lipase,acylhydrolase, putative, expressed	Medtr8g074560		GDSL-like lipase/acylhydrolase	No	NO	1.14081	0.894329	1.29082	0.513571	1.107	0.872923	0.763134	0.681939		Os.54094.1.S1_at	-2.1619	0.0007288
LOC_Os02g03150	inhibitor I family protein, putative, expressed	Medtr3g020970		subtilisin inhibitor 1	No	NA	NA	NA	NA	NA	NA	NA	NA	NA		NA	NA	NA
LOC_Os01g67650	gibberellin response modulator protein, putative, expressed	Medtr4g104020	RAD1	GRAS family transcription factor	No	NA	NA	NA	NA	NA	NA	NA	NA	NA		NA	NA	NA
LOC_Os01g16000	CRAL,TRIO domain containing protein, expressed	Medtr7g087500		Sec14p-like phosphatidylinositol transfer family protein	No	NO	0.998554	0.998823	1.65682	0.0304487	0.90837	0.830002	1.55501	0.286908		Os.96.1.S1_at	-0.1357	0.8855
LOC_Os06g07130	SHR5-receptor-like kinase, putative, expressed	Medtr3g064090		cysteine-rich RLK (receptor-like kinase) protein	No	NO	1.42498	0.717555	2.31128	0.0582893	1.74174	0.410065	1.96075	0.385649		Os.34965.2.S1_s_at	0.257	0.6006
LOC_Os03g47034	expressed protein	Medtr5g018610		hypothetical protein	No	NA	0.462567	0.0241779	0.493453	0.00197241	0.597004	0.20914	0.412685	0.0312682		NA	NA	NA
LOC_Os07g38290	plastocyanin-like domain containing protein, putative, expressed	Medtr1g105120		plastocyanin-like domain protein	No	NO	0.598989	0.461951	0.375925	3.49e-05	1.4765	0.496358	0.442796	0.101184		OsAffx.16611.1.S1_at	-0.3921	0.6443
