# Supplementary material for: The negative regulator SMAX1 controls mycorrhizal symbiosis and strigolactone biosynthesis in rice
Source: Nat Commun. 2020 Apr 30;11:2114. doi: 10.1038/s41467-020-16021-1 (PMC7193599; doi:10.1038/s41467-020-16021-1)
Supplement: Supplementary file 14 — Supplementary Dataset 11 [file 41467_2020_16021_MOESM14_ESM.xlsx]

## Sheet: Supplementary  Data 11
Supplementary Data 11_List of genes required smax1 mutation for expression
Genotype Abbreviation
DJWT		Dongjin Wild-type
ShioWT		Shiokari Wild-type
dko		F5-smax1 and d3 double knockout mutant
gene	Category in Fig.4A	description	count_DJWT_rep1	count_DJWT_rep2	count_DJWT_rep3	count_ShioWT_rep1	count_ShioWT_rep2	count_dko_rep1	count_dko_rep2	count_dko_rep3
LOC_Os07g23450	II	ZOS7-04 - C2H2 zinc finger protein, expressed	0	0	0	0	0	53	46	34
LOC_Os02g17780	II	ent-kaurene synthase, chloroplast precursor, putative, expressed	0	0	0	0	0	208	550	52
LOC_Os10g23130	II	cytochrome P450 88A1, putative, expressed	0	0	0	0	0	138	151	128
LOC_Os05g30890	II	cytochrome P450, putative, expressed	0	2	0	0	0	56	628	78
LOC_Os09g26380	II	aminotransferase, classes I and II, domain containing protein, expressed	0	0	0	0	0	353	598	331
LOC_Os12g06830	II	citrate-binding protein precursor, putative, expressed	0	0	0	0	0	100	120	75
LOC_Os09g31502	II	dehydrogenase, putative, expressed	0	2	0	0	0	18	38	18
LOC_Os11g01050	II	exo70 exocyst complex subunit domain containing protein, expressed	0	0	6	0	0	62	47	16
LOC_Os10g39560	II	OsSCP47 - Putative Serine Carboxypeptidase homologue, expressed	0	0	0	0	0	67	97	36
LOC_Os08g41660	II	expressed protein	0	0	0	0	0	3	25	14
LOC_Os04g39180	IV	KIN6, nodulation receptor kinase precursor, putative, expressed	0	0	0	0	0	13	42	4
LOC_Os02g20140	IV	protein kinase domain containing protein, expressed	0	0	0	0	0	99	131	58
LOC_Os01g36550	IV	protein kinase family protein, putative, expressed	0	3	0	0	0	8	48	26
LOC_Os01g46860	IV	PT11, inorganic phosphate transporter, putative, expressed	0	0	0	0	0	41	35	24
LOC_Os08g29510	IV	expressed protein	0	0	0	0	0	30	47	12
LOC_Os06g06540	I	AP2 domain containing protein, expressed	0	2	0	0	0	259	116	93
LOC_Os08g14960	I	receptor-like protein kinase precursor, putative, expressed	0	0	0	0	0	125	221	51
LOC_Os12g02210	I	RING finger protein, putative, expressed	0	0	0	0	0	14	20	28
LOC_Os12g02090	I	TCP family transcription factor, putative, expressed	0	0	0	0	0	71	29	51
LOC_Os08g18000	I	OsFBX283 - F-box domain containing protein, expressed	0	0	0	0	2	29	108	36
LOC_Os07g29960	I	cytochrome P450, putative, expressed	0	0	0	0	0	12	30	4
LOC_Os08g31170	I	DC1 domain-containing protein, putative, expressed	0	2	0	0	0	28	23	12
LOC_Os01g26340	I	dirigent, putative	2	0	0	0	0	28	188	63
LOC_Os01g24820	I	NB-ARC domain containing protein, expressed	0	0	0	0	0	6	32	14
LOC_Os11g45090	I	NB-ARC domain containing protein, expressed	0	0	0	2	0	20	16	18
LOC_Os03g19610	I	pectinesterase, putative, expressed	0	0	0	0	0	16	18	8
LOC_Os11g18110	I	POT family protein, expressed	0	0	0	0	0	8	33	20
LOC_Os05g04930	I	transferase family protein, putative, expressed	0	0	0	0	0	106	157	88
LOC_Os03g32526	I	tRNA-splicing endonuclease positive effector-related, putative, expressed	0	0	0	0	0	10	44	14
LOC_Os03g18779	I	expressed protein	0	0	0	0	0	4140	2391	3158
LOC_Os03g43100	I	expressed protein	0	0	0	0	0	1204	519	725
LOC_Os06g15430	I	expressed protein	0	0	0	0	0	555	299	371
LOC_Os03g02470	I	expressed protein	0	0	0	2	0	16593	9155	10648
LOC_Os03g13690	I	expressed protein	0	0	0	0	0	82	205	186
LOC_Os08g10612	I	expressed protein	0	0	0	0	0	112	51	82
LOC_Os11g19530	I	expressed protein	0	0	0	0	0	31	58	17
LOC_Os04g52790	I	expressed protein	0	0	0	0	0	17	4	14
LOC_Os10g35160	I	expressed protein	0	0	0	0	0	8	15	8
LOC_Os09g22160	I	expressed protein	0	0	0	0	1	10	20	7
LOC_Os07g05174	I	expressed protein	0	0	0	2	0	39	22	29
LOC_Os05g50390	I	expressed protein	0	0	0	2	0	127	32	57
LOC_Os12g05220	I	expressed protein	0	0	1	0	0	50	41	34
