# Supplementary material for: The negative regulator SMAX1 controls mycorrhizal symbiosis and strigolactone biosynthesis in rice
Source: Nat Commun. 2020 Apr 30;11:2114. doi: 10.1038/s41467-020-16021-1 (PMC7193599; doi:10.1038/s41467-020-16021-1)
Supplement: Supplementary file 15 — Source Data [file 41467_2020_16021_MOESM15_ESM.xlsx]

## Sheet: Fig.1a
Fig.1a. Root length colonization of smax1 mutant alleles (percentage)
Genotype	Total	Hyphopodia	Intraradical hyphae	arbuscules
wild type	2	1	1	1
wild type	3	1	3	2
wild type	2	0	2	2
wild type	2	0	2	0
wild type	1	1	1	0
smax1 -1	20	4	19	17
smax1 -1	22	3	21	15
smax1 -1	21	4	19	4
smax1 -1	52	12	50	44
smax1-2	4	1	4	2
smax1-2	6	3	5	1
smax1-2	3	1	2	2
smax1-2	1	0	1	1

## Sheet: Fig.1b
Fig.1b. Additional images of trypan blue stained roots of smax1 mutant alleles (scale, 100 mm)

## Sheet: Fig.1c
Fig. 1c. Root length colonization of smax1 complementation line (percentage)
Genotype	Total	Hyphopodia	Intraradical hyphae	arbuscules
wild type	53	0	53	48
wild type	26	12	23	17
wild type	54	3	54	32
wild type	45	1	46	44
smax1-1	81	1	80	78
smax1-1	81	5	80	78
smax1-1	81	3	81	63
smax1-1	72	4	70	69
complementation	32	1	32	29
complementation	18	3	17	10
complementation	39	5	36	31
complementation	28	7	22	15
complementation	31	0	32	11
complementation	11	2	12	10
smax1 mutant segregant	79	0	79	74
smax1 mutant segregant	77	3	77	65
smax1 mutant segregant	85	0	85	79
smax1 mutant segregant	65	1	65	58

## Sheet: Fig.1d
Fig.1d. Additional images of trypan blue stained roots of smax1 complementation line (scale, 200 mm)

## Sheet: Fig.2a
Fig.2a. Root length colonization of d14l/smax1 double mutant (percentage)
Genotype	Total	Hyphopodia	Intraradical hyphae	arbuscules
01 Dongjin wild-type	34	5	34	30
01 Dongjin wild-type	38	11	38	20
01 Dongjin wild-type	45	3	45	18
01 Dongjin wild-type	56	7	44	29
02 smax1	76	11	76	60
02 smax1	62	9	62	47
02 smax1	85	2	85	39
02 smax1	92	9	92	82
03 Nipponbare wild-type	57	5	58	33
03 Nipponbare wild-type	70	23	71	50
03 Nipponbare wild-type	52	3	53	23
03 Nipponbare wild-type	35	11	36	27
04 d14l	0	0	0	0
04 d14l	0	0	0	0
04 d14l	1	0	1	0
04 d14l	0	0	0	0
05 d14l_smax1	84	7	84	73
05 d14l_smax1	75	0	75	53
05 d14l_smax1	89	11	89	66
05 d14l_smax1	93	18	93	82
05 d14l_smax1	83	10	83	71
06 d14l_SMAX1	0	0	0	0
06 d14l_SMAX1	3	3	3	0
06 d14l_SMAX1	2	2	2	0
06 d14l_SMAX1	0	0	0	0
06 d14l_SMAX1	1	0	1	1
06 d14l_SMAX1	0	0	0	0
06 d14l_SMAX1	0	0	0	0
06 d14l_SMAX1	2	1	2	1

## Sheet: Fig.2b
Fig.2b. Additional images of trypan blue stained roots of d14l/smax1 mutant (scale, 200 mm)

## Sheet: Fig.2c
Fig.2c. Root length colonization of d3/smax1 double mutant (percentage)
Genotype	Total	Hyphopodia	Intraradical hyphae	arbuscules
01 Dongjin wild-type	19	1	19	19
01 Dongjin wild-type	19	4	17	14
01 Dongjin wild-type	61	5	61	32
01 Dongjin wild-type	38	8	31	22
01 Dongjin wild-type	14	7	9	8
02 smax1	69	2	64	54
02 smax1	66	6	61	41
02 smax1	49	6	48	42
02 smax1	47	6	41	30
02 smax1	87	6	84	71
03 Shio wild-type	6	1	5	4
03 Shio wild-type	23	2	23	19
03 Shio wild-type	21	2	23	17
03 Shio wild-type	23	3	23	21
03 Shio wild-type	25	2	25	15
04 d3-1	5	6	5	0
04 d3-1	2	2	2	0
04 d3-1	7	7	3	0
04 d3-1	2	2	1	0
05 d3_smax1	73	7	72	62
05 d3_smax1	82	9	80	57
05 d3_smax1	71	22	61	59
05 d3_smax1	87	12	86	83
05 d3_smax1	85	7	79	75
06 d3_SMAX1	16	16	11	0
06 d3_SMAX1	3	3	3	0
06 d3_SMAX1	8	8	5	0
06 d3_SMAX1	1	1	0	0
06 d3_SMAX1	4	4	4	0
06 d3_SMAX1	14	14	10	0
06 d3_SMAX1	14	14	11	0
06 d3_SMAX1	12	12	10	0

## Sheet: Fig.2d
Fig.2d. Additional images of trypan blue stained roots of smax1 mutant alleles (scale, 100 mm)

## Sheet: Supplementary Fig3
Supplementary Fig.3. Additional images
							scale, 25 mm

## Sheet: Supplementary Fig4b_4c
Supplementary Fig.4b. RT-PCR of SMAX1 expression in smax1 mutants
Supplementary Fig.4c. Geomean gene expression of SMAX1 relative to cyclophillin2 in smax1 mutant alleles, log10 scale
Genotype	DC'	EE'
wild-type	-3.0655	-2.41541
wild-type	-2.95985	-2.24467
wild-type	-3.14901	-2.58477
smax1-1	-4.03378	-4.21132
smax1-1	-4.8959	-4.19538
smax1-1	-4.32668	-4.09409
smax1-2	-2.57026	-1.94468
smax1-2	-2.49283	-2.03333
smax1-2	-2.54356	-1.9566

[truncated: 17 more sheets: Supplementary Fig5a, Supplementary Fig5b, Supplementary Fig6, Supplementary Fig7c, Supplementary Fig8a, Supplementary Fig8b, Supplementary Fig9, Supplementary Fig10, Supplementary Fig11, Supplementary Fig12, Supplementary Fig13a, Supplementary Fig13b, Supplementary Fig14, Supplementary Fig15, Supplementary Fig16, Supplementary Fig17, Supplementary Fig18]
